# Supplementary material for: Leveraging transcriptome-wide association studies identifies the relationship between upper respiratory flora and cell type-specific gene expression in severe respiratory disease
Source: PLoS One. 2025 May 9;20(5):e0322864. doi: 10.1371/journal.pone.0322864 (PMC12063895; doi:10.1371/journal.pone.0322864)
Supplement: S1 Supporting information — This zip file contains supplementary files, figures to the study. (ZIP) [file pone.0322864.s001.zip]

Archive with 7 entries (7 files):
- S1 Fig.tif
- S1 File.csv
- S2 Fig.tif
- S2 File.csv
- S3 Fig.tif
- S3 File.csv
- S4 Fig.tif
