# Supplementary material for: Leveraging transcriptome-wide association studies identifies the relationship between upper respiratory flora and cell type-specific gene expression in severe respiratory disease
Source: PLoS One. 2025 May 9;20(5):e0322864. doi: 10.1371/journal.pone.0322864 (PMC12063895; doi:10.1371/journal.pone.0322864)
Supplement: S1 Supporting information — This zip file contains supplementary files, figures to the study. (ZIP) [file pone.0322864.s001.zip › S1 File.csv]

ID	CHR	P0	P1	HSQ	BEST.GWAS.ID	BEST.GWAS.Z	EQTL.ID	EQTL.R2	EQTL.Z	EQTL.GWAS.Z	NSNP	NWGT	MODEL	MODELCV.R2	MODELCV.PV	TWAS.Z	TWAS.P	TWAS.P.adj	summ_comb	ct	Taxon
ACP6	1	147101453	147142618	0.02518	rs28421016	2.443	rs4950381	0.00184	4.48	-1.859253	1232	1232	blup	0.0062	0.0089	-2.2115	0.027	0.78200625	saliva_pheno.1016	NK	saliva:k__Bacteria|p__Bacteroidota|c__Bacteroidia|o__Bacteroidales|f__Bacteroidaceae|g__Prevotella|s__Prevotella_loescheii_mgs_2547
ADAM15	1	155023042	155035252	0.02352	rs9330264	3.17	rs11264322	0.00887	-3.94	2.058901	663	1	lasso	0.017	3.50E-05	-2.0589	0.0395	0.793459459	saliva_pheno.1016	NK	saliva:k__Bacteria|p__Bacteroidota|c__Bacteroidia|o__Bacteroidales|f__Bacteroidaceae|g__Prevotella|s__Prevotella_loescheii_mgs_2547
ADPRHL2	1	36554476	36559533	0.0184	rs66899567	2.199	rs554008	-0.000945	-3.22	0.221587	601	601	blup	0.0073	0.0051	-0.4258	0.67029	0.982239954	saliva_pheno.1016	NK	saliva:k__Bacteria|p__Bacteroidota|c__Bacteroidia|o__Bacteroidales|f__Bacteroidaceae|g__Prevotella|s__Prevotella_loescheii_mgs_2547
AMPD2	1	110158726	110174673	0.03234	rs598158	2.436	rs3768491	0.000502	3.59	1.174216	896	15	enet	0.0062	0.0088	0.18	0.85715	0.982239954	saliva_pheno.1016	NK	saliva:k__Bacteria|p__Bacteroidota|c__Bacteroidia|o__Bacteroidales|f__Bacteroidaceae|g__Prevotella|s__Prevotella_loescheii_mgs_2547
ATXN7L2	1	110026101	110035426	0.02978	rs72974718	-2.289	rs505303	-0.000694	4.13	-1.130833	822	822	blup	0.0059	0.011	0.0983	0.9217	0.983722443	saliva_pheno.1016	NK	saliva:k__Bacteria|p__Bacteroidota|c__Bacteroidia|o__Bacteroidales|f__Bacteroidaceae|g__Prevotella|s__Prevotella_loescheii_mgs_2547
BEST4	1	45249257	45253377	0.0261	rs270715	2.225	rs72686425	-0.00107	3.89	-0.166885	704	704	blup	-0.00065	0.53	0.5749	0.56538	0.982239954	saliva_pheno.1016	NK	saliva:k__Bacteria|p__Bacteroidota|c__Bacteroidia|o__Bacteroidales|f__Bacteroidaceae|g__Prevotella|s__Prevotella_loescheii_mgs_2547
C1orf111	1	162342993	162346660	0.03347	rs12037587	-2.868	rs1890024	-0.000947	4.72	-0.217022	1332	1	top1	-0.00095	0.74	-0.217	0.82819	0.982239954	saliva_pheno.1016	NK	saliva:k__Bacteria|p__Bacteroidota|c__Bacteroidia|o__Bacteroidales|f__Bacteroidaceae|g__Prevotella|s__Prevotella_loescheii_mgs_2547
C1orf115	1	220863187	220872499	0.45873	rs2132444	-3.3	rs117623944	-0.000903	5.91	-0.530336	1248	1	top1	-9.00E-04	0.69	-0.5303	0.59588	0.982239954	saliva_pheno.1016	NK	saliva:k__Bacteria|p__Bacteroidota|c__Bacteroidia|o__Bacteroidales|f__Bacteroidaceae|g__Prevotella|s__Prevotella_loescheii_mgs_2547
CD52	1	26644448	26647014	0.01601	rs298449	-2.839	rs55675162	0.00599	4.21	-0.316023	1335	1	top1	0.006	0.01	-0.316	0.75199	0.982239954	saliva_pheno.1016	NK	saliva:k__Bacteria|p__Bacteroidota|c__Bacteroidia|o__Bacteroidales|f__Bacteroidaceae|g__Prevotella|s__Prevotella_loescheii_mgs_2547
CDC42	1	22379120	22419437	0.02229	rs6682619	2.957	rs7544210	0.00333	-4.02	1.121397	1437	1437	blup	0.0097	0.0015	-1.0958	0.27316	0.915154596	saliva_pheno.1016	NK	saliva:k__Bacteria|p__Bacteroidota|c__Bacteroidia|o__Bacteroidales|f__Bacteroidaceae|g__Prevotella|s__Prevotella_loescheii_mgs_2547
CHTOP	1	153606525	153618782	0.01142	rs11205243	-2.446	rs2262587	0.00614	-3.87	0.736773	1033	1	top1	0.0061	0.0093	-0.7368	0.46126	0.954686842	saliva_pheno.1016	NK	saliva:k__Bacteria|p__Bacteroidota|c__Bacteroidia|o__Bacteroidales|f__Bacteroidaceae|g__Prevotella|s__Prevotella_loescheii_mgs_2547
COA7	1	53152508	53164038	0.01729	rs3766794	-2.464	rs17107831	-0.000865	3.33	-0.332721	1201	1201	blup	0.01	0.0012	-0.1839	0.85412	0.982239954	saliva_pheno.1016	NK	saliva:k__Bacteria|p__Bacteroidota|c__Bacteroidia|o__Bacteroidales|f__Bacteroidaceae|g__Prevotella|s__Prevotella_loescheii_mgs_2547
CYP2J2	1	60358980	60392462	0.05189	rs11207581	-2.613	rs11207550	-0.000342	3.36	1.32913	1193	1	top1	-0.00034	0.41	1.3291	0.1838	0.915154596	saliva_pheno.1016	NK	saliva:k__Bacteria|p__Bacteroidota|c__Bacteroidia|o__Bacteroidales|f__Bacteroidaceae|g__Prevotella|s__Prevotella_loescheii_mgs_2547
DHX9	1	182808504	182856886	0.0722	rs4132813	2.199	rs2477173	-0.000114	3.38	-0.851175	1628	1628	blup	0.0065	0.0078	-0.26	0.79483	0.982239954	saliva_pheno.1016	NK	saliva:k__Bacteria|p__Bacteroidota|c__Bacteroidia|o__Bacteroidales|f__Bacteroidaceae|g__Prevotella|s__Prevotella_loescheii_mgs_2547
DUSP10	1	221874766	221915518	0.04744	rs10863655	-2.905	rs111760717	0.00888	4.56	-0.617032	1235	6	lasso	0.024	1.30E-06	-1.7633	0.07786	0.891991958	saliva_pheno.1016	NK	saliva:k__Bacteria|p__Bacteroidota|c__Bacteroidia|o__Bacteroidales|f__Bacteroidaceae|g__Prevotella|s__Prevotella_loescheii_mgs_2547
EPS8L3	1	110292702	110306649	0.03711	rs598158	2.436	rs17024790	0.0177	3.44	0.879145	829	1	top1	0.018	2.60E-05	0.8791	0.37932	0.938192055	saliva_pheno.1016	NK	saliva:k__Bacteria|p__Bacteroidota|c__Bacteroidia|o__Bacteroidales|f__Bacteroidaceae|g__Prevotella|s__Prevotella_loescheii_mgs_2547
EXOC8	1	231468480	231473598	0.04122	rs11122167	-2.769	rs75156201	-0.000889	3.9	1.68856	1542	3	lasso	0.0022	0.081	1.6908	0.09088	0.891991958	saliva_pheno.1016	NK	saliva:k__Bacteria|p__Bacteroidota|c__Bacteroidia|o__Bacteroidales|f__Bacteroidaceae|g__Prevotella|s__Prevotella_loescheii_mgs_2547
FAM229A	1	32826871	32829879	0.01082	rs12407521	1.913	rs7539872	-0.000146	3.35	0.71329	489	489	blup	0.0053	0.014	-0.3122	0.75488	0.982239954	saliva_pheno.1016	NK	saliva:k__Bacteria|p__Bacteroidota|c__Bacteroidia|o__Bacteroidales|f__Bacteroidaceae|g__Prevotella|s__Prevotella_loescheii_mgs_2547
FCGR1A	1	149754227	149764074	0.02011	rs28496715	0.695	rs35786175	0.0145	1.78	-0.643477	7	1	top1	0.014	0.00013	-0.6435	0.51991	0.982239954	saliva_pheno.1016	NK	saliva:k__Bacteria|p__Bacteroidota|c__Bacteroidia|o__Bacteroidales|f__Bacteroidaceae|g__Prevotella|s__Prevotella_loescheii_mgs_2547
FCRL3	1	157644111	157670647	0.01421	rs12759859	-2.887	rs2210913	0.0105	4.67	1.146737	1337	11	enet	0.012	0.00055	0.8049	0.42085	0.954686842	saliva_pheno.1016	NK	saliva:k__Bacteria|p__Bacteroidota|c__Bacteroidia|o__Bacteroidales|f__Bacteroidaceae|g__Prevotella|s__Prevotella_loescheii_mgs_2547
FHAD1	1	15573768	15726779	0.04236	rs34920891	-3.393	rs74054849	0.00105	5.84	0.385646	1883	1	lasso	0.012	0.00052	0.3856	0.69976	0.982239954	saliva_pheno.1016	NK	saliva:k__Bacteria|p__Bacteroidota|c__Bacteroidia|o__Bacteroidales|f__Bacteroidaceae|g__Prevotella|s__Prevotella_loescheii_mgs_2547
FLG2	1	152321211	152332482	0.00989	rs11588950	-2.135	rs12408186	-0.000943	3.92	0.773461	1509	1	lasso	0.042	1.70E-10	0.7735	0.43925	0.954686842	saliva_pheno.1016	NK	saliva:k__Bacteria|p__Bacteroidota|c__Bacteroidia|o__Bacteroidales|f__Bacteroidaceae|g__Prevotella|s__Prevotella_loescheii_mgs_2547
GJA9	1	39330175	39347289	0.03859	rs4660660	-3.441	rs138616633	-0.00054	5.18	-2.533713	967	1	lasso	0.078	1.70E-18	0.3062	0.75942	0.982239954	saliva_pheno.1016	NK	saliva:k__Bacteria|p__Bacteroidota|c__Bacteroidia|o__Bacteroidales|f__Bacteroidaceae|g__Prevotella|s__Prevotella_loescheii_mgs_2547
GLIS1	1	53971910	54199877	0.13041	rs12071526	3.257	rs143853855	-0.000951	5	-0.71148	1479	1	top1	-0.00095	0.74	-0.7115	0.47679	0.959372493	saliva_pheno.1016	NK	saliva:k__Bacteria|p__Bacteroidota|c__Bacteroidia|o__Bacteroidales|f__Bacteroidaceae|g__Prevotella|s__Prevotella_loescheii_mgs_2547
GSTM1	1	110230436	110251661	0.04801	rs598158	2.436	rs11102023	-0.00105	4.94	-0.774672	818	818	blup	-0.00057	0.49	0.7272	0.4671	0.954686842	saliva_pheno.1016	NK	saliva:k__Bacteria|p__Bacteroidota|c__Bacteroidia|o__Bacteroidales|f__Bacteroidaceae|g__Prevotella|s__Prevotella_loescheii_mgs_2547
GSTM4	1	110198703	110208118	0.01698	rs598158	2.436	rs3768491	-6.28E-05	3.59	1.174216	857	857	blup	0.0071	0.0056	1.4218	0.15508	0.915154596	saliva_pheno.1016	NK	saliva:k__Bacteria|p__Bacteroidota|c__Bacteroidia|o__Bacteroidales|f__Bacteroidaceae|g__Prevotella|s__Prevotella_loescheii_mgs_2547
HHAT	1	210501596	210849638	0.02585	rs7524897	-3.47	rs17015701	0.00155	-3.7	1.536383	1874	1	lasso	0.0085	0.0028	-1.5364	0.12444	0.915154596	saliva_pheno.1016	NK	saliva:k__Bacteria|p__Bacteroidota|c__Bacteroidia|o__Bacteroidales|f__Bacteroidaceae|g__Prevotella|s__Prevotella_loescheii_mgs_2547
HIAT1	1	100503653	100548933	0.00991	rs72728111	2.718	rs7547543	0.0024	-3.46	0.047277	1447	1447	blup	0.0034	0.04	-0.1333	0.89393	0.982239954	saliva_pheno.1016	NK	saliva:k__Bacteria|p__Bacteroidota|c__Bacteroidia|o__Bacteroidales|f__Bacteroidaceae|g__Prevotella|s__Prevotella_loescheii_mgs_2547
HIST3H2A	1	228645065	228645560	0.02382	rs241334	2.538	rs4653943	-0.000287	3.79	0.0204	1191	7	enet	0.0035	0.039	-0.1275	0.89856	0.982239954	saliva_pheno.1016	NK	saliva:k__Bacteria|p__Bacteroidota|c__Bacteroidia|o__Bacteroidales|f__Bacteroidaceae|g__Prevotella|s__Prevotella_loescheii_mgs_2547
IBA57	1	228353516	228369958	0.02043	rs79654434	3.064	rs1771487	-0.000667	3.32	-0.622196	1143	1143	blup	0.0039	0.031	-0.7771	0.43712	0.954686842	saliva_pheno.1016	NK	saliva:k__Bacteria|p__Bacteroidota|c__Bacteroidia|o__Bacteroidales|f__Bacteroidaceae|g__Prevotella|s__Prevotella_loescheii_mgs_2547
IPO9	1	201798269	201853422	0.01752	rs662852	-4.119	rs113326780	0.0164	3.88	-0.752613	1215	1	top1	0.016	4.80E-05	-0.7526	0.45168	0.954686842	saliva_pheno.1016	NK	saliva:k__Bacteria|p__Bacteroidota|c__Bacteroidia|o__Bacteroidales|f__Bacteroidaceae|g__Prevotella|s__Prevotella_loescheii_mgs_2547
ITPKB	1	226819391	226927024	0.01755	rs12404053	-3.828	rs6426577	-0.000895	3.37	2.222855	1538	1538	blup	0.0053	0.014	2.7279	0.00637	0.78200625	saliva_pheno.1016	NK	saliva:k__Bacteria|p__Bacteroidota|c__Bacteroidia|o__Bacteroidales|f__Bacteroidaceae|g__Prevotella|s__Prevotella_loescheii_mgs_2547
JMJD4	1	227918126	227923112	0.01749	rs4294380	3.333	rs11584506	0.00374	3.76	-2.101045	1668	1	top1	0.0037	0.034	-2.101	0.03564	0.78200625	saliva_pheno.1016	NK	saliva:k__Bacteria|p__Bacteroidota|c__Bacteroidia|o__Bacteroidales|f__Bacteroidaceae|g__Prevotella|s__Prevotella_loescheii_mgs_2547
KIAA1522	1	33207486	33240571	0.50291	rs34190690	2.577	rs72654060	-0.00106	3.58	1.295325	431	1	top1	-0.0011	0.93	1.2953	0.19521	0.915154596	saliva_pheno.1016	NK	saliva:k__Bacteria|p__Bacteroidota|c__Bacteroidia|o__Bacteroidales|f__Bacteroidaceae|g__Prevotella|s__Prevotella_loescheii_mgs_2547
LAX1	1	203734304	203745361	0.03327	rs10920625	2.425	rs11571082	-8.62E-05	3.43	0.662015	1146	1146	blup	0.0035	0.039	-0.9376	0.34844	0.935141573	saliva_pheno.1016	NK	saliva:k__Bacteria|p__Bacteroidota|c__Bacteroidia|o__Bacteroidales|f__Bacteroidaceae|g__Prevotella|s__Prevotella_loescheii_mgs_2547
LMO4	1	87794151	87814606	0.01761	rs1109790	3.287	rs6685678	-0.000642	3.16	-1.20131	1145	1145	blup	0.0047	0.02	2.1201	0.03399	0.78200625	saliva_pheno.1016	NK	saliva:k__Bacteria|p__Bacteroidota|c__Bacteroidia|o__Bacteroidales|f__Bacteroidaceae|g__Prevotella|s__Prevotella_loescheii_mgs_2547
LRRIQ3	1	74491699	74663871	0.02243	rs699851	2.276	rs10890114	-1.37E-05	2.85	-0.444861	1242	1	top1	-1.40E-05	0.32	-0.4449	0.65642	0.982239954	saliva_pheno.1016	NK	saliva:k__Bacteria|p__Bacteroidota|c__Bacteroidia|o__Bacteroidales|f__Bacteroidaceae|g__Prevotella|s__Prevotella_loescheii_mgs_2547
MASP2	1	11086580	11107290	0.74695	rs11121742	3.061	rs2744835	-0.00101	5.03	-0.525926	1477	1477	blup	-0.00014	0.35	-0.2919	0.77038	0.982239954	saliva_pheno.1016	NK	saliva:k__Bacteria|p__Bacteroidota|c__Bacteroidia|o__Bacteroidales|f__Bacteroidaceae|g__Prevotella|s__Prevotella_loescheii_mgs_2547
NBPF1	1	16888814	16940057	0.02428	rs72639736	-2.926	rs141676483	0.000156	3.18	0.386219	774	774	blup	0.0044	0.023	-0.2212	0.82494	0.982239954	saliva_pheno.1016	NK	saliva:k__Bacteria|p__Bacteroidota|c__Bacteroidia|o__Bacteroidales|f__Bacteroidaceae|g__Prevotella|s__Prevotella_loescheii_mgs_2547
NECAP2	1	16767167	16786573	0.02567	rs9442224	2.45	rs10927884	0.000234	3.31	0.232372	687	687	blup	0.0057	0.012	-0.8429	0.39929	0.940708081	saliva_pheno.1016	NK	saliva:k__Bacteria|p__Bacteroidota|c__Bacteroidia|o__Bacteroidales|f__Bacteroidaceae|g__Prevotella|s__Prevotella_loescheii_mgs_2547
NEXN	1	78354198	78409580	0.03551	rs78355391	-2.951	rs529172	0.0105	3.49	-1.075983	1310	6	lasso	0.015	1.00E-04	0.4295	0.66756	0.982239954	saliva_pheno.1016	NK	saliva:k__Bacteria|p__Bacteroidota|c__Bacteroidia|o__Bacteroidales|f__Bacteroidaceae|g__Prevotella|s__Prevotella_loescheii_mgs_2547
NLRP3	1	247579458	247612410	0.07398	rs1176029	2.814	rs377737686	-0.00088	3.52	-0.870541	1694	1694	blup	0.0029	0.055	-1.6911	0.09082	0.891991958	saliva_pheno.1016	NK	saliva:k__Bacteria|p__Bacteroidota|c__Bacteroidia|o__Bacteroidales|f__Bacteroidaceae|g__Prevotella|s__Prevotella_loescheii_mgs_2547
NSUN4	1	46805849	46830824	0.01568	rs9804164	-2.612	rs12091789	-0.000722	3.19	-0.134441	1218	1218	blup	0.0045	0.022	1.5304	0.12592	0.915154596	saliva_pheno.1016	NK	saliva:k__Bacteria|p__Bacteroidota|c__Bacteroidia|o__Bacteroidales|f__Bacteroidaceae|g__Prevotella|s__Prevotella_loescheii_mgs_2547
NT5C1A	1	40124793	40137710	0.03256	rs12127382	-3.724	rs142272661	-0.00102	5.77	-1.045772	1112	1112	blup	0.00023	0.27	-0.2695	0.78755	0.982239954	saliva_pheno.1016	NK	saliva:k__Bacteria|p__Bacteroidota|c__Bacteroidia|o__Bacteroidales|f__Bacteroidaceae|g__Prevotella|s__Prevotella_loescheii_mgs_2547
NTPCR	1	233086351	233119628	0.01891	rs34414366	3.502	rs41417151	0.000104	4.03	0.583043	1434	1434	blup	0.0022	0.082	0.9814	0.32641	0.935141573	saliva_pheno.1016	NK	saliva:k__Bacteria|p__Bacteroidota|c__Bacteroidia|o__Bacteroidales|f__Bacteroidaceae|g__Prevotella|s__Prevotella_loescheii_mgs_2547
OR2T8	1	248084320	248085258	0.06703	rs1176029	2.814	rs2892280	0.000976	6.11	-0.974728	2056	11	lasso	0.0013	0.14	-0.7679	0.44257	0.954686842	saliva_pheno.1016	NK	saliva:k__Bacteria|p__Bacteroidota|c__Bacteroidia|o__Bacteroidales|f__Bacteroidaceae|g__Prevotella|s__Prevotella_loescheii_mgs_2547
PHACTR4	1	28696114	28826881	0.01542	rs11247730	1.917	rs13373966	-0.000896	3.13	0.106722	978	978	blup	0.0035	0.039	1.2372	0.216	0.915154596	saliva_pheno.1016	NK	saliva:k__Bacteria|p__Bacteroidota|c__Bacteroidia|o__Bacteroidales|f__Bacteroidaceae|g__Prevotella|s__Prevotella_loescheii_mgs_2547
PRPF38A	1	52870236	52886511	0.02646	rs2795004	-2.273	rs80309776	0.0023	-3.27	-0.249266	689	1	top1	0.0023	0.076	0.2493	0.80316	0.982239954	saliva_pheno.1016	NK	saliva:k__Bacteria|p__Bacteroidota|c__Bacteroidia|o__Bacteroidales|f__Bacteroidaceae|g__Prevotella|s__Prevotella_loescheii_mgs_2547
PRPF38B	1	109234945	109244425	0.02781	rs41278488	2.135	rs1277212	0.000995	3.1	1.19459	702	13	enet	0.017	3.00E-05	0.5601	0.57542	0.982239954	saliva_pheno.1016	NK	saliva:k__Bacteria|p__Bacteroidota|c__Bacteroidia|o__Bacteroidales|f__Bacteroidaceae|g__Prevotella|s__Prevotella_loescheii_mgs_2547
RPS8	1	45240923	45244451	0.01237	rs270715	2.225	rs3738246	0.00223	3.67	-0.364379	697	697	blup	0.0051	0.016	-0.451	0.65198	0.982239954	saliva_pheno.1016	NK	saliva:k__Bacteria|p__Bacteroidota|c__Bacteroidia|o__Bacteroidales|f__Bacteroidaceae|g__Prevotella|s__Prevotella_loescheii_mgs_2547
RUNX3	1	25226002	25291612	0.02252	rs1702304	-3.012	rs116163668	-0.00105	-3.65	1.132928	1208	1208	blup	-3.10E-05	0.32	1.1572	0.24718	0.915154596	saliva_pheno.1016	NK	saliva:k__Bacteria|p__Bacteroidota|c__Bacteroidia|o__Bacteroidales|f__Bacteroidaceae|g__Prevotella|s__Prevotella_loescheii_mgs_2547
RYR2	1	237205505	237997288	0.0392	rs58572908	-3.916	rs7414025	-0.000942	4.85	-0.188695	3037	3	lasso	-0.00055	0.49	-1.0201	0.30767	0.915154596	saliva_pheno.1016	NK	saliva:k__Bacteria|p__Bacteroidota|c__Bacteroidia|o__Bacteroidales|f__Bacteroidaceae|g__Prevotella|s__Prevotella_loescheii_mgs_2547
S100A13	1	153591263	153606568	0.09347	rs11205243	-2.446	rs35760493	0.0398	6.83	-0.804889	1030	1030	blup	0.04	4.00E-10	-0.5547	0.57908	0.982239954	saliva_pheno.1016	NK	saliva:k__Bacteria|p__Bacteroidota|c__Bacteroidia|o__Bacteroidales|f__Bacteroidaceae|g__Prevotella|s__Prevotella_loescheii_mgs_2547
S100A4	1	153516089	153522612	0.02474	rs11205243	-2.446	rs2262587	0.0294	-5.7	0.740306	1069	4	lasso	0.03	6.10E-08	-0.7401	0.45922	0.954686842	saliva_pheno.1016	NK	saliva:k__Bacteria|p__Bacteroidota|c__Bacteroidia|o__Bacteroidales|f__Bacteroidaceae|g__Prevotella|s__Prevotella_loescheii_mgs_2547
SEMA6C	1	151104161	151119104	0.01386	rs6684085	2.682	rs587628271	-0.000474	2.94	-0.13717	867	867	blup	0.0036	0.036	1.0806	0.27985	0.915154596	saliva_pheno.1016	NK	saliva:k__Bacteria|p__Bacteroidota|c__Bacteroidia|o__Bacteroidales|f__Bacteroidaceae|g__Prevotella|s__Prevotella_loescheii_mgs_2547
15-Sep	1	87328132	87380107	0.0159	rs1109790	3.287	rs6679741	-0.00105	2.94	0.000327	1232	1232	blup	0.0086	0.0025	2.69	0.00714	0.78200625	saliva_pheno.1016	NK	saliva:k__Bacteria|p__Bacteroidota|c__Bacteroidia|o__Bacteroidales|f__Bacteroidaceae|g__Prevotella|s__Prevotella_loescheii_mgs_2547
SNX7	1	99127236	99226056	0.03878	rs74110932	-2.721	rs146444771	-0.00104	3.94	0.22387	1493	1493	blup	0.0068	0.0066	-0.0194	0.98454	0.997663636	saliva_pheno.1016	NK	saliva:k__Bacteria|p__Bacteroidota|c__Bacteroidia|o__Bacteroidales|f__Bacteroidaceae|g__Prevotella|s__Prevotella_loescheii_mgs_2547
ST7L	1	113066140	113163447	0.02071	rs1216791	-2.108	rs12088632	0.0026	3.45	0.473303	1175	1	top1	0.0026	0.064	0.4733	0.636	0.982239954	saliva_pheno.1016	NK	saliva:k__Bacteria|p__Bacteroidota|c__Bacteroidia|o__Bacteroidales|f__Bacteroidaceae|g__Prevotella|s__Prevotella_loescheii_mgs_2547
SUSD4	1	223394161	223537544	0.08273	rs17739	-2.595	rs78743204	0.0219	6.44	-0.880734	1693	1	top1	0.022	3.20E-06	-0.8807	0.37846	0.938192055	saliva_pheno.1016	NK	saliva:k__Bacteria|p__Bacteroidota|c__Bacteroidia|o__Bacteroidales|f__Bacteroidaceae|g__Prevotella|s__Prevotella_loescheii_mgs_2547
TADA1	1	166825747	166845564	0.01984	rs6666045	2.967	rs56407270	0.0138	-3.35	0.106994	756	1	top1	0.014	0.00019	-0.107	0.91479	0.982239954	saliva_pheno.1016	NK	saliva:k__Bacteria|p__Bacteroidota|c__Bacteroidia|o__Bacteroidales|f__Bacteroidaceae|g__Prevotella|s__Prevotella_loescheii_mgs_2547
TAF5L	1	229728858	229761794	0.02329	rs680398	-3.098	rs342833	-0.000316	-3.52	-0.115271	859	1	top1	-0.00032	0.4	0.1153	0.90823	0.982239954	saliva_pheno.1016	NK	saliva:k__Bacteria|p__Bacteroidota|c__Bacteroidia|o__Bacteroidales|f__Bacteroidaceae|g__Prevotella|s__Prevotella_loescheii_mgs_2547
TAS1R3	1	1266694	1270686	0.01784	rs6694773	-3.431	rs3753349	-0.000948	4.87	-1.132002	1247	1247	blup	-0.00092	0.71	-0.9039	0.36604	0.937223297	saliva_pheno.1016	NK	saliva:k__Bacteria|p__Bacteroidota|c__Bacteroidia|o__Bacteroidales|f__Bacteroidaceae|g__Prevotella|s__Prevotella_loescheii_mgs_2547
TDRKH	1	151742583	151763892	0.01899	rs6684085	2.682	rs11204915	0.00154	-4.13	-0.177491	1158	1158	blup	0.01	0.0013	0.2877	0.77359	0.982239954	saliva_pheno.1016	NK	saliva:k__Bacteria|p__Bacteroidota|c__Bacteroidia|o__Bacteroidales|f__Bacteroidaceae|g__Prevotella|s__Prevotella_loescheii_mgs_2547
THEMIS2	1	28199055	28213196	0.07942	rs11247730	1.917	rs34341922	0.0472	6.85	1.527597	586	5	lasso	0.048	7.00E-12	1.577	0.11479	0.915154596	saliva_pheno.1016	NK	saliva:k__Bacteria|p__Bacteroidota|c__Bacteroidia|o__Bacteroidales|f__Bacteroidaceae|g__Prevotella|s__Prevotella_loescheii_mgs_2547
TMCO2	1	40711619	40717363	0.95709	rs926830	-2.345	rs79059810	-0.00098	5.26	-0.403267	1205	33	lasso	0.00082	0.18	0.5403	0.58902	0.982239954	saliva_pheno.1016	NK	saliva:k__Bacteria|p__Bacteroidota|c__Bacteroidia|o__Bacteroidales|f__Bacteroidaceae|g__Prevotella|s__Prevotella_loescheii_mgs_2547
TOR3A	1	179050512	179067158	0.03822	rs9725887	-2.848	rs2636278	-0.001	4.15	-0.13329	1770	1770	blup	0.012	0.00058	-0.66	0.50926	0.982239954	saliva_pheno.1016	NK	saliva:k__Bacteria|p__Bacteroidota|c__Bacteroidia|o__Bacteroidales|f__Bacteroidaceae|g__Prevotella|s__Prevotella_loescheii_mgs_2547
TPM3	1	154127784	154167124	0.01134	rs6427005	-2.345	rs6664419	-0.000817	-3.53	0.317559	1064	9	enet	-0.00057	0.5	-0.3938	0.6937	0.982239954	saliva_pheno.1016	NK	saliva:k__Bacteria|p__Bacteroidota|c__Bacteroidia|o__Bacteroidales|f__Bacteroidaceae|g__Prevotella|s__Prevotella_loescheii_mgs_2547
TRIM62	1	33611003	33647660	0.00976	rs34190690	2.577	rs672531	0.0118	3.49	0.755022	657	1	top1	0.012	5.00E-04	0.755	0.45024	0.954686842	saliva_pheno.1016	NK	saliva:k__Bacteria|p__Bacteroidota|c__Bacteroidia|o__Bacteroidales|f__Bacteroidaceae|g__Prevotella|s__Prevotella_loescheii_mgs_2547
UBE2J2	1	1189289	1209265	0.01612	rs6694773	-3.431	rs4081333	-0.00102	-3.3	1.095754	1250	1	lasso	0.0065	0.0077	-1.0958	0.27319	0.915154596	saliva_pheno.1016	NK	saliva:k__Bacteria|p__Bacteroidota|c__Bacteroidia|o__Bacteroidales|f__Bacteroidaceae|g__Prevotella|s__Prevotella_loescheii_mgs_2547
URB2	1	229761981	229795946	0.02337	rs680398	-3.098	rs2780623	-0.000119	3.74	0.75109	864	864	blup	0.0037	0.034	0.1129	0.91013	0.982239954	saliva_pheno.1016	NK	saliva:k__Bacteria|p__Bacteroidota|c__Bacteroidia|o__Bacteroidales|f__Bacteroidaceae|g__Prevotella|s__Prevotella_loescheii_mgs_2547
USF1	1	161009041	161015767	0.04223	rs7517662	-2.839	rs3766378	-0.00103	4.02	0.401485	1343	1343	blup	0.0081	0.0033	1.0136	0.31078	0.919907595	saliva_pheno.1016	NK	saliva:k__Bacteria|p__Bacteroidota|c__Bacteroidia|o__Bacteroidales|f__Bacteroidaceae|g__Prevotella|s__Prevotella_loescheii_mgs_2547
UTS2	1	7903143	7913572	0.16477	rs11120948	2.518	rs161803	0.148	-12.33	0.201397	1208	1	top1	0.15	1.00E-34	-0.2014	0.84039	0.982239954	saliva_pheno.1016	NK	saliva:k__Bacteria|p__Bacteroidota|c__Bacteroidia|o__Bacteroidales|f__Bacteroidaceae|g__Prevotella|s__Prevotella_loescheii_mgs_2547
VCAM1	1	101185298	101204601	0.93618	rs79523276	2.448	rs78826170	-0.00107	6.72	1.204091	1074	63	lasso	-0.00064	0.53	1.7028	0.08861	0.891991958	saliva_pheno.1016	NK	saliva:k__Bacteria|p__Bacteroidota|c__Bacteroidia|o__Bacteroidales|f__Bacteroidaceae|g__Prevotella|s__Prevotella_loescheii_mgs_2547
XCL2	1	168510003	168513235	0.02431	rs2268548	-2.383	rs10158946	0.00141	-3.23	0.956351	1056	19	enet	0.0038	0.033	-0.0494	0.96057	0.990010147	saliva_pheno.1016	NK	saliva:k__Bacteria|p__Bacteroidota|c__Bacteroidia|o__Bacteroidales|f__Bacteroidaceae|g__Prevotella|s__Prevotella_loescheii_mgs_2547
ZBTB8A	1	33005028	33071540	0.01513	rs34190690	2.577	rs72666768	0.0026	-2.33	1.066376	526	1	top1	0.0026	0.064	-1.0664	0.28625	0.915154596	saliva_pheno.1016	NK	saliva:k__Bacteria|p__Bacteroidota|c__Bacteroidia|o__Bacteroidales|f__Bacteroidaceae|g__Prevotella|s__Prevotella_loescheii_mgs_2547
AAMP	2	219128850	219134980	0.05144	rs749386	2.67	rs113602504	-0.000825	-3.74	0.3883	1181	5	enet	0.0021	0.085	-0.1366	0.8913	0.982239954	saliva_pheno.1016	NK	saliva:k__Bacteria|p__Bacteroidota|c__Bacteroidia|o__Bacteroidales|f__Bacteroidaceae|g__Prevotella|s__Prevotella_loescheii_mgs_2547
AC017104.2	2	232316906	232317864	0.03481	rs4973391	-3.23	rs143730741	-0.00074	4.98	-0.3304	1129	1	top1	-0.00074	0.58	-0.3304	0.7411	0.982239954	saliva_pheno.1016	NK	saliva:k__Bacteria|p__Bacteroidota|c__Bacteroidia|o__Bacteroidales|f__Bacteroidaceae|g__Prevotella|s__Prevotella_loescheii_mgs_2547
ACSL3	2	223725652	223809357	0.0255	rs16864775	2.44	rs17794731	-0.000892	-3.73	-0.644	1436	20	enet	0.0045	0.022	0.3782	0.7053	0.982239954	saliva_pheno.1016	NK	saliva:k__Bacteria|p__Bacteroidota|c__Bacteroidia|o__Bacteroidales|f__Bacteroidaceae|g__Prevotella|s__Prevotella_loescheii_mgs_2547
ACYP2	2	54197975	54532437	0.01396	rs67822265	3.23	rs10181999	0.007539	-4.43	0.1775	2188	1	top1	0.0075	0.0045	-0.1775	0.8591	0.982239954	saliva_pheno.1016	NK	saliva:k__Bacteria|p__Bacteroidota|c__Bacteroidia|o__Bacteroidales|f__Bacteroidaceae|g__Prevotella|s__Prevotella_loescheii_mgs_2547
ANKMY1	2	241418839	241508626	0.02056	rs2291768	2.71	rs12479387	0.016054	4.41	0.0137	1560	1	top1	0.016	5.80E-05	0.0137	0.9891	0.997663636	saliva_pheno.1016	NK	saliva:k__Bacteria|p__Bacteroidota|c__Bacteroidia|o__Bacteroidales|f__Bacteroidaceae|g__Prevotella|s__Prevotella_loescheii_mgs_2547
ANKRD53	2	71205510	71212626	0.5908	rs413056	2.95	rs116012059	-0.000815	4.66	0.8836	1426	1426	blup	0.00068	0.2	0.3103	0.7563	0.982239954	saliva_pheno.1016	NK	saliva:k__Bacteria|p__Bacteroidota|c__Bacteroidia|o__Bacteroidales|f__Bacteroidaceae|g__Prevotella|s__Prevotella_loescheii_mgs_2547
ARHGEF4	2	131594489	131804836	0.02278	rs34364379	-2.81	rs72868927	-0.000829	4.95	-1.6696	1101	2	lasso	-0.00017	0.36	-1.6696	0.095	0.89241796	saliva_pheno.1016	NK	saliva:k__Bacteria|p__Bacteroidota|c__Bacteroidia|o__Bacteroidales|f__Bacteroidaceae|g__Prevotella|s__Prevotella_loescheii_mgs_2547
ARMC9	2	232063260	232239548	0.02466	rs12476028	3.84	rs6436999	0.005824	-4.55	-0.293	1438	11	enet	0.014	0.00014	-1.3641	0.1725	0.915154596	saliva_pheno.1016	NK	saliva:k__Bacteria|p__Bacteroidota|c__Bacteroidia|o__Bacteroidales|f__Bacteroidaceae|g__Prevotella|s__Prevotella_loescheii_mgs_2547
ASAP2	2	9346894	9545812	0.06838	rs2177636	-3.04	rs4669334	-0.001063	6.07	1.0882	1403	1403	blup	-0.00039	0.43	0.474	0.6355	0.982239954	saliva_pheno.1016	NK	saliva:k__Bacteria|p__Bacteroidota|c__Bacteroidia|o__Bacteroidales|f__Bacteroidaceae|g__Prevotella|s__Prevotella_loescheii_mgs_2547
C2orf74	2	61372243	61391964	0.01446	rs6710364	2.99	rs1177302	0.013667	4.45	-0.3089	1125	1	top1	0.014	0.00019	-0.3089	0.7574	0.982239954	saliva_pheno.1016	NK	saliva:k__Bacteria|p__Bacteroidota|c__Bacteroidia|o__Bacteroidales|f__Bacteroidaceae|g__Prevotella|s__Prevotella_loescheii_mgs_2547
CACNB4	2	152689290	152955593	0.02745	rs35974308	3.09	rs4664532	0.001731	4.22	-0.2509	1766	1766	blup	0.0048	0.019	-0.8749	0.3816	0.938192055	saliva_pheno.1016	NK	saliva:k__Bacteria|p__Bacteroidota|c__Bacteroidia|o__Bacteroidales|f__Bacteroidaceae|g__Prevotella|s__Prevotella_loescheii_mgs_2547
CHST10	2	101008327	101034118	0.00886	rs72819202	2.78	rs4438499	0.002454	3.74	1.8986	1498	1498	blup	0.0068	0.0065	0.0849	0.9323	0.988343636	saliva_pheno.1016	NK	saliva:k__Bacteria|p__Bacteroidota|c__Bacteroidia|o__Bacteroidales|f__Bacteroidaceae|g__Prevotella|s__Prevotella_loescheii_mgs_2547
CNRIP1	2	68511303	68547183	0.95647	rs7575344	-2.75	rs17034890	-0.001049	4.12	0.7886	1742	1742	blup	-0.00083	0.64	1.9154	0.0554	0.8067625	saliva_pheno.1016	NK	saliva:k__Bacteria|p__Bacteroidota|c__Bacteroidia|o__Bacteroidales|f__Bacteroidaceae|g__Prevotella|s__Prevotella_loescheii_mgs_2547
FASTKD1	2	170386259	170430385	0.04549	rs7581549	-3.29	rs35344329	0.001475	3.65	1.1334	1845	11	enet	0.0094	0.0017	0.8648	0.3872	0.938192055	saliva_pheno.1016	NK	saliva:k__Bacteria|p__Bacteroidota|c__Bacteroidia|o__Bacteroidales|f__Bacteroidaceae|g__Prevotella|s__Prevotella_loescheii_mgs_2547
GCC2	2	109065017	109125871	0.01338	rs4141933	-2.91	rs200858383	0.011194	-4.14	-1.0113	1470	1	top1	0.011	0.00068	1.0113	0.3119	0.919907595	saliva_pheno.1016	NK	saliva:k__Bacteria|p__Bacteroidota|c__Bacteroidia|o__Bacteroidales|f__Bacteroidaceae|g__Prevotella|s__Prevotella_loescheii_mgs_2547
GORASP2	2	171784974	171823639	0.02602	rs10209305	3.25	rs3762560	-0.000653	-3.01	-0.0656	1274	6	enet	0.00021	0.27	-1.451	0.1468	0.915154596	saliva_pheno.1016	NK	saliva:k__Bacteria|p__Bacteroidota|c__Bacteroidia|o__Bacteroidales|f__Bacteroidaceae|g__Prevotella|s__Prevotella_loescheii_mgs_2547
HDAC4	2	239969864	240323348	0.02987	rs56315038	3.07	rs6740945	-0.000735	3.4	1.1851	2487	2487	blup	0.00081	0.18	-1.0602	0.2891	0.915154596	saliva_pheno.1016	NK	saliva:k__Bacteria|p__Bacteroidota|c__Bacteroidia|o__Bacteroidales|f__Bacteroidaceae|g__Prevotella|s__Prevotella_loescheii_mgs_2547
IAH1	2	9613787	9636672	0.03073	rs2177636	-3.05	rs58158337	-0.000634	3.86	1.3903	1526	3	lasso	5.00E-05	0.31	1.282	0.1998	0.915154596	saliva_pheno.1016	NK	saliva:k__Bacteria|p__Bacteroidota|c__Bacteroidia|o__Bacteroidales|f__Bacteroidaceae|g__Prevotella|s__Prevotella_loescheii_mgs_2547
ILKAP	2	239079042	239112370	0.01689	rs28497373	-2.51	rs2280034	0.004047	-3.85	-1.9554	1673	1	top1	0.004	0.029	1.9554	0.0505	0.795670213	saliva_pheno.1016	NK	saliva:k__Bacteria|p__Bacteroidota|c__Bacteroidia|o__Bacteroidales|f__Bacteroidaceae|g__Prevotella|s__Prevotella_loescheii_mgs_2547
INSIG2	2	118846028	118868573	0.01419	rs13420164	2.9	rs13015075	0.004359	3.79	0.3719	1480	1	top1	0.0044	0.024	0.3719	0.71	0.982239954	saliva_pheno.1016	NK	saliva:k__Bacteria|p__Bacteroidota|c__Bacteroidia|o__Bacteroidales|f__Bacteroidaceae|g__Prevotella|s__Prevotella_loescheii_mgs_2547
ITGA6	2	173292082	173371181	0.03483	rs4972813	3.39	rs4972459	-0.00088	-3.5	0.5204	1970	2	lasso	3.00E-05	0.31	-0.6022	0.5471	0.982239954	saliva_pheno.1016	NK	saliva:k__Bacteria|p__Bacteroidota|c__Bacteroidia|o__Bacteroidales|f__Bacteroidaceae|g__Prevotella|s__Prevotella_loescheii_mgs_2547
ITGAV	2	187454792	187545628	0.01336	rs77262758	-2.11	rs72899454	-0.000889	2.85	0.1463	1427	1427	blup	0.0011	0.15	-0.3577	0.7206	0.982239954	saliva_pheno.1016	NK	saliva:k__Bacteria|p__Bacteroidota|c__Bacteroidia|o__Bacteroidales|f__Bacteroidaceae|g__Prevotella|s__Prevotella_loescheii_mgs_2547
ITSN2	2	24425733	24583583	0.01458	rs59606389	2.18	rs79417569	0.000124	3.25	0.5538	1368	2	lasso	0.0014	0.13	0.5748	0.5654	0.982239954	saliva_pheno.1016	NK	saliva:k__Bacteria|p__Bacteroidota|c__Bacteroidia|o__Bacteroidales|f__Bacteroidaceae|g__Prevotella|s__Prevotella_loescheii_mgs_2547
LMAN2L	2	97371666	97405801	0.01057	rs12614188	-2.12	rs538456405	-0.000676	3.88	0.4828	692	3	lasso	0.015	0.00012	0.1371	0.891	0.982239954	saliva_pheno.1016	NK	saliva:k__Bacteria|p__Bacteroidota|c__Bacteroidia|o__Bacteroidales|f__Bacteroidaceae|g__Prevotella|s__Prevotella_loescheii_mgs_2547
LYG2	2	99858709	99871745	0.00813	rs4851174	2.97	rs62154463	-0.001067	3.33	1.1582	1332	1332	blup	0.0036	0.037	0.5347	0.5928	0.982239954	saliva_pheno.1016	NK	saliva:k__Bacteria|p__Bacteroidota|c__Bacteroidia|o__Bacteroidales|f__Bacteroidaceae|g__Prevotella|s__Prevotella_loescheii_mgs_2547
MAL	2	95691422	95719737	0.01428	rs889854	-2.78	rs4081107	0.005623	-3.39	0.5694	299	4	enet	0.012	0.00037	1.5017	0.1332	0.915154596	saliva_pheno.1016	NK	saliva:k__Bacteria|p__Bacteroidota|c__Bacteroidia|o__Bacteroidales|f__Bacteroidaceae|g__Prevotella|s__Prevotella_loescheii_mgs_2547
MORN2	2	39103103	39156213	0.03202	rs2568380	-2.82	rs200181952	0.018084	4.67	0.3109	1379	1	top1	0.018	2.10E-05	0.3109	0.7559	0.982239954	saliva_pheno.1016	NK	saliva:k__Bacteria|p__Bacteroidota|c__Bacteroidia|o__Bacteroidales|f__Bacteroidaceae|g__Prevotella|s__Prevotella_loescheii_mgs_2547
MRPL44	2	224822121	224832431	0.0184	rs6709143	2.74	rs1438832	-0.001043	3.51	1.3054	1603	1603	blup	0.00078	0.19	1.3182	0.1875	0.915154596	saliva_pheno.1016	NK	saliva:k__Bacteria|p__Bacteroidota|c__Bacteroidia|o__Bacteroidales|f__Bacteroidaceae|g__Prevotella|s__Prevotella_loescheii_mgs_2547
MZT2A	2	132222473	132250316	0.02196	rs3203233	2.06	rs7566551	-0.000626	-3.88	0.6726	991	991	blup	0.011	0.00087	0.5451	0.5857	0.982239954	saliva_pheno.1016	NK	saliva:k__Bacteria|p__Bacteroidota|c__Bacteroidia|o__Bacteroidales|f__Bacteroidaceae|g__Prevotella|s__Prevotella_loescheii_mgs_2547
NCKAP1	2	183773843	183903586	0.03184	rs16824240	3.57	rs7601585	-0.00078	3.57	1.931	1644	1	lasso	-0.00014	0.35	1.931	0.0535	0.795670213	saliva_pheno.1016	NK	saliva:k__Bacteria|p__Bacteroidota|c__Bacteroidia|o__Bacteroidales|f__Bacteroidaceae|g__Prevotella|s__Prevotella_loescheii_mgs_2547
NMI	2	152126979	152146571	0.01784	rs2341927	3.34	rs12471886	0.002554	4.1	-0.1248	1587	1587	blup	0.0038	0.033	0.2114	0.8326	0.982239954	saliva_pheno.1016	NK	saliva:k__Bacteria|p__Bacteroidota|c__Bacteroidia|o__Bacteroidales|f__Bacteroidaceae|g__Prevotella|s__Prevotella_loescheii_mgs_2547
PAPOLG	2	60983365	61029220	0.02464	rs7567242	-3.51	rs1665259	-0.000981	3.49	0.341	1132	1132	blup	0.0051	0.017	-0.56	0.5755	0.982239954	saliva_pheno.1016	NK	saliva:k__Bacteria|p__Bacteroidota|c__Bacteroidia|o__Bacteroidales|f__Bacteroidaceae|g__Prevotella|s__Prevotella_loescheii_mgs_2547
PLA2R1	2	160788519	160919121	0.04432	rs11682380	-2.54	rs111456791	-0.000863	3.64	2.1347	1727	1	lasso	-0.00065	0.53	2.1347	0.0328	0.78200625	saliva_pheno.1016	NK	saliva:k__Bacteria|p__Bacteroidota|c__Bacteroidia|o__Bacteroidales|f__Bacteroidaceae|g__Prevotella|s__Prevotella_loescheii_mgs_2547
PLGLB2	2	88047606	88058312	0.93637	rs2860399	-2.58	rs58413912	-0.001065	5.17	-0.7428	297	11	lasso	-0.00097	0.76	-0.6081	0.5431	0.982239954	saliva_pheno.1016	NK	saliva:k__Bacteria|p__Bacteroidota|c__Bacteroidia|o__Bacteroidales|f__Bacteroidaceae|g__Prevotella|s__Prevotella_loescheii_mgs_2547
POLR1A	2	86247339	86333278	0.01473	rs72842051	2.54	rs2241432	0.009613	-4.32	-1.7263	1575	1	top1	0.0096	0.0015	1.7263	0.0843	0.891991958	saliva_pheno.1016	NK	saliva:k__Bacteria|p__Bacteroidota|c__Bacteroidia|o__Bacteroidales|f__Bacteroidaceae|g__Prevotella|s__Prevotella_loescheii_mgs_2547
PPIL3	2	201735630	201754026	0.01645	rs3769441	-3.39	rs2540068	0.001777	3.33	-0.488	961	1	lasso	0.0029	0.054	-0.488	0.6256	0.982239954	saliva_pheno.1016	NK	saliva:k__Bacteria|p__Bacteroidota|c__Bacteroidia|o__Bacteroidales|f__Bacteroidaceae|g__Prevotella|s__Prevotella_loescheii_mgs_2547
PREPL	2	44543420	44589001	0.02127	rs7560946	2.51	rs2603253	0.000607	-3.6	-0.2845	1380	2	lasso	0.011	0.00068	0.5215	0.602	0.982239954	saliva_pheno.1016	NK	saliva:k__Bacteria|p__Bacteroidota|c__Bacteroidia|o__Bacteroidales|f__Bacteroidaceae|g__Prevotella|s__Prevotella_loescheii_mgs_2547
RAMP1	2	238767536	238820756	0.02667	rs28725355	3.14	rs6431564	0.016298	-5.24	0.4435	1744	8	enet	0.022	3.60E-06	-0.6029	0.5466	0.982239954	saliva_pheno.1016	NK	saliva:k__Bacteria|p__Bacteroidota|c__Bacteroidia|o__Bacteroidales|f__Bacteroidaceae|g__Prevotella|s__Prevotella_loescheii_mgs_2547
RBM43	2	152104454	152118393	0.01359	rs2341927	3.34	rs3845843	0.008089	4.09	0.5721	1582	8	enet	0.0091	0.002	0.8674	0.3857	0.938192055	saliva_pheno.1016	NK	saliva:k__Bacteria|p__Bacteroidota|c__Bacteroidia|o__Bacteroidales|f__Bacteroidaceae|g__Prevotella|s__Prevotella_loescheii_mgs_2547
RGPD6	2	111271389	111334762	0.06256	rs202050672	-2.6	rs79088548	-0.000923	5.77	1.1873	685	685	blup	-7.00E-04	0.56	0.9713	0.3314	0.935141573	saliva_pheno.1016	NK	saliva:k__Bacteria|p__Bacteroidota|c__Bacteroidia|o__Bacteroidales|f__Bacteroidaceae|g__Prevotella|s__Prevotella_loescheii_mgs_2547
RNPEPL1	2	241505221	241520789	0.03548	rs2291768	2.71	rs115736589	-0.001	3.36	-2.1714	1486	1	lasso	0.0054	0.014	-2.1714	0.0299	0.78200625	saliva_pheno.1016	NK	saliva:k__Bacteria|p__Bacteroidota|c__Bacteroidia|o__Bacteroidales|f__Bacteroidaceae|g__Prevotella|s__Prevotella_loescheii_mgs_2547
10-Sep	2	110300559	110371783	0.00966	rs6727584	2.58	rs56093119	-0.000878	4.01	-0.428	622	1	top1	-0.00088	0.67	-0.428	0.6686	0.982239954	saliva_pheno.1016	NK	saliva:k__Bacteria|p__Bacteroidota|c__Bacteroidia|o__Bacteroidales|f__Bacteroidaceae|g__Prevotella|s__Prevotella_loescheii_mgs_2547
SERPINE2	2	224839829	224904036	0.04037	rs6751391	3	rs6436451	0.013185	4.92	-0.3298	1716	1	top1	0.013	0.00025	-0.3298	0.7415	0.982239954	saliva_pheno.1016	NK	saliva:k__Bacteria|p__Bacteroidota|c__Bacteroidia|o__Bacteroidales|f__Bacteroidaceae|g__Prevotella|s__Prevotella_loescheii_mgs_2547
SNRNP27	2	70120692	70132707	0.01161	rs72842523	3.13	rs4853266	-0.000922	-3	-1.0616	1131	1131	blup	0.0021	0.083	1.3077	0.191	0.915154596	saliva_pheno.1016	NK	saliva:k__Bacteria|p__Bacteroidota|c__Bacteroidia|o__Bacteroidales|f__Bacteroidaceae|g__Prevotella|s__Prevotella_loescheii_mgs_2547
SNTG2	2	946554	1371385	0.03349	rs7608080	3.07	rs115877453	-0.000667	5.52	0.2307	3649	1	top1	-0.00067	0.54	0.2307	0.8175	0.982239954	saliva_pheno.1016	NK	saliva:k__Bacteria|p__Bacteroidota|c__Bacteroidia|o__Bacteroidales|f__Bacteroidaceae|g__Prevotella|s__Prevotella_loescheii_mgs_2547
TTL	2	113239731	113299316	0.01465	rs17042735	2.74	rs13407329	0.008321	3.25	1.4697	947	1	top1	0.0083	0.003	1.4697	0.1416	0.915154596	saliva_pheno.1016	NK	saliva:k__Bacteria|p__Bacteroidota|c__Bacteroidia|o__Bacteroidales|f__Bacteroidaceae|g__Prevotella|s__Prevotella_loescheii_mgs_2547
TYW5	2	200794698	200820459	0.01776	rs3769441	-3.39	rs295114	0.002099	-4.3	0.7687	901	901	blup	0.01	0.001	-0.969	0.3326	0.935141573	saliva_pheno.1016	NK	saliva:k__Bacteria|p__Bacteroidota|c__Bacteroidia|o__Bacteroidales|f__Bacteroidaceae|g__Prevotella|s__Prevotella_loescheii_mgs_2547
VSNL1	2	17720393	17838285	0.60972	rs6531060	-2.73	rs62132074	-0.001067	4.57	0.2567	1490	2	lasso	-0.00092	0.71	0.2019	0.84	0.982239954	saliva_pheno.1016	NK	saliva:k__Bacteria|p__Bacteroidota|c__Bacteroidia|o__Bacteroidales|f__Bacteroidaceae|g__Prevotella|s__Prevotella_loescheii_mgs_2547
ALDH1L1	3	125822412	125916837	0.03628	rs72626368	3.93	rs78041432	0.0036	5.28	3.5035	1786	1	lasso	0.024	1.30E-06	3.503	0.000459	0.320841	saliva_pheno.1016	NK	saliva:k__Bacteria|p__Bacteroidota|c__Bacteroidia|o__Bacteroidales|f__Bacteroidaceae|g__Prevotella|s__Prevotella_loescheii_mgs_2547
ARHGEF3	3	56761446	57113357	0.02361	rs6445851	2.5	rs12631156	0.016566	4.56	-0.3897	1961	1	top1	0.017	4.50E-05	-0.39	0.696747	0.982239954	saliva_pheno.1016	NK	saliva:k__Bacteria|p__Bacteroidota|c__Bacteroidia|o__Bacteroidales|f__Bacteroidaceae|g__Prevotella|s__Prevotella_loescheii_mgs_2547
C3orf49	3	63805038	63834312	0.08587	rs11130948	-2.89	rs72624892	-0.001033	-9.86	-0.6132	1045	1	top1	-0.001	0.86	0.613	0.539745	0.982239954	saliva_pheno.1016	NK	saliva:k__Bacteria|p__Bacteroidota|c__Bacteroidia|o__Bacteroidales|f__Bacteroidaceae|g__Prevotella|s__Prevotella_loescheii_mgs_2547
CAMP	3	48264837	48266981	0.02331	rs7651237	-2.83	rs143169125	0.045417	3.56	-0.3284	708	1	top1	0.045	2.50E-11	-0.328	0.742623	0.982239954	saliva_pheno.1016	NK	saliva:k__Bacteria|p__Bacteroidota|c__Bacteroidia|o__Bacteroidales|f__Bacteroidaceae|g__Prevotella|s__Prevotella_loescheii_mgs_2547
CCR2	3	46395225	46402419	0.01928	rs74426244	2.45	rs2191031	-0.000614	3.23	-1.2769	1592	1592	blup	0.0041	0.028	-0.566	0.571544	0.982239954	saliva_pheno.1016	NK	saliva:k__Bacteria|p__Bacteroidota|c__Bacteroidia|o__Bacteroidales|f__Bacteroidaceae|g__Prevotella|s__Prevotella_loescheii_mgs_2547
CD200	3	112051194	112081659	0.06824	rs56114706	-3.91	rs72946346	-0.000905	5.43	0.4183	2022	5	lasso	0.12	1.30E-27	-0.723	0.46994	0.957691137	saliva_pheno.1016	NK	saliva:k__Bacteria|p__Bacteroidota|c__Bacteroidia|o__Bacteroidales|f__Bacteroidaceae|g__Prevotella|s__Prevotella_loescheii_mgs_2547
CEP19	3	196433148	196439164	0.0145	rs13099662	-2.74	rs541899	0.001048	-3.67	-0.2119	1014	3	lasso	0.0015	0.12	0.291	0.771283	0.982239954	saliva_pheno.1016	NK	saliva:k__Bacteria|p__Bacteroidota|c__Bacteroidia|o__Bacteroidales|f__Bacteroidaceae|g__Prevotella|s__Prevotella_loescheii_mgs_2547
CHST13	3	126243126	126262134	0.05208	rs72626368	3.93	rs56014505	-0.000927	5.62	0.3484	1122	1	top1	-0.00093	0.72	0.348	0.72752	0.982239954	saliva_pheno.1016	NK	saliva:k__Bacteria|p__Bacteroidota|c__Bacteroidia|o__Bacteroidales|f__Bacteroidaceae|g__Prevotella|s__Prevotella_loescheii_mgs_2547
CLDN11	3	170136653	170578169	0.05307	rs6772702	-2.6	rs61792527	0.006642	4.24	1.6745	1767	1	top1	0.0066	0.0071	1.675	0.094026	0.89241796	saliva_pheno.1016	NK	saliva:k__Bacteria|p__Bacteroidota|c__Bacteroidia|o__Bacteroidales|f__Bacteroidaceae|g__Prevotella|s__Prevotella_loescheii_mgs_2547
CLDND1	3	98216756	98241910	0.02387	rs62267222	2.07	rs832043	0.000565	-3.63	-0.7399	2622	2622	blup	0.0037	0.035	0.657	0.511366	0.982239954	saliva_pheno.1016	NK	saliva:k__Bacteria|p__Bacteroidota|c__Bacteroidia|o__Bacteroidales|f__Bacteroidaceae|g__Prevotella|s__Prevotella_loescheii_mgs_2547
COMMD2	3	149456257	149470286	0.04423	rs6440658	-2.93	rs9809507	-0.001045	-3.57	-0.7551	1174	30	enet	0.011	8.00E-04	0.518	0.604438	0.982239954	saliva_pheno.1016	NK	saliva:k__Bacteria|p__Bacteroidota|c__Bacteroidia|o__Bacteroidales|f__Bacteroidaceae|g__Prevotella|s__Prevotella_loescheii_mgs_2547
CTD-2330K9.3	3	49941278	49954370	0.03211	rs13059311	2.71	rs79536844	-0.001011	2.86	0.448	834	834	blup	0.00086	0.18	-1.686	0.091879	0.891991958	saliva_pheno.1016	NK	saliva:k__Bacteria|p__Bacteroidota|c__Bacteroidia|o__Bacteroidales|f__Bacteroidaceae|g__Prevotella|s__Prevotella_loescheii_mgs_2547
CTDSPL	3	37903451	38025960	0.01921	rs79385014	-2.96	rs267515	-0.000278	3.26	-1.9071	1232	1232	blup	0.00049	0.23	-1.934	0.053078	0.795670213	saliva_pheno.1016	NK	saliva:k__Bacteria|p__Bacteroidota|c__Bacteroidia|o__Bacteroidales|f__Bacteroidaceae|g__Prevotella|s__Prevotella_loescheii_mgs_2547
DOCK3	3	50712672	51421629	44.97746	rs11130274	3.15	rs6764588	-0.000844	2.54	-1.4766	1436	1	top1	-0.00084	0.65	-1.477	0.139787	0.915154596	saliva_pheno.1016	NK	saliva:k__Bacteria|p__Bacteroidota|c__Bacteroidia|o__Bacteroidales|f__Bacteroidaceae|g__Prevotella|s__Prevotella_loescheii_mgs_2547
DUSP7	3	52082935	52090566	0.02206	rs7615151	2.61	rs376407215	0.001023	4.14	1.7429	618	1	top1	0.001	0.16	1.743	0.081348	0.891991958	saliva_pheno.1016	NK	saliva:k__Bacteria|p__Bacteroidota|c__Bacteroidia|o__Bacteroidales|f__Bacteroidaceae|g__Prevotella|s__Prevotella_loescheii_mgs_2547
EFCC1	3	128720472	128759585	0.02914	rs58007649	2.5	rs35285849	-0.000301	-2.92	0.3233	1192	1	lasso	-0.00015	0.35	-0.476	0.634082	0.982239954	saliva_pheno.1016	NK	saliva:k__Bacteria|p__Bacteroidota|c__Bacteroidia|o__Bacteroidales|f__Bacteroidaceae|g__Prevotella|s__Prevotella_loescheii_mgs_2547
EIF2A	3	150264465	150302029	0.02565	rs73160489	2.93	rs2087106	0.001207	-3.98	0.7235	1014	1014	blup	0.0048	0.019	-0.843	0.399106	0.940708081	saliva_pheno.1016	NK	saliva:k__Bacteria|p__Bacteroidota|c__Bacteroidia|o__Bacteroidales|f__Bacteroidaceae|g__Prevotella|s__Prevotella_loescheii_mgs_2547
EMC3	3	10004221	10052800	0.02497	rs7633576	-2.76	rs73026506	-0.001061	3.64	-0.8095	1383	1383	blup	0.0041	0.027	-0.278	0.781359	0.982239954	saliva_pheno.1016	NK	saliva:k__Bacteria|p__Bacteroidota|c__Bacteroidia|o__Bacteroidales|f__Bacteroidaceae|g__Prevotella|s__Prevotella_loescheii_mgs_2547
FXR1	3	180585929	180700541	0.04015	rs2465962	-3.2	rs10937057	0.009011	-3.86	-0.8188	706	5	enet	0.015	0.00011	-2.482	0.013082	0.78200625	saliva_pheno.1016	NK	saliva:k__Bacteria|p__Bacteroidota|c__Bacteroidia|o__Bacteroidales|f__Bacteroidaceae|g__Prevotella|s__Prevotella_loescheii_mgs_2547
HACL1	3	15602211	15643338	0.01467	rs7621437	2.49	rs1947147	0.003797	3.33	0.2077	1353	1	top1	0.0038	0.033	0.208	0.83543	0.982239954	saliva_pheno.1016	NK	saliva:k__Bacteria|p__Bacteroidota|c__Bacteroidia|o__Bacteroidales|f__Bacteroidaceae|g__Prevotella|s__Prevotella_loescheii_mgs_2547
HRH1	3	11178779	11305243	0.02328	rs73035831	3.27	rs150042251	-0.001066	5	-0.6277	1553	8	lasso	0.079	8.30E-19	-0.275	0.782933	0.982239954	saliva_pheno.1016	NK	saliva:k__Bacteria|p__Bacteroidota|c__Bacteroidia|o__Bacteroidales|f__Bacteroidaceae|g__Prevotella|s__Prevotella_loescheii_mgs_2547
HSPBAP1	3	122458846	122512671	0.03795	rs79968055	-3.6	rs1272161	0.009063	-4.9	-1.2241	1463	3	lasso	0.014	0.00016	1.228	0.219444	0.915154596	saliva_pheno.1016	NK	saliva:k__Bacteria|p__Bacteroidota|c__Bacteroidia|o__Bacteroidales|f__Bacteroidaceae|g__Prevotella|s__Prevotella_loescheii_mgs_2547
HTR3E	3	183814852	183824783	0.9511	rs13096674	-2.95	rs6789383	-0.000593	3.72	0.7565	1477	73	lasso	0.00029	0.26	0.256	0.797687	0.982239954	saliva_pheno.1016	NK	saliva:k__Bacteria|p__Bacteroidota|c__Bacteroidia|o__Bacteroidales|f__Bacteroidaceae|g__Prevotella|s__Prevotella_loescheii_mgs_2547
JAGN1	3	9932238	9936033	0.03303	rs7633576	-2.76	rs155583	0.000803	3.88	-1.1802	1264	9	enet	0.0036	0.036	-1.163	0.244926	0.915154596	saliva_pheno.1016	NK	saliva:k__Bacteria|p__Bacteroidota|c__Bacteroidia|o__Bacteroidales|f__Bacteroidaceae|g__Prevotella|s__Prevotella_loescheii_mgs_2547
LRCH3	3	197518097	197615307	0.029	rs34839235	-2.5	rs6583258	-0.000104	3.7	-0.3386	869	869	blup	0.0032	0.045	1.666	0.095753	0.89241796	saliva_pheno.1016	NK	saliva:k__Bacteria|p__Bacteroidota|c__Bacteroidia|o__Bacteroidales|f__Bacteroidaceae|g__Prevotella|s__Prevotella_loescheii_mgs_2547
LRRC3B	3	26664297	26752267	0.53451	rs34126222	-3.66	rs62250174	-0.000793	3.66	-1.8575	1733	1	top1	-0.00079	0.61	-1.858	0.063238	0.88406724	saliva_pheno.1016	NK	saliva:k__Bacteria|p__Bacteroidota|c__Bacteroidia|o__Bacteroidales|f__Bacteroidaceae|g__Prevotella|s__Prevotella_loescheii_mgs_2547
MASP1	3	186935942	187009810	0.0311	rs6771852	-2.97	rs113927480	-0.001015	4.99	0.541	1557	7	lasso	4.50E-05	0.31	-0.506	0.612936	0.982239954	saliva_pheno.1016	NK	saliva:k__Bacteria|p__Bacteroidota|c__Bacteroidia|o__Bacteroidales|f__Bacteroidaceae|g__Prevotella|s__Prevotella_loescheii_mgs_2547
MITF	3	69788586	70017488	0.01806	rs10510990	-3.11	rs13082535	-0.000642	-3.77	0.0597	1698	1698	blup	0.00068	0.2	0.432	0.665514	0.982239954	saliva_pheno.1016	NK	saliva:k__Bacteria|p__Bacteroidota|c__Bacteroidia|o__Bacteroidales|f__Bacteroidaceae|g__Prevotella|s__Prevotella_loescheii_mgs_2547
MOBP	3	39508689	39570970	0.02039	rs57885320	-2.44	rs200442785	-0.001001	4.04	0.8718	1641	1	lasso	-0.00082	0.63	0.872	0.383339	0.938192055	saliva_pheno.1016	NK	saliva:k__Bacteria|p__Bacteroidota|c__Bacteroidia|o__Bacteroidales|f__Bacteroidaceae|g__Prevotella|s__Prevotella_loescheii_mgs_2547
MTMR14	3	9691117	9744077	0.01422	rs7633576	-2.76	rs75629302	0.002061	3.38	-0.7155	1084	1084	blup	0.0038	0.034	-0.364	0.716188	0.982239954	saliva_pheno.1016	NK	saliva:k__Bacteria|p__Bacteroidota|c__Bacteroidia|o__Bacteroidales|f__Bacteroidaceae|g__Prevotella|s__Prevotella_loescheii_mgs_2547
NISCH	3	52489134	52527087	0.01272	rs13080929	2.79	rs352143	0.000332	-3.53	0.8541	871	871	blup	0.00047	0.23	-1.826	0.06791	0.891991958	saliva_pheno.1016	NK	saliva:k__Bacteria|p__Bacteroidota|c__Bacteroidia|o__Bacteroidales|f__Bacteroidaceae|g__Prevotella|s__Prevotella_loescheii_mgs_2547
PCCB	3	135969148	136056738	0.01206	rs10212532	-1.83	rs56235965	0.000512	-3.41	0.1861	602	602	blup	0.0011	0.15	0.333	0.739022	0.982239954	saliva_pheno.1016	NK	saliva:k__Bacteria|p__Bacteroidota|c__Bacteroidia|o__Bacteroidales|f__Bacteroidaceae|g__Prevotella|s__Prevotella_loescheii_mgs_2547
PIK3CA	3	178865902	178957881	0.02919	rs12054439	2.25	rs13098256	0.000782	3.04	0.1736	1176	1	top1	0.00078	0.19	0.174	0.862218	0.982239954	saliva_pheno.1016	NK	saliva:k__Bacteria|p__Bacteroidota|c__Bacteroidia|o__Bacteroidales|f__Bacteroidaceae|g__Prevotella|s__Prevotella_loescheii_mgs_2547
PLSCR1	3	146232967	146262651	0.02115	rs6440468	2.83	rs9876886	0.000267	-3.32	0.6307	1191	1191	blup	0.0012	0.15	-1.02	0.307539	0.915154596	saliva_pheno.1016	NK	saliva:k__Bacteria|p__Bacteroidota|c__Bacteroidia|o__Bacteroidales|f__Bacteroidaceae|g__Prevotella|s__Prevotella_loescheii_mgs_2547
RPL22L1	3	170582664	170588272	0.01682	rs6772702	-2.6	rs74320190	-0.000644	-3.34	-1.1457	1171	1171	blup	0.0061	0.0092	-0.944	0.345348	0.935141573	saliva_pheno.1016	NK	saliva:k__Bacteria|p__Bacteroidota|c__Bacteroidia|o__Bacteroidales|f__Bacteroidaceae|g__Prevotella|s__Prevotella_loescheii_mgs_2547
SACM1L	3	45730548	45786916	0.0199	rs11719828	-3.02	rs7652042	0.003616	4.63	-0.2504	1652	1	lasso	0.0071	0.0055	-0.25	0.802267	0.982239954	saliva_pheno.1016	NK	saliva:k__Bacteria|p__Bacteroidota|c__Bacteroidia|o__Bacteroidales|f__Bacteroidaceae|g__Prevotella|s__Prevotella_loescheii_mgs_2547
SEC13	3	10334815	10362862	0.02194	rs11707734	3.37	rs6442199	-0.001066	3.43	0.8842	1826	1826	blup	0.0024	0.071	-0.852	0.394323	0.940708081	saliva_pheno.1016	NK	saliva:k__Bacteria|p__Bacteroidota|c__Bacteroidia|o__Bacteroidales|f__Bacteroidaceae|g__Prevotella|s__Prevotella_loescheii_mgs_2547
SEC22C	3	42589461	42642572	0.03111	rs33519	3.21	rs342539	-0.000914	4.31	-1.095	1111	7	enet	0.001	0.16	-1.089	0.276049	0.915154596	saliva_pheno.1016	NK	saliva:k__Bacteria|p__Bacteroidota|c__Bacteroidia|o__Bacteroidales|f__Bacteroidaceae|g__Prevotella|s__Prevotella_loescheii_mgs_2547
SERP1	3	150259781	150321015	0.04123	rs73160489	2.93	rs4414875	0.009011	-4.02	0.7225	1033	12	enet	0.013	0.00029	-0.18	0.85716	0.982239954	saliva_pheno.1016	NK	saliva:k__Bacteria|p__Bacteroidota|c__Bacteroidia|o__Bacteroidales|f__Bacteroidaceae|g__Prevotella|s__Prevotella_loescheii_mgs_2547
SETD2	3	47057919	47205457	0.01881	rs12489865	-2.68	rs6442024	-0.001055	3.11	0.5061	963	963	blup	0.0042	0.027	1.569	0.116683	0.915154596	saliva_pheno.1016	NK	saliva:k__Bacteria|p__Bacteroidota|c__Bacteroidia|o__Bacteroidales|f__Bacteroidaceae|g__Prevotella|s__Prevotella_loescheii_mgs_2547
STX19	3	93733213	93747454	0.00814	rs6809577	-3.73	rs9812636	-0.000958	3.49	-0.9895	622	3	lasso	0.034	6.60E-09	-1.054	0.291884	0.915154596	saliva_pheno.1016	NK	saliva:k__Bacteria|p__Bacteroidota|c__Bacteroidia|o__Bacteroidales|f__Bacteroidaceae|g__Prevotella|s__Prevotella_loescheii_mgs_2547
SUMF1	3	3742498	4508965	0.0418	rs79863553	3.45	rs3908123	-0.000349	3.8	-1.6071	2675	2	lasso	-0.00016	0.36	-1.173	0.240682	0.915154596	saliva_pheno.1016	NK	saliva:k__Bacteria|p__Bacteroidota|c__Bacteroidia|o__Bacteroidales|f__Bacteroidaceae|g__Prevotella|s__Prevotella_loescheii_mgs_2547
TCTEX1D2	3	196018090	196045170	0.01796	rs13099662	-2.74	rs7372951	0.001544	-3.98	-0.483	1109	1	top1	0.0015	0.12	0.483	0.629117	0.982239954	saliva_pheno.1016	NK	saliva:k__Bacteria|p__Bacteroidota|c__Bacteroidia|o__Bacteroidales|f__Bacteroidaceae|g__Prevotella|s__Prevotella_loescheii_mgs_2547
THOC7	3	63819546	63849579	0.01301	rs11130948	-2.89	rs57096419	-0.000895	-2.9	-0.0641	1052	1052	blup	0.0017	0.11	1.292	0.196448	0.915154596	saliva_pheno.1016	NK	saliva:k__Bacteria|p__Bacteroidota|c__Bacteroidia|o__Bacteroidales|f__Bacteroidaceae|g__Prevotella|s__Prevotella_loescheii_mgs_2547
TMEM40	3	12775024	12810956	0.04551	rs116512773	-2.76	rs28722469	0.004499	4.54	0.9169	1582	1	top1	0.0045	0.022	0.917	0.359184	0.936826925	saliva_pheno.1016	NK	saliva:k__Bacteria|p__Bacteroidota|c__Bacteroidia|o__Bacteroidales|f__Bacteroidaceae|g__Prevotella|s__Prevotella_loescheii_mgs_2547
TMEM41A	3	185194284	185216845	0.0185	rs79176458	-2.85	rs7649167	-0.000951	-3.11	0.3053	1377	1377	blup	0.0025	0.066	0.34	0.734197	0.982239954	saliva_pheno.1016	NK	saliva:k__Bacteria|p__Bacteroidota|c__Bacteroidia|o__Bacteroidales|f__Bacteroidaceae|g__Prevotella|s__Prevotella_loescheii_mgs_2547
TNFSF10	3	172223298	172241297	0.02822	rs2860930	-3.54	rs4894799	-0.000937	3.12	0.0684	900	12	enet	0.0016	0.11	-0.923	0.356007	0.935141573	saliva_pheno.1016	NK	saliva:k__Bacteria|p__Bacteroidota|c__Bacteroidia|o__Bacteroidales|f__Bacteroidaceae|g__Prevotella|s__Prevotella_loescheii_mgs_2547
TOMM70A	3	100082275	100120242	0.03255	rs6784997	-2.84	rs34869521	0.007245	-3.5	0.5129	1043	1	top1	0.0072	0.0052	-0.513	0.608046	0.982239954	saliva_pheno.1016	NK	saliva:k__Bacteria|p__Bacteroidota|c__Bacteroidia|o__Bacteroidales|f__Bacteroidaceae|g__Prevotella|s__Prevotella_loescheii_mgs_2547
TRPC1	3	142442916	142526730	0.04284	rs73228752	-3.81	rs73232772	-0.001031	5.09	-0.8624	1207	10	lasso	-0.00077	0.6	-0.654	0.513172	0.982239954	saliva_pheno.1016	NK	saliva:k__Bacteria|p__Bacteroidota|c__Bacteroidia|o__Bacteroidales|f__Bacteroidaceae|g__Prevotella|s__Prevotella_loescheii_mgs_2547
ULK4	3	41288090	42003922	0.01949	rs33519	3.21	rs60248638	0.008748	4.37	-0.7558	2361	2361	blup	0.011	0.00093	-1.791	0.073272	0.891991958	saliva_pheno.1016	NK	saliva:k__Bacteria|p__Bacteroidota|c__Bacteroidia|o__Bacteroidales|f__Bacteroidaceae|g__Prevotella|s__Prevotella_loescheii_mgs_2547
VEPH1	3	156977531	157251408	0.54628	rs6778748	-2.65	rs56812008	-0.001067	3.87	-0.47	1818	1818	blup	0.0021	0.085	-0.542	0.587996	0.982239954	saliva_pheno.1016	NK	saliva:k__Bacteria|p__Bacteroidota|c__Bacteroidia|o__Bacteroidales|f__Bacteroidaceae|g__Prevotella|s__Prevotella_loescheii_mgs_2547
VPS8	3	184529931	184770402	0.02791	rs13096674	-2.95	rs79863584	-0.000414	3.16	-1.9321	1844	37	enet	4.00E-04	0.24	1.322	0.186151	0.915154596	saliva_pheno.1016	NK	saliva:k__Bacteria|p__Bacteroidota|c__Bacteroidia|o__Bacteroidales|f__Bacteroidaceae|g__Prevotella|s__Prevotella_loescheii_mgs_2547
ZNF717	3	75758794	75834734	0.02582	rs115795372	-2.83	rs6764892	0.00698	4.21	0.2662	1242	1242	blup	0.011	0.00095	-0.205	0.837536	0.982239954	saliva_pheno.1016	NK	saliva:k__Bacteria|p__Bacteroidota|c__Bacteroidia|o__Bacteroidales|f__Bacteroidaceae|g__Prevotella|s__Prevotella_loescheii_mgs_2547
ANKRD50	4	125585207	125633887	0.0148	rs113014964	-2.59	rs62320377	0.00211	3.72	-0.162	1629	1629	blup	0.0037	0.034	0.385	0.7006	0.982239954	saliva_pheno.1016	NK	saliva:k__Bacteria|p__Bacteroidota|c__Bacteroidia|o__Bacteroidales|f__Bacteroidaceae|g__Prevotella|s__Prevotella_loescheii_mgs_2547
CYTL1	4	5016313	5021199	0.1881	rs73193136	2.9	rs10937615	0.127	10.11	0.482	1977	1	lasso	0.13	2.00E-31	0.482	0.6301	0.982239954	saliva_pheno.1016	NK	saliva:k__Bacteria|p__Bacteroidota|c__Bacteroidia|o__Bacteroidales|f__Bacteroidaceae|g__Prevotella|s__Prevotella_loescheii_mgs_2547
ENPEP	4	111286889	111486441	0.1026	rs79671972	-2.76	rs201345386	-0.000986	5.16	-1.545	1502	1502	blup	0.00017	0.28	-0.79	0.4295	0.954686842	saliva_pheno.1016	NK	saliva:k__Bacteria|p__Bacteroidota|c__Bacteroidia|o__Bacteroidales|f__Bacteroidaceae|g__Prevotella|s__Prevotella_loescheii_mgs_2547
FAM13A	4	89647106	90032549	0.013	rs17013965	2.83	rs1708670	-0.000342	-3.3	-0.64	1650	1650	blup	0.00057	0.22	0.732	0.4639	0.954686842	saliva_pheno.1016	NK	saliva:k__Bacteria|p__Bacteroidota|c__Bacteroidia|o__Bacteroidales|f__Bacteroidaceae|g__Prevotella|s__Prevotella_loescheii_mgs_2547
FAM175A	4	84382092	84444501	0.013	rs72942345	2.43	rs12648729	-0.000886	-3.92	1.999	1216	1216	blup	0.0033	0.042	0.13	0.8969	0.982239954	saliva_pheno.1016	NK	saliva:k__Bacteria|p__Bacteroidota|c__Bacteroidia|o__Bacteroidales|f__Bacteroidaceae|g__Prevotella|s__Prevotella_loescheii_mgs_2547
FGB	4	155484108	155492238	0.0229	rs7442344	-2.89	rs61470008	-0.00106	2.83	1.229	1187	1187	blup	-0.00072	0.57	0.682	0.495	0.980184136	saliva_pheno.1016	NK	saliva:k__Bacteria|p__Bacteroidota|c__Bacteroidia|o__Bacteroidales|f__Bacteroidaceae|g__Prevotella|s__Prevotella_loescheii_mgs_2547
HPGD	4	175411328	175444305	0.029	rs6836227	2.85	rs57241669	0.00594	-4.1	0.655	1425	1	top1	0.0059	0.01	-0.655	0.5126	0.982239954	saliva_pheno.1016	NK	saliva:k__Bacteria|p__Bacteroidota|c__Bacteroidia|o__Bacteroidales|f__Bacteroidaceae|g__Prevotella|s__Prevotella_loescheii_mgs_2547
KIAA1109	4	123073488	123283913	0.0233	rs370364630	-2.02	rs75784062	0.0208	5.21	0.678	1129	1	top1	0.021	5.50E-06	0.678	0.4978	0.981750423	saliva_pheno.1016	NK	saliva:k__Bacteria|p__Bacteroidota|c__Bacteroidia|o__Bacteroidales|f__Bacteroidaceae|g__Prevotella|s__Prevotella_loescheii_mgs_2547
LYAR	4	4269428	4291896	0.0524	rs6446678	-2.57	rs6817921	0.00821	-4.39	-0.173	1127	1127	blup	0.018	2.70E-05	0.453	0.6506	0.982239954	saliva_pheno.1016	NK	saliva:k__Bacteria|p__Bacteroidota|c__Bacteroidia|o__Bacteroidales|f__Bacteroidaceae|g__Prevotella|s__Prevotella_loescheii_mgs_2547
MMAA	4	146539415	146581187	0.0299	rs6833260	3.06	rs28702403	-2.09E-05	3.7	-0.333	960	960	blup	0.0044	0.023	0.566	0.5712	0.982239954	saliva_pheno.1016	NK	saliva:k__Bacteria|p__Bacteroidota|c__Bacteroidia|o__Bacteroidales|f__Bacteroidaceae|g__Prevotella|s__Prevotella_loescheii_mgs_2547
NOP14	4	2939660	2965112	0.0182	rs1475974	-3.21	rs6818397	0.00278	-4.2	0.431	1084	6	lasso	0.0059	0.011	-0.484	0.6286	0.982239954	saliva_pheno.1016	NK	saliva:k__Bacteria|p__Bacteroidota|c__Bacteroidia|o__Bacteroidales|f__Bacteroidaceae|g__Prevotella|s__Prevotella_loescheii_mgs_2547
OCIAD2	4	48887036	48908954	0.0322	rs17655832	2.3	rs2572358	0.0129	4.11	0.259	771	1	top1	0.013	0.00028	0.259	0.7955	0.982239954	saliva_pheno.1016	NK	saliva:k__Bacteria|p__Bacteroidota|c__Bacteroidia|o__Bacteroidales|f__Bacteroidaceae|g__Prevotella|s__Prevotella_loescheii_mgs_2547
PKD2	4	88928820	88998929	0.0427	rs17013965	2.83	rs11944293	0.0128	4.31	1.153	1775	1	top1	0.013	3.00E-04	1.153	0.2488	0.915154596	saliva_pheno.1016	NK	saliva:k__Bacteria|p__Bacteroidota|c__Bacteroidia|o__Bacteroidales|f__Bacteroidaceae|g__Prevotella|s__Prevotella_loescheii_mgs_2547
RPS3A	4	152020725	152025804	0.0267	rs10010950	-2.72	rs17633537	0.0101	-4.34	-2.285	1193	1	top1	0.01	0.0012	2.285	0.0223	0.78200625	saliva_pheno.1016	NK	saliva:k__Bacteria|p__Bacteroidota|c__Bacteroidia|o__Bacteroidales|f__Bacteroidaceae|g__Prevotella|s__Prevotella_loescheii_mgs_2547
SETD7	4	140417095	140527853	0.0254	rs75631080	-2.85	rs562722765	-0.00102	3.72	-1.216	1038	1038	blup	6.00E-04	0.21	-1.141	0.2538	0.915154596	saliva_pheno.1016	NK	saliva:k__Bacteria|p__Bacteroidota|c__Bacteroidia|o__Bacteroidales|f__Bacteroidaceae|g__Prevotella|s__Prevotella_loescheii_mgs_2547
SH3RF1	4	170015407	170192256	0.0173	rs12650909	-2.77	rs59279629	0.0017	5.05	-0.692	1307	1307	blup	0.0026	0.065	-1.113	0.2656	0.915154596	saliva_pheno.1016	NK	saliva:k__Bacteria|p__Bacteroidota|c__Bacteroidia|o__Bacteroidales|f__Bacteroidaceae|g__Prevotella|s__Prevotella_loescheii_mgs_2547
SLC39A8	4	103172198	103352415	0.0233	rs60071108	2.51	rs151383	0.0031	-3.53	-1.99	1314	1314	blup	0.01	0.0011	-0.157	0.8753	0.982239954	saliva_pheno.1016	NK	saliva:k__Bacteria|p__Bacteroidota|c__Bacteroidia|o__Bacteroidales|f__Bacteroidaceae|g__Prevotella|s__Prevotella_loescheii_mgs_2547
SNCA	4	90645250	90759466	0.0275	rs7653897	-2.66	rs6532198	0.0229	5.09	0.138	1034	1	top1	0.023	1.90E-06	0.138	0.8901	0.982239954	saliva_pheno.1016	NK	saliva:k__Bacteria|p__Bacteroidota|c__Bacteroidia|o__Bacteroidales|f__Bacteroidaceae|g__Prevotella|s__Prevotella_loescheii_mgs_2547
TBCK	4	106962756	107242652	0.0161	rs7659034	-3.28	rs3943980	0.00125	-3.94	-2.047	1009	1009	blup	0.011	0.00061	1.022	0.307	0.915154596	saliva_pheno.1016	NK	saliva:k__Bacteria|p__Bacteroidota|c__Bacteroidia|o__Bacteroidales|f__Bacteroidaceae|g__Prevotella|s__Prevotella_loescheii_mgs_2547
TMEM144	4	159122756	159176563	0.1657	rs67355328	-2.95	rs577054450	-0.000773	4.93	1.261	1620	7	lasso	-0.00013	0.35	0.877	0.3804	0.938192055	saliva_pheno.1016	NK	saliva:k__Bacteria|p__Bacteroidota|c__Bacteroidia|o__Bacteroidales|f__Bacteroidaceae|g__Prevotella|s__Prevotella_loescheii_mgs_2547
TRPC3	4	122800182	122872909	0.3531	rs10005328	3.42	rs62321741	-0.00103	4.82	0.928	1277	1	top1	-0.001	0.85	0.928	0.3532	0.935141573	saliva_pheno.1016	NK	saliva:k__Bacteria|p__Bacteroidota|c__Bacteroidia|o__Bacteroidales|f__Bacteroidaceae|g__Prevotella|s__Prevotella_loescheii_mgs_2547
TXK	4	48068410	48136273	0.0168	rs6844538	3.03	rs401463	0.00121	3.59	0.413	1864	1	top1	0.0012	0.14	0.413	0.6795	0.982239954	saliva_pheno.1016	NK	saliva:k__Bacteria|p__Bacteroidota|c__Bacteroidia|o__Bacteroidales|f__Bacteroidaceae|g__Prevotella|s__Prevotella_loescheii_mgs_2547
WFS1	4	6271576	6304992	0.0244	rs3934547	3.29	rs73071516	-0.000279	3.61	-1.883	1380	1380	blup	0.0016	0.12	2.16	0.0308	0.78200625	saliva_pheno.1016	NK	saliva:k__Bacteria|p__Bacteroidota|c__Bacteroidia|o__Bacteroidales|f__Bacteroidaceae|g__Prevotella|s__Prevotella_loescheii_mgs_2547
YIPF7	4	44624086	44680573	0.0319	rs1491300	2.34	rs1496992	-0.000995	3.47	1.09	1639	1639	blup	-0.00059	0.51	-1.384	0.1664	0.915154596	saliva_pheno.1016	NK	saliva:k__Bacteria|p__Bacteroidota|c__Bacteroidia|o__Bacteroidales|f__Bacteroidaceae|g__Prevotella|s__Prevotella_loescheii_mgs_2547
AGGF1	5	76325076	76361059	0.03497	rs3797441	3.06	rs3101866	0.021119	4.71	0.9664	1506	1	top1	0.021	4.60E-06	0.96638	0.334	0.935141573	saliva_pheno.1016	NK	saliva:k__Bacteria|p__Bacteroidota|c__Bacteroidia|o__Bacteroidales|f__Bacteroidaceae|g__Prevotella|s__Prevotella_loescheii_mgs_2547
ANKRD33B	5	10564442	10650308	0.02342	rs59416409	-3.04	rs2967944	-0.001058	-4.5	0.6636	1140	5	lasso	0.036	2.40E-09	-1.23117	0.218	0.915154596	saliva_pheno.1016	NK	saliva:k__Bacteria|p__Bacteroidota|c__Bacteroidia|o__Bacteroidales|f__Bacteroidaceae|g__Prevotella|s__Prevotella_loescheii_mgs_2547
ANXA6	5	150480273	150537443	0.0248	rs7736885	2.54	rs4958451	-0.001066	-3.53	0.029	1982	1982	blup	0.0059	0.01	1.0312	0.302	0.915154596	saliva_pheno.1016	NK	saliva:k__Bacteria|p__Bacteroidota|c__Bacteroidia|o__Bacteroidales|f__Bacteroidaceae|g__Prevotella|s__Prevotella_loescheii_mgs_2547
C5orf15	5	133291201	133304478	0.03201	rs12719468	-3.16	rs75406100	0.006681	4.79	-0.9236	1348	1	top1	0.0067	0.007	-0.92358	0.356	0.935141573	saliva_pheno.1016	NK	saliva:k__Bacteria|p__Bacteroidota|c__Bacteroidia|o__Bacteroidales|f__Bacteroidaceae|g__Prevotella|s__Prevotella_loescheii_mgs_2547
C5orf22	5	31532373	31555165	0.04805	rs59192960	2.94	rs16901243	0.014937	5.94	0.3507	1378	1	top1	0.015	1.00E-04	0.35065	0.726	0.982239954	saliva_pheno.1016	NK	saliva:k__Bacteria|p__Bacteroidota|c__Bacteroidia|o__Bacteroidales|f__Bacteroidaceae|g__Prevotella|s__Prevotella_loescheii_mgs_2547
C5orf63	5	126378250	126409184	0.02045	rs150048703	3.21	rs11959695	0.005806	3.73	1.1897	1737	1	top1	0.0058	0.011	1.18969	0.234	0.915154596	saliva_pheno.1016	NK	saliva:k__Bacteria|p__Bacteroidota|c__Bacteroidia|o__Bacteroidales|f__Bacteroidaceae|g__Prevotella|s__Prevotella_loescheii_mgs_2547
C5orf66	5	134368970	134691744	0.05539	rs254574	-2.92	rs113611776	-0.001049	4.77	1.2745	1196	1196	blup	-0.00084	0.64	1.38563	0.166	0.915154596	saliva_pheno.1016	NK	saliva:k__Bacteria|p__Bacteroidota|c__Bacteroidia|o__Bacteroidales|f__Bacteroidaceae|g__Prevotella|s__Prevotella_loescheii_mgs_2547
CEP72	5	612387	667283	0.0242	rs1114665	3.39	rs772655	0.00472	3.67	-0.6006	1572	1	lasso	0.0088	0.0023	-0.60061	0.548	0.982239954	saliva_pheno.1016	NK	saliva:k__Bacteria|p__Bacteroidota|c__Bacteroidia|o__Bacteroidales|f__Bacteroidaceae|g__Prevotella|s__Prevotella_loescheii_mgs_2547
CSF2	5	131409483	131411859	0.0352	rs77450473	-2.82	rs7733814	-0.000816	4.64	1.377	1164	1	lasso	-0.00037	0.42	1.37696	0.169	0.915154596	saliva_pheno.1016	NK	saliva:k__Bacteria|p__Bacteroidota|c__Bacteroidia|o__Bacteroidales|f__Bacteroidaceae|g__Prevotella|s__Prevotella_loescheii_mgs_2547
ERAP2	5	96211643	96255420	0.05865	rs7721830	-3.32	rs9127	0.049954	8.09	-0.2011	1447	10	enet	0.062	5.00E-15	0.14129	0.888	0.982239954	saliva_pheno.1016	NK	saliva:k__Bacteria|p__Bacteroidota|c__Bacteroidia|o__Bacteroidales|f__Bacteroidaceae|g__Prevotella|s__Prevotella_loescheii_mgs_2547
F12	5	176829141	176836577	0.02524	rs377600030	2.49	rs34832871	0.004387	-3.84	0.9704	611	1	top1	0.0044	0.024	-0.97038	0.332	0.935141573	saliva_pheno.1016	NK	saliva:k__Bacteria|p__Bacteroidota|c__Bacteroidia|o__Bacteroidales|f__Bacteroidaceae|g__Prevotella|s__Prevotella_loescheii_mgs_2547
FAM193B	5	176946789	176981542	0.01691	rs143313720	2.45	rs6879387	0.001551	3.69	2.2421	819	1	top1	0.0016	0.12	2.24213	0.025	0.78200625	saliva_pheno.1016	NK	saliva:k__Bacteria|p__Bacteroidota|c__Bacteroidia|o__Bacteroidales|f__Bacteroidaceae|g__Prevotella|s__Prevotella_loescheii_mgs_2547
FER	5	108083523	108532542	0.03775	rs58888151	2.97	rs56035748	-0.000885	4.31	-0.9878	2109	2109	blup	0.0073	0.005	-0.33339	0.739	0.982239954	saliva_pheno.1016	NK	saliva:k__Bacteria|p__Bacteroidota|c__Bacteroidia|o__Bacteroidales|f__Bacteroidaceae|g__Prevotella|s__Prevotella_loescheii_mgs_2547
GIN1	5	102421704	102455855	0.01856	rs17155276	2.31	rs2431529	0.000221	3.25	0.8226	1290	1290	blup	0.0026	0.064	0.00392	0.997	0.998858983	saliva_pheno.1016	NK	saliva:k__Bacteria|p__Bacteroidota|c__Bacteroidia|o__Bacteroidales|f__Bacteroidaceae|g__Prevotella|s__Prevotella_loescheii_mgs_2547
GTF2H2	5	70330784	70363516	0.04853	rs276592	2.93	rs201623124	0.020108	5.47	-0.9821	224	7	enet	0.021	4.00E-06	-1.24342	0.214	0.915154596	saliva_pheno.1016	NK	saliva:k__Bacteria|p__Bacteroidota|c__Bacteroidia|o__Bacteroidales|f__Bacteroidaceae|g__Prevotella|s__Prevotella_loescheii_mgs_2547
HMHB1	5	143191726	143200284	0.03157	rs151043494	-2.42	rs73291839	0.000991	4.89	-0.6587	1011	1	top1	0.00099	0.17	-0.65869	0.51	0.982239954	saliva_pheno.1016	NK	saliva:k__Bacteria|p__Bacteroidota|c__Bacteroidia|o__Bacteroidales|f__Bacteroidaceae|g__Prevotella|s__Prevotella_loescheii_mgs_2547
HSPA4	5	132387654	132442141	0.01415	rs256868	-2.59	rs113936256	0.000771	3.71	-0.8789	991	991	blup	0.0021	0.085	0.26052	0.794	0.982239954	saliva_pheno.1016	NK	saliva:k__Bacteria|p__Bacteroidota|c__Bacteroidia|o__Bacteroidales|f__Bacteroidaceae|g__Prevotella|s__Prevotella_loescheii_mgs_2547
ISOC1	5	128430444	128449721	0.02607	rs17839626	3.64	rs13184883	0.00066	-3.09	-0.101	2385	2385	blup	0.0016	0.12	0.00386	0.997	0.998858983	saliva_pheno.1016	NK	saliva:k__Bacteria|p__Bacteroidota|c__Bacteroidia|o__Bacteroidales|f__Bacteroidaceae|g__Prevotella|s__Prevotella_loescheii_mgs_2547
LYRM7	5	130506503	130541119	0.00776	rs79692206	-2.58	rs7733856	0.000729	3.33	1.2758	903	903	blup	0.00086	0.18	1.21216	0.225	0.915154596	saliva_pheno.1016	NK	saliva:k__Bacteria|p__Bacteroidota|c__Bacteroidia|o__Bacteroidales|f__Bacteroidaceae|g__Prevotella|s__Prevotella_loescheii_mgs_2547
MAN2A1	5	109025067	109205326	0.01502	rs76926165	2.76	rs2963018	-0.001057	3.19	0.2093	1602	1	lasso	0.0039	0.032	0.20933	0.834	0.982239954	saliva_pheno.1016	NK	saliva:k__Bacteria|p__Bacteroidota|c__Bacteroidia|o__Bacteroidales|f__Bacteroidaceae|g__Prevotella|s__Prevotella_loescheii_mgs_2547
MAP1B	5	71403061	71505395	0.05784	rs6895748	-2.71	rs74460472	-0.000686	4.46	-0.9598	1178	1	top1	-0.00069	0.55	-0.95984	0.337	0.935141573	saliva_pheno.1016	NK	saliva:k__Bacteria|p__Bacteroidota|c__Bacteroidia|o__Bacteroidales|f__Bacteroidaceae|g__Prevotella|s__Prevotella_loescheii_mgs_2547
NPR3	5	32689176	32791819	0.08335	rs77172055	2.87	rs75949909	-0.001054	4.58	-1.2772	1148	15	lasso	-0.00089	0.68	-1.279	0.201	0.915154596	saliva_pheno.1016	NK	saliva:k__Bacteria|p__Bacteroidota|c__Bacteroidia|o__Bacteroidales|f__Bacteroidaceae|g__Prevotella|s__Prevotella_loescheii_mgs_2547
NSD1	5	176560026	176727216	0.01739	rs377600030	2.86	rs6879387	-0.000956	2.96	2.2421	757	757	blup	0.0016	0.11	1.04899	0.294	0.915154596	saliva_pheno.1016	NK	saliva:k__Bacteria|p__Bacteroidota|c__Bacteroidia|o__Bacteroidales|f__Bacteroidaceae|g__Prevotella|s__Prevotella_loescheii_mgs_2547
PDGFRB	5	149493400	149535435	0.12107	rs4705428	2.78	rs6579761	-0.00106	5.04	-1.0622	1177	1177	blup	-0.00012	0.35	-0.01989	0.984	0.997663636	saliva_pheno.1016	NK	saliva:k__Bacteria|p__Bacteroidota|c__Bacteroidia|o__Bacteroidales|f__Bacteroidaceae|g__Prevotella|s__Prevotella_loescheii_mgs_2547
PDLIM4	5	131593364	131609147	0.02727	rs77450473	-2.82	rs60156285	-0.000995	5.11	-0.1083	1193	1	lasso	0.034	7.00E-09	-0.10825	0.914	0.982239954	saliva_pheno.1016	NK	saliva:k__Bacteria|p__Bacteroidota|c__Bacteroidia|o__Bacteroidales|f__Bacteroidaceae|g__Prevotella|s__Prevotella_loescheii_mgs_2547
PITX1	5	134363425	134370503	0.03737	rs254574	-2.92	rs113175919	-0.000808	6.24	1.2965	722	722	blup	0.00056	0.22	0.27092	0.786	0.982239954	saliva_pheno.1016	NK	saliva:k__Bacteria|p__Bacteroidota|c__Bacteroidia|o__Bacteroidales|f__Bacteroidaceae|g__Prevotella|s__Prevotella_loescheii_mgs_2547
PSD2	5	139175406	139224051	0.05888	rs165189	2.51	rs75746446	0.003312	3.64	-0.2091	616	1	lasso	0.053	5.20E-13	-0.20911	0.834	0.982239954	saliva_pheno.1016	NK	saliva:k__Bacteria|p__Bacteroidota|c__Bacteroidia|o__Bacteroidales|f__Bacteroidaceae|g__Prevotella|s__Prevotella_loescheii_mgs_2547
PURA	5	139487362	139496321	0.0367	rs356476	2.56	rs62383878	0.017334	-4.95	0.3734	580	5	lasso	0.02	8.90E-06	-0.34554	0.73	0.982239954	saliva_pheno.1016	NK	saliva:k__Bacteria|p__Bacteroidota|c__Bacteroidia|o__Bacteroidales|f__Bacteroidaceae|g__Prevotella|s__Prevotella_loescheii_mgs_2547
RHOBTB3	5	95049226	95160087	0.02261	rs2560275	-1.99	rs3777196	0.009622	4.2	-0.4878	1069	1	top1	0.0096	0.0015	-0.48776	0.626	0.982239954	saliva_pheno.1016	NK	saliva:k__Bacteria|p__Bacteroidota|c__Bacteroidia|o__Bacteroidales|f__Bacteroidaceae|g__Prevotella|s__Prevotella_loescheii_mgs_2547
SEPP1	5	42799982	42887494	0.02116	rs28558984	-2.2	rs58934290	0.009659	3.39	0.0353	1032	5	lasso	0.013	0.00033	-0.35046	0.726	0.982239954	saliva_pheno.1016	NK	saliva:k__Bacteria|p__Bacteroidota|c__Bacteroidia|o__Bacteroidales|f__Bacteroidaceae|g__Prevotella|s__Prevotella_loescheii_mgs_2547
SH3PXD2B	5	171752185	171881527	0.0436	rs57843629	2.91	rs113671911	-0.000842	6.38	0.9485	1548	1	top1	-0.00084	0.65	0.94854	0.343	0.935141573	saliva_pheno.1016	NK	saliva:k__Bacteria|p__Bacteroidota|c__Bacteroidia|o__Bacteroidales|f__Bacteroidaceae|g__Prevotella|s__Prevotella_loescheii_mgs_2547
SLC22A5	5	131705444	131731306	0.01766	rs77450473	-2.82	rs60153262	0.018789	4.17	0.5953	1212	1	top1	0.019	1.50E-05	0.59529	0.552	0.982239954	saliva_pheno.1016	NK	saliva:k__Bacteria|p__Bacteroidota|c__Bacteroidia|o__Bacteroidales|f__Bacteroidaceae|g__Prevotella|s__Prevotella_loescheii_mgs_2547
SRFBP1	5	121297656	121411265	0.01682	rs4613753	-3.11	rs995140	0.000745	3.93	-1.3784	1405	6	enet	0.0082	0.0031	1.04451	0.296	0.915154596	saliva_pheno.1016	NK	saliva:k__Bacteria|p__Bacteroidota|c__Bacteroidia|o__Bacteroidales|f__Bacteroidaceae|g__Prevotella|s__Prevotella_loescheii_mgs_2547
STARD4	5	110831731	110848288	0.03285	rs62376847	2.93	rs544814847	0.014797	5.26	0.2345	1266	4	enet	0.031	3.10E-08	-0.2894	0.772	0.982239954	saliva_pheno.1016	NK	saliva:k__Bacteria|p__Bacteroidota|c__Bacteroidia|o__Bacteroidales|f__Bacteroidaceae|g__Prevotella|s__Prevotella_loescheii_mgs_2547
TMEM232	5	109624934	110074657	0.0349	rs62376847	2.93	rs72771448	0.002222	4.3	1.2688	1869	1869	blup	0.0032	0.044	-0.23579	0.814	0.982239954	saliva_pheno.1016	NK	saliva:k__Bacteria|p__Bacteroidota|c__Bacteroidia|o__Bacteroidales|f__Bacteroidaceae|g__Prevotella|s__Prevotella_loescheii_mgs_2547
TRIM23	5	64885507	64921802	0.02765	rs71632536	2.87	rs200358397	-0.00019	3.52	0.5646	1477	2	lasso	0.005	0.017	-0.10756	0.914	0.982239954	saliva_pheno.1016	NK	saliva:k__Bacteria|p__Bacteroidota|c__Bacteroidia|o__Bacteroidales|f__Bacteroidaceae|g__Prevotella|s__Prevotella_loescheii_mgs_2547
TRIO	5	14143811	14532235	0.01678	rs153836	-3.18	rs80322508	0.007199	3.92	0.5184	1685	1685	blup	0.0092	0.0019	1.07898	0.281	0.915154596	saliva_pheno.1016	NK	saliva:k__Bacteria|p__Bacteroidota|c__Bacteroidia|o__Bacteroidales|f__Bacteroidaceae|g__Prevotella|s__Prevotella_loescheii_mgs_2547
UBLCP1	5	158690089	158713044	0.02689	rs72806276	3.3	rs11746138	0.007123	4.7	-0.5197	1310	1	top1	0.0071	0.0055	-0.51967	0.603	0.982239954	saliva_pheno.1016	NK	saliva:k__Bacteria|p__Bacteroidota|c__Bacteroidia|o__Bacteroidales|f__Bacteroidaceae|g__Prevotella|s__Prevotella_loescheii_mgs_2547
ZNF354C	5	178487416	178510538	0.03094	rs28473462	-3.03	rs74814444	-0.000928	4.26	-1.8381	1664	1664	blup	0.00084	0.18	0.15817	0.874	0.982239954	saliva_pheno.1016	NK	saliva:k__Bacteria|p__Bacteroidota|c__Bacteroidia|o__Bacteroidales|f__Bacteroidaceae|g__Prevotella|s__Prevotella_loescheii_mgs_2547
ZNF622	5	16451628	16465901	0.02528	rs74834684	-2.78	rs10065052	0.007797	-4.11	0.0522	885	3	lasso	0.016	4.70E-05	-0.1148	0.909	0.982239954	saliva_pheno.1016	NK	saliva:k__Bacteria|p__Bacteroidota|c__Bacteroidia|o__Bacteroidales|f__Bacteroidaceae|g__Prevotella|s__Prevotella_loescheii_mgs_2547
C6orf141	6	49518113	49529620	0.0751	rs9381814	-2.38	rs546421	-0.001065	4.57	-2.1393	1322	1	lasso	0.056	1.40E-13	0.554	0.5796	0.982239954	saliva_pheno.1016	NK	saliva:k__Bacteria|p__Bacteroidota|c__Bacteroidia|o__Bacteroidales|f__Bacteroidaceae|g__Prevotella|s__Prevotella_loescheii_mgs_2547
DCDC2	6	24171984	24358280	0.2263	rs9379556	-2.97	rs4298343	-0.000878	7.09	-0.2175	2316	1	top1	-0.00088	0.67	-0.218	0.8278	0.982239954	saliva_pheno.1016	NK	saliva:k__Bacteria|p__Bacteroidota|c__Bacteroidia|o__Bacteroidales|f__Bacteroidaceae|g__Prevotella|s__Prevotella_loescheii_mgs_2547
ECI2	6	4115923	4135831	0.0332	rs6596996	3.22	rs530644587	0.002537	4.27	1.2024	1529	1	enet	0.0098	0.0014	1.202	0.2292	0.915154596	saliva_pheno.1016	NK	saliva:k__Bacteria|p__Bacteroidota|c__Bacteroidia|o__Bacteroidales|f__Bacteroidaceae|g__Prevotella|s__Prevotella_loescheii_mgs_2547
ENPP1	6	132129156	132216295	0.019	rs9373002	2.59	rs858340	0.00015	3.6	-0.5844	1223	1223	blup	0.0039	0.031	-1.942	0.0521	0.795670213	saliva_pheno.1016	NK	saliva:k__Bacteria|p__Bacteroidota|c__Bacteroidia|o__Bacteroidales|f__Bacteroidaceae|g__Prevotella|s__Prevotella_loescheii_mgs_2547
FAM26F	6	116782533	116784934	0.0507	rs564980	-2.91	rs9488923	0.006834	4.58	1.1586	1128	10	enet	0.026	3.50E-07	-0.911	0.3623	0.937223297	saliva_pheno.1016	NK	saliva:k__Bacteria|p__Bacteroidota|c__Bacteroidia|o__Bacteroidales|f__Bacteroidaceae|g__Prevotella|s__Prevotella_loescheii_mgs_2547
GJB7	6	87992696	88038996	0.0394	rs9344686	3.54	rs78776149	-0.000949	5.05	0.4621	1621	1621	blup	0.00019	0.28	-1.071	0.2841	0.915154596	saliva_pheno.1016	NK	saliva:k__Bacteria|p__Bacteroidota|c__Bacteroidia|o__Bacteroidales|f__Bacteroidaceae|g__Prevotella|s__Prevotella_loescheii_mgs_2547
GLP1R	6	39016574	39055519	0.0263	rs34624846	-3.55	rs74361117	-0.000875	4.47	1.6326	1841	1841	blup	0.00061	0.21	0.935	0.3497	0.935141573	saliva_pheno.1016	NK	saliva:k__Bacteria|p__Bacteroidota|c__Bacteroidia|o__Bacteroidales|f__Bacteroidaceae|g__Prevotella|s__Prevotella_loescheii_mgs_2547
GRM1	6	146348782	146758734	0.9432	rs12661587	2.46	rs56357743	-0.001003	3.95	-1.1168	1372	1372	blup	-0.00058	0.5	-0.641	0.5213	0.982239954	saliva_pheno.1016	NK	saliva:k__Bacteria|p__Bacteroidota|c__Bacteroidia|o__Bacteroidales|f__Bacteroidaceae|g__Prevotella|s__Prevotella_loescheii_mgs_2547
KHDC1L	6	73933267	73935493	0.0205	rs2295761	-3.41	rs117997312	-0.000991	4.32	-0.3726	1711	5	lasso	-0.00058	0.5	0.751	0.4525	0.954686842	saliva_pheno.1016	NK	saliva:k__Bacteria|p__Bacteroidota|c__Bacteroidia|o__Bacteroidales|f__Bacteroidaceae|g__Prevotella|s__Prevotella_loescheii_mgs_2547
MANEA	6	96025419	96057333	0.0134	rs674211	-2.67	rs4339465	0.001338	3.25	0.2846	920	920	blup	0.002	0.093	-0.31	0.7564	0.982239954	saliva_pheno.1016	NK	saliva:k__Bacteria|p__Bacteroidota|c__Bacteroidia|o__Bacteroidales|f__Bacteroidaceae|g__Prevotella|s__Prevotella_loescheii_mgs_2547
MAPK13	6	36095586	36107842	0.0122	rs9470090	-3.6	rs6912117	-0.000255	3.19	0.0421	1144	1144	blup	0.0012	0.15	0.404	0.686	0.982239954	saliva_pheno.1016	NK	saliva:k__Bacteria|p__Bacteroidota|c__Bacteroidia|o__Bacteroidales|f__Bacteroidaceae|g__Prevotella|s__Prevotella_loescheii_mgs_2547
MDGA1	6	37600284	37667082	0.0372	rs10947698	-2.29	rs1935899	-0.000886	3.88	-0.1623	1308	1308	blup	0.014	0.00014	2.198	0.028	0.78200625	saliva_pheno.1016	NK	saliva:k__Bacteria|p__Bacteroidota|c__Bacteroidia|o__Bacteroidales|f__Bacteroidaceae|g__Prevotella|s__Prevotella_loescheii_mgs_2547
MDN1	6	90352218	90529442	0.0228	rs112396984	2.97	rs1810894	0.002435	3.65	0.639	1303	1	top1	0.0024	0.07	0.639	0.5228	0.982239954	saliva_pheno.1016	NK	saliva:k__Bacteria|p__Bacteroidota|c__Bacteroidia|o__Bacteroidales|f__Bacteroidaceae|g__Prevotella|s__Prevotella_loescheii_mgs_2547
MPC1	6	166778407	166796486	0.0167	rs9366007	3.03	rs697491	0.001791	3.75	-0.0199	1947	1947	blup	0.004	0.03	-2.313	0.0207	0.78200625	saliva_pheno.1016	NK	saliva:k__Bacteria|p__Bacteroidota|c__Bacteroidia|o__Bacteroidales|f__Bacteroidaceae|g__Prevotella|s__Prevotella_loescheii_mgs_2547
MRPL14	6	44081194	44095194	0.0206	rs74294950	-2.87	rs73736917	0.005238	-3.79	0.2923	1118	6	lasso	0.0072	0.0052	-0.292	0.77	0.982239954	saliva_pheno.1016	NK	saliva:k__Bacteria|p__Bacteroidota|c__Bacteroidia|o__Bacteroidales|f__Bacteroidaceae|g__Prevotella|s__Prevotella_loescheii_mgs_2547
NHSL1	6	138743180	139013708	0.0298	rs62442296	2.69	rs733884	-0.000776	4.34	-1.0695	1675	1675	blup	0.0021	0.086	-0.861	0.3893	0.938192055	saliva_pheno.1016	NK	saliva:k__Bacteria|p__Bacteroidota|c__Bacteroidia|o__Bacteroidales|f__Bacteroidaceae|g__Prevotella|s__Prevotella_loescheii_mgs_2547
NQO2	6	2988221	3019996	0.0243	rs13196459	3.54	rs6914191	0.004092	3.36	-0.4937	1728	1	top1	0.0041	0.028	-0.494	0.6215	0.982239954	saliva_pheno.1016	NK	saliva:k__Bacteria|p__Bacteroidota|c__Bacteroidia|o__Bacteroidales|f__Bacteroidaceae|g__Prevotella|s__Prevotella_loescheii_mgs_2547
PLA2G7	6	46671938	46703430	0.0279	rs9472971	3.58	rs9472810	-0.001037	3.9	-1.5311	1088	1088	blup	0.0012	0.14	-1.722	0.085	0.891991958	saliva_pheno.1016	NK	saliva:k__Bacteria|p__Bacteroidota|c__Bacteroidia|o__Bacteroidales|f__Bacteroidaceae|g__Prevotella|s__Prevotella_loescheii_mgs_2547
PPP2R5D	6	42952237	42980080	0.0154	rs6928781	2.33	rs79434077	0.000216	3.42	0.1589	840	15	enet	0.0042	0.027	1.806	0.0709	0.891991958	saliva_pheno.1016	NK	saliva:k__Bacteria|p__Bacteroidota|c__Bacteroidia|o__Bacteroidales|f__Bacteroidaceae|g__Prevotella|s__Prevotella_loescheii_mgs_2547
RNASET2	6	167342992	167370679	0.0406	rs3093021	2.84	rs12055488	0.00321	-3.74	0.8056	2057	2057	blup	0.014	0.00016	-0.793	0.4281	0.954686842	saliva_pheno.1016	NK	saliva:k__Bacteria|p__Bacteroidota|c__Bacteroidia|o__Bacteroidales|f__Bacteroidaceae|g__Prevotella|s__Prevotella_loescheii_mgs_2547
RNF8	6	37321748	37362514	0.0223	rs10947698	-2.29	rs10507	-0.000995	-3.22	1.405	1292	1292	blup	0.0056	0.012	-0.277	0.7816	0.982239954	saliva_pheno.1016	NK	saliva:k__Bacteria|p__Bacteroidota|c__Bacteroidia|o__Bacteroidales|f__Bacteroidaceae|g__Prevotella|s__Prevotella_loescheii_mgs_2547
RPS10	6	34385231	34393902	0.0216	rs4142412	-2.59	rs7770957	0.003242	3.8	1.7165	1537	1537	blup	0.012	0.00039	1.072	0.2838	0.915154596	saliva_pheno.1016	NK	saliva:k__Bacteria|p__Bacteroidota|c__Bacteroidia|o__Bacteroidales|f__Bacteroidaceae|g__Prevotella|s__Prevotella_loescheii_mgs_2547
RUNX2	6	45295894	45632086	0.0195	rs7454875	3.06	rs13209955	0.001558	3.9	-0.3887	1464	1464	blup	0.0042	0.027	-1.252	0.2106	0.915154596	saliva_pheno.1016	NK	saliva:k__Bacteria|p__Bacteroidota|c__Bacteroidia|o__Bacteroidales|f__Bacteroidaceae|g__Prevotella|s__Prevotella_loescheii_mgs_2547
SOGA3	6	127759551	127840500	0.0256	rs9285458	2.48	rs2503112	-0.001053	3.21	-1.8462	760	760	blup	-0.00093	0.72	-0.5	0.6167	0.982239954	saliva_pheno.1016	NK	saliva:k__Bacteria|p__Bacteroidota|c__Bacteroidia|o__Bacteroidales|f__Bacteroidaceae|g__Prevotella|s__Prevotella_loescheii_mgs_2547
SPDEF	6	34505579	34524110	0.4834	rs4142412	-2.59	rs75118611	-0.001066	5.38	0.9191	1579	1579	blup	-0.001	0.85	0.192	0.8479	0.982239954	saliva_pheno.1016	NK	saliva:k__Bacteria|p__Bacteroidota|c__Bacteroidia|o__Bacteroidales|f__Bacteroidaceae|g__Prevotella|s__Prevotella_loescheii_mgs_2547
SRSF12	6	89805678	89827800	0.0333	rs112396984	2.97	rs34175644	-0.000846	3.18	-0.1231	1124	1124	blup	-0.00035	0.41	1.603	0.1089	0.915154596	saliva_pheno.1016	NK	saliva:k__Bacteria|p__Bacteroidota|c__Bacteroidia|o__Bacteroidales|f__Bacteroidaceae|g__Prevotella|s__Prevotella_loescheii_mgs_2547
TEAD3	6	35441374	35464853	0.4392	rs9470090	-3.6	rs74292915	-0.000999	4.57	-1.0543	1321	4	lasso	-0.00093	0.72	-0.924	0.3556	0.935141573	saliva_pheno.1016	NK	saliva:k__Bacteria|p__Bacteroidota|c__Bacteroidia|o__Bacteroidales|f__Bacteroidaceae|g__Prevotella|s__Prevotella_loescheii_mgs_2547
TPMT	6	18128542	18155305	0.0315	rs114639595	-3.7	rs2842938	-0.001005	3.34	1.7631	1544	1544	blup	0.0094	0.0017	-2.147	0.0318	0.78200625	saliva_pheno.1016	NK	saliva:k__Bacteria|p__Bacteroidota|c__Bacteroidia|o__Bacteroidales|f__Bacteroidaceae|g__Prevotella|s__Prevotella_loescheii_mgs_2547
TRAPPC3L	6	116816152	116866773	0.025	rs564980	-2.91	rs11970221	-0.001057	-2.76	-1.923	1128	1128	blup	0.0011	0.16	2.35	0.0188	0.78200625	saliva_pheno.1016	NK	saliva:k__Bacteria|p__Bacteroidota|c__Bacteroidia|o__Bacteroidales|f__Bacteroidaceae|g__Prevotella|s__Prevotella_loescheii_mgs_2547
TRIM38	6	25963030	25987384	0.0225	rs59703029	2.95	rs77831222	0.000244	-3.38	0.7108	2238	1	top1	0.00024	0.27	-0.711	0.4772	0.959372493	saliva_pheno.1016	NK	saliva:k__Bacteria|p__Bacteroidota|c__Bacteroidia|o__Bacteroidales|f__Bacteroidaceae|g__Prevotella|s__Prevotella_loescheii_mgs_2547
AASS	7	121715701	121784334	0.0239	rs12706408	-3.47	rs12530583	0.00112	3.84	0.7285	1203	7	lasso	0.0072	0.0055	0.7285	0.4663	0.954686842	saliva_pheno.1016	NK	saliva:k__Bacteria|p__Bacteroidota|c__Bacteroidia|o__Bacteroidales|f__Bacteroidaceae|g__Prevotella|s__Prevotella_loescheii_mgs_2547
ACTR3B	7	152456834	152552463	0.0159	rs10272616	-3.4	rs66754728	0.0016	3.67	-1.8278	1436	1	top1	0.0016	0.11	-1.8278	0.0676	0.891991958	saliva_pheno.1016	NK	saliva:k__Bacteria|p__Bacteroidota|c__Bacteroidia|o__Bacteroidales|f__Bacteroidaceae|g__Prevotella|s__Prevotella_loescheii_mgs_2547
CCDC126	7	23636998	23684327	0.034	rs199347	3.47	rs11975049	0.00857	4.32	-0.3639	1442	1	top1	0.0086	0.0026	-0.3639	0.7159	0.982239954	saliva_pheno.1016	NK	saliva:k__Bacteria|p__Bacteroidota|c__Bacteroidia|o__Bacteroidales|f__Bacteroidaceae|g__Prevotella|s__Prevotella_loescheii_mgs_2547
CCDC146	7	76751751	76958850	0.0197	rs12674357	-2.83	rs80139701	-0.000397	3.34	-0.435	1398	1398	blup	0.00015	0.29	0.5851	0.5585	0.982239954	saliva_pheno.1016	NK	saliva:k__Bacteria|p__Bacteroidota|c__Bacteroidia|o__Bacteroidales|f__Bacteroidaceae|g__Prevotella|s__Prevotella_loescheii_mgs_2547
CCZ1B	7	6833765	6866401	0.0417	rs12112742	-3.24	rs4476910	0.0188	5.4	-0.7642	1549	1	top1	0.019	1.50E-05	-0.7642	0.4447	0.954686842	saliva_pheno.1016	NK	saliva:k__Bacteria|p__Bacteroidota|c__Bacteroidia|o__Bacteroidales|f__Bacteroidaceae|g__Prevotella|s__Prevotella_loescheii_mgs_2547
CLDN15	7	100875373	100882101	0.0278	rs2553021	3.14	rs6465795	-0.001	-3.29	0.2131	1302	1302	blup	0.0032	0.045	-0.5842	0.5591	0.982239954	saliva_pheno.1016	NK	saliva:k__Bacteria|p__Bacteroidota|c__Bacteroidia|o__Bacteroidales|f__Bacteroidaceae|g__Prevotella|s__Prevotella_loescheii_mgs_2547
DNAJB9	7	108210012	108215294	0.0132	rs6954998	-3.93	rs13227836	-0.000185	-3.29	-0.4136	1805	1805	blup	0.0059	0.01	1.4358	0.1511	0.915154596	saliva_pheno.1016	NK	saliva:k__Bacteria|p__Bacteroidota|c__Bacteroidia|o__Bacteroidales|f__Bacteroidaceae|g__Prevotella|s__Prevotella_loescheii_mgs_2547
EPDR1	7	37723446	37991543	0.0202	rs540786570	3.01	rs2722237	0.00153	3.69	-0.1672	2198	2198	blup	0.0044	0.023	0.5291	0.5968	0.982239954	saliva_pheno.1016	NK	saliva:k__Bacteria|p__Bacteroidota|c__Bacteroidia|o__Bacteroidales|f__Bacteroidaceae|g__Prevotella|s__Prevotella_loescheii_mgs_2547
FKBP6	7	72742167	72772634	0.0425	rs3886187	2.01	rs71554655	0.00309	4.73	-0.1585	452	1	top1	0.0031	0.048	-0.1585	0.8741	0.982239954	saliva_pheno.1016	NK	saliva:k__Bacteria|p__Bacteroidota|c__Bacteroidia|o__Bacteroidales|f__Bacteroidaceae|g__Prevotella|s__Prevotella_loescheii_mgs_2547
LRRC61	7	150019728	150035239	0.0131	rs6951867	2.06	rs12666098	-0.000889	3.62	-0.1436	1764	1764	blup	0.00066	0.2	0.214	0.8305	0.982239954	saliva_pheno.1016	NK	saliva:k__Bacteria|p__Bacteroidota|c__Bacteroidia|o__Bacteroidales|f__Bacteroidaceae|g__Prevotella|s__Prevotella_loescheii_mgs_2547
MAGI2	7	77646393	79082890	0.0574	rs12530508	3.1	rs58289607	-0.00101	5.68	-0.1368	3753	1	top1	-0.001	0.82	-0.1368	0.8912	0.982239954	saliva_pheno.1016	NK	saliva:k__Bacteria|p__Bacteroidota|c__Bacteroidia|o__Bacteroidales|f__Bacteroidaceae|g__Prevotella|s__Prevotella_loescheii_mgs_2547
NAPEPLD	7	102740223	102790007	0.0124	rs73192045	-3	rs7794717	8.27E-05	-3.35	0.7799	915	915	blup	0.0031	0.048	-0.998	0.3183	0.930927615	saliva_pheno.1016	NK	saliva:k__Bacteria|p__Bacteroidota|c__Bacteroidia|o__Bacteroidales|f__Bacteroidaceae|g__Prevotella|s__Prevotella_loescheii_mgs_2547
NRCAM	7	107788068	108097161	0.0243	rs6954998	-3.89	rs2188599	-0.000102	3.99	-2.1195	2161	1	top1	-1.00E-04	0.34	-2.1195	0.034	0.78200625	saliva_pheno.1016	NK	saliva:k__Bacteria|p__Bacteroidota|c__Bacteroidia|o__Bacteroidales|f__Bacteroidaceae|g__Prevotella|s__Prevotella_loescheii_mgs_2547
NUDT1	7	2281857	2290781	0.0212	rs112767801	-2.38	rs73048919	-0.000996	-2.95	1.3396	1835	1835	blup	0.0019	0.096	-0.5478	0.5838	0.982239954	saliva_pheno.1016	NK	saliva:k__Bacteria|p__Bacteroidota|c__Bacteroidia|o__Bacteroidales|f__Bacteroidaceae|g__Prevotella|s__Prevotella_loescheii_mgs_2547
OGDH	7	44646171	44748665	0.0244	rs56133062	2.61	rs12670950	0.00587	3.85	0.7583	1216	9	enet	0.0062	0.009	-1.2501	0.2113	0.915154596	saliva_pheno.1016	NK	saliva:k__Bacteria|p__Bacteroidota|c__Bacteroidia|o__Bacteroidales|f__Bacteroidaceae|g__Prevotella|s__Prevotella_loescheii_mgs_2547
PILRB	7	99933737	99965356	0.0202	rs2553021	3.14	rs55839153	0.0151	4.8	-0.0212	903	8	lasso	0.019	1.10E-05	0.1919	0.8478	0.982239954	saliva_pheno.1016	NK	saliva:k__Bacteria|p__Bacteroidota|c__Bacteroidia|o__Bacteroidales|f__Bacteroidaceae|g__Prevotella|s__Prevotella_loescheii_mgs_2547
PLOD3	7	100849258	100861701	0.0309	rs2553021	3.14	rs4727498	-0.000251	-3.39	-0.8375	1339	1339	blup	0.015	1.00E-04	0.3785	0.705	0.982239954	saliva_pheno.1016	NK	saliva:k__Bacteria|p__Bacteroidota|c__Bacteroidia|o__Bacteroidales|f__Bacteroidaceae|g__Prevotella|s__Prevotella_loescheii_mgs_2547
POLM	7	44111846	44122139	0.0151	rs10251937	2.65	rs11984341	0.00837	4.09	-0.8694	1119	1	top1	0.0084	0.0029	-0.8694	0.3846	0.938192055	saliva_pheno.1016	NK	saliva:k__Bacteria|p__Bacteroidota|c__Bacteroidia|o__Bacteroidales|f__Bacteroidaceae|g__Prevotella|s__Prevotella_loescheii_mgs_2547
PPP1R9A	7	94536514	94925727	0.0245	rs202218971	3.66	rs854726	0.0218	5.47	0.7595	1801	1	top1	0.022	3.30E-06	0.7595	0.4475	0.954686842	saliva_pheno.1016	NK	saliva:k__Bacteria|p__Bacteroidota|c__Bacteroidia|o__Bacteroidales|f__Bacteroidaceae|g__Prevotella|s__Prevotella_loescheii_mgs_2547
RAC1	7	6414154	6443608	0.0359	rs12112742	-3.24	rs35076783	-0.00106	3.93	-1.4439	1228	1228	blup	0.0075	0.0046	-1.7014	0.0889	0.891991958	saliva_pheno.1016	NK	saliva:k__Bacteria|p__Bacteroidota|c__Bacteroidia|o__Bacteroidales|f__Bacteroidaceae|g__Prevotella|s__Prevotella_loescheii_mgs_2547
RP11-89N17.1	7	33765593	33768068	0.1132	rs969363	-2.57	rs58785803	-0.000943	5.9	-1.0642	1143	1	top1	-0.00094	0.73	-1.0642	0.2872	0.915154596	saliva_pheno.1016	NK	saliva:k__Bacteria|p__Bacteroidota|c__Bacteroidia|o__Bacteroidales|f__Bacteroidaceae|g__Prevotella|s__Prevotella_loescheii_mgs_2547
RPA3-AS1	7	7680342	8043689	0.0344	rs73045773	2.86	rs17136437	0.00391	4.31	-0.8212	2224	2224	blup	0.0074	0.0047	0.4786	0.6322	0.982239954	saliva_pheno.1016	NK	saliva:k__Bacteria|p__Bacteroidota|c__Bacteroidia|o__Bacteroidales|f__Bacteroidaceae|g__Prevotella|s__Prevotella_loescheii_mgs_2547
SLC37A3	7	139993493	140104233	0.0207	rs10085565	-2.48	rs2968558	-0.000995	3.75	0.0756	817	817	blup	0.0097	0.0015	0.6516	0.5147	0.982239954	saliva_pheno.1016	NK	saliva:k__Bacteria|p__Bacteroidota|c__Bacteroidia|o__Bacteroidales|f__Bacteroidaceae|g__Prevotella|s__Prevotella_loescheii_mgs_2547
STARD3NL	7	38217824	38270272	0.0217	rs540786570	3.01	rs62649359	-0.000954	-3.36	-0.9035	1955	1955	blup	0.0071	0.0055	0.0981	0.9218	0.983722443	saliva_pheno.1016	NK	saliva:k__Bacteria|p__Bacteroidota|c__Bacteroidia|o__Bacteroidales|f__Bacteroidaceae|g__Prevotella|s__Prevotella_loescheii_mgs_2547
TMEM176B	7	150488373	150498448	0.0377	rs41307316	-3.01	rs12666075	-0.000964	4.15	0.2755	2022	2022	blup	0.0094	0.0017	0.5437	0.5867	0.982239954	saliva_pheno.1016	NK	saliva:k__Bacteria|p__Bacteroidota|c__Bacteroidia|o__Bacteroidales|f__Bacteroidaceae|g__Prevotella|s__Prevotella_loescheii_mgs_2547
TRIM56	7	100728720	100735017	0.017	rs2553021	3.14	rs7778388	-0.00104	2.99	0.3122	1310	1310	blup	0.0032	0.045	-0.64	0.5222	0.982239954	saliva_pheno.1016	NK	saliva:k__Bacteria|p__Bacteroidota|c__Bacteroidia|o__Bacteroidales|f__Bacteroidaceae|g__Prevotella|s__Prevotella_loescheii_mgs_2547
TRIM74	7	72430016	72439997	0.953	rs73362331	1.51	rs13245834	-0.000953	6.3	-0.5373	642	1	top1	-0.00095	0.74	-0.5373	0.5911	0.982239954	saliva_pheno.1016	NK	saliva:k__Bacteria|p__Bacteroidota|c__Bacteroidia|o__Bacteroidales|f__Bacteroidaceae|g__Prevotella|s__Prevotella_loescheii_mgs_2547
VOPP1	7	55503749	55640681	0.0211	rs34404915	-2.87	rs1722979	-0.00107	-3.8	0.1078	1529	11	enet	0.005	0.017	2.4416	0.0146	0.78200625	saliva_pheno.1016	NK	saliva:k__Bacteria|p__Bacteroidota|c__Bacteroidia|o__Bacteroidales|f__Bacteroidaceae|g__Prevotella|s__Prevotella_loescheii_mgs_2547
ZNF425	7	148799876	148823438	0.0264	rs62490293	2.96	rs11974639	-0.00106	3.73	-0.2665	944	944	blup	-6.80E-05	0.33	0.3854	0.6999	0.982239954	saliva_pheno.1016	NK	saliva:k__Bacteria|p__Bacteroidota|c__Bacteroidia|o__Bacteroidales|f__Bacteroidaceae|g__Prevotella|s__Prevotella_loescheii_mgs_2547
ADAM9	8	38854388	38962663	0.039	rs4529431	2.36	rs10958542	0.009845	-4.04	0.44502	823	1	top1	0.0098	0.0014	-0.445	0.656	0.982239954	saliva_pheno.1016	NK	saliva:k__Bacteria|p__Bacteroidota|c__Bacteroidia|o__Bacteroidales|f__Bacteroidaceae|g__Prevotella|s__Prevotella_loescheii_mgs_2547
ADCK5	8	145596790	145618457	0.0198	rs371476829	-2.22	rs6988451	-0.001057	3.02	-0.50262	238	238	blup	0.0022	0.08	-1.0721	0.284	0.915154596	saliva_pheno.1016	NK	saliva:k__Bacteria|p__Bacteroidota|c__Bacteroidia|o__Bacteroidales|f__Bacteroidaceae|g__Prevotella|s__Prevotella_loescheii_mgs_2547
CSGALNACT1	8	19261672	19615540	0.0473	rs10089568	-2.91	rs4922057	0.006719	-4.35	0.24284	2311	2311	blup	0.014	0.00016	-0.3416	0.733	0.982239954	saliva_pheno.1016	NK	saliva:k__Bacteria|p__Bacteroidota|c__Bacteroidia|o__Bacteroidales|f__Bacteroidaceae|g__Prevotella|s__Prevotella_loescheii_mgs_2547
CYC1	8	145149930	145152428	0.0415	rs11787417	2.56	rs6558376	0.004306	-3.74	0.04147	685	1	top1	0.0043	0.025	-0.0415	0.967	0.992559471	saliva_pheno.1016	NK	saliva:k__Bacteria|p__Bacteroidota|c__Bacteroidia|o__Bacteroidales|f__Bacteroidaceae|g__Prevotella|s__Prevotella_loescheii_mgs_2547
DMTN	8	21906506	21940038	0.0383	rs2404332	-2.8	rs73545595	0.027298	4.91	-0.34678	998	1	top1	0.027	2.10E-07	-0.3468	0.729	0.982239954	saliva_pheno.1016	NK	saliva:k__Bacteria|p__Bacteroidota|c__Bacteroidia|o__Bacteroidales|f__Bacteroidaceae|g__Prevotella|s__Prevotella_loescheii_mgs_2547
EFCAB1	8	49623348	49647870	0.658	rs7003045	2.13	rs73678290	-0.001026	4.65	0.15891	1085	1085	blup	0.00089	0.18	0.4882	0.625	0.982239954	saliva_pheno.1016	NK	saliva:k__Bacteria|p__Bacteroidota|c__Bacteroidia|o__Bacteroidales|f__Bacteroidaceae|g__Prevotella|s__Prevotella_loescheii_mgs_2547
EIF4EBP1	8	37887859	37917883	0.0206	rs34544368	2.08	rs2461335	-0.000803	-2.49	-1.12347	548	548	blup	0.0038	0.032	0.772	0.44	0.954686842	saliva_pheno.1016	NK	saliva:k__Bacteria|p__Bacteroidota|c__Bacteroidia|o__Bacteroidales|f__Bacteroidaceae|g__Prevotella|s__Prevotella_loescheii_mgs_2547
ENPP2	8	120569326	120685693	0.0288	rs112295815	-2.67	rs6986364	-0.000831	3.12	-1.4938	1773	1773	blup	-0.00025	0.38	-0.8261	0.409	0.95297	saliva_pheno.1016	NK	saliva:k__Bacteria|p__Bacteroidota|c__Bacteroidia|o__Bacteroidales|f__Bacteroidaceae|g__Prevotella|s__Prevotella_loescheii_mgs_2547
EXTL3	8	28457986	28613116	0.0251	rs240937	-3.19	rs58738185	-0.000891	3.05	1.26829	1201	4	lasso	0.0086	0.0025	1.2683	0.205	0.915154596	saliva_pheno.1016	NK	saliva:k__Bacteria|p__Bacteroidota|c__Bacteroidia|o__Bacteroidales|f__Bacteroidaceae|g__Prevotella|s__Prevotella_loescheii_mgs_2547
FAM203A	8	145192672	145195746	0.0117	rs11787417	2.56	rs11785060	-0.000238	3.12	-0.05677	609	2	lasso	0.0016	0.12	0.7833	0.433	0.954686842	saliva_pheno.1016	NK	saliva:k__Bacteria|p__Bacteroidota|c__Bacteroidia|o__Bacteroidales|f__Bacteroidaceae|g__Prevotella|s__Prevotella_loescheii_mgs_2547
FAM84B	8	127564687	127570638	0.0214	rs78358875	2.36	rs66901824	0.000819	4.07	-0.09922	1561	1	top1	0.00082	0.18	-0.0992	0.921	0.983722443	saliva_pheno.1016	NK	saliva:k__Bacteria|p__Bacteroidota|c__Bacteroidia|o__Bacteroidales|f__Bacteroidaceae|g__Prevotella|s__Prevotella_loescheii_mgs_2547
FUT10	8	33228342	33330940	0.0238	rs10093785	3.06	rs28622140	-0.001004	-3.54	-0.4261	1280	1280	blup	0.0038	0.032	-0.6478	0.517	0.982239954	saliva_pheno.1016	NK	saliva:k__Bacteria|p__Bacteroidota|c__Bacteroidia|o__Bacteroidales|f__Bacteroidaceae|g__Prevotella|s__Prevotella_loescheii_mgs_2547
GRINA	8	145064226	145067583	0.0378	rs11787417	2.56	rs113823623	-0.000803	-3.53	-0.70074	736	736	blup	0.017	4.50E-05	-0.686	0.493	0.978997159	saliva_pheno.1016	NK	saliva:k__Bacteria|p__Bacteroidota|c__Bacteroidia|o__Bacteroidales|f__Bacteroidaceae|g__Prevotella|s__Prevotella_loescheii_mgs_2547
GSDMD	8	144635377	144645232	0.0248	rs4074901	-2.79	rs4874150	0.006699	4.86	1.1466	1480	1	top1	0.0067	0.0069	1.1466	0.252	0.915154596	saliva_pheno.1016	NK	saliva:k__Bacteria|p__Bacteroidota|c__Bacteroidia|o__Bacteroidales|f__Bacteroidaceae|g__Prevotella|s__Prevotella_loescheii_mgs_2547
HMBOX1	8	28747911	28922281	0.0145	rs240937	-3.19	rs6994074	0.016999	-4.28	0.26559	1210	1	top1	0.017	3.60E-05	-0.2656	0.791	0.982239954	saliva_pheno.1016	NK	saliva:k__Bacteria|p__Bacteroidota|c__Bacteroidia|o__Bacteroidales|f__Bacteroidaceae|g__Prevotella|s__Prevotella_loescheii_mgs_2547
LACTB2	8	71547553	71581409	0.0291	rs548922694	-2.8	rs2979633	-0.000664	2.72	1.36482	1291	15	enet	0.0021	0.086	1.3947	0.163	0.915154596	saliva_pheno.1016	NK	saliva:k__Bacteria|p__Bacteroidota|c__Bacteroidia|o__Bacteroidales|f__Bacteroidaceae|g__Prevotella|s__Prevotella_loescheii_mgs_2547
MFHAS1	8	8640864	8751155	0.0302	rs2921380	-3.36	rs13258283	-0.000203	3.61	1.31456	2222	2222	blup	0.0062	0.009	0.7928	0.428	0.954686842	saliva_pheno.1016	NK	saliva:k__Bacteria|p__Bacteroidota|c__Bacteroidia|o__Bacteroidales|f__Bacteroidaceae|g__Prevotella|s__Prevotella_loescheii_mgs_2547
MFSD3	8	145734457	145736596	0.0172	rs7001127	2.75	rs7005083	0.006033	3.76	1.03584	411	1	top1	0.006	0.0098	1.0358	0.3	0.915154596	saliva_pheno.1016	NK	saliva:k__Bacteria|p__Bacteroidota|c__Bacteroidia|o__Bacteroidales|f__Bacteroidaceae|g__Prevotella|s__Prevotella_loescheii_mgs_2547
MROH6	8	144648357	144655141	0.0239	rs4074901	-2.79	rs71513680	-0.000904	4.08	1.11579	1440	1440	blup	0.0015	0.12	0.7083	0.479	0.959372493	saliva_pheno.1016	NK	saliva:k__Bacteria|p__Bacteroidota|c__Bacteroidia|o__Bacteroidales|f__Bacteroidaceae|g__Prevotella|s__Prevotella_loescheii_mgs_2547
MYOM2	8	1993155	2113475	0.1615	rs4875932	-3.67	rs73657756	0.133306	12.75	0.49259	2245	4	enet	0.15	8.40E-36	0.7632	0.445	0.954686842	saliva_pheno.1016	NK	saliva:k__Bacteria|p__Bacteroidota|c__Bacteroidia|o__Bacteroidales|f__Bacteroidaceae|g__Prevotella|s__Prevotella_loescheii_mgs_2547
PPP2CB	8	30631973	30671830	0.0459	rs112049485	-3.93	rs6468023	0.007015	4.57	0.10096	1151	1151	blup	0.015	9.20E-05	-0.9705	0.332	0.935141573	saliva_pheno.1016	NK	saliva:k__Bacteria|p__Bacteroidota|c__Bacteroidia|o__Bacteroidales|f__Bacteroidaceae|g__Prevotella|s__Prevotella_loescheii_mgs_2547
RHPN1	8	144451057	144466390	0.0241	rs4074901	-2.79	rs11778611	0.015432	-4.51	0.1461	1731	1	top1	0.015	8.00E-05	-0.1461	0.884	0.982239954	saliva_pheno.1016	NK	saliva:k__Bacteria|p__Bacteroidota|c__Bacteroidia|o__Bacteroidales|f__Bacteroidaceae|g__Prevotella|s__Prevotella_loescheii_mgs_2547
RPL7	8	74202506	74208024	0.0269	rs62509784	-3.05	rs58328254	4.20E-05	3.92	-1.48119	1582	1582	blup	0.004	0.03	-0.7714	0.44	0.954686842	saliva_pheno.1016	NK	saliva:k__Bacteria|p__Bacteroidota|c__Bacteroidia|o__Bacteroidales|f__Bacteroidaceae|g__Prevotella|s__Prevotella_loescheii_mgs_2547
RUNX1T1	8	92967203	93115514	0.6339	rs75036596	-2.44	rs1383515	0.008756	6.13	0.06501	659	1	top1	0.0088	0.0024	0.065	0.948	0.990010147	saliva_pheno.1016	NK	saliva:k__Bacteria|p__Bacteroidota|c__Bacteroidia|o__Bacteroidales|f__Bacteroidaceae|g__Prevotella|s__Prevotella_loescheii_mgs_2547
SLC25A37	8	23386318	23432976	0.0257	rs11779047	-2.52	rs79588251	0.000882	3.88	-0.26508	1792	1	top1	0.00088	0.18	-0.2651	0.791	0.982239954	saliva_pheno.1016	NK	saliva:k__Bacteria|p__Bacteroidota|c__Bacteroidia|o__Bacteroidales|f__Bacteroidaceae|g__Prevotella|s__Prevotella_loescheii_mgs_2547
ST3GAL1	8	134467091	134584183	0.0332	rs7465138	2.26	rs2978056	0.000831	3.78	1.57754	1351	20	enet	0.0076	0.0043	0.4426	0.658	0.982239954	saliva_pheno.1016	NK	saliva:k__Bacteria|p__Bacteroidota|c__Bacteroidia|o__Bacteroidales|f__Bacteroidaceae|g__Prevotella|s__Prevotella_loescheii_mgs_2547
TERF1	8	73921099	73960357	0.038	rs62509784	-3.05	rs10091362	-0.000726	3.51	0.00416	1556	1556	blup	0.0063	0.0086	-1.0666	0.286	0.915154596	saliva_pheno.1016	NK	saliva:k__Bacteria|p__Bacteroidota|c__Bacteroidia|o__Bacteroidales|f__Bacteroidaceae|g__Prevotella|s__Prevotella_loescheii_mgs_2547
TRIB1	8	126442563	126450647	0.0193	rs6985411	-3.41	rs7833463	0.005153	5.31	0.01517	1168	1	top1	0.0052	0.016	0.0152	0.988	0.997663636	saliva_pheno.1016	NK	saliva:k__Bacteria|p__Bacteroidota|c__Bacteroidia|o__Bacteroidales|f__Bacteroidaceae|g__Prevotella|s__Prevotella_loescheii_mgs_2547
ABL1	9	133589333	133763062	0.0336	rs10793902	-2.43	rs10115289	-0.000714	-3.45	-0.2139	1148	1148	blup	0.0049	0.018	-1.1537	0.2486	0.915154596	saliva_pheno.1016	NK	saliva:k__Bacteria|p__Bacteroidota|c__Bacteroidia|o__Bacteroidales|f__Bacteroidaceae|g__Prevotella|s__Prevotella_loescheii_mgs_2547
AGPAT2	9	139567595	139581875	0.0164	rs17250673	3.1	rs56362460	-0.000732	3.36	-1.1939	1085	1085	blup	-0.00055	0.49	-0.5918	0.554	0.982239954	saliva_pheno.1016	NK	saliva:k__Bacteria|p__Bacteroidota|c__Bacteroidia|o__Bacteroidales|f__Bacteroidaceae|g__Prevotella|s__Prevotella_loescheii_mgs_2547
C9orf169	9	140119087	140120763	0.0696	rs17250673	3.1	rs186374882	-0.001035	3.66	-0.3989	775	2	lasso	-0.00031	0.4	-0.1774	0.8592	0.982239954	saliva_pheno.1016	NK	saliva:k__Bacteria|p__Bacteroidota|c__Bacteroidia|o__Bacteroidales|f__Bacteroidaceae|g__Prevotella|s__Prevotella_loescheii_mgs_2547
C9orf72	9	27546544	27573864	0.0251	rs510101	3.07	rs2378030	-0.000779	3.39	1.1003	1256	1256	blup	0.0042	0.026	1.638	0.1014	0.906841899	saliva_pheno.1016	NK	saliva:k__Bacteria|p__Bacteroidota|c__Bacteroidia|o__Bacteroidales|f__Bacteroidaceae|g__Prevotella|s__Prevotella_loescheii_mgs_2547
CARD9	9	139256355	139268133	0.0397	rs2236544	2.69	rs35873563	-0.000294	4.62	0.4149	966	966	blup	0.016	6.80E-05	1.1674	0.243	0.915154596	saliva_pheno.1016	NK	saliva:k__Bacteria|p__Bacteroidota|c__Bacteroidia|o__Bacteroidales|f__Bacteroidaceae|g__Prevotella|s__Prevotella_loescheii_mgs_2547
FAM219A	9	34398182	34458568	0.0113	rs56208137	2.4	rs884591	-0.001013	3.17	0.6327	1040	1	lasso	0.0088	0.0023	0.6327	0.5269	0.982239954	saliva_pheno.1016	NK	saliva:k__Bacteria|p__Bacteroidota|c__Bacteroidia|o__Bacteroidales|f__Bacteroidaceae|g__Prevotella|s__Prevotella_loescheii_mgs_2547
FAM221B	9	35816388	35828744	0.0893	rs16932816	-3.22	rs12350112	-0.000882	5.72	0.1096	911	1	top1	-0.00088	0.68	0.1096	0.9127	0.982239954	saliva_pheno.1016	NK	saliva:k__Bacteria|p__Bacteroidota|c__Bacteroidia|o__Bacteroidales|f__Bacteroidaceae|g__Prevotella|s__Prevotella_loescheii_mgs_2547
GRIN3A	9	104331635	104500862	0.0397	rs4410960	3.19	rs78128984	-0.000857	5.93	-1.5302	2294	2294	blup	4.90E-05	0.31	-1.0807	0.2798	0.915154596	saliva_pheno.1016	NK	saliva:k__Bacteria|p__Bacteroidota|c__Bacteroidia|o__Bacteroidales|f__Bacteroidaceae|g__Prevotella|s__Prevotella_loescheii_mgs_2547
HSD17B3	9	98997588	99064434	0.6408	rs10125001	2.42	rs117506457	-0.001067	5.26	-0.8504	1265	6	lasso	-0.00093	0.72	-0.9047	0.3656	0.937223297	saliva_pheno.1016	NK	saliva:k__Bacteria|p__Bacteroidota|c__Bacteroidia|o__Bacteroidales|f__Bacteroidaceae|g__Prevotella|s__Prevotella_loescheii_mgs_2547
INVS	9	102861538	103063282	0.0335	rs10116320	2.78	rs62579808	-0.00089	3.61	-0.8564	862	862	blup	0.00071	0.2	-0.4853	0.6274	0.982239954	saliva_pheno.1016	NK	saliva:k__Bacteria|p__Bacteroidota|c__Bacteroidia|o__Bacteroidales|f__Bacteroidaceae|g__Prevotella|s__Prevotella_loescheii_mgs_2547
ISCA1	9	88879461	88897676	0.0184	rs10868399	2.41	rs11141242	-0.00075	2.83	0.4276	766	766	blup	0.0047	0.02	0.5631	0.5733	0.982239954	saliva_pheno.1016	NK	saliva:k__Bacteria|p__Bacteroidota|c__Bacteroidia|o__Bacteroidales|f__Bacteroidaceae|g__Prevotella|s__Prevotella_loescheii_mgs_2547
MAMDC2	9	72658497	72841886	0.0196	rs17088691	2.95	rs11142399	-0.000247	4.25	0.2759	1402	2	lasso	0.00054	0.22	-0.8977	0.3693	0.938192055	saliva_pheno.1016	NK	saliva:k__Bacteria|p__Bacteroidota|c__Bacteroidia|o__Bacteroidales|f__Bacteroidaceae|g__Prevotella|s__Prevotella_loescheii_mgs_2547
MLLT3	9	20341663	20622542	0.0205	rs113354796	3.33	rs10964835	0.000327	-3.54	-0.4262	1673	1	lasso	0.0034	0.041	0.4262	0.67	0.982239954	saliva_pheno.1016	NK	saliva:k__Bacteria|p__Bacteroidota|c__Bacteroidia|o__Bacteroidales|f__Bacteroidaceae|g__Prevotella|s__Prevotella_loescheii_mgs_2547
NMRK1	9	77675489	77703133	0.0298	rs2183942	3.66	rs773024	0.001222	-4.21	1.3129	910	6	enet	0.0076	0.0044	-1.2177	0.2234	0.915154596	saliva_pheno.1016	NK	saliva:k__Bacteria|p__Bacteroidota|c__Bacteroidia|o__Bacteroidales|f__Bacteroidaceae|g__Prevotella|s__Prevotella_loescheii_mgs_2547
NUDT2	9	34329504	34343709	0.0137	rs56208137	2.4	rs4878560	0.003203	-4.14	-0.8422	924	1	top1	0.0032	0.045	0.8422	0.3997	0.940708081	saliva_pheno.1016	NK	saliva:k__Bacteria|p__Bacteroidota|c__Bacteroidia|o__Bacteroidales|f__Bacteroidaceae|g__Prevotella|s__Prevotella_loescheii_mgs_2547
PTPLAD2	9	20995306	21031635	0.0327	rs10964862	-2.67	rs2519454	0.003206	4.08	-0.0378	1508	1508	blup	0.013	0.00023	1.5171	0.1292	0.915154596	saliva_pheno.1016	NK	saliva:k__Bacteria|p__Bacteroidota|c__Bacteroidia|o__Bacteroidales|f__Bacteroidaceae|g__Prevotella|s__Prevotella_loescheii_mgs_2547
PTRH1	9	130455257	130487152	0.0269	rs2502818	2.55	rs66548047	0.003283	4.31	-0.9481	895	1	top1	0.0033	0.043	-0.9481	0.3431	0.935141573	saliva_pheno.1016	NK	saliva:k__Bacteria|p__Bacteroidota|c__Bacteroidia|o__Bacteroidales|f__Bacteroidaceae|g__Prevotella|s__Prevotella_loescheii_mgs_2547
SEC61B	9	101984346	101992897	0.0191	rs10120744	3.3	rs1323467	-0.000844	3.05	-1.4003	707	707	blup	0.0036	0.036	-1.7318	0.0833	0.891991958	saliva_pheno.1016	NK	saliva:k__Bacteria|p__Bacteroidota|c__Bacteroidia|o__Bacteroidales|f__Bacteroidaceae|g__Prevotella|s__Prevotella_loescheii_mgs_2547
SPATA6L	9	4553386	4666674	0.0261	rs111442953	3.18	rs75709234	-0.000752	3.94	-0.8744	1898	1898	blup	0.0025	0.066	0.8099	0.418	0.954686842	saliva_pheno.1016	NK	saliva:k__Bacteria|p__Bacteroidota|c__Bacteroidia|o__Bacteroidales|f__Bacteroidaceae|g__Prevotella|s__Prevotella_loescheii_mgs_2547
TEX10	9	103064359	103115221	0.018	rs10116320	2.78	rs10989142	0.022234	4.71	0.0645	953	1	top1	0.022	2.60E-06	0.0645	0.9486	0.990010147	saliva_pheno.1016	NK	saliva:k__Bacteria|p__Bacteroidota|c__Bacteroidia|o__Bacteroidales|f__Bacteroidaceae|g__Prevotella|s__Prevotella_loescheii_mgs_2547
TMOD1	9	100263462	100364030	0.018	rs7860651	-2.45	rs10759960	-0.001042	3.17	-0.2317	934	934	blup	0.0013	0.13	-0.136	0.8918	0.982239954	saliva_pheno.1016	NK	saliva:k__Bacteria|p__Bacteroidota|c__Bacteroidia|o__Bacteroidales|f__Bacteroidaceae|g__Prevotella|s__Prevotella_loescheii_mgs_2547
TNC	9	117782806	117880536	0.9879	rs79644884	-3	rs7042111	-0.000833	6.38	-0.9519	1781	44	lasso	-0.00076	0.59	0.4214	0.6735	0.982239954	saliva_pheno.1016	NK	saliva:k__Bacteria|p__Bacteroidota|c__Bacteroidia|o__Bacteroidales|f__Bacteroidaceae|g__Prevotella|s__Prevotella_loescheii_mgs_2547
TOR1A	9	132575223	132586413	0.022	rs28628588	-3.59	rs1220654	0.003588	3.77	1.3253	1486	1	lasso	0.0094	0.0017	1.3253	0.1851	0.915154596	saliva_pheno.1016	NK	saliva:k__Bacteria|p__Bacteroidota|c__Bacteroidia|o__Bacteroidales|f__Bacteroidaceae|g__Prevotella|s__Prevotella_loescheii_mgs_2547
TRAF2	9	139776364	139821059	0.0163	rs17250673	3.1	rs3124594	-0.001033	3.3	-0.0601	944	944	blup	0.0065	0.0078	1.0262	0.3048	0.915154596	saliva_pheno.1016	NK	saliva:k__Bacteria|p__Bacteroidota|c__Bacteroidia|o__Bacteroidales|f__Bacteroidaceae|g__Prevotella|s__Prevotella_loescheii_mgs_2547
TSC1	9	135766735	135820020	0.0378	rs681842	-2.87	rs7021711	0.003209	3.65	0.1344	1521	1	top1	0.0032	0.045	0.1344	0.8931	0.982239954	saliva_pheno.1016	NK	saliva:k__Bacteria|p__Bacteroidota|c__Bacteroidia|o__Bacteroidales|f__Bacteroidaceae|g__Prevotella|s__Prevotella_loescheii_mgs_2547
ZFP37	9	115800660	115819039	0.0913	rs9632905	3.64	rs57184871	-0.000926	6.15	-1.6165	1244	1244	blup	0.00051	0.22	-2.0643	0.039	0.793459459	saliva_pheno.1016	NK	saliva:k__Bacteria|p__Bacteroidota|c__Bacteroidia|o__Bacteroidales|f__Bacteroidaceae|g__Prevotella|s__Prevotella_loescheii_mgs_2547
BMPR1A	10	88516407	88692595	0.021	rs12262612	-2.42	rs6586010	-0.001042	3.85	-0.75915	1021	1021	blup	0.0032	0.044	-0.86737	0.386	0.938192055	saliva_pheno.1016	NK	saliva:k__Bacteria|p__Bacteroidota|c__Bacteroidia|o__Bacteroidales|f__Bacteroidaceae|g__Prevotella|s__Prevotella_loescheii_mgs_2547
BNIP3	10	133781578	133795435	0.0312	rs76100779	-3.76	rs2172130	0.001134	3.6	-0.27379	1494	1494	blup	0.0037	0.034	2.04375	0.041	0.793459459	saliva_pheno.1016	NK	saliva:k__Bacteria|p__Bacteroidota|c__Bacteroidia|o__Bacteroidales|f__Bacteroidaceae|g__Prevotella|s__Prevotella_loescheii_mgs_2547
CACNB2	10	18429606	18830798	0.0643	rs61839394	3.18	rs1972396	-0.001044	4.99	-1.25142	2408	1	lasso	-3.60E-05	0.33	-1.25142	0.211	0.915154596	saliva_pheno.1016	NK	saliva:k__Bacteria|p__Bacteroidota|c__Bacteroidia|o__Bacteroidales|f__Bacteroidaceae|g__Prevotella|s__Prevotella_loescheii_mgs_2547
CDK1	10	62538089	62554610	0.0419	rs1897367	-2.64	rs2186251	-0.000829	3.93	-0.00454	913	913	blup	0.0019	0.093	0.44663	0.655	0.982239954	saliva_pheno.1016	NK	saliva:k__Bacteria|p__Bacteroidota|c__Bacteroidia|o__Bacteroidales|f__Bacteroidaceae|g__Prevotella|s__Prevotella_loescheii_mgs_2547
GATA3	10	8095567	8117161	0.0301	rs10905220	3.37	rs201551451	-0.000527	-3.09	-2.54792	1444	1444	blup	0.0012	0.14	-0.39171	0.695	0.982239954	saliva_pheno.1016	NK	saliva:k__Bacteria|p__Bacteroidota|c__Bacteroidia|o__Bacteroidales|f__Bacteroidaceae|g__Prevotella|s__Prevotella_loescheii_mgs_2547
HKDC1	10	70980059	71027315	0.5473	rs10998753	3.83	rs4145930	-0.000832	4.76	-0.39556	1635	1	top1	-0.00083	0.64	-0.39556	0.692	0.982239954	saliva_pheno.1016	NK	saliva:k__Bacteria|p__Bacteroidota|c__Bacteroidia|o__Bacteroidales|f__Bacteroidaceae|g__Prevotella|s__Prevotella_loescheii_mgs_2547
IDI1	10	1085848	1095110	0.039	rs12414585	-3.56	rs12359250	0.001245	-3.21	0.79598	1505	1505	blup	0.0055	0.013	-0.71558	0.474	0.959372493	saliva_pheno.1016	NK	saliva:k__Bacteria|p__Bacteroidota|c__Bacteroidia|o__Bacteroidales|f__Bacteroidaceae|g__Prevotella|s__Prevotella_loescheii_mgs_2547
ITIH5	10	7601232	7708961	0.0285	rs10905220	3.37	rs12761857	-0.001051	3.21	-0.2259	1180	1180	blup	0.0054	0.014	-0.94132	0.347	0.935141573	saliva_pheno.1016	NK	saliva:k__Bacteria|p__Bacteroidota|c__Bacteroidia|o__Bacteroidales|f__Bacteroidaceae|g__Prevotella|s__Prevotella_loescheii_mgs_2547
KCNIP2	10	103585731	103603677	0.0192	rs142440091	-2.33	rs3737243	-0.000692	2.6	0.88845	392	392	blup	0.0015	0.12	1.50918	0.131	0.915154596	saliva_pheno.1016	NK	saliva:k__Bacteria|p__Bacteroidota|c__Bacteroidia|o__Bacteroidales|f__Bacteroidaceae|g__Prevotella|s__Prevotella_loescheii_mgs_2547
KNDC1	10	134973951	135039916	0.07	rs59361602	-2.73	rs74162024	-0.001065	3.75	-0.01794	1310	1	lasso	-0.00077	0.6	-0.07668	0.939	0.989216391	saliva_pheno.1016	NK	saliva:k__Bacteria|p__Bacteroidota|c__Bacteroidia|o__Bacteroidales|f__Bacteroidaceae|g__Prevotella|s__Prevotella_loescheii_mgs_2547
LCOR	10	98592017	98740800	0.016	rs71486103	-2.34	rs9630089	0.004577	-3.42	-0.91659	1273	1273	blup	0.0063	0.0087	-0.87361	0.382	0.938192055	saliva_pheno.1016	NK	saliva:k__Bacteria|p__Bacteroidota|c__Bacteroidia|o__Bacteroidales|f__Bacteroidaceae|g__Prevotella|s__Prevotella_loescheii_mgs_2547
LRRC20	10	72058729	72142382	0.0552	rs16927963	2.53	rs11549689	-0.000253	5.03	0.319	1363	1363	blup	0.01	0.0013	-0.00744	0.994	0.998858983	saliva_pheno.1016	NK	saliva:k__Bacteria|p__Bacteroidota|c__Bacteroidia|o__Bacteroidales|f__Bacteroidaceae|g__Prevotella|s__Prevotella_loescheii_mgs_2547
MPP7	10	28339922	28623415	0.0305	rs7081722	-3.15	rs7072799	-0.000883	3.25	-0.4112	2166	2166	blup	0.0041	0.028	0.739	0.46	0.954686842	saliva_pheno.1016	NK	saliva:k__Bacteria|p__Bacteroidota|c__Bacteroidia|o__Bacteroidales|f__Bacteroidaceae|g__Prevotella|s__Prevotella_loescheii_mgs_2547
MXI1	10	111967363	112047123	0.0128	rs10884983	-2.38	rs58657490	0.001362	4.33	-0.27187	1123	1	top1	0.0014	0.13	-0.27187	0.786	0.982239954	saliva_pheno.1016	NK	saliva:k__Bacteria|p__Bacteroidota|c__Bacteroidia|o__Bacteroidales|f__Bacteroidaceae|g__Prevotella|s__Prevotella_loescheii_mgs_2547
PFKFB3	10	6186881	6277495	0.0474	rs4748112	2.55	rs77511007	-0.001067	4.46	0.09343	1315	1315	blup	0.0091	0.002	-0.52911	0.597	0.982239954	saliva_pheno.1016	NK	saliva:k__Bacteria|p__Bacteroidota|c__Bacteroidia|o__Bacteroidales|f__Bacteroidaceae|g__Prevotella|s__Prevotella_loescheii_mgs_2547
PPIF	10	81107225	81115093	0.0209	rs17557872	2.84	rs7067958	-0.000446	3.98	-1.75719	1166	4	enet	0.0058	0.011	-1.0028	0.316	0.928084034	saliva_pheno.1016	NK	saliva:k__Bacteria|p__Bacteroidota|c__Bacteroidia|o__Bacteroidales|f__Bacteroidaceae|g__Prevotella|s__Prevotella_loescheii_mgs_2547
PTPLA	10	17631958	17659376	0.0437	rs1907359	-2.67	rs12240321	0.004047	4.86	0.64557	1248	1248	blup	0.0056	0.013	1.37472	0.169	0.915154596	saliva_pheno.1016	NK	saliva:k__Bacteria|p__Bacteroidota|c__Bacteroidia|o__Bacteroidales|f__Bacteroidaceae|g__Prevotella|s__Prevotella_loescheii_mgs_2547
RGR	10	86004809	86019716	0.8077	rs143572225	-3.27	rs12254199	0.00012	6.31	-0.50262	1855	1	top1	0.00012	0.29	-0.50262	0.615	0.982239954	saliva_pheno.1016	NK	saliva:k__Bacteria|p__Bacteroidota|c__Bacteroidia|o__Bacteroidales|f__Bacteroidaceae|g__Prevotella|s__Prevotella_loescheii_mgs_2547
SHOC2	10	112679301	112773425	0.0189	rs10884983	-2.38	rs4112668	0.000317	-3.15	-0.74137	1308	1308	blup	0.002	0.088	0.05439	0.957	0.990010147	saliva_pheno.1016	NK	saliva:k__Bacteria|p__Bacteroidota|c__Bacteroidia|o__Bacteroidales|f__Bacteroidaceae|g__Prevotella|s__Prevotella_loescheii_mgs_2547
WAPAL	10	88195013	88281572	0.0321	rs10749530	2.45	rs34218952	0.001072	-3.46	0.89625	1137	1137	blup	0.011	0.00083	0.58241	0.56	0.982239954	saliva_pheno.1016	NK	saliva:k__Bacteria|p__Bacteroidota|c__Bacteroidia|o__Bacteroidales|f__Bacteroidaceae|g__Prevotella|s__Prevotella_loescheii_mgs_2547
XPNPEP1	10	111624524	111683311	0.0177	rs17127275	2.29	rs367755072	-0.001034	-3.41	-0.90323	1102	1102	blup	0.0072	0.0052	1.11441	0.265	0.915154596	saliva_pheno.1016	NK	saliva:k__Bacteria|p__Bacteroidota|c__Bacteroidia|o__Bacteroidales|f__Bacteroidaceae|g__Prevotella|s__Prevotella_loescheii_mgs_2547
ZNF33A	10	38299578	38354016	0.0251	rs10740949	-1.78	rs201912941	-0.001065	3.29	-0.37703	1450	1450	blup	0.0064	0.008	0.32446	0.746	0.982239954	saliva_pheno.1016	NK	saliva:k__Bacteria|p__Bacteroidota|c__Bacteroidia|o__Bacteroidales|f__Bacteroidaceae|g__Prevotella|s__Prevotella_loescheii_mgs_2547
ADM	11	10326227	10328944	0.0212	rs7107328	-3.37	rs6484142	0.00105	3.1	0.6488	1267	1	top1	0.0011	0.16	0.6488	0.51647	0.982239954	saliva_pheno.1016	NK	saliva:k__Bacteria|p__Bacteroidota|c__Bacteroidia|o__Bacteroidales|f__Bacteroidaceae|g__Prevotella|s__Prevotella_loescheii_mgs_2547
AMBRA1	11	46417964	46615675	0.023	rs4382863	-2.56	rs939105	0.00159	-3.77	-0.8824	683	1	top1	0.0016	0.11	0.8824	0.37756	0.938192055	saliva_pheno.1016	NK	saliva:k__Bacteria|p__Bacteroidota|c__Bacteroidia|o__Bacteroidales|f__Bacteroidaceae|g__Prevotella|s__Prevotella_loescheii_mgs_2547
ARNTL	11	13298199	13408813	0.0775	rs1562438	2.52	rs11022699	0.0111	4.82	-1.1884	1891	3	lasso	0.015	8.70E-05	-1.2196	0.22263	0.915154596	saliva_pheno.1016	NK	saliva:k__Bacteria|p__Bacteroidota|c__Bacteroidia|o__Bacteroidales|f__Bacteroidaceae|g__Prevotella|s__Prevotella_loescheii_mgs_2547
B3GNT6	11	76745385	76753096	0.4797	rs4259851	-2.9	rs75815230	-0.00107	6.55	2.0179	1137	13	lasso	-0.001	0.87	-1.241	0.21461	0.915154596	saliva_pheno.1016	NK	saliva:k__Bacteria|p__Bacteroidota|c__Bacteroidia|o__Bacteroidales|f__Bacteroidaceae|g__Prevotella|s__Prevotella_loescheii_mgs_2547
B4GALNT4	11	369796	382116	0.0482	rs10902140	3	rs34587152	-0.00103	3.44	-0.4328	960	1	top1	-0.001	0.85	-0.4328	0.66516	0.982239954	saliva_pheno.1016	NK	saliva:k__Bacteria|p__Bacteroidota|c__Bacteroidia|o__Bacteroidales|f__Bacteroidaceae|g__Prevotella|s__Prevotella_loescheii_mgs_2547
BRMS1	11	66104804	66112596	0.0269	rs2302884	2.26	rs576740	0.000103	-3.23	0.6983	779	779	blup	0.0059	0.01	0.5643	0.57256	0.982239954	saliva_pheno.1016	NK	saliva:k__Bacteria|p__Bacteroidota|c__Bacteroidia|o__Bacteroidales|f__Bacteroidaceae|g__Prevotella|s__Prevotella_loescheii_mgs_2547
C11orf24	11	68028803	68039469	0.0409	rs4988324	-2.54	rs474742	0.0142	4.17	1.9545	1231	1	top1	0.014	0.00015	1.9545	0.05064	0.795670213	saliva_pheno.1016	NK	saliva:k__Bacteria|p__Bacteroidota|c__Bacteroidia|o__Bacteroidales|f__Bacteroidaceae|g__Prevotella|s__Prevotella_loescheii_mgs_2547
C11orf80	11	66511922	66610987	0.0149	rs7934433	-1.71	rs59551907	0.00984	4.39	-1.4172	637	1	top1	0.0098	0.0014	-1.4172	0.15641	0.915154596	saliva_pheno.1016	NK	saliva:k__Bacteria|p__Bacteroidota|c__Bacteroidia|o__Bacteroidales|f__Bacteroidaceae|g__Prevotella|s__Prevotella_loescheii_mgs_2547
C11orf82	11	82611017	82669319	0.0402	rs12574294	-3.3	rs17144203	-0.000913	6.08	-0.2052	1363	1	top1	-0.00091	0.7	-0.2052	0.83745	0.982239954	saliva_pheno.1016	NK	saliva:k__Bacteria|p__Bacteroidota|c__Bacteroidia|o__Bacteroidales|f__Bacteroidaceae|g__Prevotella|s__Prevotella_loescheii_mgs_2547
CD3E	11	118175260	118186890	0.1192	rs2512158	-2.99	rs35235858	0.0513	7.83	-0.2374	1291	16	lasso	0.074	1.00E-17	0.0341	0.97283	0.994008613	saliva_pheno.1016	NK	saliva:k__Bacteria|p__Bacteroidota|c__Bacteroidia|o__Bacteroidales|f__Bacteroidaceae|g__Prevotella|s__Prevotella_loescheii_mgs_2547
CD81	11	2397407	2418649	0.0459	rs1604344	-3.47	rs10831677	0.00444	4.09	0.1274	1450	1	top1	0.0044	0.023	0.1274	0.8986	0.982239954	saliva_pheno.1016	NK	saliva:k__Bacteria|p__Bacteroidota|c__Bacteroidia|o__Bacteroidales|f__Bacteroidaceae|g__Prevotella|s__Prevotella_loescheii_mgs_2547
CDC42EP2	11	65082289	65089900	0.0601	rs1111934	3.59	rs689361	-0.000834	3.32	0.9085	951	6	lasso	-0.00024	0.38	0.8976	0.36939	0.938192055	saliva_pheno.1016	NK	saliva:k__Bacteria|p__Bacteroidota|c__Bacteroidia|o__Bacteroidales|f__Bacteroidaceae|g__Prevotella|s__Prevotella_loescheii_mgs_2547
CHRM4	11	46406640	46408107	0.0281	rs4382863	-2.56	rs12793350	0.00111	4.97	0.7973	577	577	blup	0.011	0.00075	0.4347	0.66381	0.982239954	saliva_pheno.1016	NK	saliva:k__Bacteria|p__Bacteroidota|c__Bacteroidia|o__Bacteroidales|f__Bacteroidaceae|g__Prevotella|s__Prevotella_loescheii_mgs_2547
COLCA1	11	111164114	111175770	0.1042	rs184443	2.82	rs151089899	0.00727	7.25	-0.5714	1116	2	lasso	0.014	2.00E-04	-1.0868	0.27712	0.915154596	saliva_pheno.1016	NK	saliva:k__Bacteria|p__Bacteroidota|c__Bacteroidia|o__Bacteroidales|f__Bacteroidaceae|g__Prevotella|s__Prevotella_loescheii_mgs_2547
CRTAM	11	122709208	122743347	0.0205	rs3911143	-3.19	rs61910413	0.00127	3.7	-0.5068	1505	2	lasso	0.0029	0.055	0.0375	0.97011	0.994008613	saliva_pheno.1016	NK	saliva:k__Bacteria|p__Bacteroidota|c__Bacteroidia|o__Bacteroidales|f__Bacteroidaceae|g__Prevotella|s__Prevotella_loescheii_mgs_2547
CTSF	11	66330934	66336312	0.0327	rs2270448	2.21	rs4930391	0.00756	-4.68	1.0475	657	1	top1	0.0076	0.0044	-1.0475	0.29487	0.915154596	saliva_pheno.1016	NK	saliva:k__Bacteria|p__Bacteroidota|c__Bacteroidia|o__Bacteroidales|f__Bacteroidaceae|g__Prevotella|s__Prevotella_loescheii_mgs_2547
DRD4	11	637293	640706	0.0508	rs10902140	3	rs45604736	0.0285	7.82	0.4164	1137	1	top1	0.028	1.20E-07	0.4164	0.6771	0.982239954	saliva_pheno.1016	NK	saliva:k__Bacteria|p__Bacteroidota|c__Bacteroidia|o__Bacteroidales|f__Bacteroidaceae|g__Prevotella|s__Prevotella_loescheii_mgs_2547
FADS2	11	61560452	61634826	0.0299	rs12421411	-3.04	rs174573	0.00351	4.43	0.979	1055	1055	blup	0.011	0.00084	-0.3532	0.72395	0.982239954	saliva_pheno.1016	NK	saliva:k__Bacteria|p__Bacteroidota|c__Bacteroidia|o__Bacteroidales|f__Bacteroidaceae|g__Prevotella|s__Prevotella_loescheii_mgs_2547
HBB	11	5246694	5250625	0.0368	rs11036008	2.66	rs1455950	0.0163	4.61	-0.5672	2631	1	top1	0.016	5.10E-05	-0.5672	0.57058	0.982239954	saliva_pheno.1016	NK	saliva:k__Bacteria|p__Bacteroidota|c__Bacteroidia|o__Bacteroidales|f__Bacteroidaceae|g__Prevotella|s__Prevotella_loescheii_mgs_2547
IGHMBP2	11	68671310	68708070	0.0226	rs11228540	3.32	rs78919175	0.00456	3.86	1.8533	1462	32	enet	0.0054	0.014	1.3012	0.19321	0.915154596	saliva_pheno.1016	NK	saliva:k__Bacteria|p__Bacteroidota|c__Bacteroidia|o__Bacteroidales|f__Bacteroidaceae|g__Prevotella|s__Prevotella_loescheii_mgs_2547
INTS5	11	62414320	62420774	0.0268	rs56184507	-2.45	rs7122950	0.00428	4.17	-0.0236	1089	1089	blup	0.0064	0.0082	1.2327	0.2177	0.915154596	saliva_pheno.1016	NK	saliva:k__Bacteria|p__Bacteroidota|c__Bacteroidia|o__Bacteroidales|f__Bacteroidaceae|g__Prevotella|s__Prevotella_loescheii_mgs_2547
MPEG1	11	58975983	58980424	0.034	rs73486979	1.69	rs563683	-0.000372	4.03	1.0293	1231	1	top1	-0.00037	0.42	1.0293	0.30335	0.915154596	saliva_pheno.1016	NK	saliva:k__Bacteria|p__Bacteroidota|c__Bacteroidia|o__Bacteroidales|f__Bacteroidaceae|g__Prevotella|s__Prevotella_loescheii_mgs_2547
PCSK7	11	117075053	117103241	0.0237	rs5094	2.52	rs75904569	-0.000628	3.38	-0.8104	2025	2025	blup	0.0096	0.0015	-0.2433	0.8078	0.982239954	saliva_pheno.1016	NK	saliva:k__Bacteria|p__Bacteroidota|c__Bacteroidia|o__Bacteroidales|f__Bacteroidaceae|g__Prevotella|s__Prevotella_loescheii_mgs_2547
PHLDA2	11	2949503	2950685	0.0377	rs10832888	-3.03	rs58762055	-0.00107	4.42	1.4256	1256	1256	blup	0.0014	0.13	-1.0263	0.30476	0.915154596	saliva_pheno.1016	NK	saliva:k__Bacteria|p__Bacteroidota|c__Bacteroidia|o__Bacteroidales|f__Bacteroidaceae|g__Prevotella|s__Prevotella_loescheii_mgs_2547
POLD3	11	74204896	74380162	0.0135	rs474835	1.9	rs480249	-0.00107	3.12	0.4847	1246	1246	blup	0.00063	0.21	0.5703	0.56846	0.982239954	saliva_pheno.1016	NK	saliva:k__Bacteria|p__Bacteroidota|c__Bacteroidia|o__Bacteroidales|f__Bacteroidaceae|g__Prevotella|s__Prevotella_loescheii_mgs_2547
PVRL1	11	119494120	119599794	0.0363	rs10892507	2.59	rs582973	-0.000855	5.04	1.9864	1452	1452	blup	0.0069	0.0062	2.7207	0.00651	0.78200625	saliva_pheno.1016	NK	saliva:k__Bacteria|p__Bacteroidota|c__Bacteroidia|o__Bacteroidales|f__Bacteroidaceae|g__Prevotella|s__Prevotella_loescheii_mgs_2547
RAB6A	11	73386683	73472182	0.0137	rs2027760	-2.63	rs1792199	0.00115	-3.68	-0.1469	1060	5	enet	0.01	0.0012	-0.333	0.73914	0.982239954	saliva_pheno.1016	NK	saliva:k__Bacteria|p__Bacteroidota|c__Bacteroidia|o__Bacteroidales|f__Bacteroidaceae|g__Prevotella|s__Prevotella_loescheii_mgs_2547
RHOD	11	66824289	66839484	0.0558	rs1254119	-3.11	rs565790267	0.00846	5.28	-0.7424	649	1	top1	0.0085	0.0028	-0.7424	0.45784	0.954686842	saliva_pheno.1016	NK	saliva:k__Bacteria|p__Bacteroidota|c__Bacteroidia|o__Bacteroidales|f__Bacteroidaceae|g__Prevotella|s__Prevotella_loescheii_mgs_2547
RP11-849H4.2	11	71576555	71639700	0.0203	rs77695321	3.42	rs10898347	-0.00095	-3.13	1.695	1591	1591	blup	0.004	0.029	-0.7962	0.42594	0.954686842	saliva_pheno.1016	NK	saliva:k__Bacteria|p__Bacteroidota|c__Bacteroidia|o__Bacteroidales|f__Bacteroidaceae|g__Prevotella|s__Prevotella_loescheii_mgs_2547
STIM1	11	3875757	4114439	0.0222	rs2923953	3.63	rs1662172	-0.000986	3.13	3.1656	1437	1437	blup	0.00074	0.19	2.1737	0.02973	0.78200625	saliva_pheno.1016	NK	saliva:k__Bacteria|p__Bacteroidota|c__Bacteroidia|o__Bacteroidales|f__Bacteroidaceae|g__Prevotella|s__Prevotella_loescheii_mgs_2547
STIP1	11	63952744	63972015	0.0133	rs1939264	2.36	rs576076	0.00345	-3.63	0.018	818	3	enet	0.01	0.0013	0.1274	0.89859	0.982239954	saliva_pheno.1016	NK	saliva:k__Bacteria|p__Bacteroidota|c__Bacteroidia|o__Bacteroidales|f__Bacteroidaceae|g__Prevotella|s__Prevotella_loescheii_mgs_2547
STT3A	11	125461607	125495110	0.0248	rs555144	-3.93	rs11824104	6.54E-05	3.32	0.6202	1526	1	lasso	0.00023	0.27	0.6202	0.53513	0.982239954	saliva_pheno.1016	NK	saliva:k__Bacteria|p__Bacteroidota|c__Bacteroidia|o__Bacteroidales|f__Bacteroidaceae|g__Prevotella|s__Prevotella_loescheii_mgs_2547
TEAD1	11	12695969	12966298	0.024	rs1562438	2.52	rs73413381	-0.000489	5.51	-0.2769	2246	3	lasso	0.079	1.20E-18	-0.286	0.77487	0.982239954	saliva_pheno.1016	NK	saliva:k__Bacteria|p__Bacteroidota|c__Bacteroidia|o__Bacteroidales|f__Bacteroidaceae|g__Prevotella|s__Prevotella_loescheii_mgs_2547
TIMM10	11	57295936	57298276	0.0478	rs1893678	1.99	rs2581923	0.0198	5.53	1.2408	1145	1	top1	0.02	8.90E-06	1.2408	0.21467	0.915154596	saliva_pheno.1016	NK	saliva:k__Bacteria|p__Bacteroidota|c__Bacteroidia|o__Bacteroidales|f__Bacteroidaceae|g__Prevotella|s__Prevotella_loescheii_mgs_2547
TRIM34	11	5640994	5665628	0.0311	rs11036008	2.66	rs4910835	-0.000834	3.95	0.9184	2697	2697	blup	0.0032	0.046	0.7495	0.45358	0.954686842	saliva_pheno.1016	NK	saliva:k__Bacteria|p__Bacteroidota|c__Bacteroidia|o__Bacteroidales|f__Bacteroidaceae|g__Prevotella|s__Prevotella_loescheii_mgs_2547
TSPAN18	11	44748015	44953972	0.0585	rs1560293	-3.18	rs10838251	-0.00103	3.49	-0.4463	1282	1282	blup	0.016	5.80E-05	0.8204	0.41196	0.954686842	saliva_pheno.1016	NK	saliva:k__Bacteria|p__Bacteroidota|c__Bacteroidia|o__Bacteroidales|f__Bacteroidaceae|g__Prevotella|s__Prevotella_loescheii_mgs_2547
UCP2	11	73685712	73694352	0.0424	rs75192978	-2.07	rs2515087	-0.000123	4.03	1.8302	1190	9	enet	0.0063	0.0086	1.0813	0.27955	0.915154596	saliva_pheno.1016	NK	saliva:k__Bacteria|p__Bacteroidota|c__Bacteroidia|o__Bacteroidales|f__Bacteroidaceae|g__Prevotella|s__Prevotella_loescheii_mgs_2547
XRRA1	11	74518784	74660245	0.0346	rs641213	-1.81	rs10899060	0.0166	-5.42	-0.0887	1221	6	lasso	0.018	2.40E-05	0.4386	0.66095	0.982239954	saliva_pheno.1016	NK	saliva:k__Bacteria|p__Bacteroidota|c__Bacteroidia|o__Bacteroidales|f__Bacteroidaceae|g__Prevotella|s__Prevotella_loescheii_mgs_2547
ATF1	12	51157493	51214905	0.02261	rs7301933	-3.32	rs4307773	0.005168	3.41	-0.7409	1524	1	top1	0.0052	0.016	-0.7409	0.4587	0.954686842	saliva_pheno.1016	NK	saliva:k__Bacteria|p__Bacteroidota|c__Bacteroidia|o__Bacteroidales|f__Bacteroidaceae|g__Prevotella|s__Prevotella_loescheii_mgs_2547
B3GNT4	12	122688090	122693499	0.89326	rs4758649	-2.59	rs11043237	-0.001049	5.43	-1.133	1070	1070	blup	0.00028	0.26	-1.1923	0.2332	0.915154596	saliva_pheno.1016	NK	saliva:k__Bacteria|p__Bacteroidota|c__Bacteroidia|o__Bacteroidales|f__Bacteroidaceae|g__Prevotella|s__Prevotella_loescheii_mgs_2547
BCDIN3D	12	50231573	50236912	0.02022	rs11169230	-3.55	rs142886131	-0.001009	3.3	-0.6434	1008	1008	blup	6.60E-05	0.3	1.4386	0.1503	0.915154596	saliva_pheno.1016	NK	saliva:k__Bacteria|p__Bacteroidota|c__Bacteroidia|o__Bacteroidales|f__Bacteroidaceae|g__Prevotella|s__Prevotella_loescheii_mgs_2547
CERS5	12	50523575	50561288	0.01629	rs11169230	-3.55	rs3741562	-0.000679	-3.52	-0.3592	1180	1180	blup	0.0029	0.052	0.4314	0.6662	0.982239954	saliva_pheno.1016	NK	saliva:k__Bacteria|p__Bacteroidota|c__Bacteroidia|o__Bacteroidales|f__Bacteroidaceae|g__Prevotella|s__Prevotella_loescheii_mgs_2547
CLEC12B	12	10163226	10171218	0.03832	rs11053829	3.49	rs80339533	-0.000805	3.48	0.2642	1610	10	enet	-0.00079	0.61	0.3377	0.7356	0.982239954	saliva_pheno.1016	NK	saliva:k__Bacteria|p__Bacteroidota|c__Bacteroidia|o__Bacteroidales|f__Bacteroidaceae|g__Prevotella|s__Prevotella_loescheii_mgs_2547
DUSP6	12	89741009	89747048	0.02448	rs58058955	2.3	rs7974391	0.002604	3.04	0.8525	554	554	blup	0.0046	0.021	0.3136	0.7538	0.982239954	saliva_pheno.1016	NK	saliva:k__Bacteria|p__Bacteroidota|c__Bacteroidia|o__Bacteroidales|f__Bacteroidaceae|g__Prevotella|s__Prevotella_loescheii_mgs_2547
ELK3	12	96588160	96663613	0.02574	rs6538733	-3.54	rs10859933	-0.000901	3.67	-0.4052	1924	1924	blup	0.00058	0.21	0.1248	0.9007	0.982239954	saliva_pheno.1016	NK	saliva:k__Bacteria|p__Bacteroidota|c__Bacteroidia|o__Bacteroidales|f__Bacteroidaceae|g__Prevotella|s__Prevotella_loescheii_mgs_2547
GALNT8	12	4829507	4960277	0.04824	rs73042193	3.1	rs118151673	-0.000898	4.84	0.7441	1392	1392	blup	-3.00E-04	0.4	-1.142	0.2534	0.915154596	saliva_pheno.1016	NK	saliva:k__Bacteria|p__Bacteroidota|c__Bacteroidia|o__Bacteroidales|f__Bacteroidaceae|g__Prevotella|s__Prevotella_loescheii_mgs_2547
HCFC2	12	104458235	104498639	0.02769	rs78959193	-2.24	rs11111840	-0.001002	3.71	0.6217	1860	1860	blup	0.0013	0.13	-0.2327	0.816	0.982239954	saliva_pheno.1016	NK	saliva:k__Bacteria|p__Bacteroidota|c__Bacteroidia|o__Bacteroidales|f__Bacteroidaceae|g__Prevotella|s__Prevotella_loescheii_mgs_2547
HOXC5	12	54426637	54429142	0.08004	rs12424186	-3.3	rs10876493	-0.000993	3.3	0.0392	823	823	blup	-0.00066	0.53	-1.7481	0.0804	0.891991958	saliva_pheno.1016	NK	saliva:k__Bacteria|p__Bacteroidota|c__Bacteroidia|o__Bacteroidales|f__Bacteroidaceae|g__Prevotella|s__Prevotella_loescheii_mgs_2547
KLRC2	12	10579453	10594899	0.08085	rs11053829	3.49	rs2859659	0.03882	7.26	0.2808	1336	44	enet	0.082	2.10E-19	-1.987	0.0469	0.795670213	saliva_pheno.1016	NK	saliva:k__Bacteria|p__Bacteroidota|c__Bacteroidia|o__Bacteroidales|f__Bacteroidaceae|g__Prevotella|s__Prevotella_loescheii_mgs_2547
KLRC3	12	10564911	10573194	0.08823	rs11053829	3.49	rs111742432	0.114699	10.67	2.3139	1348	1	top1	0.11	7.50E-27	2.3139	0.0207	0.78200625	saliva_pheno.1016	NK	saliva:k__Bacteria|p__Bacteroidota|c__Bacteroidia|o__Bacteroidales|f__Bacteroidaceae|g__Prevotella|s__Prevotella_loescheii_mgs_2547
KLRC4	12	10559983	10562356	0.04021	rs11053829	3.49	rs145588429	0.012362	4.82	2.4566	1352	13	enet	0.023	1.60E-06	1.8454	0.065	0.890882353	saliva_pheno.1016	NK	saliva:k__Bacteria|p__Bacteroidota|c__Bacteroidia|o__Bacteroidales|f__Bacteroidaceae|g__Prevotella|s__Prevotella_loescheii_mgs_2547
KLRK1	12	10524952	10544473	0.02589	rs11053829	3.49	rs666756	-0.00085	3.52	0.2798	1415	1415	blup	0.0015	0.12	-0.0556	0.9557	0.990010147	saliva_pheno.1016	NK	saliva:k__Bacteria|p__Bacteroidota|c__Bacteroidia|o__Bacteroidales|f__Bacteroidaceae|g__Prevotella|s__Prevotella_loescheii_mgs_2547
LEMD3	12	65563351	65642107	0.0172	rs11175544	2.08	rs4129217	0.001063	3.08	-1.3373	584	1	top1	0.0011	0.16	-1.3373	0.1811	0.915154596	saliva_pheno.1016	NK	saliva:k__Bacteria|p__Bacteroidota|c__Bacteroidia|o__Bacteroidales|f__Bacteroidaceae|g__Prevotella|s__Prevotella_loescheii_mgs_2547
MARS	12	57869228	57911352	0.008	rs3024961	2.82	rs10877021	-0.000706	3.09	-0.3216	1000	1	lasso	-0.00057	0.49	-0.2027	0.8394	0.982239954	saliva_pheno.1016	NK	saliva:k__Bacteria|p__Bacteroidota|c__Bacteroidia|o__Bacteroidales|f__Bacteroidaceae|g__Prevotella|s__Prevotella_loescheii_mgs_2547
MED13L	12	116395711	116715143	0.03876	rs11067902	2.87	rs1946383	-0.000999	-3.63	0.9616	1474	1474	blup	0.0068	0.0064	-0.8594	0.3901	0.938192055	saliva_pheno.1016	NK	saliva:k__Bacteria|p__Bacteroidota|c__Bacteroidia|o__Bacteroidales|f__Bacteroidaceae|g__Prevotella|s__Prevotella_loescheii_mgs_2547
MGAT4C	12	86372516	87232681	0.08961	rs2452802	-2.91	rs78086334	0.00224	5.36	-1.9616	2609	1	top1	0.0022	0.078	-1.9616	0.0498	0.795670213	saliva_pheno.1016	NK	saliva:k__Bacteria|p__Bacteroidota|c__Bacteroidia|o__Bacteroidales|f__Bacteroidaceae|g__Prevotella|s__Prevotella_loescheii_mgs_2547
NDUFA4L2	12	57628686	57634498	0.04706	rs3024961	2.82	rs519452	-0.000957	2.68	-0.0262	993	1	top1	-0.00096	0.75	-0.0262	0.9791	0.997654373	saliva_pheno.1016	NK	saliva:k__Bacteria|p__Bacteroidota|c__Bacteroidia|o__Bacteroidales|f__Bacteroidaceae|g__Prevotella|s__Prevotella_loescheii_mgs_2547
OVCH1-AS1	12	29542227	29640421	0.02999	rs11050585	2.68	rs10843310	-0.001036	3.68	-0.6695	2312	2312	blup	-0.00016	0.36	-0.4563	0.6482	0.982239954	saliva_pheno.1016	NK	saliva:k__Bacteria|p__Bacteroidota|c__Bacteroidia|o__Bacteroidales|f__Bacteroidaceae|g__Prevotella|s__Prevotella_loescheii_mgs_2547
PAH	12	103230663	103352188	0.23506	rs7976027	3.55	rs80212791	-0.000988	5.57	2.3372	1464	3	lasso	0.14	3.90E-32	-0.8669	0.386	0.938192055	saliva_pheno.1016	NK	saliva:k__Bacteria|p__Bacteroidota|c__Bacteroidia|o__Bacteroidales|f__Bacteroidaceae|g__Prevotella|s__Prevotella_loescheii_mgs_2547
PPP1CC	12	111157485	111180744	0.01358	rs16940992	-1.87	rs28720928	-0.001055	-3.33	0.4676	448	448	blup	0.0014	0.13	-0.223	0.8236	0.982239954	saliva_pheno.1016	NK	saliva:k__Bacteria|p__Bacteroidota|c__Bacteroidia|o__Bacteroidales|f__Bacteroidaceae|g__Prevotella|s__Prevotella_loescheii_mgs_2547
PWP1	12	108079509	108106944	0.02855	rs12582275	2.81	rs11113390	-0.001067	-3.31	0.8376	1098	1098	blup	0.0028	0.057	-2.2175	0.0266	0.78200625	saliva_pheno.1016	NK	saliva:k__Bacteria|p__Bacteroidota|c__Bacteroidia|o__Bacteroidales|f__Bacteroidaceae|g__Prevotella|s__Prevotella_loescheii_mgs_2547
RDH16	12	57345219	57353158	0.06973	rs3024961	2.82	rs77834716	-0.000751	4.11	-1.6073	831	1	top1	-0.00075	0.59	-1.6073	0.108	0.915154596	saliva_pheno.1016	NK	saliva:k__Bacteria|p__Bacteroidota|c__Bacteroidia|o__Bacteroidales|f__Bacteroidaceae|g__Prevotella|s__Prevotella_loescheii_mgs_2547
RNF34	12	121837844	121868389	0.0196	rs12821054	2.43	rs11065479	-0.001023	-3.13	-0.2559	1355	1355	blup	0.0049	0.018	1.2711	0.2037	0.915154596	saliva_pheno.1016	NK	saliva:k__Bacteria|p__Bacteroidota|c__Bacteroidia|o__Bacteroidales|f__Bacteroidaceae|g__Prevotella|s__Prevotella_loescheii_mgs_2547
RNFT2	12	117176096	117291436	0.02033	rs11067981	2.8	rs17617937	0.000552	4.03	0.1986	1158	2	lasso	0.011	0.00071	0.1982	0.8429	0.982239954	saliva_pheno.1016	NK	saliva:k__Bacteria|p__Bacteroidota|c__Bacteroidia|o__Bacteroidales|f__Bacteroidaceae|g__Prevotella|s__Prevotella_loescheii_mgs_2547
RPH3A	12	113008184	113336686	0.01865	rs233723	2.27	rs60348583	-0.001055	3.43	0.6313	1254	1	top1	-0.0011	0.91	0.6313	0.5278	0.982239954	saliva_pheno.1016	NK	saliva:k__Bacteria|p__Bacteroidota|c__Bacteroidia|o__Bacteroidales|f__Bacteroidaceae|g__Prevotella|s__Prevotella_loescheii_mgs_2547
RPS26	12	56435637	56438116	0.24092	rs4759183	2.06	rs10876864	0.342349	17.96	0.3528	473	2	lasso	0.34	1.00E-87	0.3297	0.7416	0.982239954	saliva_pheno.1016	NK	saliva:k__Bacteria|p__Bacteroidota|c__Bacteroidia|o__Bacteroidales|f__Bacteroidaceae|g__Prevotella|s__Prevotella_loescheii_mgs_2547
SPRYD4	12	56862301	56864763	0.01704	rs4759255	-2.19	rs10459246	0.000424	2.88	-1.3991	638	1	top1	0.00042	0.24	-1.3991	0.1618	0.915154596	saliva_pheno.1016	NK	saliva:k__Bacteria|p__Bacteroidota|c__Bacteroidia|o__Bacteroidales|f__Bacteroidaceae|g__Prevotella|s__Prevotella_loescheii_mgs_2547
TRAFD1	12	112563305	112591407	0.03636	rs233723	2.27	rs78159862	0.021746	4.54	0.0713	673	1	top1	0.022	3.40E-06	0.0713	0.9432	0.989935135	saliva_pheno.1016	NK	saliva:k__Bacteria|p__Bacteroidota|c__Bacteroidia|o__Bacteroidales|f__Bacteroidaceae|g__Prevotella|s__Prevotella_loescheii_mgs_2547
ZNF10	12	133707161	133736051	0.00883	rs117856966	-2.16	rs73157049	-0.000654	2.86	1.0227	455	455	blup	0.0037	0.034	1.3692	0.1709	0.915154596	saliva_pheno.1016	NK	saliva:k__Bacteria|p__Bacteroidota|c__Bacteroidia|o__Bacteroidales|f__Bacteroidaceae|g__Prevotella|s__Prevotella_loescheii_mgs_2547
CKAP2	13	53029564	53050763	0.01743	rs9568768	-2.72	rs4386030	-0.000712	-3.6	-0.4076	796	796	blup	0.0029	0.053	0.77351	0.439	0.954686842	saliva_pheno.1016	NK	saliva:k__Bacteria|p__Bacteroidota|c__Bacteroidia|o__Bacteroidales|f__Bacteroidaceae|g__Prevotella|s__Prevotella_loescheii_mgs_2547
COMMD6	13	76099350	76123575	0.01669	rs4885367	3.24	rs4885306	0.003399	-4.27	0.1947	1273	1	top1	0.0034	0.041	-0.1947	0.846	0.982239954	saliva_pheno.1016	NK	saliva:k__Bacteria|p__Bacteroidota|c__Bacteroidia|o__Bacteroidales|f__Bacteroidaceae|g__Prevotella|s__Prevotella_loescheii_mgs_2547
DIAPH3	13	60239717	60738121	0.02855	rs9597985	3.3	rs1973983	0.001264	4.6	1.5396	2290	2290	blup	0.0063	0.0084	1.21641	0.224	0.915154596	saliva_pheno.1016	NK	saliva:k__Bacteria|p__Bacteroidota|c__Bacteroidia|o__Bacteroidales|f__Bacteroidaceae|g__Prevotella|s__Prevotella_loescheii_mgs_2547
DNAJC15	13	43597339	43683045	0.0251	rs703207	-3.53	rs2281779	0.01997	-4.86	1.5089	1507	1	top1	0.02	8.20E-06	-1.50895	0.131	0.915154596	saliva_pheno.1016	NK	saliva:k__Bacteria|p__Bacteroidota|c__Bacteroidia|o__Bacteroidales|f__Bacteroidaceae|g__Prevotella|s__Prevotella_loescheii_mgs_2547
EXOSC8	13	37572953	37583750	0.02221	rs663733	2.32	rs9547833	-0.000544	3.43	0.5205	932	932	blup	0.004	0.029	-0.04975	0.96	0.990010147	saliva_pheno.1016	NK	saliva:k__Bacteria|p__Bacteroidota|c__Bacteroidia|o__Bacteroidales|f__Bacteroidaceae|g__Prevotella|s__Prevotella_loescheii_mgs_2547
FRY	13	32605437	32870794	0.01961	rs9594990	2.57	rs9315148	0.006396	4.46	-0.2437	1203	1	top1	0.0064	0.0081	-0.2437	0.807	0.982239954	saliva_pheno.1016	NK	saliva:k__Bacteria|p__Bacteroidota|c__Bacteroidia|o__Bacteroidales|f__Bacteroidaceae|g__Prevotella|s__Prevotella_loescheii_mgs_2547
KL	13	33590207	33640282	0.98144	rs2321164	-3.25	rs6561583	-0.000673	4.57	0.4627	863	28	lasso	0.01	0.0011	-1.23301	0.218	0.915154596	saliva_pheno.1016	NK	saliva:k__Bacteria|p__Bacteroidota|c__Bacteroidia|o__Bacteroidales|f__Bacteroidaceae|g__Prevotella|s__Prevotella_loescheii_mgs_2547
LCP1	13	46700055	46786006	0.02066	rs7337306	-2.96	rs7328683	0.001077	-3.73	-0.0234	1528	1528	blup	0.0054	0.014	-0.25622	0.798	0.982239954	saliva_pheno.1016	NK	saliva:k__Bacteria|p__Bacteroidota|c__Bacteroidia|o__Bacteroidales|f__Bacteroidaceae|g__Prevotella|s__Prevotella_loescheii_mgs_2547
MPHOSPH8	13	20207788	20247599	0.00681	rs9552084	-2.97	rs8000199	-0.000395	3.52	0.0565	2286	2286	blup	0.0051	0.016	0.14831	0.882	0.982239954	saliva_pheno.1016	NK	saliva:k__Bacteria|p__Bacteroidota|c__Bacteroidia|o__Bacteroidales|f__Bacteroidaceae|g__Prevotella|s__Prevotella_loescheii_mgs_2547
MYCBP2	13	77618792	77901185	0.02892	rs17066901	2.8	rs45537933	-0.001011	3.63	-0.5652	1602	1602	blup	-6.00E-04	0.51	0.07417	0.941	0.989216391	saliva_pheno.1016	NK	saliva:k__Bacteria|p__Bacteroidota|c__Bacteroidia|o__Bacteroidales|f__Bacteroidaceae|g__Prevotella|s__Prevotella_loescheii_mgs_2547
NDFIP2	13	80055287	80130210	0.01901	rs4885616	2.72	rs76353677	-0.000698	3.18	-0.25	1152	1152	blup	-0.00056	0.49	0.00878	0.993	0.998858983	saliva_pheno.1016	NK	saliva:k__Bacteria|p__Bacteroidota|c__Bacteroidia|o__Bacteroidales|f__Bacteroidaceae|g__Prevotella|s__Prevotella_loescheii_mgs_2547
PCID2	13	113831891	113863029	0.02401	rs9577250	-3.1	rs12876143	0.004561	3.62	-0.1096	1582	1	top1	0.0046	0.022	-0.10959	0.913	0.982239954	saliva_pheno.1016	NK	saliva:k__Bacteria|p__Bacteroidota|c__Bacteroidia|o__Bacteroidales|f__Bacteroidaceae|g__Prevotella|s__Prevotella_loescheii_mgs_2547
SERP2	13	44947801	44971850	0.01412	rs34795754	-2.56	rs28405066	0.021093	4.18	-1.2201	1182	1	top1	0.021	4.70E-06	-1.2201	0.222	0.915154596	saliva_pheno.1016	NK	saliva:k__Bacteria|p__Bacteroidota|c__Bacteroidia|o__Bacteroidales|f__Bacteroidaceae|g__Prevotella|s__Prevotella_loescheii_mgs_2547
SLC25A30	13	45967451	45992590	0.04131	rs148302184	-2.55	rs9534234	0.002417	3.58	0.0254	1118	1118	blup	0.011	0.00063	0.16134	0.872	0.982239954	saliva_pheno.1016	NK	saliva:k__Bacteria|p__Bacteroidota|c__Bacteroidia|o__Bacteroidales|f__Bacteroidaceae|g__Prevotella|s__Prevotella_loescheii_mgs_2547
SPG20	13	36875775	36944317	0.01852	rs9575098	2.78	rs9576006	0.000329	3.43	0.927	1521	10	enet	0.0039	0.031	-0.12191	0.903	0.982239954	saliva_pheno.1016	NK	saliva:k__Bacteria|p__Bacteroidota|c__Bacteroidia|o__Bacteroidales|f__Bacteroidaceae|g__Prevotella|s__Prevotella_loescheii_mgs_2547
XPO4	13	21351469	21477187	0.01516	rs531985	4.29	rs4770083	0.002368	-3.93	0.497	1222	1	top1	0.0024	0.073	-0.49695	0.619	0.982239954	saliva_pheno.1016	NK	saliva:k__Bacteria|p__Bacteroidota|c__Bacteroidia|o__Bacteroidales|f__Bacteroidaceae|g__Prevotella|s__Prevotella_loescheii_mgs_2547
AJUBA	14	23440383	23451851	0.06697	rs7147110	-2.94	rs2145565	-0.000877	3.89	0.5459	1099	1099	blup	0.0052	0.015	-0.17895	0.858	0.982239954	saliva_pheno.1016	NK	saliva:k__Bacteria|p__Bacteroidota|c__Bacteroidia|o__Bacteroidales|f__Bacteroidaceae|g__Prevotella|s__Prevotella_loescheii_mgs_2547
ATP5S	14	50779044	50802276	0.02092	rs1884624	-2.78	rs550235174	-0.001005	-3.11	0.5479	813	813	blup	0.0037	0.034	0.78688	0.4314	0.954686842	saliva_pheno.1016	NK	saliva:k__Bacteria|p__Bacteroidota|c__Bacteroidia|o__Bacteroidales|f__Bacteroidaceae|g__Prevotella|s__Prevotella_loescheii_mgs_2547
BCL2L2-PABPN1	14	23776044	23794578	0.02481	rs1983652	-2.67	rs201182856	-0.001015	3.14	-1.5515	1097	1097	blup	0.00054	0.22	-0.16222	0.8711	0.982239954	saliva_pheno.1016	NK	saliva:k__Bacteria|p__Bacteroidota|c__Bacteroidia|o__Bacteroidales|f__Bacteroidaceae|g__Prevotella|s__Prevotella_loescheii_mgs_2547
C14orf105	14	57936019	57960585	0.02631	rs1953372	3.29	rs4901782	-0.001061	3.23	-0.4334	1332	1	top1	-0.0011	0.94	-0.43338	0.6647	0.982239954	saliva_pheno.1016	NK	saliva:k__Bacteria|p__Bacteroidota|c__Bacteroidia|o__Bacteroidales|f__Bacteroidaceae|g__Prevotella|s__Prevotella_loescheii_mgs_2547
C14orf142	14	93669239	93673439	0.0182	rs2402248	-3.67	rs75185706	0.001773	-4.08	-0.4265	1111	4	enet	0.0034	0.041	-0.16053	0.8725	0.982239954	saliva_pheno.1016	NK	saliva:k__Bacteria|p__Bacteroidota|c__Bacteroidia|o__Bacteroidales|f__Bacteroidaceae|g__Prevotella|s__Prevotella_loescheii_mgs_2547
CBLN3	14	24895738	24900160	0.05181	rs12885652	-2.21	rs78182246	-0.000331	5.15	-0.1677	1185	1185	blup	0.0068	0.0065	-0.18888	0.8502	0.982239954	saliva_pheno.1016	NK	saliva:k__Bacteria|p__Bacteroidota|c__Bacteroidia|o__Bacteroidales|f__Bacteroidaceae|g__Prevotella|s__Prevotella_loescheii_mgs_2547
CCDC175	14	59971257	60043549	0.46818	rs61985463	2.76	rs12892398	-0.001061	3.06	-1.2269	1285	4	lasso	-0.001	0.85	-0.20448	0.838	0.982239954	saliva_pheno.1016	NK	saliva:k__Bacteria|p__Bacteroidota|c__Bacteroidia|o__Bacteroidales|f__Bacteroidaceae|g__Prevotella|s__Prevotella_loescheii_mgs_2547
CGRRF1	14	54976530	55005567	0.02835	rs141338650	-2.57	rs112544605	-0.001053	3.64	-0.1983	1276	1276	blup	0.0068	0.0065	-0.92741	0.3537	0.935141573	saliva_pheno.1016	NK	saliva:k__Bacteria|p__Bacteroidota|c__Bacteroidia|o__Bacteroidales|f__Bacteroidaceae|g__Prevotella|s__Prevotella_loescheii_mgs_2547
CKB	14	103985996	103989448	0.01191	rs79102904	-3.76	rs79593551	-0.000561	3.35	-0.1583	1341	1341	blup	0.0038	0.033	0.67408	0.5003	0.982239954	saliva_pheno.1016	NK	saliva:k__Bacteria|p__Bacteroidota|c__Bacteroidia|o__Bacteroidales|f__Bacteroidaceae|g__Prevotella|s__Prevotella_loescheii_mgs_2547
COQ6	14	74416629	74430373	0.02286	rs10141575	-2.49	rs117626638	-0.000437	-3.61	-0.2038	1297	8	enet	0.0024	0.072	0.13167	0.8952	0.982239954	saliva_pheno.1016	NK	saliva:k__Bacteria|p__Bacteroidota|c__Bacteroidia|o__Bacteroidales|f__Bacteroidaceae|g__Prevotella|s__Prevotella_loescheii_mgs_2547
COX16	14	70791798	70826448	0.0163	rs227402	3.89	rs61977427	-8.00E-04	3.69	0.3476	1676	1676	blup	0.0039	0.032	2.44059	0.0147	0.78200625	saliva_pheno.1016	NK	saliva:k__Bacteria|p__Bacteroidota|c__Bacteroidia|o__Bacteroidales|f__Bacteroidaceae|g__Prevotella|s__Prevotella_loescheii_mgs_2547
DLGAP5	14	55614830	55658396	0.93358	rs17253619	-2.53	rs75942336	-0.001014	4.53	0.4848	1584	18	lasso	-0.00087	0.66	0.99294	0.3207	0.93403875	saliva_pheno.1016	NK	saliva:k__Bacteria|p__Bacteroidota|c__Bacteroidia|o__Bacteroidales|f__Bacteroidaceae|g__Prevotella|s__Prevotella_loescheii_mgs_2547
FAM71D	14	67656110	67695267	0.31754	rs17184762	2.89	rs7156173	-0.000969	3.45	1.7022	1263	1263	blup	-0.00034	0.41	1.13835	0.255	0.915154596	saliva_pheno.1016	NK	saliva:k__Bacteria|p__Bacteroidota|c__Bacteroidia|o__Bacteroidales|f__Bacteroidaceae|g__Prevotella|s__Prevotella_loescheii_mgs_2547
GMPR2	14	24701628	24708448	0.01537	rs12885652	-2.21	rs116812578	0.005078	-2.91	-0.5941	1179	1	top1	0.0051	0.016	0.59405	0.5525	0.982239954	saliva_pheno.1016	NK	saliva:k__Bacteria|p__Bacteroidota|c__Bacteroidia|o__Bacteroidales|f__Bacteroidaceae|g__Prevotella|s__Prevotella_loescheii_mgs_2547
GZMH	14	25075686	25078905	0.01678	rs9652368	2.16	rs28505382	0.004483	4.05	-1.1048	1286	1	top1	0.0045	0.022	-1.10476	0.2693	0.915154596	saliva_pheno.1016	NK	saliva:k__Bacteria|p__Bacteroidota|c__Bacteroidia|o__Bacteroidales|f__Bacteroidaceae|g__Prevotella|s__Prevotella_loescheii_mgs_2547
HSP90AA1	14	102547075	102606036	0.01794	rs7158275	2.49	rs35138119	0.008712	-4.94	-0.9014	1183	2	lasso	0.011	0.00076	0.97453	0.3298	0.935141573	saliva_pheno.1016	NK	saliva:k__Bacteria|p__Bacteroidota|c__Bacteroidia|o__Bacteroidales|f__Bacteroidaceae|g__Prevotella|s__Prevotella_loescheii_mgs_2547
MAP3K9	14	71189243	71276251	0.01598	rs7152300	3.34	rs59114999	-0.001018	4.29	-1.1178	1638	1	lasso	0.00057	0.22	-1.11778	0.2637	0.915154596	saliva_pheno.1016	NK	saliva:k__Bacteria|p__Bacteroidota|c__Bacteroidia|o__Bacteroidales|f__Bacteroidaceae|g__Prevotella|s__Prevotella_loescheii_mgs_2547
NEMF	14	50249997	50319921	0.02773	rs1884624	-2.78	rs6572658	0.002821	-3.35	-0.9224	992	992	blup	0.0098	0.0014	-0.00124	0.999	0.999	saliva_pheno.1016	NK	saliva:k__Bacteria|p__Bacteroidota|c__Bacteroidia|o__Bacteroidales|f__Bacteroidaceae|g__Prevotella|s__Prevotella_loescheii_mgs_2547
OR10G3	14	22037934	22038875	0.31594	rs61971844	-2.35	rs144204928	-0.000612	4.95	-1.4229	1515	1515	blup	-0.00037	0.42	0.03242	0.9741	0.994008613	saliva_pheno.1016	NK	saliva:k__Bacteria|p__Bacteroidota|c__Bacteroidia|o__Bacteroidales|f__Bacteroidaceae|g__Prevotella|s__Prevotella_loescheii_mgs_2547
PARP2	14	20811741	20826064	0.03916	rs114264640	-2.66	rs35115154	0.00285	-3.64	-0.7963	1472	1	top1	0.0028	0.055	0.79633	0.4258	0.954686842	saliva_pheno.1016	NK	saliva:k__Bacteria|p__Bacteroidota|c__Bacteroidia|o__Bacteroidales|f__Bacteroidaceae|g__Prevotella|s__Prevotella_loescheii_mgs_2547
PCK2	14	24563262	24579807	0.01654	rs34481056	2.52	rs12884652	-0.001007	3.77	0.9458	1165	33	enet	3.10E-05	0.31	0.8257	0.409	0.95297	saliva_pheno.1016	NK	saliva:k__Bacteria|p__Bacteroidota|c__Bacteroidia|o__Bacteroidales|f__Bacteroidaceae|g__Prevotella|s__Prevotella_loescheii_mgs_2547
PLEK2	14	67853700	67878917	0.97552	rs17184762	2.89	rs7161698	0.003492	7.64	0.7635	1314	1314	blup	0.005	0.017	1.36782	0.1714	0.915154596	saliva_pheno.1016	NK	saliva:k__Bacteria|p__Bacteroidota|c__Bacteroidia|o__Bacteroidales|f__Bacteroidaceae|g__Prevotella|s__Prevotella_loescheii_mgs_2547
PNMA1	14	74178494	74181128	0.01225	rs10141575	-2.53	rs145747095	0.004809	3.85	-0.4494	1319	1	top1	0.0048	0.019	-0.44943	0.6531	0.982239954	saliva_pheno.1016	NK	saliva:k__Bacteria|p__Bacteroidota|c__Bacteroidia|o__Bacteroidales|f__Bacteroidaceae|g__Prevotella|s__Prevotella_loescheii_mgs_2547
PPM1A	14	60712470	60765805	0.00819	rs80324903	-3.35	rs4899014	0.001214	-3.68	0.5978	711	711	blup	0.0018	0.1	-0.13385	0.8935	0.982239954	saliva_pheno.1016	NK	saliva:k__Bacteria|p__Bacteroidota|c__Bacteroidia|o__Bacteroidales|f__Bacteroidaceae|g__Prevotella|s__Prevotella_loescheii_mgs_2547
PYGL	14	51324609	51411454	0.0418	rs3007085	-2.7	rs75914567	-0.001064	4.43	-1.0805	1535	1535	blup	0.00054	0.22	1.22513	0.2205	0.915154596	saliva_pheno.1016	NK	saliva:k__Bacteria|p__Bacteroidota|c__Bacteroidia|o__Bacteroidales|f__Bacteroidaceae|g__Prevotella|s__Prevotella_loescheii_mgs_2547
RP11-796G6.2	14	102196774	102198859	0.06125	rs1889365	-2.35	rs1678022	-0.000466	3.16	0.9307	1206	1	lasso	0.0031	0.049	0.93066	0.352	0.935141573	saliva_pheno.1016	NK	saliva:k__Bacteria|p__Bacteroidota|c__Bacteroidia|o__Bacteroidales|f__Bacteroidaceae|g__Prevotella|s__Prevotella_loescheii_mgs_2547
RPS29	14	50043390	50065408	0.02113	rs1884624	-2.78	rs59679341	-0.000534	3.1	0.0165	923	923	blup	0.0092	0.0019	-1.55274	0.1205	0.915154596	saliva_pheno.1016	NK	saliva:k__Bacteria|p__Bacteroidota|c__Bacteroidia|o__Bacteroidales|f__Bacteroidaceae|g__Prevotella|s__Prevotella_loescheii_mgs_2547
TM9SF1	14	24658349	24682679	0.02854	rs6573484	2.45	rs1956900	-0.000593	3.16	-0.129	1210	1210	blup	0.01	0.0011	0.37735	0.7059	0.982239954	saliva_pheno.1016	NK	saliva:k__Bacteria|p__Bacteroidota|c__Bacteroidia|o__Bacteroidales|f__Bacteroidaceae|g__Prevotella|s__Prevotella_loescheii_mgs_2547
TRIP11	14	92432335	92507240	0.03221	rs72705380	2.66	rs12894551	0.002288	-3.56	-1.0389	1347	1347	blup	0.0035	0.039	-0.72732	0.467	0.954686842	saliva_pheno.1016	NK	saliva:k__Bacteria|p__Bacteroidota|c__Bacteroidia|o__Bacteroidales|f__Bacteroidaceae|g__Prevotella|s__Prevotella_loescheii_mgs_2547
TSSK4	14	24674903	24677568	0.01922	rs6573484	2.27	rs59268439	-0.000935	4.67	-1.4697	1167	3	lasso	-0.00082	0.63	-1.1447	0.2523	0.915154596	saliva_pheno.1016	NK	saliva:k__Bacteria|p__Bacteroidota|c__Bacteroidia|o__Bacteroidales|f__Bacteroidaceae|g__Prevotella|s__Prevotella_loescheii_mgs_2547
ACAN	15	89346674	89418585	0.0832	rs11857451	-2.65	rs80336666	0.005647	8.32	-0.7913	1396	4	lasso	0.0064	0.0079	-1.0636	0.2875	0.915154596	saliva_pheno.1016	NK	saliva:k__Bacteria|p__Bacteroidota|c__Bacteroidia|o__Bacteroidales|f__Bacteroidaceae|g__Prevotella|s__Prevotella_loescheii_mgs_2547
ALDH1A2	15	58245622	58790065	0.2148	rs793571	-3.32	rs62004762	-0.000908	6.1	1.3966	1993	1	top1	-0.00091	0.7	1.3966	0.1625	0.915154596	saliva_pheno.1016	NK	saliva:k__Bacteria|p__Bacteroidota|c__Bacteroidia|o__Bacteroidales|f__Bacteroidaceae|g__Prevotella|s__Prevotella_loescheii_mgs_2547
DAPK2	15	64199235	64364232	0.0282	rs115415409	-3	rs73454569	0.018359	5.04	0.1711	1008	1	top1	0.018	1.80E-05	0.1711	0.8642	0.982239954	saliva_pheno.1016	NK	saliva:k__Bacteria|p__Bacteroidota|c__Bacteroidia|o__Bacteroidales|f__Bacteroidaceae|g__Prevotella|s__Prevotella_loescheii_mgs_2547
EID1	15	49170083	49172380	0.0484	rs62009450	2.24	rs8033311	-0.000978	3.19	-0.7282	963	963	blup	0.0059	0.01	-0.0874	0.9303	0.988267021	saliva_pheno.1016	NK	saliva:k__Bacteria|p__Bacteroidota|c__Bacteroidia|o__Bacteroidales|f__Bacteroidaceae|g__Prevotella|s__Prevotella_loescheii_mgs_2547
FES	15	91426925	91439006	0.0405	rs11855570	2.78	rs4932178	0.016307	-5.26	0.2495	1343	12	enet	0.02	7.70E-06	0.1092	0.9131	0.982239954	saliva_pheno.1016	NK	saliva:k__Bacteria|p__Bacteroidota|c__Bacteroidia|o__Bacteroidales|f__Bacteroidaceae|g__Prevotella|s__Prevotella_loescheii_mgs_2547
FSIP1	15	39892232	40075031	0.0513	rs34071118	-2.71	rs480321	0.01596	4.81	-0.2879	1558	10	enet	0.028	1.40E-07	1.7134	0.0866	0.891991958	saliva_pheno.1016	NK	saliva:k__Bacteria|p__Bacteroidota|c__Bacteroidia|o__Bacteroidales|f__Bacteroidaceae|g__Prevotella|s__Prevotella_loescheii_mgs_2547
NDNL2	15	29560353	29562033	0.0158	rs11073205	2.59	rs7497443	-0.000773	-3.31	0.06	1356	1356	blup	0.0047	0.02	-0.7201	0.4715	0.958077035	saliva_pheno.1016	NK	saliva:k__Bacteria|p__Bacteroidota|c__Bacteroidia|o__Bacteroidales|f__Bacteroidaceae|g__Prevotella|s__Prevotella_loescheii_mgs_2547
PATL2	15	44957930	45003514	0.0626	rs1648282	-2.8	rs12594905	0.028561	5.8	-0.0543	903	1	top1	0.029	1.10E-07	-0.0543	0.9567	0.990010147	saliva_pheno.1016	NK	saliva:k__Bacteria|p__Bacteroidota|c__Bacteroidia|o__Bacteroidales|f__Bacteroidaceae|g__Prevotella|s__Prevotella_loescheii_mgs_2547
PDE8A	15	85523671	85682376	0.0216	rs4843021	2.31	rs12438010	0.005412	4.01	-1.3815	1881	1	top1	0.0054	0.014	-1.3815	0.1671	0.915154596	saliva_pheno.1016	NK	saliva:k__Bacteria|p__Bacteroidota|c__Bacteroidia|o__Bacteroidales|f__Bacteroidaceae|g__Prevotella|s__Prevotella_loescheii_mgs_2547
RPS17L	15	83205504	83209315	0.0156	rs56152352	2.46	rs6603035	0.00105	-3.51	-0.6372	429	429	blup	0.0042	0.026	-1.1077	0.268	0.915154596	saliva_pheno.1016	NK	saliva:k__Bacteria|p__Bacteroidota|c__Bacteroidia|o__Bacteroidales|f__Bacteroidaceae|g__Prevotella|s__Prevotella_loescheii_mgs_2547
SLC12A6	15	34525460	34630261	0.0241	rs59375529	-2.07	rs7172932	0.011773	4.96	0.424	1053	5	lasso	0.018	2.60E-05	0.424	0.6716	0.982239954	saliva_pheno.1016	NK	saliva:k__Bacteria|p__Bacteroidota|c__Bacteroidia|o__Bacteroidales|f__Bacteroidaceae|g__Prevotella|s__Prevotella_loescheii_mgs_2547
SPG21	15	65255362	65282648	0.0211	rs1561888	3.82	rs7183596	-0.000895	-3.33	0.4101	763	763	blup	0.0041	0.027	1.2392	0.2153	0.915154596	saliva_pheno.1016	NK	saliva:k__Bacteria|p__Bacteroidota|c__Bacteroidia|o__Bacteroidales|f__Bacteroidaceae|g__Prevotella|s__Prevotella_loescheii_mgs_2547
TICRR	15	90118713	90174287	0.0299	rs11634708	-3.77	rs144902837	-0.001028	5.47	-0.2694	954	954	blup	-9.00E-04	0.69	0.6022	0.5471	0.982239954	saliva_pheno.1016	NK	saliva:k__Bacteria|p__Bacteroidota|c__Bacteroidia|o__Bacteroidales|f__Bacteroidaceae|g__Prevotella|s__Prevotella_loescheii_mgs_2547
TM6SF1	15	83776159	83813606	0.0221	rs7162245	-2.48	rs2167602	-0.000188	-3.83	0.4526	782	782	blup	0.001	0.16	-1.3586	0.1743	0.915154596	saliva_pheno.1016	NK	saliva:k__Bacteria|p__Bacteroidota|c__Bacteroidia|o__Bacteroidales|f__Bacteroidaceae|g__Prevotella|s__Prevotella_loescheii_mgs_2547
UACA	15	70946893	71055932	0.0229	rs17700030	2.27	rs62003090	0.004412	3.38	0.3347	819	1	top1	0.0044	0.023	0.3347	0.7378	0.982239954	saliva_pheno.1016	NK	saliva:k__Bacteria|p__Bacteroidota|c__Bacteroidia|o__Bacteroidales|f__Bacteroidaceae|g__Prevotella|s__Prevotella_loescheii_mgs_2547
ACSM1	16	20634559	20710212	0.02058	rs4783512	-2.27	rs77366823	0.00534	5.77	0.6454	1145	1	top1	0.0053	0.014	0.6454	0.5187	0.982239954	saliva_pheno.1016	NK	saliva:k__Bacteria|p__Bacteroidota|c__Bacteroidia|o__Bacteroidales|f__Bacteroidaceae|g__Prevotella|s__Prevotella_loescheii_mgs_2547
ADAD2	16	84224744	84230774	0.04164	rs33099	3.53	rs28662182	-0.00103	5.35	-0.5413	2074	2	lasso	-0.00062	0.52	1.2583	0.2083	0.915154596	saliva_pheno.1016	NK	saliva:k__Bacteria|p__Bacteroidota|c__Bacteroidia|o__Bacteroidales|f__Bacteroidaceae|g__Prevotella|s__Prevotella_loescheii_mgs_2547
ARHGAP17	16	24930706	25026987	0.02439	rs2667747	-2.94	rs112523543	7.29E-05	3.39	0.1487	1238	9	lasso	2.00E-04	0.28	0.4308	0.6666	0.982239954	saliva_pheno.1016	NK	saliva:k__Bacteria|p__Bacteroidota|c__Bacteroidia|o__Bacteroidales|f__Bacteroidaceae|g__Prevotella|s__Prevotella_loescheii_mgs_2547
BCKDK	16	31117428	31124110	0.01709	rs3764326	-2.84	rs538939749	8.96E-05	2.94	0.9207	692	1	top1	9.00E-05	0.3	0.9207	0.3572	0.935141573	saliva_pheno.1016	NK	saliva:k__Bacteria|p__Bacteroidota|c__Bacteroidia|o__Bacteroidales|f__Bacteroidaceae|g__Prevotella|s__Prevotella_loescheii_mgs_2547
C16orf70	16	67143861	67182442	0.02092	rs8046782	2.56	rs200342751	-0.00097	3.51	-0.0573	466	466	blup	-0.00038	0.42	1.9344	0.0531	0.795670213	saliva_pheno.1016	NK	saliva:k__Bacteria|p__Bacteroidota|c__Bacteroidia|o__Bacteroidales|f__Bacteroidaceae|g__Prevotella|s__Prevotella_loescheii_mgs_2547
CCDC78	16	772582	776954	0.02514	rs2143280	2.95	rs62012403	-0.000603	3.87	1.276	1700	1700	blup	-0.00017	0.36	-0.7495	0.4536	0.954686842	saliva_pheno.1016	NK	saliva:k__Bacteria|p__Bacteroidota|c__Bacteroidia|o__Bacteroidales|f__Bacteroidaceae|g__Prevotella|s__Prevotella_loescheii_mgs_2547
CDH13	16	82660408	83830204	0.51358	rs2303267	3.7	rs202023605	-0.00105	8.31	-0.2012	4851	10	lasso	-0.001	0.87	0.286	0.7749	0.982239954	saliva_pheno.1016	NK	saliva:k__Bacteria|p__Bacteroidota|c__Bacteroidia|o__Bacteroidales|f__Bacteroidaceae|g__Prevotella|s__Prevotella_loescheii_mgs_2547
CDH15	16	89238175	89261900	0.15526	rs3815615	-2.84	rs151179189	-0.000847	5.31	0.2556	1901	1901	blup	0.02	6.40E-06	-0.3072	0.7587	0.982239954	saliva_pheno.1016	NK	saliva:k__Bacteria|p__Bacteroidota|c__Bacteroidia|o__Bacteroidales|f__Bacteroidaceae|g__Prevotella|s__Prevotella_loescheii_mgs_2547
CLN3	16	28477983	28506896	0.01291	rs112600506	-1.8	rs3927084	0.000759	3.53	-0.1547	683	7	enet	0.0086	0.0026	0.0739	0.9411	0.989216391	saliva_pheno.1016	NK	saliva:k__Bacteria|p__Bacteroidota|c__Bacteroidia|o__Bacteroidales|f__Bacteroidaceae|g__Prevotella|s__Prevotella_loescheii_mgs_2547
CMTM4	16	66648653	66730610	0.03279	rs57842924	2.85	rs72790484	-0.000366	4.54	2.1011	982	982	blup	0.001	0.16	2.0501	0.0404	0.793459459	saliva_pheno.1016	NK	saliva:k__Bacteria|p__Bacteroidota|c__Bacteroidia|o__Bacteroidales|f__Bacteroidaceae|g__Prevotella|s__Prevotella_loescheii_mgs_2547
CMTR2	16	71315292	71323618	0.01868	rs6499519	2.85	rs8062441	0.000339	-3.03	0.3399	742	742	blup	0.00047	0.23	0.0838	0.9332	0.988343636	saliva_pheno.1016	NK	saliva:k__Bacteria|p__Bacteroidota|c__Bacteroidia|o__Bacteroidales|f__Bacteroidaceae|g__Prevotella|s__Prevotella_loescheii_mgs_2547
COQ7	16	19078921	19091417	0.01907	rs74013775	-2.63	rs762765	-0.00106	3.33	-0.4622	1206	11	enet	0.00039	0.24	-0.6172	0.5371	0.982239954	saliva_pheno.1016	NK	saliva:k__Bacteria|p__Bacteroidota|c__Bacteroidia|o__Bacteroidales|f__Bacteroidaceae|g__Prevotella|s__Prevotella_loescheii_mgs_2547
DEXI	16	11022748	11036317	0.02808	rs11074970	4.03	rs35498631	0.00334	4.35	0.9943	1948	10	enet	0.011	0.00083	-2.2064	0.0274	0.78200625	saliva_pheno.1016	NK	saliva:k__Bacteria|p__Bacteroidota|c__Bacteroidia|o__Bacteroidales|f__Bacteroidaceae|g__Prevotella|s__Prevotella_loescheii_mgs_2547
DNAJA3	16	4475806	4506776	0.04389	rs710893	-3.27	rs12927473	0.0299	6.39	1.3722	1038	1	top1	0.03	5.80E-08	1.3722	0.17	0.915154596	saliva_pheno.1016	NK	saliva:k__Bacteria|p__Bacteroidota|c__Bacteroidia|o__Bacteroidales|f__Bacteroidaceae|g__Prevotella|s__Prevotella_loescheii_mgs_2547
DOK4	16	57505863	57521239	0.02857	rs75125233	-2.75	rs35364178	-0.000975	4.37	1.4374	1383	1383	blup	0.00016	0.28	1.0339	0.3012	0.915154596	saliva_pheno.1016	NK	saliva:k__Bacteria|p__Bacteroidota|c__Bacteroidia|o__Bacteroidales|f__Bacteroidaceae|g__Prevotella|s__Prevotella_loescheii_mgs_2547
FAM86A	16	5134305	5147809	0.02991	rs2110338	-2.75	rs13337644	-0.00057	3.98	0.6584	1527	1527	blup	0.0064	0.0083	-0.7403	0.4591	0.954686842	saliva_pheno.1016	NK	saliva:k__Bacteria|p__Bacteroidota|c__Bacteroidia|o__Bacteroidales|f__Bacteroidaceae|g__Prevotella|s__Prevotella_loescheii_mgs_2547
FANCA	16	89803957	89883065	0.02287	rs61303935	-2.39	rs3096320	-0.00102	-4.34	-0.1268	1714	1714	blup	0.0055	0.013	1.0545	0.2917	0.915154596	saliva_pheno.1016	NK	saliva:k__Bacteria|p__Bacteroidota|c__Bacteroidia|o__Bacteroidales|f__Bacteroidaceae|g__Prevotella|s__Prevotella_loescheii_mgs_2547
GCSH	16	81115566	81130008	0.02789	rs34776735	-3.14	rs76564490	0.000537	-3.25	-1.0864	1905	1905	blup	0.0047	0.02	0.4382	0.6612	0.982239954	saliva_pheno.1016	NK	saliva:k__Bacteria|p__Bacteroidota|c__Bacteroidia|o__Bacteroidales|f__Bacteroidaceae|g__Prevotella|s__Prevotella_loescheii_mgs_2547
GSE1	16	85645015	85709810	0.04033	rs7195632	3.54	rs2292982	0.00128	3.92	-2.3667	1685	1	top1	0.0013	0.14	-2.3667	0.0179	0.78200625	saliva_pheno.1016	NK	saliva:k__Bacteria|p__Bacteroidota|c__Bacteroidia|o__Bacteroidales|f__Bacteroidaceae|g__Prevotella|s__Prevotella_loescheii_mgs_2547
GTF3C1	16	27470876	27561234	0.03555	rs62028270	-2.86	rs11861474	-0.000223	-3.9	0.3263	838	838	blup	0.0064	0.008	-0.3003	0.764	0.982239954	saliva_pheno.1016	NK	saliva:k__Bacteria|p__Bacteroidota|c__Bacteroidia|o__Bacteroidales|f__Bacteroidaceae|g__Prevotella|s__Prevotella_loescheii_mgs_2547
IGFALS	16	1840414	1844972	0.03287	rs2667671	2.37	rs60095937	0.00358	3.98	1.5694	1619	1	top1	0.0036	0.037	1.5694	0.1166	0.915154596	saliva_pheno.1016	NK	saliva:k__Bacteria|p__Bacteroidota|c__Bacteroidia|o__Bacteroidales|f__Bacteroidaceae|g__Prevotella|s__Prevotella_loescheii_mgs_2547
IL32	16	3115298	3131908	0.0232	rs2522068	-2.85	rs547425086	6.13E-06	3.69	-0.0162	948	948	blup	0.0039	0.031	0.9221	0.3565	0.935141573	saliva_pheno.1016	NK	saliva:k__Bacteria|p__Bacteroidota|c__Bacteroidia|o__Bacteroidales|f__Bacteroidaceae|g__Prevotella|s__Prevotella_loescheii_mgs_2547
IL34	16	70613798	70694585	0.05349	rs36155323	2.28	rs375687591	-0.00104	3.85	-1.4268	426	1	top1	-0.001	0.86	-1.4268	0.1536	0.915154596	saliva_pheno.1016	NK	saliva:k__Bacteria|p__Bacteroidota|c__Bacteroidia|o__Bacteroidales|f__Bacteroidaceae|g__Prevotella|s__Prevotella_loescheii_mgs_2547
ITGAD	16	31404633	31437826	0.05673	rs3764326	-2.84	rs2454909	0.000687	4.69	-1.6054	914	1	lasso	0.02	9.10E-06	-1.6054	0.1084	0.915154596	saliva_pheno.1016	NK	saliva:k__Bacteria|p__Bacteroidota|c__Bacteroidia|o__Bacteroidales|f__Bacteroidaceae|g__Prevotella|s__Prevotella_loescheii_mgs_2547
KIFC3	16	57792129	57896957	0.02694	rs4784886	3.24	rs4402556	-0.00103	4.02	0.1573	1691	1691	blup	9.00E-04	0.17	0.094	0.9251	0.984238813	saliva_pheno.1016	NK	saliva:k__Bacteria|p__Bacteroidota|c__Bacteroidia|o__Bacteroidales|f__Bacteroidaceae|g__Prevotella|s__Prevotella_loescheii_mgs_2547
MAF	16	79619740	79634611	0.03139	rs4603572	3.4	rs73574055	0.00208	4.02	-0.1947	1919	1	top1	0.0021	0.086	-0.1947	0.8456	0.982239954	saliva_pheno.1016	NK	saliva:k__Bacteria|p__Bacteroidota|c__Bacteroidia|o__Bacteroidales|f__Bacteroidaceae|g__Prevotella|s__Prevotella_loescheii_mgs_2547
MTSS1L	16	70695107	70719969	0.02406	rs36155323	2.28	rs75928645	-0.000706	3.7	1.2688	424	1	top1	-0.00071	0.56	1.2688	0.2045	0.915154596	saliva_pheno.1016	NK	saliva:k__Bacteria|p__Bacteroidota|c__Bacteroidia|o__Bacteroidales|f__Bacteroidaceae|g__Prevotella|s__Prevotella_loescheii_mgs_2547
MYH11	16	15797029	15950890	0.03965	rs62030567	-3.43	rs77787719	-0.00101	3.4	1.0981	1006	1006	blup	0.0089	0.0022	1.0873	0.2769	0.915154596	saliva_pheno.1016	NK	saliva:k__Bacteria|p__Bacteroidota|c__Bacteroidia|o__Bacteroidales|f__Bacteroidaceae|g__Prevotella|s__Prevotella_loescheii_mgs_2547
MYLPF	16	30382255	30389312	0.06721	rs9938125	-2.06	rs4889634	-0.000785	-3.16	-0.9392	356	356	blup	0.011	6.00E-04	-1.1197	0.2628	0.915154596	saliva_pheno.1016	NK	saliva:k__Bacteria|p__Bacteroidota|c__Bacteroidia|o__Bacteroidales|f__Bacteroidaceae|g__Prevotella|s__Prevotella_loescheii_mgs_2547
NME4	16	446725	460367	0.01877	rs11649040	-2.7	rs11866037	-0.000816	3.67	-0.794	1280	1280	blup	-1.00E-04	0.34	-0.9605	0.3368	0.935141573	saliva_pheno.1016	NK	saliva:k__Bacteria|p__Bacteroidota|c__Bacteroidia|o__Bacteroidales|f__Bacteroidaceae|g__Prevotella|s__Prevotella_loescheii_mgs_2547
NOMO1	16	14927538	14990017	0.01995	rs2665222	2.36	rs200674936	0.00596	-4.26	-0.9848	240	240	blup	0.008	0.0034	0.9566	0.3388	0.935141573	saliva_pheno.1016	NK	saliva:k__Bacteria|p__Bacteroidota|c__Bacteroidia|o__Bacteroidales|f__Bacteroidaceae|g__Prevotella|s__Prevotella_loescheii_mgs_2547
NPIPB5	16	22490442	22547842	0.01778	rs8044340	-3.1	rs12919791	-9.35E-05	-3.56	1.9159	735	735	blup	0.0028	0.056	-1.5437	0.1227	0.915154596	saliva_pheno.1016	NK	saliva:k__Bacteria|p__Bacteroidota|c__Bacteroidia|o__Bacteroidales|f__Bacteroidaceae|g__Prevotella|s__Prevotella_loescheii_mgs_2547
NQO1	16	69740899	69760854	0.03352	rs111356424	2.26	rs74249203	0.0019	4.39	-0.316	965	2	lasso	0.0099	0.0013	-0.3161	0.7519	0.982239954	saliva_pheno.1016	NK	saliva:k__Bacteria|p__Bacteroidota|c__Bacteroidia|o__Bacteroidales|f__Bacteroidaceae|g__Prevotella|s__Prevotella_loescheii_mgs_2547
NRN1L	16	67918708	67922758	0.02739	rs8056893	-2.24	rs71393988	-0.000446	2.77	-1.6454	521	1	top1	-0.00045	0.45	-1.6454	0.0999	0.906841899	saliva_pheno.1016	NK	saliva:k__Bacteria|p__Bacteroidota|c__Bacteroidia|o__Bacteroidales|f__Bacteroidaceae|g__Prevotella|s__Prevotella_loescheii_mgs_2547
NUBP1	16	10837643	10863208	0.02701	rs28685706	3.23	rs7197504	-0.00105	3.43	0.8096	1849	1849	blup	-2.30E-05	0.32	1.2459	0.2128	0.915154596	saliva_pheno.1016	NK	saliva:k__Bacteria|p__Bacteroidota|c__Bacteroidia|o__Bacteroidales|f__Bacteroidaceae|g__Prevotella|s__Prevotella_loescheii_mgs_2547
NUDT16L1	16	4743695	4745860	0.01762	rs2110338	-2.75	rs28375268	0.00595	-4.18	0.1457	955	955	blup	0.0089	0.0022	-1.2882	0.1977	0.915154596	saliva_pheno.1016	NK	saliva:k__Bacteria|p__Bacteroidota|c__Bacteroidia|o__Bacteroidales|f__Bacteroidaceae|g__Prevotella|s__Prevotella_loescheii_mgs_2547
ORAI3	16	30960387	30967782	0.0214	rs3764326	-2.84	rs1549299	-0.000945	2.66	-0.1604	472	472	blup	0.0029	0.053	-0.3816	0.7027	0.982239954	saliva_pheno.1016	NK	saliva:k__Bacteria|p__Bacteroidota|c__Bacteroidia|o__Bacteroidales|f__Bacteroidaceae|g__Prevotella|s__Prevotella_loescheii_mgs_2547
ORC6	16	46723555	46732306	0.01787	rs59542300	-2.25	rs150484217	0.00621	3.47	0.0555	193	1	top1	0.0062	0.0089	0.0555	0.9557	0.990010147	saliva_pheno.1016	NK	saliva:k__Bacteria|p__Bacteroidota|c__Bacteroidia|o__Bacteroidales|f__Bacteroidaceae|g__Prevotella|s__Prevotella_loescheii_mgs_2547
PDF	16	69362524	69364498	0.90101	rs59295369	1.93	rs149067060	-0.00071	4.04	-0.8002	1023	1	top1	-0.00071	0.56	-0.8002	0.4236	0.954686842	saliva_pheno.1016	NK	saliva:k__Bacteria|p__Bacteroidota|c__Bacteroidia|o__Bacteroidales|f__Bacteroidaceae|g__Prevotella|s__Prevotella_loescheii_mgs_2547
PGP	16	2261998	2264808	0.00699	rs117421680	-2.23	rs369961	0.00735	3.55	-0.6767	1182	1	top1	0.0074	0.0049	-0.6767	0.4986	0.981750423	saliva_pheno.1016	NK	saliva:k__Bacteria|p__Bacteroidota|c__Bacteroidia|o__Bacteroidales|f__Bacteroidaceae|g__Prevotella|s__Prevotella_loescheii_mgs_2547
SPATA2L	16	89762751	89768113	0.0124	rs61303935	-2.39	rs9927395	-0.001	-3.45	0.0797	1839	1	lasso	0.0012	0.14	-0.0797	0.9365	0.989216391	saliva_pheno.1016	NK	saliva:k__Bacteria|p__Bacteroidota|c__Bacteroidia|o__Bacteroidales|f__Bacteroidaceae|g__Prevotella|s__Prevotella_loescheii_mgs_2547
TRAPPC2L	16	88922628	88929094	0.05155	rs3815615	-2.84	rs12932588	-0.000666	-3.92	0.7541	1765	1765	blup	0.0026	0.064	0.5197	0.6033	0.982239954	saliva_pheno.1016	NK	saliva:k__Bacteria|p__Bacteroidota|c__Bacteroidia|o__Bacteroidales|f__Bacteroidaceae|g__Prevotella|s__Prevotella_loescheii_mgs_2547
TXNL4B	16	72078188	72128330	0.03351	rs11649535	2.5	rs35448862	0.0102	3.74	0.5777	1152	1	top1	0.01	0.0011	0.5777	0.5634	0.982239954	saliva_pheno.1016	NK	saliva:k__Bacteria|p__Bacteroidota|c__Bacteroidia|o__Bacteroidales|f__Bacteroidaceae|g__Prevotella|s__Prevotella_loescheii_mgs_2547
VAC14	16	70721342	70835064	0.02186	rs36155323	2.28	rs144730779	-0.000186	-3.74	1.348	617	1	enet	0.0018	0.1	-1.348	0.1777	0.915154596	saliva_pheno.1016	NK	saliva:k__Bacteria|p__Bacteroidota|c__Bacteroidia|o__Bacteroidales|f__Bacteroidaceae|g__Prevotella|s__Prevotella_loescheii_mgs_2547
ADPRM	17	10600911	10614550	0.0297	rs11649867	-2.95	rs2304965	0.00125	-3.61	-0.1361	1245	12	lasso	0.0077	0.004	-0.2916	0.7706	0.982239954	saliva_pheno.1016	NK	saliva:k__Bacteria|p__Bacteroidota|c__Bacteroidia|o__Bacteroidales|f__Bacteroidaceae|g__Prevotella|s__Prevotella_loescheii_mgs_2547
AP2B1	17	33905065	34053436	0.01645	rs854643	-2.99	rs1719135	0.000193	-3.46	0.0966	1219	1219	blup	0.00028	0.26	-0.4412	0.6591	0.982239954	saliva_pheno.1016	NK	saliva:k__Bacteria|p__Bacteroidota|c__Bacteroidia|o__Bacteroidales|f__Bacteroidaceae|g__Prevotella|s__Prevotella_loescheii_mgs_2547
C17orf59	17	8091652	8093564	0.02217	rs6503139	3.35	rs9889238	-0.00106	-3.13	0.0149	734	2	lasso	0.0018	0.1	-0.0149	0.9881	0.997663636	saliva_pheno.1016	NK	saliva:k__Bacteria|p__Bacteroidota|c__Bacteroidia|o__Bacteroidales|f__Bacteroidaceae|g__Prevotella|s__Prevotella_loescheii_mgs_2547
CD300A	17	72462555	72480933	0.02343	rs2280176	-3.13	rs7214092	0.00375	-4.28	1.5528	1212	1	lasso	0.0086	0.0025	-1.5528	0.1205	0.915154596	saliva_pheno.1016	NK	saliva:k__Bacteria|p__Bacteroidota|c__Bacteroidia|o__Bacteroidales|f__Bacteroidaceae|g__Prevotella|s__Prevotella_loescheii_mgs_2547
DCXR	17	79993012	79995608	0.02171	rs141851621	-2.21	rs72861774	0.0112	5.05	1.3158	721	11	enet	0.012	0.00045	0.7392	0.4598	0.954686842	saliva_pheno.1016	NK	saliva:k__Bacteria|p__Bacteroidota|c__Bacteroidia|o__Bacteroidales|f__Bacteroidaceae|g__Prevotella|s__Prevotella_loescheii_mgs_2547
DYNLL2	17	56160776	56172897	0.03974	rs190745072	-2.35	rs3853825	0.000386	-2.95	-0.231	856	856	blup	0.0056	0.012	-0.7455	0.4559	0.954686842	saliva_pheno.1016	NK	saliva:k__Bacteria|p__Bacteroidota|c__Bacteroidia|o__Bacteroidales|f__Bacteroidaceae|g__Prevotella|s__Prevotella_loescheii_mgs_2547
ELP5	17	7154735	7163259	0.0614	rs77824203	2.84	rs4562	0.0263	5.55	-2.0989	1222	1	top1	0.026	3.40E-07	-2.0989	0.0358	0.78200625	saliva_pheno.1016	NK	saliva:k__Bacteria|p__Bacteroidota|c__Bacteroidia|o__Bacteroidales|f__Bacteroidaceae|g__Prevotella|s__Prevotella_loescheii_mgs_2547
EME1	17	48450581	48458844	0.02156	rs3785909	-2.81	rs56321424	-0.000839	3.64	1.4138	1029	1029	blup	0.00011	0.29	0.1561	0.876	0.982239954	saliva_pheno.1016	NK	saliva:k__Bacteria|p__Bacteroidota|c__Bacteroidia|o__Bacteroidales|f__Bacteroidaceae|g__Prevotella|s__Prevotella_loescheii_mgs_2547
FAM101B	17	289769	295730	0.01778	rs61644407	-3.35	rs7217744	-0.000129	3.61	-2.6098	1137	1137	blup	0.0023	0.078	-1.1003	0.2712	0.915154596	saliva_pheno.1016	NK	saliva:k__Bacteria|p__Bacteroidota|c__Bacteroidia|o__Bacteroidales|f__Bacteroidaceae|g__Prevotella|s__Prevotella_loescheii_mgs_2547
FLCN	17	17115526	17140502	0.01956	rs16961675	-2.86	rs8074272	-0.000188	3.44	0.6533	1218	1	top1	-0.00019	0.36	0.6533	0.5136	0.982239954	saliva_pheno.1016	NK	saliva:k__Bacteria|p__Bacteroidota|c__Bacteroidia|o__Bacteroidales|f__Bacteroidaceae|g__Prevotella|s__Prevotella_loescheii_mgs_2547
GRIN2C	17	72838162	72857627	0.01671	rs2280176	-3.13	rs61152209	-0.00104	3.78	-1.1484	1141	6	lasso	0.005	0.017	-1.1484	0.2508	0.915154596	saliva_pheno.1016	NK	saliva:k__Bacteria|p__Bacteroidota|c__Bacteroidia|o__Bacteroidales|f__Bacteroidaceae|g__Prevotella|s__Prevotella_loescheii_mgs_2547
HID1	17	72946838	72969261	0.02182	rs2280176	-3.13	rs77692739	0.0217	3.98	-1.1417	1192	1	top1	0.022	3.50E-06	-1.1417	0.2536	0.915154596	saliva_pheno.1016	NK	saliva:k__Bacteria|p__Bacteroidota|c__Bacteroidia|o__Bacteroidales|f__Bacteroidaceae|g__Prevotella|s__Prevotella_loescheii_mgs_2547
JMJD6	17	74708919	74722866	0.02608	rs557528661	-2.51	rs61579350	0.0101	3.91	-1.414	1462	1	top1	0.01	0.0012	-1.414	0.1574	0.915154596	saliva_pheno.1016	NK	saliva:k__Bacteria|p__Bacteroidota|c__Bacteroidia|o__Bacteroidales|f__Bacteroidaceae|g__Prevotella|s__Prevotella_loescheii_mgs_2547
KCTD2	17	73028670	73061984	0.04112	rs2280176	-3.13	rs1044228	0.000936	2.78	0.6404	1239	1239	blup	0.0072	0.0053	1.1796	0.2382	0.915154596	saliva_pheno.1016	NK	saliva:k__Bacteria|p__Bacteroidota|c__Bacteroidia|o__Bacteroidales|f__Bacteroidaceae|g__Prevotella|s__Prevotella_loescheii_mgs_2547
KRTAP16-1	17	39463952	39465505	0.01997	rs113397060	2.02	rs113204408	-0.000976	3.83	-1.5431	2171	2171	blup	-0.00095	0.74	-0.5655	0.5717	0.982239954	saliva_pheno.1016	NK	saliva:k__Bacteria|p__Bacteroidota|c__Bacteroidia|o__Bacteroidales|f__Bacteroidaceae|g__Prevotella|s__Prevotella_loescheii_mgs_2547
LGALS9B	17	20352708	20370852	0.02488	rs6587100	3.05	rs35124809	0.0107	-3.85	0.0887	676	676	blup	0.014	0.00016	-0.393	0.6943	0.982239954	saliva_pheno.1016	NK	saliva:k__Bacteria|p__Bacteroidota|c__Bacteroidia|o__Bacteroidales|f__Bacteroidaceae|g__Prevotella|s__Prevotella_loescheii_mgs_2547
LGALS9C	17	18380051	18398259	0.01084	rs2230154	-2.53	rs2856289	-0.00065	3.25	0.1388	909	909	blup	0.00086	0.18	1.3346	0.182	0.915154596	saliva_pheno.1016	NK	saliva:k__Bacteria|p__Bacteroidota|c__Bacteroidia|o__Bacteroidales|f__Bacteroidaceae|g__Prevotella|s__Prevotella_loescheii_mgs_2547
MYH3	17	10531843	10560626	0.02269	rs11649867	-2.95	rs12449569	-0.00107	4.26	1.1573	1329	1329	blup	0.00098	0.17	0.1408	0.8881	0.982239954	saliva_pheno.1016	NK	saliva:k__Bacteria|p__Bacteroidota|c__Bacteroidia|o__Bacteroidales|f__Bacteroidaceae|g__Prevotella|s__Prevotella_loescheii_mgs_2547
NT5C3B	17	39981335	39992523	0.04106	rs4796628	-2.73	rs34177433	0.0159	4.73	-1.0319	1277	19	enet	0.025	7.10E-07	-1.3657	0.172	0.915154596	saliva_pheno.1016	NK	saliva:k__Bacteria|p__Bacteroidota|c__Bacteroidia|o__Bacteroidales|f__Bacteroidaceae|g__Prevotella|s__Prevotella_loescheii_mgs_2547
PIK3R5	17	8782233	8869029	0.02265	rs6503139	3.35	rs72841768	-1.22E-05	3.53	-0.7452	985	985	blup	0.0025	0.069	-0.7516	0.4523	0.954686842	saliva_pheno.1016	NK	saliva:k__Bacteria|p__Bacteroidota|c__Bacteroidia|o__Bacteroidales|f__Bacteroidaceae|g__Prevotella|s__Prevotella_loescheii_mgs_2547
RNF112	17	19314438	19320589	0.03835	rs12938816	2.44	rs281366	-0.000343	6.39	-0.2244	456	1	top1	-0.00034	0.41	-0.2244	0.8224	0.982239954	saliva_pheno.1016	NK	saliva:k__Bacteria|p__Bacteroidota|c__Bacteroidia|o__Bacteroidales|f__Bacteroidaceae|g__Prevotella|s__Prevotella_loescheii_mgs_2547
SLFN12	17	33738079	33760302	0.0227	rs1838150	2.79	rs722374	0.00127	3.45	2.0527	954	954	blup	0.0017	0.11	0.3499	0.7264	0.982239954	saliva_pheno.1016	NK	saliva:k__Bacteria|p__Bacteroidota|c__Bacteroidia|o__Bacteroidales|f__Bacteroidaceae|g__Prevotella|s__Prevotella_loescheii_mgs_2547
SLFN5	17	33570055	33600674	0.03496	rs1838150	2.79	rs112814126	0.000594	3.77	2.7661	917	917	blup	0.004	0.029	0.3509	0.7257	0.982239954	saliva_pheno.1016	NK	saliva:k__Bacteria|p__Bacteroidota|c__Bacteroidia|o__Bacteroidales|f__Bacteroidaceae|g__Prevotella|s__Prevotella_loescheii_mgs_2547
SOST	17	41831099	41836156	0.15196	rs162430	3.21	rs6503432	-0.00107	3.86	1.6665	934	7	lasso	-0.0011	0.91	0.8748	0.3817	0.938192055	saliva_pheno.1016	NK	saliva:k__Bacteria|p__Bacteroidota|c__Bacteroidia|o__Bacteroidales|f__Bacteroidaceae|g__Prevotella|s__Prevotella_loescheii_mgs_2547
SPATA20	17	48620419	48633213	0.0243	rs3785909	-2.81	rs198535	0.00177	-4.22	0.0462	939	1	top1	0.0018	0.1	-0.0462	0.9631	0.990010147	saliva_pheno.1016	NK	saliva:k__Bacteria|p__Bacteroidota|c__Bacteroidia|o__Bacteroidales|f__Bacteroidaceae|g__Prevotella|s__Prevotella_loescheii_mgs_2547
TMUB2	17	42264338	42269099	0.0127	rs162430	3.21	rs76868109	-0.00107	3.33	-0.5328	974	974	blup	0.0014	0.13	0.1276	0.8985	0.982239954	saliva_pheno.1016	NK	saliva:k__Bacteria|p__Bacteroidota|c__Bacteroidia|o__Bacteroidales|f__Bacteroidaceae|g__Prevotella|s__Prevotella_loescheii_mgs_2547
TNK1	17	7283853	7293093	0.03639	rs77824203	2.84	rs111630031	-1.98E-05	3.79	-1.0537	1120	1	top1	-2.00E-05	0.32	-1.0537	0.292	0.915154596	saliva_pheno.1016	NK	saliva:k__Bacteria|p__Bacteroidota|c__Bacteroidia|o__Bacteroidales|f__Bacteroidaceae|g__Prevotella|s__Prevotella_loescheii_mgs_2547
VMP1	17	57784553	57919616	0.03168	rs12952730	-1.97	rs56142307	-0.00106	-3.31	0.3663	1059	1059	blup	0.0037	0.034	-0.2265	0.8208	0.982239954	saliva_pheno.1016	NK	saliva:k__Bacteria|p__Bacteroidota|c__Bacteroidia|o__Bacteroidales|f__Bacteroidaceae|g__Prevotella|s__Prevotella_loescheii_mgs_2547
ZNF624	17	16524051	16557170	0.07035	rs11658070	2.62	rs34694042	0.000292	4.35	0.633	741	1	lasso	0.026	4.10E-07	0.633	0.5268	0.982239954	saliva_pheno.1016	NK	saliva:k__Bacteria|p__Bacteroidota|c__Bacteroidia|o__Bacteroidales|f__Bacteroidaceae|g__Prevotella|s__Prevotella_loescheii_mgs_2547
ZSWIM7	17	15879874	15903031	0.00882	rs11658070	2.62	rs9891379	0.000254	-3.3	0.2871	1038	1038	blup	0.0035	0.039	0.2655	0.7906	0.982239954	saliva_pheno.1016	NK	saliva:k__Bacteria|p__Bacteroidota|c__Bacteroidia|o__Bacteroidales|f__Bacteroidaceae|g__Prevotella|s__Prevotella_loescheii_mgs_2547
CCDC102B	18	66382446	66722426	0.0246	rs62097969	-2.64	rs1019872	0.008399	4.21	0.959	1997	1	top1	0.0084	0.0029	0.959	0.338	0.935141573	saliva_pheno.1016	NK	saliva:k__Bacteria|p__Bacteroidota|c__Bacteroidia|o__Bacteroidales|f__Bacteroidaceae|g__Prevotella|s__Prevotella_loescheii_mgs_2547
CDH7	18	63417488	63548638	0.0536	rs60041885	3.72	rs73965521	-0.000909	3.57	-0.443	1731	1	lasso	0.095	2.40E-22	-0.443	0.658	0.982239954	saliva_pheno.1016	NK	saliva:k__Bacteria|p__Bacteroidota|c__Bacteroidia|o__Bacteroidales|f__Bacteroidaceae|g__Prevotella|s__Prevotella_loescheii_mgs_2547
MOCOS	18	33767482	33852120	0.0154	rs73946791	2.89	rs28489600	-0.000761	3.38	-0.58	1080	4	lasso	-0.00044	0.44	-0.581	0.561	0.982239954	saliva_pheno.1016	NK	saliva:k__Bacteria|p__Bacteroidota|c__Bacteroidia|o__Bacteroidales|f__Bacteroidaceae|g__Prevotella|s__Prevotella_loescheii_mgs_2547
OSBPL1A	18	21742008	21977844	0.0734	rs552967	-3.51	rs12605892	0.000611	-4.11	-0.389	1673	1	top1	0.00061	0.21	0.389	0.697	0.982239954	saliva_pheno.1016	NK	saliva:k__Bacteria|p__Bacteroidota|c__Bacteroidia|o__Bacteroidales|f__Bacteroidaceae|g__Prevotella|s__Prevotella_loescheii_mgs_2547
SERPINB2	18	61538926	61571124	0.1	rs3786329	2.39	rs146038092	-0.00085	7.53	1.523	1924	1	top1	-0.00085	0.65	1.523	0.128	0.915154596	saliva_pheno.1016	NK	saliva:k__Bacteria|p__Bacteroidota|c__Bacteroidia|o__Bacteroidales|f__Bacteroidaceae|g__Prevotella|s__Prevotella_loescheii_mgs_2547
USP14	18	158383	214629	0.0218	rs11663860	-2.73	rs8099806	-0.00102	3.45	-0.573	724	724	blup	-0.00085	0.65	-0.489	0.625	0.982239954	saliva_pheno.1016	NK	saliva:k__Bacteria|p__Bacteroidota|c__Bacteroidia|o__Bacteroidales|f__Bacteroidaceae|g__Prevotella|s__Prevotella_loescheii_mgs_2547
AC010336.1	19	7963689	7968427	0.01691	rs11880140	-3.03	rs12973149	-0.000986	3.77	-1.41827	1372	1372	blup	0.0015	0.12	-0.97192	0.33109	0.935141573	saliva_pheno.1016	NK	saliva:k__Bacteria|p__Bacteroidota|c__Bacteroidia|o__Bacteroidales|f__Bacteroidaceae|g__Prevotella|s__Prevotella_loescheii_mgs_2547
ACP5	19	11685475	11689823	0.03035	rs6511724	-2.77	rs57164304	-8.00E-04	3.11	-0.31598	1407	1407	blup	0.00043	0.24	-1.15138	0.24958	0.915154596	saliva_pheno.1016	NK	saliva:k__Bacteria|p__Bacteroidota|c__Bacteroidia|o__Bacteroidales|f__Bacteroidaceae|g__Prevotella|s__Prevotella_loescheii_mgs_2547
ADAMTSL5	19	1505017	1513603	0.03207	rs10405283	-2.61	rs150771388	-0.00093	3.85	-0.73409	868	868	blup	-3.70E-06	0.32	-0.40248	0.68733	0.982239954	saliva_pheno.1016	NK	saliva:k__Bacteria|p__Bacteroidota|c__Bacteroidia|o__Bacteroidales|f__Bacteroidaceae|g__Prevotella|s__Prevotella_loescheii_mgs_2547
ANGPTL4	19	8428173	8439257	0.03182	rs8112549	-2.66	rs6603158	-0.000927	4.77	0.52586	1087	1087	blup	0.00048	0.23	0.01614	0.98713	0.997663636	saliva_pheno.1016	NK	saliva:k__Bacteria|p__Bacteroidota|c__Bacteroidia|o__Bacteroidales|f__Bacteroidaceae|g__Prevotella|s__Prevotella_loescheii_mgs_2547
ANKRD24	19	4183351	4224811	0.07428	rs919798	-2.97	rs111400991	-0.000907	3.76	2.44469	884	3	lasso	0.0021	0.086	2.44448	0.01451	0.78200625	saliva_pheno.1016	NK	saliva:k__Bacteria|p__Bacteroidota|c__Bacteroidia|o__Bacteroidales|f__Bacteroidaceae|g__Prevotella|s__Prevotella_loescheii_mgs_2547
AP2S1	19	47341393	47354249	0.02144	rs4804019	-3.1	rs314658	0.003652	2.94	-1.17793	616	1	top1	0.0037	0.035	-1.17793	0.23882	0.915154596	saliva_pheno.1016	NK	saliva:k__Bacteria|p__Bacteroidota|c__Bacteroidia|o__Bacteroidales|f__Bacteroidaceae|g__Prevotella|s__Prevotella_loescheii_mgs_2547
APOC2	19	45449243	45452822	0.06269	rs28399637	2.92	rs71352247	0.00626	4.53	0.03363	1161	1161	blup	0.029	1.10E-07	-1.6891	0.0912	0.891991958	saliva_pheno.1016	NK	saliva:k__Bacteria|p__Bacteroidota|c__Bacteroidia|o__Bacteroidales|f__Bacteroidaceae|g__Prevotella|s__Prevotella_loescheii_mgs_2547
APOE	19	45409011	45412650	0.03229	rs28399637	2.92	rs2968180	-0.00083	4.01	-2.34316	1185	1185	blup	-0.00039	0.43	0.03333	0.97341	0.994008613	saliva_pheno.1016	NK	saliva:k__Bacteria|p__Bacteroidota|c__Bacteroidia|o__Bacteroidales|f__Bacteroidaceae|g__Prevotella|s__Prevotella_loescheii_mgs_2547
C19orf66	19	10196798	10203928	0.01565	rs2011202	-3.7	rs10418150	0.001372	-3.54	1.77962	1207	1	top1	0.0014	0.13	-1.77962	0.07514	0.891991958	saliva_pheno.1016	NK	saliva:k__Bacteria|p__Bacteroidota|c__Bacteroidia|o__Bacteroidales|f__Bacteroidaceae|g__Prevotella|s__Prevotella_loescheii_mgs_2547
C19orf68	19	48673949	48700877	0.03115	rs12983597	-2.47	rs4347733	-0.000831	3.36	1.26167	1599	1599	blup	0.0076	0.0044	-0.52194	0.60171	0.982239954	saliva_pheno.1016	NK	saliva:k__Bacteria|p__Bacteroidota|c__Bacteroidia|o__Bacteroidales|f__Bacteroidaceae|g__Prevotella|s__Prevotella_loescheii_mgs_2547
CAPS	19	5911718	5915888	0.03539	rs10421788	-2.94	rs12610399	0.000475	3.55	-1.23294	1151	1151	blup	0.0066	0.0074	-0.81577	0.41463	0.954686842	saliva_pheno.1016	NK	saliva:k__Bacteria|p__Bacteroidota|c__Bacteroidia|o__Bacteroidales|f__Bacteroidaceae|g__Prevotella|s__Prevotella_loescheii_mgs_2547
CATSPERD	19	5720688	5778745	0.02251	rs56329880	-3.52	rs16989890	-0.000749	4.31	-0.4444	1142	7	lasso	-0.00049	0.46	-0.49556	0.6202	0.982239954	saliva_pheno.1016	NK	saliva:k__Bacteria|p__Bacteroidota|c__Bacteroidia|o__Bacteroidales|f__Bacteroidaceae|g__Prevotella|s__Prevotella_loescheii_mgs_2547
CATSPERG	19	38826415	38861589	0.02053	rs2304148	2.83	rs73043012	0.001592	3.86	0.64028	1375	1	top1	0.0016	0.11	0.64028	0.52199	0.982239954	saliva_pheno.1016	NK	saliva:k__Bacteria|p__Bacteroidota|c__Bacteroidia|o__Bacteroidales|f__Bacteroidaceae|g__Prevotella|s__Prevotella_loescheii_mgs_2547
CCDC106	19	56152428	56164527	0.02655	rs117735056	3.11	rs541799420	0.00597	4.11	1.63289	1108	1	top1	0.006	0.01	1.63289	0.10249	0.906841899	saliva_pheno.1016	NK	saliva:k__Bacteria|p__Bacteroidota|c__Bacteroidia|o__Bacteroidales|f__Bacteroidaceae|g__Prevotella|s__Prevotella_loescheii_mgs_2547
CDKN2D	19	10677138	10679735	0.032	rs4804135	-2.71	rs8106605	-0.000323	-3.47	0.6083	930	930	blup	0.0065	0.0075	0.05211	0.95844	0.990010147	saliva_pheno.1016	NK	saliva:k__Bacteria|p__Bacteroidota|c__Bacteroidia|o__Bacteroidales|f__Bacteroidaceae|g__Prevotella|s__Prevotella_loescheii_mgs_2547
CTD-2368P22.1	19	58513429	58522600	0.05793	rs12981741	-2.48	rs4801240	0.056173	7.47	-0.56918	1455	18	enet	0.056	9.60E-14	-0.80329	0.42181	0.954686842	saliva_pheno.1016	NK	saliva:k__Bacteria|p__Bacteroidota|c__Bacteroidia|o__Bacteroidales|f__Bacteroidaceae|g__Prevotella|s__Prevotella_loescheii_mgs_2547
CTU1	19	51600863	51611627	0.03258	rs28459630	-3.27	rs12609279	-0.000562	3.17	-0.22005	1491	1491	blup	0.0059	0.01	-1.79365	0.07287	0.891991958	saliva_pheno.1016	NK	saliva:k__Bacteria|p__Bacteroidota|c__Bacteroidia|o__Bacteroidales|f__Bacteroidaceae|g__Prevotella|s__Prevotella_loescheii_mgs_2547
DNAAF3	19	55670031	55678090	0.03092	rs117735056	3.11	rs8102243	-0.000846	4.19	0.13713	1319	1319	blup	3.00E-04	0.26	-0.1964	0.84429	0.982239954	saliva_pheno.1016	NK	saliva:k__Bacteria|p__Bacteroidota|c__Bacteroidia|o__Bacteroidales|f__Bacteroidaceae|g__Prevotella|s__Prevotella_loescheii_mgs_2547
DNMT1	19	10244021	10341962	0.02794	rs2011202	-3.7	rs148841287	-0.000281	-3.02	-2.0954	1306	18	enet	0.0079	0.0037	1.17788	0.23885	0.915154596	saliva_pheno.1016	NK	saliva:k__Bacteria|p__Bacteroidota|c__Bacteroidia|o__Bacteroidales|f__Bacteroidaceae|g__Prevotella|s__Prevotella_loescheii_mgs_2547
EIF3G	19	10225693	10230596	0.02401	rs2011202	-3.7	rs75184451	-0.000874	3.1	-0.56862	1191	1191	blup	0.003	0.051	-0.54728	0.58419	0.982239954	saliva_pheno.1016	NK	saliva:k__Bacteria|p__Bacteroidota|c__Bacteroidia|o__Bacteroidales|f__Bacteroidaceae|g__Prevotella|s__Prevotella_loescheii_mgs_2547
EPS15L1	19	16466050	16582896	0.01484	rs56283027	3.35	rs62116292	0.00388	4	-2.5826	1457	1	top1	0.0039	0.031	-2.5826	0.00981	0.78200625	saliva_pheno.1016	NK	saliva:k__Bacteria|p__Bacteroidota|c__Bacteroidia|o__Bacteroidales|f__Bacteroidaceae|g__Prevotella|s__Prevotella_loescheii_mgs_2547
FBXO27	19	39481354	39523425	0.02905	rs4803238	-3.02	rs4802608	-0.00081	4.59	-0.94313	1158	1158	blup	-0.00068	0.55	0.15675	0.87544	0.982239954	saliva_pheno.1016	NK	saliva:k__Bacteria|p__Bacteroidota|c__Bacteroidia|o__Bacteroidales|f__Bacteroidaceae|g__Prevotella|s__Prevotella_loescheii_mgs_2547
GNA11	19	3094408	3124002	0.03052	rs75902699	-3.15	rs1637664	-0.001042	4.69	0.76043	1159	6	lasso	-0.00078	0.61	0.11819	0.90591	0.982239954	saliva_pheno.1016	NK	saliva:k__Bacteria|p__Bacteroidota|c__Bacteroidia|o__Bacteroidales|f__Bacteroidaceae|g__Prevotella|s__Prevotella_loescheii_mgs_2547
HSD11B1L	19	5680615	5688533	0.02405	rs56329880	-3.52	rs892142	-0.000811	-3.5	-1.16243	1063	1063	blup	-0.00032	0.4	0.47636	0.63381	0.982239954	saliva_pheno.1016	NK	saliva:k__Bacteria|p__Bacteroidota|c__Bacteroidia|o__Bacteroidales|f__Bacteroidaceae|g__Prevotella|s__Prevotella_loescheii_mgs_2547
ICAM1	19	10381511	10397291	0.01475	rs2011202	-3.7	rs12459219	0.001259	-3.9	-1.97686	1093	1	top1	0.0013	0.14	1.97686	0.04806	0.795670213	saliva_pheno.1016	NK	saliva:k__Bacteria|p__Bacteroidota|c__Bacteroidia|o__Bacteroidales|f__Bacteroidaceae|g__Prevotella|s__Prevotella_loescheii_mgs_2547
IFNL3	19	39734246	39735646	0.13743	rs4803238	-3.02	rs78164669	0.000226	8.55	0.18576	1117	1	top1	0.00023	0.27	0.18576	0.85263	0.982239954	saliva_pheno.1016	NK	saliva:k__Bacteria|p__Bacteroidota|c__Bacteroidia|o__Bacteroidales|f__Bacteroidaceae|g__Prevotella|s__Prevotella_loescheii_mgs_2547
ILF3	19	10764937	10803093	0.01637	rs6511724	-2.77	rs8112005	0.003255	3.95	0.01735	1112	5	enet	0.0043	0.025	-0.25169	0.80128	0.982239954	saliva_pheno.1016	NK	saliva:k__Bacteria|p__Bacteroidota|c__Bacteroidia|o__Bacteroidales|f__Bacteroidaceae|g__Prevotella|s__Prevotella_loescheii_mgs_2547
KEAP1	19	10596796	10614417	0.02307	rs2011202	-3.7	rs10408642	-0.001012	-3.13	-1.90757	1055	1055	blup	0.0026	0.064	0.90548	0.36521	0.937223297	saliva_pheno.1016	NK	saliva:k__Bacteria|p__Bacteroidota|c__Bacteroidia|o__Bacteroidales|f__Bacteroidaceae|g__Prevotella|s__Prevotella_loescheii_mgs_2547
KHSRP	19	6413359	6424805	0.02175	rs10421788	-2.94	rs72991038	0.005343	-3.1	-1.60332	1156	1	top1	0.0053	0.014	1.60332	0.10886	0.915154596	saliva_pheno.1016	NK	saliva:k__Bacteria|p__Bacteroidota|c__Bacteroidia|o__Bacteroidales|f__Bacteroidaceae|g__Prevotella|s__Prevotella_loescheii_mgs_2547
KRI1	19	10663761	10676713	0.04686	rs4804135	-2.71	rs144726883	-0.001005	3.61	0.02319	966	966	blup	0.0069	0.0061	0.17865	0.85821	0.982239954	saliva_pheno.1016	NK	saliva:k__Bacteria|p__Bacteroidota|c__Bacteroidia|o__Bacteroidales|f__Bacteroidaceae|g__Prevotella|s__Prevotella_loescheii_mgs_2547
LILRA6	19	54720737	54746649	0.14574	rs113136523	3.32	rs74210361	-0.000792	9.05	-0.10035	1152	1	top1	-0.00079	0.61	-0.10035	0.92007	0.983722443	saliva_pheno.1016	NK	saliva:k__Bacteria|p__Bacteroidota|c__Bacteroidia|o__Bacteroidales|f__Bacteroidaceae|g__Prevotella|s__Prevotella_loescheii_mgs_2547
MAST1	19	12944765	12985765	0.02474	rs115585485	-2.63	rs140618956	0.000466	5.13	0.13951	826	1	lasso	0.0025	0.068	0.13951	0.88904	0.982239954	saliva_pheno.1016	NK	saliva:k__Bacteria|p__Bacteroidota|c__Bacteroidia|o__Bacteroidales|f__Bacteroidaceae|g__Prevotella|s__Prevotella_loescheii_mgs_2547
MRPL4	19	10362577	10370721	0.0216	rs2011202	-3.7	rs12462226	-0.000826	-3	1.49693	1106	1	lasso	0.003	0.052	1.0268	0.30451	0.915154596	saliva_pheno.1016	NK	saliva:k__Bacteria|p__Bacteroidota|c__Bacteroidia|o__Bacteroidales|f__Bacteroidaceae|g__Prevotella|s__Prevotella_loescheii_mgs_2547
NLRP8	19	56459198	56499995	0.02006	rs12983411	-3.31	rs529918840	-0.00098	4.35	0.43471	1248	6	lasso	0.082	2.50E-19	-0.23279	0.81593	0.982239954	saliva_pheno.1016	NK	saliva:k__Bacteria|p__Bacteroidota|c__Bacteroidia|o__Bacteroidales|f__Bacteroidaceae|g__Prevotella|s__Prevotella_loescheii_mgs_2547
NUDT19	19	33182867	33204702	0.02404	rs10423939	-2.39	rs10411566	-0.001056	-3.18	-0.01145	1515	1515	blup	0.0035	0.039	1.65593	0.09774	0.898950789	saliva_pheno.1016	NK	saliva:k__Bacteria|p__Bacteroidota|c__Bacteroidia|o__Bacteroidales|f__Bacteroidaceae|g__Prevotella|s__Prevotella_loescheii_mgs_2547
OR1I1	19	15197791	15199032	0.04027	rs2045912	-3.63	rs60413369	0.011961	4.3	0.38863	1253	1	top1	0.012	0.00046	0.38863	0.69755	0.982239954	saliva_pheno.1016	NK	saliva:k__Bacteria|p__Bacteroidota|c__Bacteroidia|o__Bacteroidales|f__Bacteroidaceae|g__Prevotella|s__Prevotella_loescheii_mgs_2547
PIN1	19	9945933	9960358	0.01537	rs2011202	-3.7	rs80155773	-0.00082	-3.62	0.24845	1259	1259	blup	0.0032	0.045	-1.17249	0.241	0.915154596	saliva_pheno.1016	NK	saliva:k__Bacteria|p__Bacteroidota|c__Bacteroidia|o__Bacteroidales|f__Bacteroidaceae|g__Prevotella|s__Prevotella_loescheii_mgs_2547
PNMAL2	19	46990163	46999755	0.05462	rs4267438	2.86	rs16980322	-0.000784	5.02	-0.85615	981	1	top1	-0.00078	0.61	-0.85615	0.39192	0.938192055	saliva_pheno.1016	NK	saliva:k__Bacteria|p__Bacteroidota|c__Bacteroidia|o__Bacteroidales|f__Bacteroidaceae|g__Prevotella|s__Prevotella_loescheii_mgs_2547
PRSS57	19	685521	695460	0.02698	rs116954600	-4.15	rs75639405	-0.000511	3.78	0.71572	1156	1156	blup	0.0044	0.023	-0.20704	0.83598	0.982239954	saliva_pheno.1016	NK	saliva:k__Bacteria|p__Bacteroidota|c__Bacteroidia|o__Bacteroidales|f__Bacteroidaceae|g__Prevotella|s__Prevotella_loescheii_mgs_2547
RASIP1	19	49223844	49243978	0.0204	rs150003630	-3.22	rs113897070	-0.001036	3.4	-0.22094	1343	1	lasso	-0.00043	0.44	-0.22094	0.82514	0.982239954	saliva_pheno.1016	NK	saliva:k__Bacteria|p__Bacteroidota|c__Bacteroidia|o__Bacteroidales|f__Bacteroidaceae|g__Prevotella|s__Prevotella_loescheii_mgs_2547
RPS28	19	8386042	8388224	0.05102	rs11260053	-2.66	rs2967683	0.002034	3.83	-0.39996	1087	7	enet	0.013	0.00021	-0.70339	0.48181	0.9622434	saliva_pheno.1016	NK	saliva:k__Bacteria|p__Bacteroidota|c__Bacteroidia|o__Bacteroidales|f__Bacteroidaceae|g__Prevotella|s__Prevotella_loescheii_mgs_2547
SH2D3A	19	6752171	6767599	0.03074	rs62124747	-3.21	rs1529449	-0.001067	-3.5	-0.54856	1467	1467	blup	0.00063	0.21	-1.10557	0.26891	0.915154596	saliva_pheno.1016	NK	saliva:k__Bacteria|p__Bacteroidota|c__Bacteroidia|o__Bacteroidales|f__Bacteroidaceae|g__Prevotella|s__Prevotella_loescheii_mgs_2547
SIN3B	19	16940211	16991164	0.03894	rs35560062	2.43	rs35006574	0.000447	3.71	-0.30353	982	982	blup	0.0062	0.0092	0.56025	0.57531	0.982239954	saliva_pheno.1016	NK	saliva:k__Bacteria|p__Bacteroidota|c__Bacteroidia|o__Bacteroidales|f__Bacteroidaceae|g__Prevotella|s__Prevotella_loescheii_mgs_2547
SLC1A5	19	47278140	47291851	0.03039	rs4804019	-3.1	rs7507227	0.005518	-3.83	1.52737	760	760	blup	0.0099	0.0013	0.47287	0.63631	0.982239954	saliva_pheno.1016	NK	saliva:k__Bacteria|p__Bacteroidota|c__Bacteroidia|o__Bacteroidales|f__Bacteroidaceae|g__Prevotella|s__Prevotella_loescheii_mgs_2547
SLC25A42	19	19174808	19223697	0.02496	rs10412238	-2.53	rs3761077	-0.00082	3.16	-1.11939	612	1	lasso	0.00048	0.23	-1.11939	0.26298	0.915154596	saliva_pheno.1016	NK	saliva:k__Bacteria|p__Bacteroidota|c__Bacteroidia|o__Bacteroidales|f__Bacteroidaceae|g__Prevotella|s__Prevotella_loescheii_mgs_2547
SPINT2	19	38734675	38783254	0.05585	rs2304148	2.83	rs58560372	0.002417	4.31	-0.79074	1503	1503	blup	0.016	5.50E-05	0.46181	0.64421	0.982239954	saliva_pheno.1016	NK	saliva:k__Bacteria|p__Bacteroidota|c__Bacteroidia|o__Bacteroidales|f__Bacteroidaceae|g__Prevotella|s__Prevotella_loescheii_mgs_2547
SRRM5	19	44100769	44118649	0.09056	rs3213278	-2.33	rs150520222	-0.001005	5.28	-0.19879	777	7	lasso	0.069	1.80E-16	-0.34948	0.72673	0.982239954	saliva_pheno.1016	NK	saliva:k__Bacteria|p__Bacteroidota|c__Bacteroidia|o__Bacteroidales|f__Bacteroidaceae|g__Prevotella|s__Prevotella_loescheii_mgs_2547
STRN4	19	47222764	47250251	0.02961	rs4804019	-3.1	rs2099362	-0.000482	-3.15	0.29252	808	808	blup	0.00012	0.29	-1.31996	0.18685	0.915154596	saliva_pheno.1016	NK	saliva:k__Bacteria|p__Bacteroidota|c__Bacteroidia|o__Bacteroidales|f__Bacteroidaceae|g__Prevotella|s__Prevotella_loescheii_mgs_2547
TBXA2R	19	3594504	3606838	0.03378	rs75902699	-3.15	rs895331	8.00E-04	4.07	-0.07371	1001	2	lasso	0.022	2.40E-06	0.01405	0.98879	0.997663636	saliva_pheno.1016	NK	saliva:k__Bacteria|p__Bacteroidota|c__Bacteroidia|o__Bacteroidales|f__Bacteroidaceae|g__Prevotella|s__Prevotella_loescheii_mgs_2547
TICAM1	19	4815944	4831716	0.05875	rs56329880	-3.52	rs243409	0.033717	2.32	1.56332	895	1	top1	0.034	8.70E-09	1.56332	0.11798	0.915154596	saliva_pheno.1016	NK	saliva:k__Bacteria|p__Bacteroidota|c__Bacteroidia|o__Bacteroidales|f__Bacteroidaceae|g__Prevotella|s__Prevotella_loescheii_mgs_2547
TMEM86B	19	55738007	55741647	0.0228	rs117735056	3.11	rs587762808	-0.000386	4.74	-0.00323	1264	1	top1	-0.00039	0.42	-0.00323	0.99743	0.998858983	saliva_pheno.1016	NK	saliva:k__Bacteria|p__Bacteroidota|c__Bacteroidia|o__Bacteroidales|f__Bacteroidaceae|g__Prevotella|s__Prevotella_loescheii_mgs_2547
UBL5	19	9938568	9940791	0.01269	rs2011202	-3.7	rs12462226	0.01068	-3.77	1.69387	1228	1	top1	0.011	0.00088	-1.69387	0.09029	0.891991958	saliva_pheno.1016	NK	saliva:k__Bacteria|p__Bacteroidota|c__Bacteroidia|o__Bacteroidales|f__Bacteroidaceae|g__Prevotella|s__Prevotella_loescheii_mgs_2547
VSIG10L	19	51834790	51845378	0.03352	rs28459630	-3.27	rs117532345	-0.000483	3.83	0.093	1646	1646	blup	0.00087	0.18	0.24217	0.80865	0.982239954	saliva_pheno.1016	NK	saliva:k__Bacteria|p__Bacteroidota|c__Bacteroidia|o__Bacteroidales|f__Bacteroidaceae|g__Prevotella|s__Prevotella_loescheii_mgs_2547
VSTM1	19	54544079	54567207	0.02663	rs113136523	3.32	rs35049422	-0.001049	3.54	0.83675	1018	1	top1	-0.001	0.9	0.83675	0.40273	0.944658624	saliva_pheno.1016	NK	saliva:k__Bacteria|p__Bacteroidota|c__Bacteroidia|o__Bacteroidales|f__Bacteroidaceae|g__Prevotella|s__Prevotella_loescheii_mgs_2547
ZNF224	19	44598492	44612479	0.03257	rs4803694	3.5	rs8100718	-0.001041	-3.15	1.131	1252	1252	blup	0.0071	0.0057	-2.30815	0.02099	0.78200625	saliva_pheno.1016	NK	saliva:k__Bacteria|p__Bacteroidota|c__Bacteroidia|o__Bacteroidales|f__Bacteroidaceae|g__Prevotella|s__Prevotella_loescheii_mgs_2547
ZNF234	19	44645710	44663156	0.02547	rs4803694	3.5	rs2722660	-0.001062	-3.33	1.64266	1263	1263	blup	0.0017	0.11	-2.32651	0.01999	0.78200625	saliva_pheno.1016	NK	saliva:k__Bacteria|p__Bacteroidota|c__Bacteroidia|o__Bacteroidales|f__Bacteroidaceae|g__Prevotella|s__Prevotella_loescheii_mgs_2547
ZNF274	19	58694396	58724928	0.01969	rs12981741	-2.48	rs113739340	0.000421	3	0.54122	1123	1123	blup	0.004	0.03	1.02096	0.30727	0.915154596	saliva_pheno.1016	NK	saliva:k__Bacteria|p__Bacteroidota|c__Bacteroidia|o__Bacteroidales|f__Bacteroidaceae|g__Prevotella|s__Prevotella_loescheii_mgs_2547
ZNF43	19	21987752	22034927	0.0153	rs57706029	2.64	rs17554694	-0.000724	3.24	1.86533	1431	14	enet	0.0048	0.019	1.94936	0.05125	0.795670213	saliva_pheno.1016	NK	saliva:k__Bacteria|p__Bacteroidota|c__Bacteroidia|o__Bacteroidales|f__Bacteroidaceae|g__Prevotella|s__Prevotella_loescheii_mgs_2547
ZNF486	19	20278037	20311299	0.04834	rs61169880	-2.7	rs57538920	-0.000862	3.37	-0.3301	1469	1469	blup	-0.00039	0.42	-0.85768	0.39107	0.938192055	saliva_pheno.1016	NK	saliva:k__Bacteria|p__Bacteroidota|c__Bacteroidia|o__Bacteroidales|f__Bacteroidaceae|g__Prevotella|s__Prevotella_loescheii_mgs_2547
ZNF583	19	56909335	56947404	0.03287	rs12983411	-3.31	rs34233636	0.007647	-3.07	-1.10382	1293	1293	blup	0.01	0.001	-0.19086	0.84863	0.982239954	saliva_pheno.1016	NK	saliva:k__Bacteria|p__Bacteroidota|c__Bacteroidia|o__Bacteroidales|f__Bacteroidaceae|g__Prevotella|s__Prevotella_loescheii_mgs_2547
ZNF584	19	58912871	58929694	0.02042	rs12981741	-2.48	rs12983843	0.00205	-3.98	-0.72313	841	841	blup	0.0099	0.0013	-0.05006	0.96007	0.990010147	saliva_pheno.1016	NK	saliva:k__Bacteria|p__Bacteroidota|c__Bacteroidia|o__Bacteroidales|f__Bacteroidaceae|g__Prevotella|s__Prevotella_loescheii_mgs_2547
ZNF665	19	53662466	53696639	0.03769	rs78425317	3.5	rs1978619	0.003145	4.05	0.20838	1484	1484	blup	0.0041	0.027	1.02342	0.30611	0.915154596	saliva_pheno.1016	NK	saliva:k__Bacteria|p__Bacteroidota|c__Bacteroidia|o__Bacteroidales|f__Bacteroidaceae|g__Prevotella|s__Prevotella_loescheii_mgs_2547
ZNF714	19	21264965	21308073	0.02307	rs274798	2.74	rs6511201	-0.000413	3.6	0.07631	2220	10	enet	0.00047	0.23	0.12789	0.89824	0.982239954	saliva_pheno.1016	NK	saliva:k__Bacteria|p__Bacteroidota|c__Bacteroidia|o__Bacteroidales|f__Bacteroidaceae|g__Prevotella|s__Prevotella_loescheii_mgs_2547
ZNF71	19	57106632	57137849	0.02537	rs12983411	-3.31	rs117252589	-0.000618	3.24	-0.30236	1187	3	lasso	0.0043	0.025	-0.70914	0.47824	0.959372493	saliva_pheno.1016	NK	saliva:k__Bacteria|p__Bacteroidota|c__Bacteroidia|o__Bacteroidales|f__Bacteroidaceae|g__Prevotella|s__Prevotella_loescheii_mgs_2547
ZNF749	19	57946697	57956853	0.03033	rs118134477	-2.9	rs1858991	0.028175	-5.52	-1.87238	1655	1	top1	0.028	1.40E-07	1.87238	0.06115	0.872323469	saliva_pheno.1016	NK	saliva:k__Bacteria|p__Bacteroidota|c__Bacteroidia|o__Bacteroidales|f__Bacteroidaceae|g__Prevotella|s__Prevotella_loescheii_mgs_2547
ZNF781	19	38158652	38183223	0.01859	rs56138632	2.38	rs7250668	0.001901	3.45	-0.52448	1269	1269	blup	0.0044	0.023	0.73575	0.46188	0.954686842	saliva_pheno.1016	NK	saliva:k__Bacteria|p__Bacteroidota|c__Bacteroidia|o__Bacteroidales|f__Bacteroidaceae|g__Prevotella|s__Prevotella_loescheii_mgs_2547
ZNF85	19	21106028	21133503	0.03278	rs274798	2.74	rs73020059	0.025407	6.58	-1.30988	2208	1	top1	0.025	5.40E-07	-1.30988	0.19024	0.915154596	saliva_pheno.1016	NK	saliva:k__Bacteria|p__Bacteroidota|c__Bacteroidia|o__Bacteroidales|f__Bacteroidaceae|g__Prevotella|s__Prevotella_loescheii_mgs_2547
ZSCAN18	19	58595205	58629794	0.01682	rs12981741	-2.48	rs181167720	0.001367	-3.49	-0.54308	1327	1	top1	0.0014	0.13	0.54308	0.58707	0.982239954	saliva_pheno.1016	NK	saliva:k__Bacteria|p__Bacteroidota|c__Bacteroidia|o__Bacteroidales|f__Bacteroidaceae|g__Prevotella|s__Prevotella_loescheii_mgs_2547
ABHD12	20	25275379	25371619	0.0312	rs6050720	-2.78	rs112478139	0.010216	4.27	-0.50808	1324	1	top1	0.01	0.0011	-0.5081	0.611	0.982239954	saliva_pheno.1016	NK	saliva:k__Bacteria|p__Bacteroidota|c__Bacteroidia|o__Bacteroidales|f__Bacteroidaceae|g__Prevotella|s__Prevotella_loescheii_mgs_2547
BFSP1	20	17474550	17549865	0.0185	rs59730976	2.94	rs13045827	0.000502	4	-1.50546	1759	1759	blup	0.0015	0.12	0.4686	0.639	0.982239954	saliva_pheno.1016	NK	saliva:k__Bacteria|p__Bacteroidota|c__Bacteroidia|o__Bacteroidales|f__Bacteroidaceae|g__Prevotella|s__Prevotella_loescheii_mgs_2547
DSTN	20	17550508	17590564	0.0204	rs59730976	2.94	rs1610318	-0.001021	-3.24	-0.75197	1628	1628	blup	0.0055	0.013	-0.2032	0.839	0.982239954	saliva_pheno.1016	NK	saliva:k__Bacteria|p__Bacteroidota|c__Bacteroidia|o__Bacteroidales|f__Bacteroidaceae|g__Prevotella|s__Prevotella_loescheii_mgs_2547
LIME1	20	62366815	62370456	0.0179	rs116012393	-3.31	rs2750480	0.003393	-4.23	-0.62576	1301	1	top1	0.0034	0.041	0.6258	0.531	0.982239954	saliva_pheno.1016	NK	saliva:k__Bacteria|p__Bacteroidota|c__Bacteroidia|o__Bacteroidales|f__Bacteroidaceae|g__Prevotella|s__Prevotella_loescheii_mgs_2547
PIGT	20	44044717	44054884	0.0407	rs2743353	-2.6	rs6124687	0.000934	-3.55	0.00134	1872	48	enet	0.0046	0.021	-1.1151	0.265	0.915154596	saliva_pheno.1016	NK	saliva:k__Bacteria|p__Bacteroidota|c__Bacteroidia|o__Bacteroidales|f__Bacteroidaceae|g__Prevotella|s__Prevotella_loescheii_mgs_2547
PMEPA1	20	56223448	56286592	0.1104	rs77982569	-3.61	rs77586274	-0.000893	4.2	-1.50853	1065	1065	blup	0.0063	0.0084	-0.2594	0.795	0.982239954	saliva_pheno.1016	NK	saliva:k__Bacteria|p__Bacteroidota|c__Bacteroidia|o__Bacteroidales|f__Bacteroidaceae|g__Prevotella|s__Prevotella_loescheii_mgs_2547
SDC4	20	43953928	43977064	0.1106	rs2743353	-2.6	rs78984870	-0.001028	5.3	0.69069	1855	1855	blup	-0.00039	0.42	-0.0465	0.963	0.990010147	saliva_pheno.1016	NK	saliva:k__Bacteria|p__Bacteroidota|c__Bacteroidia|o__Bacteroidales|f__Bacteroidaceae|g__Prevotella|s__Prevotella_loescheii_mgs_2547
SLC12A5	20	44650356	44688784	0.0206	rs6074019	-3.51	rs544055	0.004193	4.76	2.93174	1663	2	lasso	0.0049	0.018	2.0332	0.042	0.793459459	saliva_pheno.1016	NK	saliva:k__Bacteria|p__Bacteroidota|c__Bacteroidia|o__Bacteroidales|f__Bacteroidaceae|g__Prevotella|s__Prevotella_loescheii_mgs_2547
SLX4IP	20	10415951	10617477	0.0375	rs4311118	2.63	rs6032841	-0.00095	-3.37	-0.81214	1481	1481	blup	0.0048	0.019	0.5346	0.593	0.982239954	saliva_pheno.1016	NK	saliva:k__Bacteria|p__Bacteroidota|c__Bacteroidia|o__Bacteroidales|f__Bacteroidaceae|g__Prevotella|s__Prevotella_loescheii_mgs_2547
SULF2	20	46285092	46415360	0.0512	rs113651950	-2.96	rs2143491	0.026523	-5.76	-1.57667	1453	1	top1	0.027	3.10E-07	1.5767	0.115	0.915154596	saliva_pheno.1016	NK	saliva:k__Bacteria|p__Bacteroidota|c__Bacteroidia|o__Bacteroidales|f__Bacteroidaceae|g__Prevotella|s__Prevotella_loescheii_mgs_2547
TMX4	20	7957995	8000476	0.0227	rs79448092	-3.11	rs73076227	-0.000852	2.57	0.50765	1067	1067	blup	0.004	0.03	0.9567	0.339	0.935141573	saliva_pheno.1016	NK	saliva:k__Bacteria|p__Bacteroidota|c__Bacteroidia|o__Bacteroidales|f__Bacteroidaceae|g__Prevotella|s__Prevotella_loescheii_mgs_2547
TNNC2	20	44451853	44462384	0.0116	rs6074019	-3.51	rs197670	-0.001053	3.42	0.44106	1773	1773	blup	0.00021	0.27	0.0957	0.924	0.984238813	saliva_pheno.1016	NK	saliva:k__Bacteria|p__Bacteroidota|c__Bacteroidia|o__Bacteroidales|f__Bacteroidaceae|g__Prevotella|s__Prevotella_loescheii_mgs_2547
TTPAL	20	43104526	43123244	0.0325	rs189844101	3.28	rs882699	-0.000922	-3.09	1.63426	1094	1094	blup	0.01	0.001	-0.9122	0.362	0.937223297	saliva_pheno.1016	NK	saliva:k__Bacteria|p__Bacteroidota|c__Bacteroidia|o__Bacteroidales|f__Bacteroidaceae|g__Prevotella|s__Prevotella_loescheii_mgs_2547
VPS16	20	2821349	2847378	0.016	rs6051629	-3.05	rs214831	-0.001009	3.37	1.71304	1321	1321	blup	-3.80E-05	0.33	0.3288	0.742	0.982239954	saliva_pheno.1016	NK	saliva:k__Bacteria|p__Bacteroidota|c__Bacteroidia|o__Bacteroidales|f__Bacteroidaceae|g__Prevotella|s__Prevotella_loescheii_mgs_2547
BRWD1	21	40556102	40693485	0.0205	rs77231055	-3.78	rs9974618	-0.000556	-3.8	-0.1371	1695	1695	blup	5.00E-04	0.23	-0.442	0.6588	0.982239954	saliva_pheno.1016	NK	saliva:k__Bacteria|p__Bacteroidota|c__Bacteroidia|o__Bacteroidales|f__Bacteroidaceae|g__Prevotella|s__Prevotella_loescheii_mgs_2547
BTG3	21	18965971	18985265	0.0112	rs10446073	-2.31	rs11910549	0.001007	3.92	-0.5973	1012	13	enet	0.0091	0.002	0.223	0.8238	0.982239954	saliva_pheno.1016	NK	saliva:k__Bacteria|p__Bacteroidota|c__Bacteroidia|o__Bacteroidales|f__Bacteroidaceae|g__Prevotella|s__Prevotella_loescheii_mgs_2547
C21orf33	21	45553487	45565605	0.0553	rs1556314	3.62	rs2071154	0.066994	8.97	0.914	1467	5	enet	0.069	1.50E-16	0.142	0.8872	0.982239954	saliva_pheno.1016	NK	saliva:k__Bacteria|p__Bacteroidota|c__Bacteroidia|o__Bacteroidales|f__Bacteroidaceae|g__Prevotella|s__Prevotella_loescheii_mgs_2547
CCT8	21	30428126	30446118	0.0137	rs74707546	-3	rs73192133	0.004204	4	-0.7902	1467	1467	blup	0.0093	0.0018	-1.59	0.1118	0.915154596	saliva_pheno.1016	NK	saliva:k__Bacteria|p__Bacteroidota|c__Bacteroidia|o__Bacteroidales|f__Bacteroidaceae|g__Prevotella|s__Prevotella_loescheii_mgs_2547
DIP2A	21	47878812	47989926	0.058	rs62211832	3.04	rs9306156	0.056021	7.37	-1.2289	858	1	top1	0.056	1.20E-13	-1.229	0.2191	0.915154596	saliva_pheno.1016	NK	saliva:k__Bacteria|p__Bacteroidota|c__Bacteroidia|o__Bacteroidales|f__Bacteroidaceae|g__Prevotella|s__Prevotella_loescheii_mgs_2547
ETS2	21	40177231	40196879	0.0189	rs10432867	-3.11	rs2836922	0.000134	3.15	-0.9069	1177	1177	blup	0.0013	0.13	0.694	0.4879	0.971629915	saliva_pheno.1016	NK	saliva:k__Bacteria|p__Bacteroidota|c__Bacteroidia|o__Bacteroidales|f__Bacteroidaceae|g__Prevotella|s__Prevotella_loescheii_mgs_2547
KCNJ6	21	38979678	39288749	0.0846	rs6517462	2.98	rs857983	-0.000528	5.35	1.7367	1398	1	top1	-0.00053	0.48	1.737	0.0824	0.891991958	saliva_pheno.1016	NK	saliva:k__Bacteria|p__Bacteroidota|c__Bacteroidia|o__Bacteroidales|f__Bacteroidaceae|g__Prevotella|s__Prevotella_loescheii_mgs_2547
MX2	21	42733870	42781317	0.0277	rs13052710	3.43	rs914187	-0.000744	-3.35	0.9987	1540	1540	blup	0.0026	0.062	-2.344	0.0191	0.78200625	saliva_pheno.1016	NK	saliva:k__Bacteria|p__Bacteroidota|c__Bacteroidia|o__Bacteroidales|f__Bacteroidaceae|g__Prevotella|s__Prevotella_loescheii_mgs_2547
PCBP3	21	47063608	47362368	0.0205	rs62211832	3.04	rs13313848	0.000263	4.2	0.0807	1692	1692	blup	0.0015	0.12	1.057	0.2905	0.915154596	saliva_pheno.1016	NK	saliva:k__Bacteria|p__Bacteroidota|c__Bacteroidia|o__Bacteroidales|f__Bacteroidaceae|g__Prevotella|s__Prevotella_loescheii_mgs_2547
PRMT2	21	48055079	48085036	0.0174	rs4819211	-2.9	rs2070435	0.005512	3.99	-1.2381	554	1	top1	0.0055	0.013	-1.238	0.2157	0.915154596	saliva_pheno.1016	NK	saliva:k__Bacteria|p__Bacteroidota|c__Bacteroidia|o__Bacteroidales|f__Bacteroidaceae|g__Prevotella|s__Prevotella_loescheii_mgs_2547
S100B	21	48018875	48025121	0.0567	rs4819211	-2.9	rs9306156	0.062293	8.01	-1.2289	619	1	top1	0.062	5.10E-15	-1.229	0.2191	0.915154596	saliva_pheno.1016	NK	saliva:k__Bacteria|p__Bacteroidota|c__Bacteroidia|o__Bacteroidales|f__Bacteroidaceae|g__Prevotella|s__Prevotella_loescheii_mgs_2547
SLC5A3	21	35445870	35478559	0.0281	rs2070358	-3.04	rs13046024	0.002879	-3.78	-0.3357	1329	1	lasso	0.01	0.001	0.336	0.7371	0.982239954	saliva_pheno.1016	NK	saliva:k__Bacteria|p__Bacteroidota|c__Bacteroidia|o__Bacteroidales|f__Bacteroidaceae|g__Prevotella|s__Prevotella_loescheii_mgs_2547
SPATC1L	21	47581062	47604390	0.0252	rs62211832	3.04	rs55696640	6.30E-05	3.71	-0.8114	1334	1334	blup	0.0011	0.15	0.36	0.7188	0.982239954	saliva_pheno.1016	NK	saliva:k__Bacteria|p__Bacteroidota|c__Bacteroidia|o__Bacteroidales|f__Bacteroidaceae|g__Prevotella|s__Prevotella_loescheii_mgs_2547
YBEY	21	47706251	47717665	0.0276	rs62211832	3.04	rs8133857	0.000195	-3.94	-1.4345	1197	12	enet	0.0063	0.0087	1.316	0.1882	0.915154596	saliva_pheno.1016	NK	saliva:k__Bacteria|p__Bacteroidota|c__Bacteroidia|o__Bacteroidales|f__Bacteroidaceae|g__Prevotella|s__Prevotella_loescheii_mgs_2547
A4GALT	22	43088127	43117304	0.034	rs5758902	-2.35	rs11704086	0.00134	-4.47	-0.5947	1094	1094	blup	0.0025	0.067	-0.1324	0.8946	0.982239954	saliva_pheno.1016	NK	saliva:k__Bacteria|p__Bacteroidota|c__Bacteroidia|o__Bacteroidales|f__Bacteroidaceae|g__Prevotella|s__Prevotella_loescheii_mgs_2547
CCDC116	22	21987005	21991616	0.0182	rs9607320	-2.59	rs62235106	-0.000885	3.27	-1.85	751	751	blup	-8.00E-04	0.61	0.8481	0.3964	0.940708081	saliva_pheno.1016	NK	saliva:k__Bacteria|p__Bacteroidota|c__Bacteroidia|o__Bacteroidales|f__Bacteroidaceae|g__Prevotella|s__Prevotella_loescheii_mgs_2547
CRYBB2	22	25615489	25627836	0.1035	rs139736	3.44	rs6004662	0.0896	10.04	0.2125	922	1	top1	0.09	4.10E-21	0.2125	0.8317	0.982239954	saliva_pheno.1016	NK	saliva:k__Bacteria|p__Bacteroidota|c__Bacteroidia|o__Bacteroidales|f__Bacteroidaceae|g__Prevotella|s__Prevotella_loescheii_mgs_2547
FAM118A	22	45704849	45737836	0.123	rs9614729	-3.86	rs2350629	0.0974	10.13	1.2961	1574	1	top1	0.097	6.90E-23	1.2961	0.195	0.915154596	saliva_pheno.1016	NK	saliva:k__Bacteria|p__Bacteroidota|c__Bacteroidia|o__Bacteroidales|f__Bacteroidaceae|g__Prevotella|s__Prevotella_loescheii_mgs_2547
IGLL1	22	23915312	23922495	0.0387	rs13056151	-2.71	rs79937830	-0.00104	3.43	0.0749	1279	1279	blup	-0.00039	0.43	0.4598	0.6457	0.982239954	saliva_pheno.1016	NK	saliva:k__Bacteria|p__Bacteroidota|c__Bacteroidia|o__Bacteroidales|f__Bacteroidaceae|g__Prevotella|s__Prevotella_loescheii_mgs_2547
JOSD1	22	39081548	39097561	0.0145	rs11912469	-3.02	rs5995668	0.000359	2.68	-0.1216	613	613	blup	0.0062	0.0092	0.5582	0.5767	0.982239954	saliva_pheno.1016	NK	saliva:k__Bacteria|p__Bacteroidota|c__Bacteroidia|o__Bacteroidales|f__Bacteroidaceae|g__Prevotella|s__Prevotella_loescheii_mgs_2547
LARGE	22	33558212	34318829	0.0388	rs695271	3.25	rs713755	-8.67E-05	3.25	0.3177	2250	1	top1	-8.70E-05	0.34	0.3177	0.7507	0.982239954	saliva_pheno.1016	NK	saliva:k__Bacteria|p__Bacteroidota|c__Bacteroidia|o__Bacteroidales|f__Bacteroidaceae|g__Prevotella|s__Prevotella_loescheii_mgs_2547
LGALS1	22	38071615	38075813	0.0375	rs149713055	3.06	rs62236671	0.0263	-5.38	-0.0467	991	1	top1	0.026	3.50E-07	0.0467	0.9628	0.990010147	saliva_pheno.1016	NK	saliva:k__Bacteria|p__Bacteroidota|c__Bacteroidia|o__Bacteroidales|f__Bacteroidaceae|g__Prevotella|s__Prevotella_loescheii_mgs_2547
MIF	22	24236191	24237414	0.0288	rs4532057	2.97	rs4822448	-0.000793	-3.17	0.6667	1149	1149	blup	0.0017	0.11	1.1789	0.2384	0.915154596	saliva_pheno.1016	NK	saliva:k__Bacteria|p__Bacteroidota|c__Bacteroidia|o__Bacteroidales|f__Bacteroidaceae|g__Prevotella|s__Prevotella_loescheii_mgs_2547
PIK3IP1	22	31677579	31688520	0.0118	rs5753610	-2.35	rs5997990	-0.00061	3.33	-0.1884	1099	1099	blup	0.002	0.092	-0.0639	0.9491	0.990010147	saliva_pheno.1016	NK	saliva:k__Bacteria|p__Bacteroidota|c__Bacteroidia|o__Bacteroidales|f__Bacteroidaceae|g__Prevotella|s__Prevotella_loescheii_mgs_2547
PPARA	22	46546424	46639653	0.0272	rs2097429	2.95	rs138152	-4.23E-05	2.87	2.2847	1021	1	top1	-4.20E-05	0.33	2.2847	0.0223	0.78200625	saliva_pheno.1016	NK	saliva:k__Bacteria|p__Bacteroidota|c__Bacteroidia|o__Bacteroidales|f__Bacteroidaceae|g__Prevotella|s__Prevotella_loescheii_mgs_2547
RFPL3S	22	32755893	32778039	0.0332	rs16990827	-2.51	rs2858747	-0.00107	4.26	-1.0354	1868	1868	blup	-0.00059	0.5	-0.464	0.6426	0.982239954	saliva_pheno.1016	NK	saliva:k__Bacteria|p__Bacteroidota|c__Bacteroidia|o__Bacteroidales|f__Bacteroidaceae|g__Prevotella|s__Prevotella_loescheii_mgs_2547
RTN4R	22	20228938	20270769	0.0407	rs880194	3.53	rs3788309	-0.000541	4.18	-0.3814	925	1	top1	-0.00054	0.48	-0.3814	0.7029	0.982239954	saliva_pheno.1016	NK	saliva:k__Bacteria|p__Bacteroidota|c__Bacteroidia|o__Bacteroidales|f__Bacteroidaceae|g__Prevotella|s__Prevotella_loescheii_mgs_2547
SMDT1	22	42475695	42480288	0.0376	rs8141134	2.96	rs6002596	0.0311	-6.69	1.3908	1130	1130	blup	0.035	5.20E-09	-1.1629	0.2449	0.915154596	saliva_pheno.1016	NK	saliva:k__Bacteria|p__Bacteroidota|c__Bacteroidia|o__Bacteroidales|f__Bacteroidaceae|g__Prevotella|s__Prevotella_loescheii_mgs_2547
SNAP29	22	21213271	21245506	0.036	rs5750555	2.39	rs178088	0.000191	-4.05	0.2255	975	975	blup	0.016	6.10E-05	-0.3031	0.7618	0.982239954	saliva_pheno.1016	NK	saliva:k__Bacteria|p__Bacteroidota|c__Bacteroidia|o__Bacteroidales|f__Bacteroidaceae|g__Prevotella|s__Prevotella_loescheii_mgs_2547
SPECC1L	22	24666786	24813708	0.0358	rs139736	3.44	rs5760091	0.00221	3.92	-0.7303	1069	16	enet	0.0042	0.027	-0.1907	0.8487	0.982239954	saliva_pheno.1016	NK	saliva:k__Bacteria|p__Bacteroidota|c__Bacteroidia|o__Bacteroidales|f__Bacteroidaceae|g__Prevotella|s__Prevotella_loescheii_mgs_2547
TMPRSS6	22	37461476	37505603	0.0311	rs149713055	3.06	rs73416256	-0.00106	4.3	0.6467	1094	1094	blup	0.0018	0.1	-0.8029	0.422	0.954686842	saliva_pheno.1016	NK	saliva:k__Bacteria|p__Bacteroidota|c__Bacteroidia|o__Bacteroidales|f__Bacteroidaceae|g__Prevotella|s__Prevotella_loescheii_mgs_2547
TOB2	22	41829496	41843027	0.0164	rs140649172	1.92	rs132762	-0.000819	3.43	0.4786	1074	1074	blup	0.002	0.09	-0.0744	0.9407	0.989216391	saliva_pheno.1016	NK	saliva:k__Bacteria|p__Bacteroidota|c__Bacteroidia|o__Bacteroidales|f__Bacteroidaceae|g__Prevotella|s__Prevotella_loescheii_mgs_2547
ADCY10	1	167778625	167883453	0.075	rs4472738	2.91	rs149545139	-0.001105	6.76	-0.0246	1056	5	lasso	0.012	0.0011	-0.23443	0.81465	0.989265736	saliva_pheno.103	Prolif	saliva:k__Bacteria|p__Proteobacteria|c__Gammaproteobacteria|o__Enterobacterales|f__Pasteurellaceae|g__Haemophilus_A|s__Haemophilus_A_parahaemolyticus_mgs_2975
ARPC5	1	183592401	183604892	0.0193	rs1046934	3.64	rs12726055	-0.000442	3.7	-1.1809	1530	1530	blup	0.0043	0.034	-0.75885	0.44794	0.912070602	saliva_pheno.103	Prolif	saliva:k__Bacteria|p__Proteobacteria|c__Gammaproteobacteria|o__Enterobacterales|f__Pasteurellaceae|g__Haemophilus_A|s__Haemophilus_A_parahaemolyticus_mgs_2975
ASAP3	1	23755056	23811061	0.2038	rs649915	2.03	rs113195231	0.000423	5.28	0.3187	892	1	top1	0.00042	0.25	0.31866	0.74998	0.988277739	saliva_pheno.103	Prolif	saliva:k__Bacteria|p__Proteobacteria|c__Gammaproteobacteria|o__Enterobacterales|f__Pasteurellaceae|g__Haemophilus_A|s__Haemophilus_A_parahaemolyticus_mgs_2975
ATF3	1	212738676	212794119	0.0257	rs2501855	2.51	rs11120000	-0.00117	3.58	-1.1526	1446	1446	blup	0.0078	0.0067	0.58995	0.55523	0.924588177	saliva_pheno.103	Prolif	saliva:k__Bacteria|p__Proteobacteria|c__Gammaproteobacteria|o__Enterobacterales|f__Pasteurellaceae|g__Haemophilus_A|s__Haemophilus_A_parahaemolyticus_mgs_2975
BCAN	1	156611182	156629324	0.0344	rs11264461	-2.76	rs11486143	-0.000941	3.84	0.7804	1045	1	top1	-0.00094	0.63	0.78036	0.43518	0.908593313	saliva_pheno.103	Prolif	saliva:k__Bacteria|p__Proteobacteria|c__Gammaproteobacteria|o__Enterobacterales|f__Pasteurellaceae|g__Haemophilus_A|s__Haemophilus_A_parahaemolyticus_mgs_2975
BROX	1	222885895	222908538	0.0367	rs35681724	-2.47	rs2255147	0.010017	4.67	-0.3387	1137	1	top1	0.01	0.0024	-0.33867	0.73486	0.984247984	saliva_pheno.103	Prolif	saliva:k__Bacteria|p__Proteobacteria|c__Gammaproteobacteria|o__Enterobacterales|f__Pasteurellaceae|g__Haemophilus_A|s__Haemophilus_A_parahaemolyticus_mgs_2975
C1orf112	1	169631245	169823221	0.0235	rs4575136	2.32	rs2485462	-0.000688	-3.48	1.178	1949	1949	blup	0.00062	0.22	0.11409	0.90917	0.989265736	saliva_pheno.103	Prolif	saliva:k__Bacteria|p__Proteobacteria|c__Gammaproteobacteria|o__Enterobacterales|f__Pasteurellaceae|g__Haemophilus_A|s__Haemophilus_A_parahaemolyticus_mgs_2975
C1orf43	1	154179182	154193104	0.0209	rs17364880	-2.01	rs12026475	0.00038	3.41	-0.2861	1055	1055	blup	0.01	0.0022	-0.12857	0.89769	0.989265736	saliva_pheno.103	Prolif	saliva:k__Bacteria|p__Proteobacteria|c__Gammaproteobacteria|o__Enterobacterales|f__Pasteurellaceae|g__Haemophilus_A|s__Haemophilus_A_parahaemolyticus_mgs_2975
CCDC18	1	93645476	93744287	0.015	rs4350209	-3.88	rs399649	-0.000785	-3.3	-0.0259	956	956	blup	0.0019	0.11	0.89187	0.37246	0.905039474	saliva_pheno.103	Prolif	saliva:k__Bacteria|p__Proteobacteria|c__Gammaproteobacteria|o__Enterobacterales|f__Pasteurellaceae|g__Haemophilus_A|s__Haemophilus_A_parahaemolyticus_mgs_2975
CD53	1	111415775	111442550	0.0269	rs11102102	-3.39	rs4839019	0.004511	-3.44	-1.4824	1589	1589	blup	0.0064	0.012	-0.24994	0.80263	0.989265736	saliva_pheno.103	Prolif	saliva:k__Bacteria|p__Proteobacteria|c__Gammaproteobacteria|o__Enterobacterales|f__Pasteurellaceae|g__Haemophilus_A|s__Haemophilus_A_parahaemolyticus_mgs_2975
CEPT1	1	111682249	111727724	0.053	rs817582	-3.03	rs474077	-0.001175	3.4	0.8256	1609	1609	blup	0.017	9.60E-05	-1.0184	0.30849	0.905039474	saliva_pheno.103	Prolif	saliva:k__Bacteria|p__Proteobacteria|c__Gammaproteobacteria|o__Enterobacterales|f__Pasteurellaceae|g__Haemophilus_A|s__Haemophilus_A_parahaemolyticus_mgs_2975
CHD5	1	6161853	6240183	0.0677	rs2842243	-3.41	rs9434722	-0.000829	4.81	0.8437	1707	1	top1	-0.00083	0.57	0.84374	0.39882	0.905039474	saliva_pheno.103	Prolif	saliva:k__Bacteria|p__Proteobacteria|c__Gammaproteobacteria|o__Enterobacterales|f__Pasteurellaceae|g__Haemophilus_A|s__Haemophilus_A_parahaemolyticus_mgs_2975
CORT	1	10509776	10511959	0.0688	rs12046278	2.75	rs72867481	-0.000871	3.88	0.8866	1171	1171	blup	0.001	0.18	1.64407	0.10016	0.878641563	saliva_pheno.103	Prolif	saliva:k__Bacteria|p__Proteobacteria|c__Gammaproteobacteria|o__Enterobacterales|f__Pasteurellaceae|g__Haemophilus_A|s__Haemophilus_A_parahaemolyticus_mgs_2975
CSF1	1	110452864	110473614	0.0363	rs11102102	-3.24	rs11102102	-0.000382	3.71	-3.2363	1072	1	top1	-0.00038	0.41	-3.23632	0.00121	0.278512	saliva_pheno.103	Prolif	saliva:k__Bacteria|p__Proteobacteria|c__Gammaproteobacteria|o__Enterobacterales|f__Pasteurellaceae|g__Haemophilus_A|s__Haemophilus_A_parahaemolyticus_mgs_2975
DAB1	1	57460451	59012406	0.0365	rs9436132	2.83	rs75598734	0.040063	3.52	0.7033	2774	1	top1	0.04	4.90E-09	0.7033	0.48187	0.913596783	saliva_pheno.103	Prolif	saliva:k__Bacteria|p__Proteobacteria|c__Gammaproteobacteria|o__Enterobacterales|f__Pasteurellaceae|g__Haemophilus_A|s__Haemophilus_A_parahaemolyticus_mgs_2975
DDR2	1	162601163	162757190	0.0675	rs12063204	3.18	rs16858527	-0.00065	4.48	0.437	1622	1622	blup	0.00081	0.2	-1.08648	0.27727	0.905039474	saliva_pheno.103	Prolif	saliva:k__Bacteria|p__Proteobacteria|c__Gammaproteobacteria|o__Enterobacterales|f__Pasteurellaceae|g__Haemophilus_A|s__Haemophilus_A_parahaemolyticus_mgs_2975
FAAH	1	46859937	46879520	0.0387	rs199826663	3.28	rs11211305	-0.001047	4.47	0.198	1190	1190	blup	0.001	0.18	-1.53386	0.12506	0.878641563	saliva_pheno.103	Prolif	saliva:k__Bacteria|p__Proteobacteria|c__Gammaproteobacteria|o__Enterobacterales|f__Pasteurellaceae|g__Haemophilus_A|s__Haemophilus_A_parahaemolyticus_mgs_2975
FCGR3B	1	161592986	161601753	0.0321	rs7542784	-2.68	rs112705999	0.008239	5.91	-1.384	1441	1	top1	0.0082	0.0055	-1.38397	0.16637	0.878641563	saliva_pheno.103	Prolif	saliva:k__Bacteria|p__Proteobacteria|c__Gammaproteobacteria|o__Enterobacterales|f__Pasteurellaceae|g__Haemophilus_A|s__Haemophilus_A_parahaemolyticus_mgs_2975
GIPC2	1	78445226	78604133	0.0348	rs3766333	3.12	rs78143558	-0.000841	4.35	-0.5266	1324	1	top1	-0.00084	0.57	-0.52664	0.59845	0.950173023	saliva_pheno.103	Prolif	saliva:k__Bacteria|p__Proteobacteria|c__Gammaproteobacteria|o__Enterobacterales|f__Pasteurellaceae|g__Haemophilus_A|s__Haemophilus_A_parahaemolyticus_mgs_2975
GJC2	1	228337553	228347527	0.0268	rs10916208	-2.86	rs143770231	-0.001229	5.09	0.5301	1126	1	lasso	0.12	5.60E-25	-0.83107	0.40594	0.905039474	saliva_pheno.103	Prolif	saliva:k__Bacteria|p__Proteobacteria|c__Gammaproteobacteria|o__Enterobacterales|f__Pasteurellaceae|g__Haemophilus_A|s__Haemophilus_A_parahaemolyticus_mgs_2975
GNL2	1	38032417	38061536	0.0531	rs56368639	2.82	rs215821	0.00096	4.07	-1.7687	1142	1142	blup	0.014	0.00034	-1.57029	0.11635	0.878641563	saliva_pheno.103	Prolif	saliva:k__Bacteria|p__Proteobacteria|c__Gammaproteobacteria|o__Enterobacterales|f__Pasteurellaceae|g__Haemophilus_A|s__Haemophilus_A_parahaemolyticus_mgs_2975
GPR25	1	200842083	200843306	0.0389	rs7542768	-2.78	rs2809353	-0.000912	4.23	-0.4156	1250	1250	blup	0.00067	0.21	0.78755	0.43096	0.908593313	saliva_pheno.103	Prolif	saliva:k__Bacteria|p__Proteobacteria|c__Gammaproteobacteria|o__Enterobacterales|f__Pasteurellaceae|g__Haemophilus_A|s__Haemophilus_A_parahaemolyticus_mgs_2975
GPR3	1	27719148	27722318	0.8466	rs7511703	-2.26	rs72886327	-0.000966	4.11	2.0396	538	538	blup	-0.00026	0.37	2.28088	0.02256	0.84292	saliva_pheno.103	Prolif	saliva:k__Bacteria|p__Proteobacteria|c__Gammaproteobacteria|o__Enterobacterales|f__Pasteurellaceae|g__Haemophilus_A|s__Haemophilus_A_parahaemolyticus_mgs_2975
HNRNPU	1	245014468	245027844	0.0291	rs537851525	3.9	rs1471764	0.011381	4.01	1.17	910	1	top1	0.011	0.0013	1.16995	0.24202	0.905039474	saliva_pheno.103	Prolif	saliva:k__Bacteria|p__Proteobacteria|c__Gammaproteobacteria|o__Enterobacterales|f__Pasteurellaceae|g__Haemophilus_A|s__Haemophilus_A_parahaemolyticus_mgs_2975
ITGB3BP	1	63906441	64059392	0.0617	rs2301056	-2.15	rs860606	0.014435	-5.85	-1.3684	1568	29	enet	0.046	4.10E-10	1.02534	0.3052	0.905039474	saliva_pheno.103	Prolif	saliva:k__Bacteria|p__Proteobacteria|c__Gammaproteobacteria|o__Enterobacterales|f__Pasteurellaceae|g__Haemophilus_A|s__Haemophilus_A_parahaemolyticus_mgs_2975
IVNS1ABP	1	185265520	185286461	0.0601	rs10911748	3.19	rs10798014	0.010509	-4.7	0.5488	1018	1018	blup	0.03	4.20E-07	-1.55356	0.12029	0.878641563	saliva_pheno.103	Prolif	saliva:k__Bacteria|p__Proteobacteria|c__Gammaproteobacteria|o__Enterobacterales|f__Pasteurellaceae|g__Haemophilus_A|s__Haemophilus_A_parahaemolyticus_mgs_2975
KCNN3	1	154669931	154842756	0.0242	rs1620619	2.63	rs6427741	0.041458	4.54	0.0186	1087	1	top1	0.041	2.70E-09	0.01856	0.98519	0.995369762	saliva_pheno.103	Prolif	saliva:k__Bacteria|p__Proteobacteria|c__Gammaproteobacteria|o__Enterobacterales|f__Pasteurellaceae|g__Haemophilus_A|s__Haemophilus_A_parahaemolyticus_mgs_2975
KIAA1324	1	109656301	109749401	0.0419	rs503883	-3.29	rs72986832	-0.001159	3.65	0.9741	970	14	enet	-8.30E-05	0.33	-0.87393	0.38216	0.905039474	saliva_pheno.103	Prolif	saliva:k__Bacteria|p__Proteobacteria|c__Gammaproteobacteria|o__Enterobacterales|f__Pasteurellaceae|g__Haemophilus_A|s__Haemophilus_A_parahaemolyticus_mgs_2975
KIFAP3	1	169890467	170054349	0.0556	rs79066823	2.59	rs74527409	-0.001121	3.5	-2.0743	1906	1906	blup	0.0042	0.036	-0.92464	0.35515	0.905039474	saliva_pheno.103	Prolif	saliva:k__Bacteria|p__Proteobacteria|c__Gammaproteobacteria|o__Enterobacterales|f__Pasteurellaceae|g__Haemophilus_A|s__Haemophilus_A_parahaemolyticus_mgs_2975
LRRC8B	1	89990395	90063423	0.024	rs74453773	2.3	rs2152351	-0.001214	3.51	0.0854	954	954	blup	-0.00051	0.45	-0.00761	0.99393	0.996879347	saliva_pheno.103	Prolif	saliva:k__Bacteria|p__Proteobacteria|c__Gammaproteobacteria|o__Enterobacterales|f__Pasteurellaceae|g__Haemophilus_A|s__Haemophilus_A_parahaemolyticus_mgs_2975
MAP1LC3C	1	242158792	242162375	0.0287	rs28405571	-2.63	rs116009670	-0.001156	7.09	0.6806	1542	8	lasso	0.086	6.10E-18	0.77769	0.43675	0.908593313	saliva_pheno.103	Prolif	saliva:k__Bacteria|p__Proteobacteria|c__Gammaproteobacteria|o__Enterobacterales|f__Pasteurellaceae|g__Haemophilus_A|s__Haemophilus_A_parahaemolyticus_mgs_2975
MGST3	1	165600098	165631033	0.0371	rs10800117	2.36	rs1913841	0.021908	4.26	-1.9721	1311	1	top1	0.022	1.30E-05	-1.97209	0.0486	0.847864407	saliva_pheno.103	Prolif	saliva:k__Bacteria|p__Proteobacteria|c__Gammaproteobacteria|o__Enterobacterales|f__Pasteurellaceae|g__Haemophilus_A|s__Haemophilus_A_parahaemolyticus_mgs_2975
MLK4	1	233463514	233520894	0.0364	rs10910235	3.06	rs76194334	-0.000902	4.13	-0.5358	1586	1586	blup	-0.00064	0.49	-0.80021	0.42359	0.908593313	saliva_pheno.103	Prolif	saliva:k__Bacteria|p__Proteobacteria|c__Gammaproteobacteria|o__Enterobacterales|f__Pasteurellaceae|g__Haemophilus_A|s__Haemophilus_A_parahaemolyticus_mgs_2975
MRPL9	1	151732119	151736040	0.0184	rs4845604	2.36	rs12733147	-0.001183	-3.28	-1.4864	1098	1098	blup	0.0035	0.049	0.68255	0.49489	0.913596783	saliva_pheno.103	Prolif	saliva:k__Bacteria|p__Proteobacteria|c__Gammaproteobacteria|o__Enterobacterales|f__Pasteurellaceae|g__Haemophilus_A|s__Haemophilus_A_parahaemolyticus_mgs_2975
MRPS15	1	36921319	36930038	0.047	rs7521145	-2.68	rs555295	-0.000357	4.1	-1.0452	876	876	blup	0.018	6.00E-05	0.83889	0.40153	0.905039474	saliva_pheno.103	Prolif	saliva:k__Bacteria|p__Proteobacteria|c__Gammaproteobacteria|o__Enterobacterales|f__Pasteurellaceae|g__Haemophilus_A|s__Haemophilus_A_parahaemolyticus_mgs_2975
MRTO4	1	19578033	19586622	0.0369	rs28756052	2.81	rs10917275	-0.001228	3.3	0.0831	1629	1629	blup	0.0045	0.032	0.46592	0.64127	0.966198218	saliva_pheno.103	Prolif	saliva:k__Bacteria|p__Proteobacteria|c__Gammaproteobacteria|o__Enterobacterales|f__Pasteurellaceae|g__Haemophilus_A|s__Haemophilus_A_parahaemolyticus_mgs_2975
NCMAP	1	24882602	24935819	0.0367	rs4648873	-3.16	rs79175418	-0.001169	3.08	-0.196	1228	1228	blup	-0.0011	0.77	-0.08358	0.93339	0.989265736	saliva_pheno.103	Prolif	saliva:k__Bacteria|p__Proteobacteria|c__Gammaproteobacteria|o__Enterobacterales|f__Pasteurellaceae|g__Haemophilus_A|s__Haemophilus_A_parahaemolyticus_mgs_2975
NPL	1	182758428	182799519	0.0502	rs3001279	3.76	rs6673478	0.00014	3.48	0.6558	1656	1656	blup	0.00088	0.19	1.45231	0.14642	0.878641563	saliva_pheno.103	Prolif	saliva:k__Bacteria|p__Proteobacteria|c__Gammaproteobacteria|o__Enterobacterales|f__Pasteurellaceae|g__Haemophilus_A|s__Haemophilus_A_parahaemolyticus_mgs_2975
OTUD3	1	20209006	20239438	0.0259	rs17396847	-2.65	rs1115163	0.010221	-4.35	0.89	1380	2	lasso	0.015	0.00024	-0.50101	0.61636	0.957837609	saliva_pheno.103	Prolif	saliva:k__Bacteria|p__Proteobacteria|c__Gammaproteobacteria|o__Enterobacterales|f__Pasteurellaceae|g__Haemophilus_A|s__Haemophilus_A_parahaemolyticus_mgs_2975
OXCT2	1	40235195	40237020	0.0165	rs6694800	2.57	rs139059881	-0.00092	3.67	1.1905	1053	1	lasso	-0.00033	0.39	1.41148	0.1581	0.878641563	saliva_pheno.103	Prolif	saliva:k__Bacteria|p__Proteobacteria|c__Gammaproteobacteria|o__Enterobacterales|f__Pasteurellaceae|g__Haemophilus_A|s__Haemophilus_A_parahaemolyticus_mgs_2975
PADI2	1	17393256	17445948	0.0409	rs1204883	-2.14	rs74058828	-0.000838	5.24	-0.9138	1014	2	lasso	0.00079	0.2	0.57136	0.56775	0.931550971	saliva_pheno.103	Prolif	saliva:k__Bacteria|p__Proteobacteria|c__Gammaproteobacteria|o__Enterobacterales|f__Pasteurellaceae|g__Haemophilus_A|s__Haemophilus_A_parahaemolyticus_mgs_2975
PI4KB	1	151264273	151300191	0.0182	rs4971033	-2.25	rs1811698	0.007043	-3.82	-0.063	903	1	top1	0.007	0.0094	0.06299	0.94978	0.989522342	saliva_pheno.103	Prolif	saliva:k__Bacteria|p__Proteobacteria|c__Gammaproteobacteria|o__Enterobacterales|f__Pasteurellaceae|g__Haemophilus_A|s__Haemophilus_A_parahaemolyticus_mgs_2975
PUM1	1	31404353	31538838	0.0143	rs4949416	-2.84	rs12121460	0.003552	3.97	1.2975	1871	1	top1	0.0036	0.049	1.29754	0.19445	0.889918421	saliva_pheno.103	Prolif	saliva:k__Bacteria|p__Proteobacteria|c__Gammaproteobacteria|o__Enterobacterales|f__Pasteurellaceae|g__Haemophilus_A|s__Haemophilus_A_parahaemolyticus_mgs_2975
RGS13	1	192605275	192629390	0.0403	rs6428095	3.17	rs12729745	-0.000837	4.88	0.0998	989	1	lasso	0.0012	0.16	-0.9464	0.34395	0.905039474	saliva_pheno.103	Prolif	saliva:k__Bacteria|p__Proteobacteria|c__Gammaproteobacteria|o__Enterobacterales|f__Pasteurellaceae|g__Haemophilus_A|s__Haemophilus_A_parahaemolyticus_mgs_2975
RLF	1	40627045	40706593	0.0414	rs72941505	-3.37	rs4660398	0.000956	3.53	1.0088	1255	3	lasso	0.015	0.00022	1.03944	0.2986	0.905039474	saliva_pheno.103	Prolif	saliva:k__Bacteria|p__Proteobacteria|c__Gammaproteobacteria|o__Enterobacterales|f__Pasteurellaceae|g__Haemophilus_A|s__Haemophilus_A_parahaemolyticus_mgs_2975
RNPEP	1	201951500	201975275	0.038	rs4915236	-3.82	rs55725112	-0.000292	3.11	-0.3939	929	13	enet	0.0027	0.074	3.15902	0.00158	0.278512	saliva_pheno.103	Prolif	saliva:k__Bacteria|p__Proteobacteria|c__Gammaproteobacteria|o__Enterobacterales|f__Pasteurellaceae|g__Haemophilus_A|s__Haemophilus_A_parahaemolyticus_mgs_2975
RPL5	1	93297582	93307481	0.0285	rs12240065	2.91	rs681373	-0.001	-2.91	-1.96	1062	1062	blup	0.0019	0.11	0.64256	0.52051	0.914841837	saliva_pheno.103	Prolif	saliva:k__Bacteria|p__Proteobacteria|c__Gammaproteobacteria|o__Enterobacterales|f__Pasteurellaceae|g__Haemophilus_A|s__Haemophilus_A_parahaemolyticus_mgs_2975
SDC3	1	31342314	31381608	0.0513	rs6675467	2.52	rs201473316	-0.00057	3.48	-0.158	1653	1653	blup	0.007	0.0096	0.9619	0.3361	0.905039474	saliva_pheno.103	Prolif	saliva:k__Bacteria|p__Proteobacteria|c__Gammaproteobacteria|o__Enterobacterales|f__Pasteurellaceae|g__Haemophilus_A|s__Haemophilus_A_parahaemolyticus_mgs_2975
SIPA1L2	1	232533711	232697304	0.0342	rs58663561	3.02	rs16856305	-0.001075	5.87	0.3183	1867	1867	blup	-0.001	0.7	1.09565	0.27323	0.905039474	saliva_pheno.103	Prolif	saliva:k__Bacteria|p__Proteobacteria|c__Gammaproteobacteria|o__Enterobacterales|f__Pasteurellaceae|g__Haemophilus_A|s__Haemophilus_A_parahaemolyticus_mgs_2975
SLC2A1	1	43391052	43424530	0.0228	rs841832	-3.24	rs9729220	0.00332	3.98	-0.9009	1306	1	top1	0.0033	0.054	-0.9009	0.36764	0.905039474	saliva_pheno.103	Prolif	saliva:k__Bacteria|p__Proteobacteria|c__Gammaproteobacteria|o__Enterobacterales|f__Pasteurellaceae|g__Haemophilus_A|s__Haemophilus_A_parahaemolyticus_mgs_2975
SMPDL3B	1	28261504	28285668	0.0563	rs11809640	2.04	rs12040088	0.004292	4.62	1.3256	690	5	lasso	0.007	0.0094	1.32561	0.18497	0.889918421	saliva_pheno.103	Prolif	saliva:k__Bacteria|p__Proteobacteria|c__Gammaproteobacteria|o__Enterobacterales|f__Pasteurellaceae|g__Haemophilus_A|s__Haemophilus_A_parahaemolyticus_mgs_2975
SRSF11	1	70671365	70718735	0.0239	rs3980614	3.22	rs58927829	0.002785	3.76	-0.2334	1180	1	top1	0.0028	0.071	-0.23338	0.81547	0.989265736	saliva_pheno.103	Prolif	saliva:k__Bacteria|p__Proteobacteria|c__Gammaproteobacteria|o__Enterobacterales|f__Pasteurellaceae|g__Haemophilus_A|s__Haemophilus_A_parahaemolyticus_mgs_2975
SYDE2	1	85622556	85666729	0.0272	rs17398091	-3.07	rs2254557	-0.000766	4.32	-0.283	1432	4	lasso	0.00014	0.29	-0.40351	0.68657	0.98320911	saliva_pheno.103	Prolif	saliva:k__Bacteria|p__Proteobacteria|c__Gammaproteobacteria|o__Enterobacterales|f__Pasteurellaceae|g__Haemophilus_A|s__Haemophilus_A_parahaemolyticus_mgs_2975
TARBP1	1	234527059	234614849	0.0383	rs6695708	2.61	rs6682502	0.003703	3.62	0.1161	1402	1	top1	0.0037	0.045	0.11614	0.90754	0.989265736	saliva_pheno.103	Prolif	saliva:k__Bacteria|p__Proteobacteria|c__Gammaproteobacteria|o__Enterobacterales|f__Pasteurellaceae|g__Haemophilus_A|s__Haemophilus_A_parahaemolyticus_mgs_2975
THEMIS2	1	28199055	28213196	0.1182	rs11809640	2.04	rs7340035	0.033097	6.31	-0.1	586	9	lasso	0.054	1.20E-11	-0.80714	0.41958	0.908593313	saliva_pheno.103	Prolif	saliva:k__Bacteria|p__Proteobacteria|c__Gammaproteobacteria|o__Enterobacterales|f__Pasteurellaceae|g__Haemophilus_A|s__Haemophilus_A_parahaemolyticus_mgs_2975
TMEM240	1	1470554	1475833	0.2573	rs115492961	3.03	rs9329412	0.00977	7.63	2.0996	1326	1	top1	0.0098	0.0027	2.09956	0.03577	0.847864407	saliva_pheno.103	Prolif	saliva:k__Bacteria|p__Proteobacteria|c__Gammaproteobacteria|o__Enterobacterales|f__Pasteurellaceae|g__Haemophilus_A|s__Haemophilus_A_parahaemolyticus_mgs_2975
TNFRSF1B	1	12227060	12269285	0.0345	rs11801879	-2.64	rs12724129	-0.001131	-3.24	0.6908	1547	1547	blup	0.0055	0.02	-0.11076	0.9118	0.989265736	saliva_pheno.103	Prolif	saliva:k__Bacteria|p__Proteobacteria|c__Gammaproteobacteria|o__Enterobacterales|f__Pasteurellaceae|g__Haemophilus_A|s__Haemophilus_A_parahaemolyticus_mgs_2975
TRIM63	1	26377795	26394927	0.016	rs12750420	3.11	rs201779809	-0.000713	3.27	0.0132	1380	1	top1	-0.00071	0.52	0.01318	0.98948	0.995369762	saliva_pheno.103	Prolif	saliva:k__Bacteria|p__Proteobacteria|c__Gammaproteobacteria|o__Enterobacterales|f__Pasteurellaceae|g__Haemophilus_A|s__Haemophilus_A_parahaemolyticus_mgs_2975
TTC13	1	231041989	231114621	0.0322	rs1359866	-3.5	rs1101460	-0.001101	3.78	0.132	2163	2163	blup	0.0067	0.011	0.83064	0.40618	0.905039474	saliva_pheno.103	Prolif	saliva:k__Bacteria|p__Proteobacteria|c__Gammaproteobacteria|o__Enterobacterales|f__Pasteurellaceae|g__Haemophilus_A|s__Haemophilus_A_parahaemolyticus_mgs_2975
USF1	1	161009041	161015767	0.021	rs3820095	2.72	rs61801111	-0.001052	3.84	1.1955	1343	1343	blup	0.0012	0.16	2.25684	0.02402	0.84292	saliva_pheno.103	Prolif	saliva:k__Bacteria|p__Proteobacteria|c__Gammaproteobacteria|o__Enterobacterales|f__Pasteurellaceae|g__Haemophilus_A|s__Haemophilus_A_parahaemolyticus_mgs_2975
USP48	1	22004791	22110099	0.0481	rs829411	-4.07	rs12566538	0.022971	-4.82	1.4245	1433	1	top1	0.023	8.20E-06	-1.4245	0.1543	0.878641563	saliva_pheno.103	Prolif	saliva:k__Bacteria|p__Proteobacteria|c__Gammaproteobacteria|o__Enterobacterales|f__Pasteurellaceae|g__Haemophilus_A|s__Haemophilus_A_parahaemolyticus_mgs_2975
UTS2	1	7903143	7913572	0.1966	rs11587061	-2.82	rs519546	0.13515	-10.97	0.1645	1208	1	top1	0.14	1.10E-27	-0.16447	0.86936	0.989265736	saliva_pheno.103	Prolif	saliva:k__Bacteria|p__Proteobacteria|c__Gammaproteobacteria|o__Enterobacterales|f__Pasteurellaceae|g__Haemophilus_A|s__Haemophilus_A_parahaemolyticus_mgs_2975
XCL2	1	168510003	168513235	0.0287	rs111301273	-3.21	rs2984590	-0.000357	3.08	-0.2668	1056	1056	blup	0.0014	0.14	-0.0415	0.9669	0.995369762	saliva_pheno.103	Prolif	saliva:k__Bacteria|p__Proteobacteria|c__Gammaproteobacteria|o__Enterobacterales|f__Pasteurellaceae|g__Haemophilus_A|s__Haemophilus_A_parahaemolyticus_mgs_2975
ZBTB7B	1	154975127	154990998	0.0153	rs1620619	2.63	rs12087657	-0.000973	-3.29	0.778	763	1	lasso	0.001	0.18	-0.77801	0.43656	0.908593313	saliva_pheno.103	Prolif	saliva:k__Bacteria|p__Proteobacteria|c__Gammaproteobacteria|o__Enterobacterales|f__Pasteurellaceae|g__Haemophilus_A|s__Haemophilus_A_parahaemolyticus_mgs_2975
ZMYM1	1	35525387	35581460	0.0174	rs2107782	-3.06	rs4072108	-0.001063	3.4	-0.9082	820	6	lasso	-0.00011	0.34	-0.89377	0.37145	0.905039474	saliva_pheno.103	Prolif	saliva:k__Bacteria|p__Proteobacteria|c__Gammaproteobacteria|o__Enterobacterales|f__Pasteurellaceae|g__Haemophilus_A|s__Haemophilus_A_parahaemolyticus_mgs_2975
ZNF281	1	200374068	200379184	0.0365	rs199999518	2.69	rs7518368	-0.000713	3.43	0.2256	1278	1278	blup	0.0059	0.016	0.99563	0.31943	0.905039474	saliva_pheno.103	Prolif	saliva:k__Bacteria|p__Proteobacteria|c__Gammaproteobacteria|o__Enterobacterales|f__Pasteurellaceae|g__Haemophilus_A|s__Haemophilus_A_parahaemolyticus_mgs_2975
ZNF326	1	90460671	90501090	0.0179	rs699539	2.8	rs4332342	0.006092	2.92	1.6372	915	1	top1	0.0061	0.015	1.63716	0.1016	0.878641563	saliva_pheno.103	Prolif	saliva:k__Bacteria|p__Proteobacteria|c__Gammaproteobacteria|o__Enterobacterales|f__Pasteurellaceae|g__Haemophilus_A|s__Haemophilus_A_parahaemolyticus_mgs_2975
ZNF683	1	26688125	26701013	0.0211	rs12750420	3.11	rs72879042	-0.000758	4.15	0.0648	1285	5	lasso	0.00097	0.18	0.17518	0.86093	0.989265736	saliva_pheno.103	Prolif	saliva:k__Bacteria|p__Proteobacteria|c__Gammaproteobacteria|o__Enterobacterales|f__Pasteurellaceae|g__Haemophilus_A|s__Haemophilus_A_parahaemolyticus_mgs_2975
ZNF684	1	40997233	41013841	0.0288	rs72941505	-3.37	rs3737815	-0.001229	4.07	1.0774	1155	1	lasso	0.0023	0.09	1.07736	0.28132	0.905039474	saliva_pheno.103	Prolif	saliva:k__Bacteria|p__Proteobacteria|c__Gammaproteobacteria|o__Enterobacterales|f__Pasteurellaceae|g__Haemophilus_A|s__Haemophilus_A_parahaemolyticus_mgs_2975
ACYP2	2	54197975	54532437	0.0143	rs34474573	2.85	rs7559947	-0.00111	-3.19	0.80097	2188	2188	blup	0.00014	0.29	0.5184	0.6042	0.950173023	saliva_pheno.103	Prolif	saliva:k__Bacteria|p__Proteobacteria|c__Gammaproteobacteria|o__Enterobacterales|f__Pasteurellaceae|g__Haemophilus_A|s__Haemophilus_A_parahaemolyticus_mgs_2975
AGFG1	2	228336868	228425930	0.031	rs56411018	-2.38	rs76675351	0.001678	3.76	-0.17448	1834	3	lasso	0.0088	0.0041	-0.3277	0.7431	0.985356157	saliva_pheno.103	Prolif	saliva:k__Bacteria|p__Proteobacteria|c__Gammaproteobacteria|o__Enterobacterales|f__Pasteurellaceae|g__Haemophilus_A|s__Haemophilus_A_parahaemolyticus_mgs_2975
ANAPC1	2	112523848	112642267	0.0151	rs35757708	-2.11	rs4241120	-0.001128	-3.15	-0.59157	746	746	blup	0.00086	0.19	0.0981	0.9218	0.989265736	saliva_pheno.103	Prolif	saliva:k__Bacteria|p__Proteobacteria|c__Gammaproteobacteria|o__Enterobacterales|f__Pasteurellaceae|g__Haemophilus_A|s__Haemophilus_A_parahaemolyticus_mgs_2975
ANKRD30BL	2	132905164	133015542	0.0152	rs2315593	2.95	rs4542903	-0.001219	4.06	-0.23367	343	2	lasso	0.034	7.90E-08	-0.1955	0.845	0.989265736	saliva_pheno.103	Prolif	saliva:k__Bacteria|p__Proteobacteria|c__Gammaproteobacteria|o__Enterobacterales|f__Pasteurellaceae|g__Haemophilus_A|s__Haemophilus_A_parahaemolyticus_mgs_2975
ANKRD53	2	71205510	71212626	0.9333	rs72622609	-2.52	rs34366412	-0.000699	4.83	1.35514	1426	1	top1	-7.00E-04	0.51	1.3551	0.1754	0.889918421	saliva_pheno.103	Prolif	saliva:k__Bacteria|p__Proteobacteria|c__Gammaproteobacteria|o__Enterobacterales|f__Pasteurellaceae|g__Haemophilus_A|s__Haemophilus_A_parahaemolyticus_mgs_2975
ATG9A	2	220074494	220094439	0.0201	rs17608747	2.01	rs72951772	0.00422	4.19	0.6617	933	3	lasso	0.0066	0.012	0.6882	0.4913	0.913596783	saliva_pheno.103	Prolif	saliva:k__Bacteria|p__Proteobacteria|c__Gammaproteobacteria|o__Enterobacterales|f__Pasteurellaceae|g__Haemophilus_A|s__Haemophilus_A_parahaemolyticus_mgs_2975
ATOH8	2	85978467	86015189	0.1881	rs7579665	-2.46	rs1019591	-0.001077	7.5	-0.82458	1302	1	top1	-0.0011	0.72	-0.8246	0.4096	0.907834754	saliva_pheno.103	Prolif	saliva:k__Bacteria|p__Proteobacteria|c__Gammaproteobacteria|o__Enterobacterales|f__Pasteurellaceae|g__Haemophilus_A|s__Haemophilus_A_parahaemolyticus_mgs_2975
ATP6V1C2	2	10861775	10925236	0.08	rs10929646	-3.08	rs13417997	-0.001201	4.33	0.16573	1586	6	lasso	-0.00057	0.47	0.2119	0.8322	0.989265736	saliva_pheno.103	Prolif	saliva:k__Bacteria|p__Proteobacteria|c__Gammaproteobacteria|o__Enterobacterales|f__Pasteurellaceae|g__Haemophilus_A|s__Haemophilus_A_parahaemolyticus_mgs_2975
ATP6V1E2	2	46717889	46769696	0.0181	rs3820729	-2.77	rs1824050	0.001465	-3.39	-0.85808	1571	1571	blup	0.0018	0.12	0.7227	0.4698	0.913596783	saliva_pheno.103	Prolif	saliva:k__Bacteria|p__Proteobacteria|c__Gammaproteobacteria|o__Enterobacterales|f__Pasteurellaceae|g__Haemophilus_A|s__Haemophilus_A_parahaemolyticus_mgs_2975
ATRAID	2	27434895	27440046	0.0349	rs13021112	-1.57	rs35784342	0.006365	4.02	0.41115	788	1	top1	0.0064	0.013	0.4112	0.681	0.98320911	saliva_pheno.103	Prolif	saliva:k__Bacteria|p__Proteobacteria|c__Gammaproteobacteria|o__Enterobacterales|f__Pasteurellaceae|g__Haemophilus_A|s__Haemophilus_A_parahaemolyticus_mgs_2975
C2orf50	2	11273179	11286916	0.0287	rs13007909	2.94	rs10186932	-0.001105	3.43	0.06084	1082	1082	blup	0.012	0.00096	0.7879	0.4308	0.908593313	saliva_pheno.103	Prolif	saliva:k__Bacteria|p__Proteobacteria|c__Gammaproteobacteria|o__Enterobacterales|f__Pasteurellaceae|g__Haemophilus_A|s__Haemophilus_A_parahaemolyticus_mgs_2975
CCDC173	2	170501935	170550943	0.06	rs6752012	2.54	rs73022432	0.002894	6.67	0.30931	1931	1931	blup	0.015	0.00031	2.0651	0.0389	0.847864407	saliva_pheno.103	Prolif	saliva:k__Bacteria|p__Proteobacteria|c__Gammaproteobacteria|o__Enterobacterales|f__Pasteurellaceae|g__Haemophilus_A|s__Haemophilus_A_parahaemolyticus_mgs_2975
CD8A	2	87011729	87035519	0.0244	rs79433989	2.98	rs58740162	0.001838	-3.77	0.25389	901	901	blup	0.0051	0.023	0.0526	0.9581	0.991497676	saliva_pheno.103	Prolif	saliva:k__Bacteria|p__Proteobacteria|c__Gammaproteobacteria|o__Enterobacterales|f__Pasteurellaceae|g__Haemophilus_A|s__Haemophilus_A_parahaemolyticus_mgs_2975
CDKL4	2	39402787	39456729	0.8291	rs2192938	2.63	rs113906165	-0.001127	4.63	0.66798	1114	1	top1	-0.0011	0.77	0.668	0.5041	0.913596783	saliva_pheno.103	Prolif	saliva:k__Bacteria|p__Proteobacteria|c__Gammaproteobacteria|o__Enterobacterales|f__Pasteurellaceae|g__Haemophilus_A|s__Haemophilus_A_parahaemolyticus_mgs_2975
CLIP4	2	29320571	29412509	0.0188	rs57253998	3.08	rs7606115	-0.001089	3.44	-0.7154	1482	1482	blup	0.00015	0.29	0.8438	0.3988	0.905039474	saliva_pheno.103	Prolif	saliva:k__Bacteria|p__Proteobacteria|c__Gammaproteobacteria|o__Enterobacterales|f__Pasteurellaceae|g__Haemophilus_A|s__Haemophilus_A_parahaemolyticus_mgs_2975
COPS7B	2	232646381	232673963	0.0166	rs1529807	2.8	rs56954307	-0.001218	-3.24	-1.08927	1055	1055	blup	0.0049	0.026	1.5034	0.1327	0.878641563	saliva_pheno.103	Prolif	saliva:k__Bacteria|p__Proteobacteria|c__Gammaproteobacteria|o__Enterobacterales|f__Pasteurellaceae|g__Haemophilus_A|s__Haemophilus_A_parahaemolyticus_mgs_2975
COX7A2L	2	42560686	42652228	0.0108	rs78923518	3.84	rs6544545	-0.000243	3.76	1.5971	1683	4	enet	0.0034	0.052	1.973	0.0485	0.847864407	saliva_pheno.103	Prolif	saliva:k__Bacteria|p__Proteobacteria|c__Gammaproteobacteria|o__Enterobacterales|f__Pasteurellaceae|g__Haemophilus_A|s__Haemophilus_A_parahaemolyticus_mgs_2975
CYP27A1	2	219646472	219680016	0.9967	rs2695343	-2.48	rs449468	-0.00123	6.6	0.01816	1138	47	lasso	-0.001	0.69	0.486	0.627	0.961674273	saliva_pheno.103	Prolif	saliva:k__Bacteria|p__Proteobacteria|c__Gammaproteobacteria|o__Enterobacterales|f__Pasteurellaceae|g__Haemophilus_A|s__Haemophilus_A_parahaemolyticus_mgs_2975
DCAF17	2	172290727	172341562	0.0188	rs12617339	-3.95	rs17281735	0.014449	-4.09	0.38197	1479	1	top1	0.014	0.00034	-0.382	0.7025	0.98320911	saliva_pheno.103	Prolif	saliva:k__Bacteria|p__Proteobacteria|c__Gammaproteobacteria|o__Enterobacterales|f__Pasteurellaceae|g__Haemophilus_A|s__Haemophilus_A_parahaemolyticus_mgs_2975
DNAH6	2	84743579	85046713	0.0413	rs12473633	-2.44	rs61031847	-0.000614	4.35	2.31441	1331	1331	blup	2.00E-04	0.28	0.4333	0.6648	0.98320911	saliva_pheno.103	Prolif	saliva:k__Bacteria|p__Proteobacteria|c__Gammaproteobacteria|o__Enterobacterales|f__Pasteurellaceae|g__Haemophilus_A|s__Haemophilus_A_parahaemolyticus_mgs_2975
EFR3B	2	25264999	25378243	0.0477	rs58048722	3.37	rs1978882	-0.001045	4.49	0.83326	1282	1	top1	-0.001	0.7	0.8333	0.4047	0.905039474	saliva_pheno.103	Prolif	saliva:k__Bacteria|p__Proteobacteria|c__Gammaproteobacteria|o__Enterobacterales|f__Pasteurellaceae|g__Haemophilus_A|s__Haemophilus_A_parahaemolyticus_mgs_2975
EMILIN1	2	27301435	27309271	0.0149	rs1275931	2.37	rs35538505	-0.001057	2.97	0.0426	813	813	blup	0.0033	0.056	-1.0065	0.3142	0.905039474	saliva_pheno.103	Prolif	saliva:k__Bacteria|p__Proteobacteria|c__Gammaproteobacteria|o__Enterobacterales|f__Pasteurellaceae|g__Haemophilus_A|s__Haemophilus_A_parahaemolyticus_mgs_2975
FAM161A	2	62051989	62081278	0.0178	rs76932738	-2.83	rs6736243	0.002926	3.26	0.54426	853	4	lasso	0.011	0.0015	0.5443	0.5863	0.946079621	saliva_pheno.103	Prolif	saliva:k__Bacteria|p__Proteobacteria|c__Gammaproteobacteria|o__Enterobacterales|f__Pasteurellaceae|g__Haemophilus_A|s__Haemophilus_A_parahaemolyticus_mgs_2975
FIGLA	2	71004442	71017775	0.0291	rs72622609	-2.52	rs61559182	-0.000882	3.51	0.10158	1360	1	lasso	0.037	2.00E-08	-0.2997	0.7644	0.989265736	saliva_pheno.103	Prolif	saliva:k__Bacteria|p__Proteobacteria|c__Gammaproteobacteria|o__Enterobacterales|f__Pasteurellaceae|g__Haemophilus_A|s__Haemophilus_A_parahaemolyticus_mgs_2975
GEMIN6	2	38978676	39012142	0.0189	rs372374	2.5	rs566713692	-0.001108	-2.83	0.94285	1338	1338	blup	-0.00089	0.6	1.1175	0.2638	0.905039474	saliva_pheno.103	Prolif	saliva:k__Bacteria|p__Proteobacteria|c__Gammaproteobacteria|o__Enterobacterales|f__Pasteurellaceae|g__Haemophilus_A|s__Haemophilus_A_parahaemolyticus_mgs_2975
HTR2B	2	231972944	231989832	0.0173	rs17619600	-3	rs73089558	-0.001122	4.19	2.49055	1365	1365	blup	-0.00087	0.59	1.0338	0.3012	0.905039474	saliva_pheno.103	Prolif	saliva:k__Bacteria|p__Proteobacteria|c__Gammaproteobacteria|o__Enterobacterales|f__Pasteurellaceae|g__Haemophilus_A|s__Haemophilus_A_parahaemolyticus_mgs_2975
IL1R2	2	102608306	102645006	0.0414	rs113124550	-2.72	rs1997503	-0.001042	3.57	0.36586	1671	1671	blup	-0.00098	0.65	1.0282	0.3039	0.905039474	saliva_pheno.103	Prolif	saliva:k__Bacteria|p__Proteobacteria|c__Gammaproteobacteria|o__Enterobacterales|f__Pasteurellaceae|g__Haemophilus_A|s__Haemophilus_A_parahaemolyticus_mgs_2975
MCM6	2	136597196	136633996	0.0583	rs2304371	-3.09	rs16832995	-0.00072	3.38	0.24965	1086	1086	blup	0.0086	0.0045	-1.3585	0.1743	0.889918421	saliva_pheno.103	Prolif	saliva:k__Bacteria|p__Proteobacteria|c__Gammaproteobacteria|o__Enterobacterales|f__Pasteurellaceae|g__Haemophilus_A|s__Haemophilus_A_parahaemolyticus_mgs_2975
MDH1B	2	207602487	207630271	0.0603	rs741475	-3.49	rs111716750	0.001933	5.54	-1.71882	1013	1	top1	0.0019	0.11	-1.7188	0.0856	0.878641563	saliva_pheno.103	Prolif	saliva:k__Bacteria|p__Proteobacteria|c__Gammaproteobacteria|o__Enterobacterales|f__Pasteurellaceae|g__Haemophilus_A|s__Haemophilus_A_parahaemolyticus_mgs_2975
METAP1D	2	172864490	172947158	0.0249	rs12617339	-3.95	rs59895307	0.006043	3.34	-1.79097	2088	1	top1	0.006	0.015	-1.791	0.0733	0.847864407	saliva_pheno.103	Prolif	saliva:k__Bacteria|p__Proteobacteria|c__Gammaproteobacteria|o__Enterobacterales|f__Pasteurellaceae|g__Haemophilus_A|s__Haemophilus_A_parahaemolyticus_mgs_2975
NABP1	2	192542794	192561385	0.022	rs7598944	-2.82	rs59642822	-0.000777	-2.81	-0.03596	695	695	blup	0.0019	0.11	0.3829	0.7018	0.98320911	saliva_pheno.103	Prolif	saliva:k__Bacteria|p__Proteobacteria|c__Gammaproteobacteria|o__Enterobacterales|f__Pasteurellaceae|g__Haemophilus_A|s__Haemophilus_A_parahaemolyticus_mgs_2975
NYAP2	2	226265364	226518734	0.0264	rs7561553	-2.75	rs8179622	-0.000832	3.86	0.21968	1592	1592	blup	7.30E-05	0.3	-0.9452	0.3446	0.905039474	saliva_pheno.103	Prolif	saliva:k__Bacteria|p__Proteobacteria|c__Gammaproteobacteria|o__Enterobacterales|f__Pasteurellaceae|g__Haemophilus_A|s__Haemophilus_A_parahaemolyticus_mgs_2975
PAIP2B	2	71409869	71454213	0.055	rs72622609	-2.52	rs12622566	-0.001057	4.37	1.52437	1401	1401	blup	0.0047	0.028	1.4266	0.1537	0.878641563	saliva_pheno.103	Prolif	saliva:k__Bacteria|p__Proteobacteria|c__Gammaproteobacteria|o__Enterobacterales|f__Pasteurellaceae|g__Haemophilus_A|s__Haemophilus_A_parahaemolyticus_mgs_2975
PPM1G	2	27604061	27632554	0.0127	rs13021112	-1.57	rs2384573	0.000125	3.41	-0.00158	741	741	blup	0.0072	0.0086	-0.75	0.4532	0.913596783	saliva_pheno.103	Prolif	saliva:k__Bacteria|p__Proteobacteria|c__Gammaproteobacteria|o__Enterobacterales|f__Pasteurellaceae|g__Haemophilus_A|s__Haemophilus_A_parahaemolyticus_mgs_2975
PREB	2	27353624	27357543	0.0513	rs1275931	2.37	rs72810784	0.009162	3.97	0.44313	808	1	top1	0.0092	0.0036	0.4431	0.6577	0.982948571	saliva_pheno.103	Prolif	saliva:k__Bacteria|p__Proteobacteria|c__Gammaproteobacteria|o__Enterobacterales|f__Pasteurellaceae|g__Haemophilus_A|s__Haemophilus_A_parahaemolyticus_mgs_2975
PRKCE	2	45878484	46415129	0.0378	rs3820729	-2.77	rs35306983	-0.001225	3.82	-0.01116	1974	1974	blup	0.0095	0.0031	1.5018	0.1332	0.878641563	saliva_pheno.103	Prolif	saliva:k__Bacteria|p__Proteobacteria|c__Gammaproteobacteria|o__Enterobacterales|f__Pasteurellaceae|g__Haemophilus_A|s__Haemophilus_A_parahaemolyticus_mgs_2975
RAPH1	2	204259068	204400133	0.1485	rs2353319	-2.91	rs2732869	0.015117	6.54	1.38208	1129	3	lasso	0.019	5.00E-05	1.6034	0.1089	0.878641563	saliva_pheno.103	Prolif	saliva:k__Bacteria|p__Proteobacteria|c__Gammaproteobacteria|o__Enterobacterales|f__Pasteurellaceae|g__Haemophilus_A|s__Haemophilus_A_parahaemolyticus_mgs_2975
RGPD1	2	87135076	87241104	0.0313	rs79315877	2.46	rs13394423	-0.001188	5.93	0.25356	586	1	top1	-0.0012	0.85	0.2536	0.7998	0.989265736	saliva_pheno.103	Prolif	saliva:k__Bacteria|p__Proteobacteria|c__Gammaproteobacteria|o__Enterobacterales|f__Pasteurellaceae|g__Haemophilus_A|s__Haemophilus_A_parahaemolyticus_mgs_2975
RPIA	2	88991162	89050452	0.0263	rs13431169	-1.58	rs79992736	-0.000479	-2.93	0.21892	532	15	enet	0.00098	0.18	0.216	0.829	0.989265736	saliva_pheno.103	Prolif	saliva:k__Bacteria|p__Proteobacteria|c__Gammaproteobacteria|o__Enterobacterales|f__Pasteurellaceae|g__Haemophilus_A|s__Haemophilus_A_parahaemolyticus_mgs_2975
SLC16A14	2	230899698	230933715	0.0356	rs11678451	-2.22	rs62191337	-0.001158	3.84	0.69457	1346	1346	blup	0.00042	0.25	0.3879	0.6981	0.98320911	saliva_pheno.103	Prolif	saliva:k__Bacteria|p__Proteobacteria|c__Gammaproteobacteria|o__Enterobacterales|f__Pasteurellaceae|g__Haemophilus_A|s__Haemophilus_A_parahaemolyticus_mgs_2975
SPEG	2	220299568	220363009	0.0687	rs6716561	-2.03	rs62183486	-0.001175	3.76	-0.00728	1059	1	lasso	-0.00052	0.45	-1.9386	0.0526	0.847864407	saliva_pheno.103	Prolif	saliva:k__Bacteria|p__Proteobacteria|c__Gammaproteobacteria|o__Enterobacterales|f__Pasteurellaceae|g__Haemophilus_A|s__Haemophilus_A_parahaemolyticus_mgs_2975
SPR	2	73114489	73119287	0.0572	rs2140268	2.48	rs7558708	-0.000827	4.42	-0.60772	204	1	top1	-0.00083	0.57	-0.6077	0.5434	0.917380645	saliva_pheno.103	Prolif	saliva:k__Bacteria|p__Proteobacteria|c__Gammaproteobacteria|o__Enterobacterales|f__Pasteurellaceae|g__Haemophilus_A|s__Haemophilus_A_parahaemolyticus_mgs_2975
SPTBN1	2	54683422	54896812	0.0211	rs34474573	2.85	rs10204932	-0.001176	-3.08	-1.67459	1965	1965	blup	-3.50E-06	0.32	-0.9241	0.3554	0.905039474	saliva_pheno.103	Prolif	saliva:k__Bacteria|p__Proteobacteria|c__Gammaproteobacteria|o__Enterobacterales|f__Pasteurellaceae|g__Haemophilus_A|s__Haemophilus_A_parahaemolyticus_mgs_2975
THNSL2	2	88469835	88486146	0.8398	rs2970907	1.88	rs9636419	-0.000111	2.61	-0.35656	688	1	top1	-0.00011	0.34	-0.3566	0.7214	0.983233159	saliva_pheno.103	Prolif	saliva:k__Bacteria|p__Proteobacteria|c__Gammaproteobacteria|o__Enterobacterales|f__Pasteurellaceae|g__Haemophilus_A|s__Haemophilus_A_parahaemolyticus_mgs_2975
THUMPD2	2	39963200	40006407	0.0417	rs2192938	2.63	rs62136469	-0.001182	3.99	1.24317	1560	1560	blup	0.0082	0.0055	0.9267	0.3541	0.905039474	saliva_pheno.103	Prolif	saliva:k__Bacteria|p__Proteobacteria|c__Gammaproteobacteria|o__Enterobacterales|f__Pasteurellaceae|g__Haemophilus_A|s__Haemophilus_A_parahaemolyticus_mgs_2975
TMEM177	2	120436743	120444083	0.0203	rs11687754	-3.17	rs67829508	-0.000632	-3.32	0.51623	792	2	lasso	0.0086	0.0046	-0.5181	0.6044	0.950173023	saliva_pheno.103	Prolif	saliva:k__Bacteria|p__Proteobacteria|c__Gammaproteobacteria|o__Enterobacterales|f__Pasteurellaceae|g__Haemophilus_A|s__Haemophilus_A_parahaemolyticus_mgs_2975
UBE2F	2	238875469	238951236	0.0271	rs13404177	3.31	rs74003113	-0.001223	-3.14	1.09618	1823	1823	blup	0.0085	0.0049	-0.7297	0.4656	0.913596783	saliva_pheno.103	Prolif	saliva:k__Bacteria|p__Proteobacteria|c__Gammaproteobacteria|o__Enterobacterales|f__Pasteurellaceae|g__Haemophilus_A|s__Haemophilus_A_parahaemolyticus_mgs_2975
UBXN4	2	136499189	136542625	0.022	rs2304371	-3.09	rs57599175	0.003868	-3.7	-0.80649	954	954	blup	0.004	0.039	-0.6921	0.4888	0.913596783	saliva_pheno.103	Prolif	saliva:k__Bacteria|p__Proteobacteria|c__Gammaproteobacteria|o__Enterobacterales|f__Pasteurellaceae|g__Haemophilus_A|s__Haemophilus_A_parahaemolyticus_mgs_2975
WDR35	2	20110021	20189892	0.0237	rs11684327	3.24	rs2347858	0.004902	4.32	0.41877	1711	1711	blup	0.0079	0.0065	2.4484	0.0143	0.676	saliva_pheno.103	Prolif	saliva:k__Bacteria|p__Proteobacteria|c__Gammaproteobacteria|o__Enterobacterales|f__Pasteurellaceae|g__Haemophilus_A|s__Haemophilus_A_parahaemolyticus_mgs_2975
ALG3	3	183960089	183967336	0.0847	rs2228291	2.82	rs2606228	-0.000903	4.06	-1.0836	1455	1455	blup	0.019	3.90E-05	-0.3372	0.73596	0.984247984	saliva_pheno.103	Prolif	saliva:k__Bacteria|p__Proteobacteria|c__Gammaproteobacteria|o__Enterobacterales|f__Pasteurellaceae|g__Haemophilus_A|s__Haemophilus_A_parahaemolyticus_mgs_2975
ARHGEF26	3	153838792	153975616	0.0158	rs7630961	2.9	rs71308473	0.00586	5	0.9226	1618	14	enet	0.012	0.0012	0.9611	0.33649	0.905039474	saliva_pheno.103	Prolif	saliva:k__Bacteria|p__Proteobacteria|c__Gammaproteobacteria|o__Enterobacterales|f__Pasteurellaceae|g__Haemophilus_A|s__Haemophilus_A_parahaemolyticus_mgs_2975
ARIH2OS	3	48955221	48956818	0.0211	rs56411893	-3.53	rs1459249	-0.000588	3.18	-2.3999	598	598	blup	0.0082	0.0055	-0.6779	0.49783	0.913596783	saliva_pheno.103	Prolif	saliva:k__Bacteria|p__Proteobacteria|c__Gammaproteobacteria|o__Enterobacterales|f__Pasteurellaceae|g__Haemophilus_A|s__Haemophilus_A_parahaemolyticus_mgs_2975
B3GALNT1	3	160801671	160823172	0.0244	rs778661	2.99	rs115404711	0.000543	3.15	0.9091	1868	4	lasso	0.0012	0.16	0.9103	0.36264	0.905039474	saliva_pheno.103	Prolif	saliva:k__Bacteria|p__Proteobacteria|c__Gammaproteobacteria|o__Enterobacterales|f__Pasteurellaceae|g__Haemophilus_A|s__Haemophilus_A_parahaemolyticus_mgs_2975
C3orf58	3	143690640	143767561	0.0293	rs1525861	-2.51	rs9825095	-0.00123	-3.44	0.1873	1273	2	lasso	0.017	0.00012	-0.1872	0.85147	0.989265736	saliva_pheno.103	Prolif	saliva:k__Bacteria|p__Proteobacteria|c__Gammaproteobacteria|o__Enterobacterales|f__Pasteurellaceae|g__Haemophilus_A|s__Haemophilus_A_parahaemolyticus_mgs_2975
C3orf67	3	58703092	59035810	0.0268	rs9818686	-3.42	rs6788756	0.000463	2.72	-0.5178	1314	1314	blup	0.002	0.11	-0.6837	0.49417	0.913596783	saliva_pheno.103	Prolif	saliva:k__Bacteria|p__Proteobacteria|c__Gammaproteobacteria|o__Enterobacterales|f__Pasteurellaceae|g__Haemophilus_A|s__Haemophilus_A_parahaemolyticus_mgs_2975
CAMP	3	48264837	48266981	0.9749	rs2267844	-3.67	rs558692244	-0.0011	6.18	0.4499	708	34	lasso	-0.00088	0.6	-1.297	0.19461	0.889918421	saliva_pheno.103	Prolif	saliva:k__Bacteria|p__Proteobacteria|c__Gammaproteobacteria|o__Enterobacterales|f__Pasteurellaceae|g__Haemophilus_A|s__Haemophilus_A_parahaemolyticus_mgs_2975
CCDC58	3	122078438	122102078	0.0188	rs34018564	2.55	rs17282022	-0.000953	3.57	0.8245	1470	2	lasso	0.0062	0.014	0.9053	0.36531	0.905039474	saliva_pheno.103	Prolif	saliva:k__Bacteria|p__Proteobacteria|c__Gammaproteobacteria|o__Enterobacterales|f__Pasteurellaceae|g__Haemophilus_A|s__Haemophilus_A_parahaemolyticus_mgs_2975
CCR1	3	46243200	46249887	0.0486	rs17078339	2.7	rs2276855	-0.00101	4.65	-1.2681	1582	1582	blup	0.0035	0.05	0.3895	0.69694	0.98320911	saliva_pheno.103	Prolif	saliva:k__Bacteria|p__Proteobacteria|c__Gammaproteobacteria|o__Enterobacterales|f__Pasteurellaceae|g__Haemophilus_A|s__Haemophilus_A_parahaemolyticus_mgs_2975
CDV3	3	133292574	133309105	0.051	rs9864997	-3.13	rs62269275	-0.000134	-3.5	1.3522	1438	1438	blup	0.0071	0.0091	-0.1151	0.90833	0.989265736	saliva_pheno.103	Prolif	saliva:k__Bacteria|p__Proteobacteria|c__Gammaproteobacteria|o__Enterobacterales|f__Pasteurellaceae|g__Haemophilus_A|s__Haemophilus_A_parahaemolyticus_mgs_2975
CHCHD4	3	14153580	14166370	0.0261	rs6789507	-2.11	rs2733587	-0.000771	3.34	-0.1593	1279	1	top1	-0.00077	0.54	-0.1593	0.87343	0.989265736	saliva_pheno.103	Prolif	saliva:k__Bacteria|p__Proteobacteria|c__Gammaproteobacteria|o__Enterobacterales|f__Pasteurellaceae|g__Haemophilus_A|s__Haemophilus_A_parahaemolyticus_mgs_2975
COL8A1	3	99357319	99518070	0.0231	rs35236325	-2.91	rs116438327	-0.00117	3.25	-1.1464	1747	1747	blup	-0.00092	0.62	-1.6286	0.10341	0.878641563	saliva_pheno.103	Prolif	saliva:k__Bacteria|p__Proteobacteria|c__Gammaproteobacteria|o__Enterobacterales|f__Pasteurellaceae|g__Haemophilus_A|s__Haemophilus_A_parahaemolyticus_mgs_2975
CSPG5	3	47603729	47622282	0.1229	rs56032309	2.14	rs75251332	-0.00117	6.74	0.6854	554	1	top1	-0.0012	0.82	0.6854	0.49308	0.913596783	saliva_pheno.103	Prolif	saliva:k__Bacteria|p__Proteobacteria|c__Gammaproteobacteria|o__Enterobacterales|f__Pasteurellaceae|g__Haemophilus_A|s__Haemophilus_A_parahaemolyticus_mgs_2975
DAZL	3	16628299	16711813	0.8627	rs9869622	-3.01	rs116055208	-0.000431	4.17	0.2357	1802	1802	blup	-2.00E-04	0.36	-0.2278	0.81978	0.989265736	saliva_pheno.103	Prolif	saliva:k__Bacteria|p__Proteobacteria|c__Gammaproteobacteria|o__Enterobacterales|f__Pasteurellaceae|g__Haemophilus_A|s__Haemophilus_A_parahaemolyticus_mgs_2975
ETV5	3	185764097	185828107	0.0325	rs60497759	-3.24	rs80241172	-0.000368	3.65	-0.4748	954	1	top1	-0.00037	0.4	-0.4748	0.63492	0.961674273	saliva_pheno.103	Prolif	saliva:k__Bacteria|p__Proteobacteria|c__Gammaproteobacteria|o__Enterobacterales|f__Pasteurellaceae|g__Haemophilus_A|s__Haemophilus_A_parahaemolyticus_mgs_2975
FRMD4B	3	69219141	69591734	0.0291	rs12491472	3.22	rs1876305	-0.00123	3.65	2.5687	1906	1906	blup	0.0042	0.036	1.6346	0.10213	0.878641563	saliva_pheno.103	Prolif	saliva:k__Bacteria|p__Proteobacteria|c__Gammaproteobacteria|o__Enterobacterales|f__Pasteurellaceae|g__Haemophilus_A|s__Haemophilus_A_parahaemolyticus_mgs_2975
GATA2	3	128198270	128212028	0.3341	rs12495912	-2.35	rs62644677	-0.0012	5.83	-1.3829	1198	1198	blup	0.023	7.00E-06	-0.6902	0.49004	0.913596783	saliva_pheno.103	Prolif	saliva:k__Bacteria|p__Proteobacteria|c__Gammaproteobacteria|o__Enterobacterales|f__Pasteurellaceae|g__Haemophilus_A|s__Haemophilus_A_parahaemolyticus_mgs_2975
GBE1	3	81538850	81811312	0.0398	rs1477691	2.37	rs73130399	2.08E-05	3.21	-0.8171	1421	1421	blup	0.0089	0.004	-1.5778	0.11461	0.878641563	saliva_pheno.103	Prolif	saliva:k__Bacteria|p__Proteobacteria|c__Gammaproteobacteria|o__Enterobacterales|f__Pasteurellaceae|g__Haemophilus_A|s__Haemophilus_A_parahaemolyticus_mgs_2975
GHRL	3	10327359	10334631	0.0404	rs293784	2.52	rs375024	-0.000997	-3.63	-0.7881	1778	1778	blup	-0.00045	0.43	-0.6513	0.51483	0.914841837	saliva_pheno.103	Prolif	saliva:k__Bacteria|p__Proteobacteria|c__Gammaproteobacteria|o__Enterobacterales|f__Pasteurellaceae|g__Haemophilus_A|s__Haemophilus_A_parahaemolyticus_mgs_2975
GPR160	3	169755717	169803191	0.0216	rs1881966	-2.64	rs6782402	-0.000116	3.61	0.9304	1269	1	top1	-0.00012	0.34	0.9304	0.35219	0.905039474	saliva_pheno.103	Prolif	saliva:k__Bacteria|p__Proteobacteria|c__Gammaproteobacteria|o__Enterobacterales|f__Pasteurellaceae|g__Haemophilus_A|s__Haemophilus_A_parahaemolyticus_mgs_2975
GPR27	3	71803201	71805647	0.0532	rs17009307	-2.68	rs76287135	0.00363	4.85	1.2144	958	1	top1	0.0036	0.047	1.2144	0.22461	0.905039474	saliva_pheno.103	Prolif	saliva:k__Bacteria|p__Proteobacteria|c__Gammaproteobacteria|o__Enterobacterales|f__Pasteurellaceae|g__Haemophilus_A|s__Haemophilus_A_parahaemolyticus_mgs_2975
HEG1	3	124684554	124774802	0.0312	rs2948777	3.37	rs74553200	-0.00111	3.31	0.6045	1880	1880	blup	0.0031	0.061	0.7742	0.43884	0.908593313	saliva_pheno.103	Prolif	saliva:k__Bacteria|p__Proteobacteria|c__Gammaproteobacteria|o__Enterobacterales|f__Pasteurellaceae|g__Haemophilus_A|s__Haemophilus_A_parahaemolyticus_mgs_2975
KBTBD12	3	127634075	127706514	0.0378	rs7627162	-2.13	rs72979349	-0.000983	4.01	0.3282	1101	6	lasso	-0.00053	0.45	0.3507	0.72585	0.983315832	saliva_pheno.103	Prolif	saliva:k__Bacteria|p__Proteobacteria|c__Gammaproteobacteria|o__Enterobacterales|f__Pasteurellaceae|g__Haemophilus_A|s__Haemophilus_A_parahaemolyticus_mgs_2975
KLF15	3	126061478	126076285	0.0691	rs16837521	-2.69	rs56152765	9.28E-05	4.74	-0.3958	1243	7	lasso	0.00055	0.23	-0.2861	0.77479	0.989265736	saliva_pheno.103	Prolif	saliva:k__Bacteria|p__Proteobacteria|c__Gammaproteobacteria|o__Enterobacterales|f__Pasteurellaceae|g__Haemophilus_A|s__Haemophilus_A_parahaemolyticus_mgs_2975
KPNA4	3	160212783	160283376	0.0261	rs778661	2.99	rs78945478	-0.000601	-3.55	0.0706	1445	2	lasso	0.0048	0.027	-0.0133	0.98938	0.995369762	saliva_pheno.103	Prolif	saliva:k__Bacteria|p__Proteobacteria|c__Gammaproteobacteria|o__Enterobacterales|f__Pasteurellaceae|g__Haemophilus_A|s__Haemophilus_A_parahaemolyticus_mgs_2975
LHFPL4	3	9543481	9595486	0.0197	rs9846731	-3.15	rs708571	-0.000871	3.45	-0.6643	1042	1042	blup	0.0021	0.1	-0.0869	0.93078	0.989265736	saliva_pheno.103	Prolif	saliva:k__Bacteria|p__Proteobacteria|c__Gammaproteobacteria|o__Enterobacterales|f__Pasteurellaceae|g__Haemophilus_A|s__Haemophilus_A_parahaemolyticus_mgs_2975
MB21D2	3	192514604	192635950	0.0309	rs79996508	-3.51	rs13090305	-0.00118	3.49	-0.6229	1644	1644	blup	0.0012	0.16	0.9227	0.35618	0.905039474	saliva_pheno.103	Prolif	saliva:k__Bacteria|p__Proteobacteria|c__Gammaproteobacteria|o__Enterobacterales|f__Pasteurellaceae|g__Haemophilus_A|s__Haemophilus_A_parahaemolyticus_mgs_2975
MCCC1	3	182733006	182833863	0.0212	rs3101055	-3.21	rs4859244	0.003	-4.19	-0.6459	1474	7	enet	0.0095	0.0031	-0.0326	0.97403	0.995369762	saliva_pheno.103	Prolif	saliva:k__Bacteria|p__Proteobacteria|c__Gammaproteobacteria|o__Enterobacterales|f__Pasteurellaceae|g__Haemophilus_A|s__Haemophilus_A_parahaemolyticus_mgs_2975
MCF2L2	3	182895831	183146566	0.0315	rs9840852	2.7	rs11922132	0.00103	4.06	1.2892	1934	1934	blup	0.014	0.00041	1.0165	0.30939	0.905039474	saliva_pheno.103	Prolif	saliva:k__Bacteria|p__Proteobacteria|c__Gammaproteobacteria|o__Enterobacterales|f__Pasteurellaceae|g__Haemophilus_A|s__Haemophilus_A_parahaemolyticus_mgs_2975
NEK10	3	27151576	27410951	0.0264	rs62254808	2.79	rs41332545	-0.000933	5.53	-0.846	1996	1	top1	-0.00093	0.62	-0.846	0.39756	0.905039474	saliva_pheno.103	Prolif	saliva:k__Bacteria|p__Proteobacteria|c__Gammaproteobacteria|o__Enterobacterales|f__Pasteurellaceae|g__Haemophilus_A|s__Haemophilus_A_parahaemolyticus_mgs_2975
PIK3CA	3	178865902	178957881	0.0373	rs9877605	2.77	rs9681615	0.00929	4.58	-0.101	1176	1176	blup	0.011	0.0013	-1.3972	0.16235	0.878641563	saliva_pheno.103	Prolif	saliva:k__Bacteria|p__Proteobacteria|c__Gammaproteobacteria|o__Enterobacterales|f__Pasteurellaceae|g__Haemophilus_A|s__Haemophilus_A_parahaemolyticus_mgs_2975
POPDC2	3	119355304	119384171	0.0356	rs76694076	2.74	rs80165144	-0.000555	3.8	0.3359	1412	1412	blup	0.0056	0.018	-2.2125	0.02693	0.84292	saliva_pheno.103	Prolif	saliva:k__Bacteria|p__Proteobacteria|c__Gammaproteobacteria|o__Enterobacterales|f__Pasteurellaceae|g__Haemophilus_A|s__Haemophilus_A_parahaemolyticus_mgs_2975
RPL15	3	23958036	23965183	0.0265	rs79226458	3.26	rs115195177	0.00295	-3.95	0.4939	1259	1	top1	0.0029	0.065	-0.4939	0.62141	0.959071142	saliva_pheno.103	Prolif	saliva:k__Bacteria|p__Proteobacteria|c__Gammaproteobacteria|o__Enterobacterales|f__Pasteurellaceae|g__Haemophilus_A|s__Haemophilus_A_parahaemolyticus_mgs_2975
SLC25A20	3	48894369	48936426	0.0152	rs56411893	-3.53	rs12491849	0.000194	3.53	-3.0811	632	1	top1	0.00019	0.28	-3.0811	0.00206	0.278512	saliva_pheno.103	Prolif	saliva:k__Bacteria|p__Proteobacteria|c__Gammaproteobacteria|o__Enterobacterales|f__Pasteurellaceae|g__Haemophilus_A|s__Haemophilus_A_parahaemolyticus_mgs_2975
SLMAP	3	57741177	57914895	0.0128	rs2078045	2.24	rs141818286	-0.0012	3.73	-0.9138	1129	2	lasso	0.00087	0.19	-0.9165	0.35939	0.905039474	saliva_pheno.103	Prolif	saliva:k__Bacteria|p__Proteobacteria|c__Gammaproteobacteria|o__Enterobacterales|f__Pasteurellaceae|g__Haemophilus_A|s__Haemophilus_A_parahaemolyticus_mgs_2975
SS18L2	3	42623332	42636606	0.0235	rs79108510	-2.2	rs55747246	0.00192	-3.04	-1.0206	1108	23	enet	0.0044	0.033	-0.3546	0.72288	0.983233159	saliva_pheno.103	Prolif	saliva:k__Bacteria|p__Proteobacteria|c__Gammaproteobacteria|o__Enterobacterales|f__Pasteurellaceae|g__Haemophilus_A|s__Haemophilus_A_parahaemolyticus_mgs_2975
TM4SF19	3	196046213	196065374	0.0234	rs6583249	3.34	rs115644290	-0.00123	3.86	0.0941	1071	2	lasso	0.011	0.0019	0.0989	0.92118	0.989265736	saliva_pheno.103	Prolif	saliva:k__Bacteria|p__Proteobacteria|c__Gammaproteobacteria|o__Enterobacterales|f__Pasteurellaceae|g__Haemophilus_A|s__Haemophilus_A_parahaemolyticus_mgs_2975
TNFSF10	3	172223298	172241297	0.0365	rs9877284	-2.56	rs2241063	0.00913	-4.25	0.4011	900	2	lasso	0.014	0.00036	-0.2368	0.81282	0.989265736	saliva_pheno.103	Prolif	saliva:k__Bacteria|p__Proteobacteria|c__Gammaproteobacteria|o__Enterobacterales|f__Pasteurellaceae|g__Haemophilus_A|s__Haemophilus_A_parahaemolyticus_mgs_2975
TRMT10C	3	101280706	101285290	0.0262	rs116265807	-3.11	rs12495371	0.000367	-3.42	0.0621	1310	3	enet	0.021	1.70E-05	0.3459	0.72942	0.984207425	saliva_pheno.103	Prolif	saliva:k__Bacteria|p__Proteobacteria|c__Gammaproteobacteria|o__Enterobacterales|f__Pasteurellaceae|g__Haemophilus_A|s__Haemophilus_A_parahaemolyticus_mgs_2975
TTLL3	3	9849770	9896822	0.0205	rs9846731	-3.15	rs2272121	-0.000505	-3.07	0.7959	1234	17	enet	0.00019	0.28	0.1384	0.88994	0.989265736	saliva_pheno.103	Prolif	saliva:k__Bacteria|p__Proteobacteria|c__Gammaproteobacteria|o__Enterobacterales|f__Pasteurellaceae|g__Haemophilus_A|s__Haemophilus_A_parahaemolyticus_mgs_2975
ZBBX	3	166958075	167099134	0.532	rs61257837	2.78	rs117417901	-0.00119	3.38	0.786	1437	1437	blup	-0.0012	0.84	0.8342	0.40419	0.905039474	saliva_pheno.103	Prolif	saliva:k__Bacteria|p__Proteobacteria|c__Gammaproteobacteria|o__Enterobacterales|f__Pasteurellaceae|g__Haemophilus_A|s__Haemophilus_A_parahaemolyticus_mgs_2975
ABCG2	4	89011416	89152474	0.05172	rs4693878	-2.64	rs7670362	0.0271	-5.95	0.0528	1824	6	lasso	0.032	1.40E-07	0.0964	0.9232	0.989265736	saliva_pheno.103	Prolif	saliva:k__Bacteria|p__Proteobacteria|c__Gammaproteobacteria|o__Enterobacterales|f__Pasteurellaceae|g__Haemophilus_A|s__Haemophilus_A_parahaemolyticus_mgs_2975
ANKRD37	4	186317175	186321782	0.04858	rs13129009	-3.63	rs2173480	0.000727	5.09	-0.8206	1628	1628	blup	0.006	0.015	-0.0734	0.9415	0.989265736	saliva_pheno.103	Prolif	saliva:k__Bacteria|p__Proteobacteria|c__Gammaproteobacteria|o__Enterobacterales|f__Pasteurellaceae|g__Haemophilus_A|s__Haemophilus_A_parahaemolyticus_mgs_2975
ARAP2	4	35949843	36246131	0.01867	rs34557891	-3.1	rs372757559	-0.000108	3.88	0.4723	2137	2137	blup	0.0055	0.02	-0.7901	0.4295	0.908593313	saliva_pheno.103	Prolif	saliva:k__Bacteria|p__Proteobacteria|c__Gammaproteobacteria|o__Enterobacterales|f__Pasteurellaceae|g__Haemophilus_A|s__Haemophilus_A_parahaemolyticus_mgs_2975
ARFIP1	4	153701089	153839615	0.02713	rs56352091	-3.15	rs13149594	0.00574	3.05	1.1477	1296	1	top1	0.0057	0.017	1.1477	0.2511	0.905039474	saliva_pheno.103	Prolif	saliva:k__Bacteria|p__Proteobacteria|c__Gammaproteobacteria|o__Enterobacterales|f__Pasteurellaceae|g__Haemophilus_A|s__Haemophilus_A_parahaemolyticus_mgs_2975
ARL9	4	57371509	57390614	0.03748	rs1564400	3.29	rs41335053	-0.00104	4.38	0.0844	1514	13	lasso	-0.00027	0.38	-0.4076	0.6836	0.98320911	saliva_pheno.103	Prolif	saliva:k__Bacteria|p__Proteobacteria|c__Gammaproteobacteria|o__Enterobacterales|f__Pasteurellaceae|g__Haemophilus_A|s__Haemophilus_A_parahaemolyticus_mgs_2975
BMPR1B	4	95679119	96079599	0.02326	rs10028613	-3.66	rs11934067	-0.00119	4.65	1.7872	1961	1961	blup	-0.001	0.68	1.389	0.1648	0.878641563	saliva_pheno.103	Prolif	saliva:k__Bacteria|p__Proteobacteria|c__Gammaproteobacteria|o__Enterobacterales|f__Pasteurellaceae|g__Haemophilus_A|s__Haemophilus_A_parahaemolyticus_mgs_2975
C4orf19	4	37455563	37625117	0.03268	rs1562096	-2.82	rs66980202	0.0189	4.78	1.1653	2014	1	top1	0.019	4.80E-05	1.1653	0.2439	0.905039474	saliva_pheno.103	Prolif	saliva:k__Bacteria|p__Proteobacteria|c__Gammaproteobacteria|o__Enterobacterales|f__Pasteurellaceae|g__Haemophilus_A|s__Haemophilus_A_parahaemolyticus_mgs_2975
CCNA2	4	122737599	122745087	0.02696	rs13152362	2.68	rs10020306	-0.00115	-3.3	-0.4664	1345	18	enet	0.0019	0.11	-0.6043	0.5457	0.917380645	saliva_pheno.103	Prolif	saliva:k__Bacteria|p__Proteobacteria|c__Gammaproteobacteria|o__Enterobacterales|f__Pasteurellaceae|g__Haemophilus_A|s__Haemophilus_A_parahaemolyticus_mgs_2975
CCSER1	4	91048686	92523064	0.02822	rs11947460	2.99	rs12646270	-0.00122	3.17	0.5403	3234	3234	blup	-0.00089	0.6	-0.1435	0.8859	0.989265736	saliva_pheno.103	Prolif	saliva:k__Bacteria|p__Proteobacteria|c__Gammaproteobacteria|o__Enterobacterales|f__Pasteurellaceae|g__Haemophilus_A|s__Haemophilus_A_parahaemolyticus_mgs_2975
CNOT6L	4	78634541	78740769	0.02448	rs7680052	-2.88	rs11097980	-0.00114	2.89	-0.8422	1099	1099	blup	0.0014	0.15	1.0604	0.289	0.905039474	saliva_pheno.103	Prolif	saliva:k__Bacteria|p__Proteobacteria|c__Gammaproteobacteria|o__Enterobacterales|f__Pasteurellaceae|g__Haemophilus_A|s__Haemophilus_A_parahaemolyticus_mgs_2975
FAM184B	4	17630929	17783135	0.0273	rs2724485	3.71	rs7685265	0.0149	4.99	0.5942	1624	1624	blup	0.024	4.50E-06	2.4333	0.015	0.676	saliva_pheno.103	Prolif	saliva:k__Bacteria|p__Proteobacteria|c__Gammaproteobacteria|o__Enterobacterales|f__Pasteurellaceae|g__Haemophilus_A|s__Haemophilus_A_parahaemolyticus_mgs_2975
HS3ST1	4	11394774	11431389	0.01648	rs79795757	-3.64	rs57367070	-1.23E-05	3.45	1.1065	1352	1	top1	-1.20E-05	0.32	1.1065	0.2685	0.905039474	saliva_pheno.103	Prolif	saliva:k__Bacteria|p__Proteobacteria|c__Gammaproteobacteria|o__Enterobacterales|f__Pasteurellaceae|g__Haemophilus_A|s__Haemophilus_A_parahaemolyticus_mgs_2975
INTU	4	128544426	128647892	0.00858	rs960588	-3.55	rs2137866	-0.00118	3.34	0.1907	760	760	blup	0.00099	0.18	0.094	0.9251	0.989265736	saliva_pheno.103	Prolif	saliva:k__Bacteria|p__Proteobacteria|c__Gammaproteobacteria|o__Enterobacterales|f__Pasteurellaceae|g__Haemophilus_A|s__Haemophilus_A_parahaemolyticus_mgs_2975
KLHL5	4	39046659	39128477	0.03539	rs10022343	3.53	rs10009413	-0.000942	3.1	1.4941	1969	1969	blup	0.0062	0.014	1.9044	0.0569	0.847864407	saliva_pheno.103	Prolif	saliva:k__Bacteria|p__Proteobacteria|c__Gammaproteobacteria|o__Enterobacterales|f__Pasteurellaceae|g__Haemophilus_A|s__Haemophilus_A_parahaemolyticus_mgs_2975
LAP3	4	17578815	17609595	0.01743	rs2724485	3.71	rs13129866	0.000676	3.71	0.867	1552	1552	blup	0.0058	0.016	2.4832	0.013	0.676	saliva_pheno.103	Prolif	saliva:k__Bacteria|p__Proteobacteria|c__Gammaproteobacteria|o__Enterobacterales|f__Pasteurellaceae|g__Haemophilus_A|s__Haemophilus_A_parahaemolyticus_mgs_2975
MFAP3L	4	170907748	170954182	0.97882	rs2612407	3.15	rs6849310	-0.00117	2.43	0.7253	1315	1315	blup	0.017	0.00013	-0.7813	0.4346	0.908593313	saliva_pheno.103	Prolif	saliva:k__Bacteria|p__Proteobacteria|c__Gammaproteobacteria|o__Enterobacterales|f__Pasteurellaceae|g__Haemophilus_A|s__Haemophilus_A_parahaemolyticus_mgs_2975
MTTP	4	100484918	100545156	0.03791	rs4699769	-2.5	rs17029696	-0.00118	3.79	1.207	922	922	blup	-0.0012	0.83	0.3205	0.7486	0.988277739	saliva_pheno.103	Prolif	saliva:k__Bacteria|p__Proteobacteria|c__Gammaproteobacteria|o__Enterobacterales|f__Pasteurellaceae|g__Haemophilus_A|s__Haemophilus_A_parahaemolyticus_mgs_2975
NAAA	4	76831809	76862204	0.02819	rs41398350	2.98	rs4859536	-0.00113	3.63	0.766	2157	2157	blup	0.007	0.0098	0.7363	0.4615	0.913596783	saliva_pheno.103	Prolif	saliva:k__Bacteria|p__Proteobacteria|c__Gammaproteobacteria|o__Enterobacterales|f__Pasteurellaceae|g__Haemophilus_A|s__Haemophilus_A_parahaemolyticus_mgs_2975
NMU	4	56461396	56502865	0.02884	rs1020985	-3	rs13127133	0.00136	4.38	-0.1851	1446	1	top1	0.0014	0.15	-0.1851	0.8532	0.989265736	saliva_pheno.103	Prolif	saliva:k__Bacteria|p__Proteobacteria|c__Gammaproteobacteria|o__Enterobacterales|f__Pasteurellaceae|g__Haemophilus_A|s__Haemophilus_A_parahaemolyticus_mgs_2975
NOP14	4	2939660	2965112	0.02614	rs115369762	-3.06	rs1203813	8.56E-06	3.11	0.7614	1084	1084	blup	0.0063	0.013	0.4377	0.6616	0.982948571	saliva_pheno.103	Prolif	saliva:k__Bacteria|p__Proteobacteria|c__Gammaproteobacteria|o__Enterobacterales|f__Pasteurellaceae|g__Haemophilus_A|s__Haemophilus_A_parahaemolyticus_mgs_2975
NSG1	4	4349867	4420785	0.04296	rs11930687	2.9	rs6817711	-0.000325	3.43	-0.1192	1367	1367	blup	0.016	0.00014	0.0736	0.9413	0.989265736	saliva_pheno.103	Prolif	saliva:k__Bacteria|p__Proteobacteria|c__Gammaproteobacteria|o__Enterobacterales|f__Pasteurellaceae|g__Haemophilus_A|s__Haemophilus_A_parahaemolyticus_mgs_2975
PTPN13	4	87515468	87736324	0.04594	rs12500543	-2.56	rs1972969	-0.000793	3.31	1.1651	1159	5	lasso	-0.00032	0.39	1.165	0.244	0.905039474	saliva_pheno.103	Prolif	saliva:k__Bacteria|p__Proteobacteria|c__Gammaproteobacteria|o__Enterobacterales|f__Pasteurellaceae|g__Haemophilus_A|s__Haemophilus_A_parahaemolyticus_mgs_2975
RASL11B	4	53728457	53733000	0.05358	rs7662817	2.42	rs62324336	0.00686	6.43	-0.1768	1167	3	lasso	0.027	1.20E-06	-0.1854	0.853	0.989265736	saliva_pheno.103	Prolif	saliva:k__Bacteria|p__Proteobacteria|c__Gammaproteobacteria|o__Enterobacterales|f__Pasteurellaceae|g__Haemophilus_A|s__Haemophilus_A_parahaemolyticus_mgs_2975
RP11-279O9.4	4	186392670	186393417	0.056	rs13129009	-3.63	rs73873394	0.00386	4.93	-0.424	1539	1	top1	0.0039	0.042	-0.424	0.6716	0.98320911	saliva_pheno.103	Prolif	saliva:k__Bacteria|p__Proteobacteria|c__Gammaproteobacteria|o__Enterobacterales|f__Pasteurellaceae|g__Haemophilus_A|s__Haemophilus_A_parahaemolyticus_mgs_2975
RPL34	4	109541722	109551568	0.0216	rs7654885	3.32	rs76424036	-0.00123	3.17	-1.2675	833	833	blup	0.00064	0.22	-0.0144	0.9885	0.995369762	saliva_pheno.103	Prolif	saliva:k__Bacteria|p__Proteobacteria|c__Gammaproteobacteria|o__Enterobacterales|f__Pasteurellaceae|g__Haemophilus_A|s__Haemophilus_A_parahaemolyticus_mgs_2975
SETD7	4	140417095	140527853	0.0193	rs11947099	2.4	rs795995	0.0104	4.92	-0.9118	1038	1	top1	0.01	0.0021	-0.9118	0.3619	0.905039474	saliva_pheno.103	Prolif	saliva:k__Bacteria|p__Proteobacteria|c__Gammaproteobacteria|o__Enterobacterales|f__Pasteurellaceae|g__Haemophilus_A|s__Haemophilus_A_parahaemolyticus_mgs_2975
SLC9B1	4	103806205	103940896	0.01701	rs223494	2.16	rs56265926	-0.000952	3.71	0.8141	1244	1244	blup	-6.10E-06	0.32	1.0599	0.2892	0.905039474	saliva_pheno.103	Prolif	saliva:k__Bacteria|p__Proteobacteria|c__Gammaproteobacteria|o__Enterobacterales|f__Pasteurellaceae|g__Haemophilus_A|s__Haemophilus_A_parahaemolyticus_mgs_2975
SPOCK3	4	167654535	168155947	0.12185	rs142758643	3.3	rs79122584	-0.00122	4.24	-0.1402	2325	1	lasso	-0.001	0.7	-0.1254	0.9002	0.989265736	saliva_pheno.103	Prolif	saliva:k__Bacteria|p__Proteobacteria|c__Gammaproteobacteria|o__Enterobacterales|f__Pasteurellaceae|g__Haemophilus_A|s__Haemophilus_A_parahaemolyticus_mgs_2975
SRD5A3	4	56212276	56239263	0.021	rs2412616	-2.77	rs55848350	-0.000966	-3.1	0.5068	1271	1271	blup	0.0042	0.035	-0.6115	0.5409	0.917380645	saliva_pheno.103	Prolif	saliva:k__Bacteria|p__Proteobacteria|c__Gammaproteobacteria|o__Enterobacterales|f__Pasteurellaceae|g__Haemophilus_A|s__Haemophilus_A_parahaemolyticus_mgs_2975
TMEM128	4	4237269	4249950	0.03853	rs11930687	2.9	rs6841983	0.00498	3.66	-0.5593	1059	1	top1	0.005	0.024	-0.5593	0.5759	0.938825542	saliva_pheno.103	Prolif	saliva:k__Bacteria|p__Proteobacteria|c__Gammaproteobacteria|o__Enterobacterales|f__Pasteurellaceae|g__Haemophilus_A|s__Haemophilus_A_parahaemolyticus_mgs_2975
TRPC3	4	122800182	122872909	0.0494	rs13152362	2.68	rs6838343	0.0321	4.36	-1.0422	1277	1	top1	0.032	1.50E-07	-1.0422	0.2973	0.905039474	saliva_pheno.103	Prolif	saliva:k__Bacteria|p__Proteobacteria|c__Gammaproteobacteria|o__Enterobacterales|f__Pasteurellaceae|g__Haemophilus_A|s__Haemophilus_A_parahaemolyticus_mgs_2975
TXK	4	48068410	48136273	0.03593	rs28496010	-2.95	rs2457414	0.00947	4.68	-0.8672	1864	1864	blup	0.014	0.00037	-1.0468	0.2952	0.905039474	saliva_pheno.103	Prolif	saliva:k__Bacteria|p__Proteobacteria|c__Gammaproteobacteria|o__Enterobacterales|f__Pasteurellaceae|g__Haemophilus_A|s__Haemophilus_A_parahaemolyticus_mgs_2975
ANKRD31	5	74364100	74532703	0.3867	rs9293635	2.5	rs191320109	-0.00121	5.36	-0.2866	1537	7	lasso	-0.0011	0.78	-0.2866	0.7744	0.989265736	saliva_pheno.103	Prolif	saliva:k__Bacteria|p__Proteobacteria|c__Gammaproteobacteria|o__Enterobacterales|f__Pasteurellaceae|g__Haemophilus_A|s__Haemophilus_A_parahaemolyticus_mgs_2975
ARAP3	5	141032968	141061788	0.0289	rs115677310	2.77	rs72790078	-0.0012	3.97	-0.2546	1205	1205	blup	0.0074	0.0079	1.0672	0.2859	0.905039474	saliva_pheno.103	Prolif	saliva:k__Bacteria|p__Proteobacteria|c__Gammaproteobacteria|o__Enterobacterales|f__Pasteurellaceae|g__Haemophilus_A|s__Haemophilus_A_parahaemolyticus_mgs_2975
BTF3	5	72794233	72801460	0.0232	rs6894171	2.63	rs10061469	0.00349	-3.48	0.0942	1262	1	top1	0.0035	0.05	-0.0942	0.925	0.989265736	saliva_pheno.103	Prolif	saliva:k__Bacteria|p__Proteobacteria|c__Gammaproteobacteria|o__Enterobacterales|f__Pasteurellaceae|g__Haemophilus_A|s__Haemophilus_A_parahaemolyticus_mgs_2975
C5orf17	5	23951457	24178372	0.0254	rs7723348	2.93	rs2331580	0.00235	4.46	-1.6837	2178	2178	blup	0.018	7.40E-05	-1.2813	0.2001	0.889918421	saliva_pheno.103	Prolif	saliva:k__Bacteria|p__Proteobacteria|c__Gammaproteobacteria|o__Enterobacterales|f__Pasteurellaceae|g__Haemophilus_A|s__Haemophilus_A_parahaemolyticus_mgs_2975
CLK4	5	178029665	178057616	0.0165	rs6880804	2.6	rs11249582	-1.03E-05	-3.19	1.7948	1639	1639	blup	0.0034	0.052	-1.2036	0.2288	0.905039474	saliva_pheno.103	Prolif	saliva:k__Bacteria|p__Proteobacteria|c__Gammaproteobacteria|o__Enterobacterales|f__Pasteurellaceae|g__Haemophilus_A|s__Haemophilus_A_parahaemolyticus_mgs_2975
COX7C	5	85913721	85916779	0.0204	rs534223257	2.56	rs7703008	0.0181	4.26	-0.3412	1019	1	top1	0.018	6.80E-05	-0.3412	0.733	0.984247984	saliva_pheno.103	Prolif	saliva:k__Bacteria|p__Proteobacteria|c__Gammaproteobacteria|o__Enterobacterales|f__Pasteurellaceae|g__Haemophilus_A|s__Haemophilus_A_parahaemolyticus_mgs_2975
CREBRF	5	172483355	172566291	0.0642	rs555412547	2.73	rs6870707	-0.0011	3.36	-0.0388	1618	1618	blup	0.0065	0.012	0.9646	0.3347	0.905039474	saliva_pheno.103	Prolif	saliva:k__Bacteria|p__Proteobacteria|c__Gammaproteobacteria|o__Enterobacterales|f__Pasteurellaceae|g__Haemophilus_A|s__Haemophilus_A_parahaemolyticus_mgs_2975
DAP	5	10679342	10761384	0.0569	rs2905995	-3.35	rs2921165	-0.00117	3.09	-1.9683	1045	1045	blup	0.0067	0.011	0.6272	0.5305	0.914841837	saliva_pheno.103	Prolif	saliva:k__Bacteria|p__Proteobacteria|c__Gammaproteobacteria|o__Enterobacterales|f__Pasteurellaceae|g__Haemophilus_A|s__Haemophilus_A_parahaemolyticus_mgs_2975
DHFR	5	79922047	79950802	0.018	rs62365539	-3.22	rs571657	0.000495	-3.8	1.118	1636	1636	blup	0.0038	0.043	-0.5218	0.6018	0.950173023	saliva_pheno.103	Prolif	saliva:k__Bacteria|p__Proteobacteria|c__Gammaproteobacteria|o__Enterobacterales|f__Pasteurellaceae|g__Haemophilus_A|s__Haemophilus_A_parahaemolyticus_mgs_2975
ERAP2	5	96211643	96255420	0.06	rs1498928	-2.52	rs2762	0.0672	8.19	0.6418	1447	2	lasso	0.07	9.00E-15	0.6417	0.5211	0.914841837	saliva_pheno.103	Prolif	saliva:k__Bacteria|p__Proteobacteria|c__Gammaproteobacteria|o__Enterobacterales|f__Pasteurellaceae|g__Haemophilus_A|s__Haemophilus_A_parahaemolyticus_mgs_2975
EXOC3	5	443273	472052	0.0147	rs6860881	-3.03	rs2230437	0.00134	3.81	1.4011	1432	1	top1	0.0013	0.15	1.4011	0.1612	0.878641563	saliva_pheno.103	Prolif	saliva:k__Bacteria|p__Proteobacteria|c__Gammaproteobacteria|o__Enterobacterales|f__Pasteurellaceae|g__Haemophilus_A|s__Haemophilus_A_parahaemolyticus_mgs_2975
FAM105B	5	14664773	14699820	0.0191	rs9790982	2.47	rs12516600	0.00274	-3.87	1.2288	1011	1	top1	0.0027	0.072	-1.2288	0.2191	0.905039474	saliva_pheno.103	Prolif	saliva:k__Bacteria|p__Proteobacteria|c__Gammaproteobacteria|o__Enterobacterales|f__Pasteurellaceae|g__Haemophilus_A|s__Haemophilus_A_parahaemolyticus_mgs_2975
FAM153B	5	175487692	175559261	0.0323	rs157480	-2.69	rs12520581	-0.000715	-3.44	1.6017	790	790	blup	-8.00E-05	0.33	-0.4471	0.6548	0.981474058	saliva_pheno.103	Prolif	saliva:k__Bacteria|p__Proteobacteria|c__Gammaproteobacteria|o__Enterobacterales|f__Pasteurellaceae|g__Haemophilus_A|s__Haemophilus_A_parahaemolyticus_mgs_2975
FGFR4	5	176513887	176525145	0.1073	rs73340003	-2.28	rs73804254	0.0124	5.23	1.0258	765	1	top1	0.012	0.00084	1.0258	0.305	0.905039474	saliva_pheno.103	Prolif	saliva:k__Bacteria|p__Proteobacteria|c__Gammaproteobacteria|o__Enterobacterales|f__Pasteurellaceae|g__Haemophilus_A|s__Haemophilus_A_parahaemolyticus_mgs_2975
GPR150	5	94955782	94957846	0.0723	rs6873504	-2.91	rs115753899	0.0219	5.84	-0.6738	904	1	top1	0.022	1.30E-05	-0.6738	0.5004	0.913596783	saliva_pheno.103	Prolif	saliva:k__Bacteria|p__Proteobacteria|c__Gammaproteobacteria|o__Enterobacterales|f__Pasteurellaceae|g__Haemophilus_A|s__Haemophilus_A_parahaemolyticus_mgs_2975
HAVCR1	5	156456424	156486130	0.2739	rs4704810	-2.34	rs140582515	-0.00115	4.13	-0.0586	1566	1566	blup	-0.00081	0.56	0.2187	0.8269	0.989265736	saliva_pheno.103	Prolif	saliva:k__Bacteria|p__Proteobacteria|c__Gammaproteobacteria|o__Enterobacterales|f__Pasteurellaceae|g__Haemophilus_A|s__Haemophilus_A_parahaemolyticus_mgs_2975
HMGXB3	5	149379884	149432386	0.0227	rs34606692	3	rs6861083	0.00235	-3.98	-0.7386	1176	1176	blup	0.0048	0.027	-0.0147	0.9883	0.995369762	saliva_pheno.103	Prolif	saliva:k__Bacteria|p__Proteobacteria|c__Gammaproteobacteria|o__Enterobacterales|f__Pasteurellaceae|g__Haemophilus_A|s__Haemophilus_A_parahaemolyticus_mgs_2975
HSPA4	5	132387654	132442141	0.0309	rs13171437	-2.7	rs10479009	-0.00101	-3.3	1.3049	991	991	blup	0.00051	0.23	0.773	0.4395	0.908593313	saliva_pheno.103	Prolif	saliva:k__Bacteria|p__Proteobacteria|c__Gammaproteobacteria|o__Enterobacterales|f__Pasteurellaceae|g__Haemophilus_A|s__Haemophilus_A_parahaemolyticus_mgs_2975
IRF1	5	131817301	131826490	0.0118	rs35081016	2.65	rs35194480	-0.00119	-3.33	0.6486	1229	1229	blup	0.0023	0.088	-1.0917	0.275	0.905039474	saliva_pheno.103	Prolif	saliva:k__Bacteria|p__Proteobacteria|c__Gammaproteobacteria|o__Enterobacterales|f__Pasteurellaceae|g__Haemophilus_A|s__Haemophilus_A_parahaemolyticus_mgs_2975
IRGM	5	150226085	150280298	0.0243	rs62379605	-3.22	rs78782573	-0.000958	4.39	0.6169	1903	1	top1	-0.00096	0.64	0.6169	0.5373	0.917380645	saliva_pheno.103	Prolif	saliva:k__Bacteria|p__Proteobacteria|c__Gammaproteobacteria|o__Enterobacterales|f__Pasteurellaceae|g__Haemophilus_A|s__Haemophilus_A_parahaemolyticus_mgs_2975
LYRM7	5	130506503	130541119	0.016	rs1910030	1.38	rs10075073	-0.000243	-3.53	-1.1293	903	903	blup	0.0035	0.049	-0.3522	0.7247	0.983315832	saliva_pheno.103	Prolif	saliva:k__Bacteria|p__Proteobacteria|c__Gammaproteobacteria|o__Enterobacterales|f__Pasteurellaceae|g__Haemophilus_A|s__Haemophilus_A_parahaemolyticus_mgs_2975
MAN2A1	5	109025067	109205326	0.039	rs845742	-2.6	rs2900046	0.00298	-3.38	0.0531	1602	1602	blup	0.006	0.015	1.805	0.0711	0.847864407	saliva_pheno.103	Prolif	saliva:k__Bacteria|p__Proteobacteria|c__Gammaproteobacteria|o__Enterobacterales|f__Pasteurellaceae|g__Haemophilus_A|s__Haemophilus_A_parahaemolyticus_mgs_2975
MAP1B	5	71403061	71505395	0.0277	rs9293289	-3.16	rs373927203	-0.000754	4.2	-0.509	1178	1	lasso	-0.00018	0.36	-0.509	0.6108	0.953581524	saliva_pheno.103	Prolif	saliva:k__Bacteria|p__Proteobacteria|c__Gammaproteobacteria|o__Enterobacterales|f__Pasteurellaceae|g__Haemophilus_A|s__Haemophilus_A_parahaemolyticus_mgs_2975
PDZD2	5	31639517	32111037	0.0397	rs17432188	-3.01	rs671879	0.0103	3.65	-0.538	1790	1	top1	0.01	0.0021	-0.538	0.5906	0.946079621	saliva_pheno.103	Prolif	saliva:k__Bacteria|p__Proteobacteria|c__Gammaproteobacteria|o__Enterobacterales|f__Pasteurellaceae|g__Haemophilus_A|s__Haemophilus_A_parahaemolyticus_mgs_2975
PRELID1	5	176730775	176733960	0.0399	rs7708357	2.08	rs2546095	0.00766	4.09	0.1432	621	51	enet	0.014	0.00038	-0.0905	0.9279	0.989265736	saliva_pheno.103	Prolif	saliva:k__Bacteria|p__Proteobacteria|c__Gammaproteobacteria|o__Enterobacterales|f__Pasteurellaceae|g__Haemophilus_A|s__Haemophilus_A_parahaemolyticus_mgs_2975
SH3PXD2B	5	171752185	171881527	0.0595	rs10050886	-2.77	rs113671911	-0.00116	5.29	0.9548	1548	1548	blup	0.00042	0.25	1.0137	0.3107	0.905039474	saliva_pheno.103	Prolif	saliva:k__Bacteria|p__Proteobacteria|c__Gammaproteobacteria|o__Enterobacterales|f__Pasteurellaceae|g__Haemophilus_A|s__Haemophilus_A_parahaemolyticus_mgs_2975
SQSTM1	5	179233388	179265078	0.0153	rs34230877	2.69	rs6862105	0.0126	-4.03	0.8309	1385	1	top1	0.013	0.00076	-0.8309	0.406	0.905039474	saliva_pheno.103	Prolif	saliva:k__Bacteria|p__Proteobacteria|c__Gammaproteobacteria|o__Enterobacterales|f__Pasteurellaceae|g__Haemophilus_A|s__Haemophilus_A_parahaemolyticus_mgs_2975
SRA1	5	139916925	139937895	0.0112	rs1800882	1.86	rs628871	-0.000792	3.2	1.176	812	812	blup	0.0027	0.073	0.0539	0.957	0.991497676	saliva_pheno.103	Prolif	saliva:k__Bacteria|p__Proteobacteria|c__Gammaproteobacteria|o__Enterobacterales|f__Pasteurellaceae|g__Haemophilus_A|s__Haemophilus_A_parahaemolyticus_mgs_2975
TBCA	5	76986991	77164604	0.0208	rs355428	-2.33	rs254418	-0.000334	3.12	-1.0419	1744	1	lasso	0.0026	0.076	-1.0419	0.2975	0.905039474	saliva_pheno.103	Prolif	saliva:k__Bacteria|p__Proteobacteria|c__Gammaproteobacteria|o__Enterobacterales|f__Pasteurellaceae|g__Haemophilus_A|s__Haemophilus_A_parahaemolyticus_mgs_2975
TIMD4	5	156346293	156390266	0.031	rs4704810	-2.34	rs12332716	-0.00119	5.39	0.586	1566	4	lasso	0.01	0.0024	0.586	0.5579	0.926634889	saliva_pheno.103	Prolif	saliva:k__Bacteria|p__Proteobacteria|c__Gammaproteobacteria|o__Enterobacterales|f__Pasteurellaceae|g__Haemophilus_A|s__Haemophilus_A_parahaemolyticus_mgs_2975
TMED9	5	177019159	177023125	0.0239	rs9800233	-3.33	rs11746443	0.000118	3.06	-0.2374	799	799	blup	0.0075	0.0078	-0.2667	0.7897	0.989265736	saliva_pheno.103	Prolif	saliva:k__Bacteria|p__Proteobacteria|c__Gammaproteobacteria|o__Enterobacterales|f__Pasteurellaceae|g__Haemophilus_A|s__Haemophilus_A_parahaemolyticus_mgs_2975
TSLP	5	110405760	110413722	0.0156	rs1895397	-2.89	rs544435267	-0.00112	3.34	0.8866	1185	2	lasso	-0.001	0.7	1.5919	0.1114	0.878641563	saliva_pheno.103	Prolif	saliva:k__Bacteria|p__Proteobacteria|c__Gammaproteobacteria|o__Enterobacterales|f__Pasteurellaceae|g__Haemophilus_A|s__Haemophilus_A_parahaemolyticus_mgs_2975
ZDHHC11B	5	710475	767067	0.0642	rs2672728	-2.79	rs57908782	-0.00123	4.33	-1.4637	1468	1468	blup	0.0023	0.091	-0.8899	0.3735	0.905039474	saliva_pheno.103	Prolif	saliva:k__Bacteria|p__Proteobacteria|c__Gammaproteobacteria|o__Enterobacterales|f__Pasteurellaceae|g__Haemophilus_A|s__Haemophilus_A_parahaemolyticus_mgs_2975
ZFP62	5	180274611	180288286	0.0291	rs73812257	-2.94	rs74555255	0.00531	3.66	-0.4079	1459	1	top1	0.0053	0.021	-0.4079	0.6834	0.98320911	saliva_pheno.103	Prolif	saliva:k__Bacteria|p__Proteobacteria|c__Gammaproteobacteria|o__Enterobacterales|f__Pasteurellaceae|g__Haemophilus_A|s__Haemophilus_A_parahaemolyticus_mgs_2975
ZNF879	5	178450753	178462065	0.047	rs72818696	-3.05	rs72648846	0.0167	-5.85	-0.1948	1681	24	enet	0.02	3.00E-05	0.2874	0.7738	0.989265736	saliva_pheno.103	Prolif	saliva:k__Bacteria|p__Proteobacteria|c__Gammaproteobacteria|o__Enterobacterales|f__Pasteurellaceae|g__Haemophilus_A|s__Haemophilus_A_parahaemolyticus_mgs_2975
AKAP12	6	151561134	151679692	0.0593	rs4870057	3.52	rs6557100	-0.001037	5.57	-0.94	1972	3	lasso	-0.00094	0.63	-0.7914	0.4287	0.908593313	saliva_pheno.103	Prolif	saliva:k__Bacteria|p__Proteobacteria|c__Gammaproteobacteria|o__Enterobacterales|f__Pasteurellaceae|g__Haemophilus_A|s__Haemophilus_A_parahaemolyticus_mgs_2975
B3GAT2	6	71566382	71666741	0.0185	rs964118	3.15	rs6916331	0.000136	3.81	0.879	1052	1	lasso	0.01	0.0024	0.8787	0.3795	0.905039474	saliva_pheno.103	Prolif	saliva:k__Bacteria|p__Proteobacteria|c__Gammaproteobacteria|o__Enterobacterales|f__Pasteurellaceae|g__Haemophilus_A|s__Haemophilus_A_parahaemolyticus_mgs_2975
CDYL	6	4706393	4955785	0.0253	rs4960038	2.89	rs9504020	0.010011	4.23	-1.451	1889	1	top1	0.01	0.0025	-1.4505	0.1469	0.878641563	saliva_pheno.103	Prolif	saliva:k__Bacteria|p__Proteobacteria|c__Gammaproteobacteria|o__Enterobacterales|f__Pasteurellaceae|g__Haemophilus_A|s__Haemophilus_A_parahaemolyticus_mgs_2975
CENPW	6	126661320	126670021	0.0201	rs7754507	-2.36	rs41498050	-0.000194	3.39	-1.591	481	481	blup	0.0017	0.12	-0.5759	0.5647	0.931066341	saliva_pheno.103	Prolif	saliva:k__Bacteria|p__Proteobacteria|c__Gammaproteobacteria|o__Enterobacterales|f__Pasteurellaceae|g__Haemophilus_A|s__Haemophilus_A_parahaemolyticus_mgs_2975
CGA	6	87795216	87804824	0.0664	rs17546844	-2.71	rs3800551	-0.001132	3.41	-1.581	1734	1	top1	-0.0011	0.78	-1.5808	0.1139	0.878641563	saliva_pheno.103	Prolif	saliva:k__Bacteria|p__Proteobacteria|c__Gammaproteobacteria|o__Enterobacterales|f__Pasteurellaceae|g__Haemophilus_A|s__Haemophilus_A_parahaemolyticus_mgs_2975
ERMARD	6	170151718	170181680	0.0187	rs9356590	2.46	rs9460122	-0.000954	-3.77	-1.223	1741	8	enet	5.00E-04	0.24	0.2117	0.8324	0.989265736	saliva_pheno.103	Prolif	saliva:k__Bacteria|p__Proteobacteria|c__Gammaproteobacteria|o__Enterobacterales|f__Pasteurellaceae|g__Haemophilus_A|s__Haemophilus_A_parahaemolyticus_mgs_2975
ETV7	6	36322419	36356164	0.0357	rs236470	-2.85	rs13215272	0.006466	4.34	-2.028	1315	1315	blup	0.015	0.00033	-1.4106	0.1584	0.878641563	saliva_pheno.103	Prolif	saliva:k__Bacteria|p__Proteobacteria|c__Gammaproteobacteria|o__Enterobacterales|f__Pasteurellaceae|g__Haemophilus_A|s__Haemophilus_A_parahaemolyticus_mgs_2975
FAM26F	6	116782533	116784934	0.039	rs554139	-3.1	rs17255966	0.007914	4	-1.098	1128	5	enet	0.031	2.70E-07	-2.4485	0.0143	0.676	saliva_pheno.103	Prolif	saliva:k__Bacteria|p__Proteobacteria|c__Gammaproteobacteria|o__Enterobacterales|f__Pasteurellaceae|g__Haemophilus_A|s__Haemophilus_A_parahaemolyticus_mgs_2975
FKBP1C	6	63921351	63922929	0.0195	rs554495	2.52	rs1086289	-0.00121	3.95	0.472	1359	1359	blup	-3.00E-04	0.39	0.7218	0.4704	0.913596783	saliva_pheno.103	Prolif	saliva:k__Bacteria|p__Proteobacteria|c__Gammaproteobacteria|o__Enterobacterales|f__Pasteurellaceae|g__Haemophilus_A|s__Haemophilus_A_parahaemolyticus_mgs_2975
GABRR2	6	89966927	90025018	0.0646	rs112470865	3.01	rs79301353	0.07254	5.66	0.474	1166	1	top1	0.073	3.10E-15	0.4743	0.6353	0.961674273	saliva_pheno.103	Prolif	saliva:k__Bacteria|p__Proteobacteria|c__Gammaproteobacteria|o__Enterobacterales|f__Pasteurellaceae|g__Haemophilus_A|s__Haemophilus_A_parahaemolyticus_mgs_2975
HDDC2	6	125541108	125623282	0.0177	rs13193692	-2.53	rs1832937	0.016406	-4.02	-1.546	919	1	top1	0.016	0.00014	1.5461	0.1221	0.878641563	saliva_pheno.103	Prolif	saliva:k__Bacteria|p__Proteobacteria|c__Gammaproteobacteria|o__Enterobacterales|f__Pasteurellaceae|g__Haemophilus_A|s__Haemophilus_A_parahaemolyticus_mgs_2975
MANEA	6	96025419	96057333	0.0279	rs197870	-2.53	rs4432985	0.004454	3.32	1.22	920	920	blup	0.0069	0.0099	-0.6025	0.5468	0.917380645	saliva_pheno.103	Prolif	saliva:k__Bacteria|p__Proteobacteria|c__Gammaproteobacteria|o__Enterobacterales|f__Pasteurellaceae|g__Haemophilus_A|s__Haemophilus_A_parahaemolyticus_mgs_2975
MDGA1	6	37600284	37667082	0.0491	rs11753044	3.47	rs6938061	0.007604	4.98	-0.287	1308	5	enet	0.017	9.20E-05	-0.4036	0.6865	0.98320911	saliva_pheno.103	Prolif	saliva:k__Bacteria|p__Proteobacteria|c__Gammaproteobacteria|o__Enterobacterales|f__Pasteurellaceae|g__Haemophilus_A|s__Haemophilus_A_parahaemolyticus_mgs_2975
NT5E	6	86159809	86205500	0.0222	rs6454469	-2.35	rs9353290	0.00782	-2.56	-0.209	1812	1	top1	0.0078	0.0066	0.2091	0.8343	0.989265736	saliva_pheno.103	Prolif	saliva:k__Bacteria|p__Proteobacteria|c__Gammaproteobacteria|o__Enterobacterales|f__Pasteurellaceae|g__Haemophilus_A|s__Haemophilus_A_parahaemolyticus_mgs_2975
NUP43	6	150045451	150070801	0.0198	rs4869836	2.68	rs912568	-0.001134	-3.52	0.791	1713	1713	blup	0.011	0.0017	0.6731	0.5009	0.913596783	saliva_pheno.103	Prolif	saliva:k__Bacteria|p__Proteobacteria|c__Gammaproteobacteria|o__Enterobacterales|f__Pasteurellaceae|g__Haemophilus_A|s__Haemophilus_A_parahaemolyticus_mgs_2975
PHACTR1	6	12717893	13288645	0.0242	rs2254291	-3.83	rs202065	0.001187	3.75	0.143	1947	4	lasso	0.0013	0.16	-0.0788	0.9372	0.989265736	saliva_pheno.103	Prolif	saliva:k__Bacteria|p__Proteobacteria|c__Gammaproteobacteria|o__Enterobacterales|f__Pasteurellaceae|g__Haemophilus_A|s__Haemophilus_A_parahaemolyticus_mgs_2975
RPS10	6	34385231	34393902	0.0264	rs78021705	2.98	rs9380433	-0.001206	-3.31	-0.599	1537	1537	blup	0.0012	0.16	-0.1942	0.846	0.989265736	saliva_pheno.103	Prolif	saliva:k__Bacteria|p__Proteobacteria|c__Gammaproteobacteria|o__Enterobacterales|f__Pasteurellaceae|g__Haemophilus_A|s__Haemophilus_A_parahaemolyticus_mgs_2975
SERPINB1	6	2832566	2842240	0.025	rs12196777	2.76	rs1772994	-0.000225	-3.2	-0.481	1776	1776	blup	0.0045	0.03	1.047	0.2951	0.905039474	saliva_pheno.103	Prolif	saliva:k__Bacteria|p__Proteobacteria|c__Gammaproteobacteria|o__Enterobacterales|f__Pasteurellaceae|g__Haemophilus_A|s__Haemophilus_A_parahaemolyticus_mgs_2975
SOD2	6	160090089	160183561	0.0397	rs404209	2.82	rs9347333	0.029316	-3.74	-0.663	1829	1	top1	0.029	5.20E-07	0.6626	0.5076	0.914841837	saliva_pheno.103	Prolif	saliva:k__Bacteria|p__Proteobacteria|c__Gammaproteobacteria|o__Enterobacterales|f__Pasteurellaceae|g__Haemophilus_A|s__Haemophilus_A_parahaemolyticus_mgs_2975
TFAP2A	6	10393419	10419892	0.1081	rs4713039	-3.46	rs16870282	-7.00E-04	6.63	0.314	1045	1045	blup	0.013	0.00059	-1.4435	0.1489	0.878641563	saliva_pheno.103	Prolif	saliva:k__Bacteria|p__Proteobacteria|c__Gammaproteobacteria|o__Enterobacterales|f__Pasteurellaceae|g__Haemophilus_A|s__Haemophilus_A_parahaemolyticus_mgs_2975
TMEM244	6	130152389	130182692	0.0166	rs62431196	-2.49	rs68073372	0.001351	3.99	0.883	1455	1455	blup	0.0056	0.018	-0.7961	0.426	0.908593313	saliva_pheno.103	Prolif	saliva:k__Bacteria|p__Proteobacteria|c__Gammaproteobacteria|o__Enterobacterales|f__Pasteurellaceae|g__Haemophilus_A|s__Haemophilus_A_parahaemolyticus_mgs_2975
UBE2J1	6	90036344	90062567	0.0183	rs112470865	3.01	rs9353637	-0.001128	-3.29	-0.541	1099	1099	blup	0.00053	0.23	1.6007	0.1094	0.878641563	saliva_pheno.103	Prolif	saliva:k__Bacteria|p__Proteobacteria|c__Gammaproteobacteria|o__Enterobacterales|f__Pasteurellaceae|g__Haemophilus_A|s__Haemophilus_A_parahaemolyticus_mgs_2975
UNC5CL	6	40994772	41006928	0.0552	rs9885612	-2.32	rs191020198	0.012731	6.66	-1.126	1364	1	top1	0.013	0.00073	-1.1257	0.2603	0.905039474	saliva_pheno.103	Prolif	saliva:k__Bacteria|p__Proteobacteria|c__Gammaproteobacteria|o__Enterobacterales|f__Pasteurellaceae|g__Haemophilus_A|s__Haemophilus_A_parahaemolyticus_mgs_2975
ASL	7	65540785	65558545	0.03572	rs401176	2.34	rs780744	0.00796	3.89	0.7567	1400	1400	blup	0.0086	0.0046	0.3362	0.73673	0.984247984	saliva_pheno.103	Prolif	saliva:k__Bacteria|p__Proteobacteria|c__Gammaproteobacteria|o__Enterobacterales|f__Pasteurellaceae|g__Haemophilus_A|s__Haemophilus_A_parahaemolyticus_mgs_2975
BHLHA15	7	97840739	97842291	0.04897	rs705324	3.06	rs58972096	0.0016	4.83	1.8136	1564	1	top1	0.0016	0.13	1.8136	0.06974	0.847864407	saliva_pheno.103	Prolif	saliva:k__Bacteria|p__Proteobacteria|c__Gammaproteobacteria|o__Enterobacterales|f__Pasteurellaceae|g__Haemophilus_A|s__Haemophilus_A_parahaemolyticus_mgs_2975
CCDC146	7	76751751	76958850	0.04487	rs6950360	2.89	rs72605329	3.56E-05	4.76	0.1975	1398	1398	blup	0.0054	0.02	-0.2051	0.83753	0.989265736	saliva_pheno.103	Prolif	saliva:k__Bacteria|p__Proteobacteria|c__Gammaproteobacteria|o__Enterobacterales|f__Pasteurellaceae|g__Haemophilus_A|s__Haemophilus_A_parahaemolyticus_mgs_2975
CCL24	7	75440983	75452674	0.06391	rs1179620	-3.42	rs191808657	-0.00118	5.49	1.2715	1101	4	lasso	0.16	4.00E-33	-0.0997	0.92059	0.989265736	saliva_pheno.103	Prolif	saliva:k__Bacteria|p__Proteobacteria|c__Gammaproteobacteria|o__Enterobacterales|f__Pasteurellaceae|g__Haemophilus_A|s__Haemophilus_A_parahaemolyticus_mgs_2975
CCZ1B	7	6833765	6866401	0.07587	rs34054854	-3.29	rs4476910	0.027	5.65	-1.073	1549	1549	blup	0.037	1.60E-08	-1.3491	0.17729	0.889918421	saliva_pheno.103	Prolif	saliva:k__Bacteria|p__Proteobacteria|c__Gammaproteobacteria|o__Enterobacterales|f__Pasteurellaceae|g__Haemophilus_A|s__Haemophilus_A_parahaemolyticus_mgs_2975
CLDN4	7	73213872	73247014	0.90881	rs34437827	-2.2	rs73362331	-0.00121	3.28	-0.3488	547	4	lasso	-0.00089	0.6	0.477	0.63335	0.961674273	saliva_pheno.103	Prolif	saliva:k__Bacteria|p__Proteobacteria|c__Gammaproteobacteria|o__Enterobacterales|f__Pasteurellaceae|g__Haemophilus_A|s__Haemophilus_A_parahaemolyticus_mgs_2975
CPA5	7	129984630	130008571	0.04305	rs1725078	-3.01	rs17133175	0.0103	4.18	0.75	660	6	enet	0.021	1.80E-05	1.7665	0.07731	0.856746885	saliva_pheno.103	Prolif	saliva:k__Bacteria|p__Proteobacteria|c__Gammaproteobacteria|o__Enterobacterales|f__Pasteurellaceae|g__Haemophilus_A|s__Haemophilus_A_parahaemolyticus_mgs_2975
CYCS	7	25159710	25164980	0.02516	rs73287713	-3.44	rs9986984	-0.00104	2.77	0.9483	1186	1	enet	-0.00062	0.48	1.1566	0.24742	0.905039474	saliva_pheno.103	Prolif	saliva:k__Bacteria|p__Proteobacteria|c__Gammaproteobacteria|o__Enterobacterales|f__Pasteurellaceae|g__Haemophilus_A|s__Haemophilus_A_parahaemolyticus_mgs_2975
GIMAP1	7	150413645	150421372	0.01922	rs34693448	4.8	rs12703101	-0.00122	3.47	0.6234	2048	2048	blup	0.0049	0.026	-0.9161	0.35964	0.905039474	saliva_pheno.103	Prolif	saliva:k__Bacteria|p__Proteobacteria|c__Gammaproteobacteria|o__Enterobacterales|f__Pasteurellaceae|g__Haemophilus_A|s__Haemophilus_A_parahaemolyticus_mgs_2975
KIAA1324L	7	86506222	86689015	0.0214	rs73211013	-2.18	rs73210264	-0.00123	3.91	1.0039	1780	1780	blup	-0.00042	0.42	0.4653	0.64175	0.966198218	saliva_pheno.103	Prolif	saliva:k__Bacteria|p__Proteobacteria|c__Gammaproteobacteria|o__Enterobacterales|f__Pasteurellaceae|g__Haemophilus_A|s__Haemophilus_A_parahaemolyticus_mgs_2975
LFNG	7	2552163	2568811	0.03405	rs6953804	2.52	rs1476635	0.00158	3.99	-0.3033	1588	1588	blup	0.009	0.0038	0.0163	0.98699	0.995369762	saliva_pheno.103	Prolif	saliva:k__Bacteria|p__Proteobacteria|c__Gammaproteobacteria|o__Enterobacterales|f__Pasteurellaceae|g__Haemophilus_A|s__Haemophilus_A_parahaemolyticus_mgs_2975
MIOS	7	7606503	7648560	0.02065	rs9692400	3.09	rs34955320	-0.000475	4.07	0.2523	2020	2020	blup	0.0083	0.0052	-1.7339	0.08294	0.878641563	saliva_pheno.103	Prolif	saliva:k__Bacteria|p__Proteobacteria|c__Gammaproteobacteria|o__Enterobacterales|f__Pasteurellaceae|g__Haemophilus_A|s__Haemophilus_A_parahaemolyticus_mgs_2975
MKRN1	7	140152840	140179369	0.02439	rs35150705	2.79	rs1267600	-0.000545	3.5	-1.3444	734	1	lasso	0.0085	0.0048	-1.3444	0.1788	0.889918421	saliva_pheno.103	Prolif	saliva:k__Bacteria|p__Proteobacteria|c__Gammaproteobacteria|o__Enterobacterales|f__Pasteurellaceae|g__Haemophilus_A|s__Haemophilus_A_parahaemolyticus_mgs_2975
NRCAM	7	107788068	108097161	0.04932	rs7786983	3.7	rs12533113	-0.00118	4.94	1.0118	2161	3	lasso	0.086	7.70E-18	0.8941	0.37127	0.905039474	saliva_pheno.103	Prolif	saliva:k__Bacteria|p__Proteobacteria|c__Gammaproteobacteria|o__Enterobacterales|f__Pasteurellaceae|g__Haemophilus_A|s__Haemophilus_A_parahaemolyticus_mgs_2975
NYAP1	7	100081550	100092422	0.88416	rs11505848	-3.07	rs2571602	-0.00113	3.25	-0.8603	863	1	top1	-0.0011	0.78	-0.8603	0.3896	0.905039474	saliva_pheno.103	Prolif	saliva:k__Bacteria|p__Proteobacteria|c__Gammaproteobacteria|o__Enterobacterales|f__Pasteurellaceae|g__Haemophilus_A|s__Haemophilus_A_parahaemolyticus_mgs_2975
OCM	7	5919458	5925993	0.03368	rs41280717	3.01	rs113141087	-0.000825	4.49	-0.2825	1442	4	lasso	-6.00E-04	0.47	-0.0985	0.9215	0.989265736	saliva_pheno.103	Prolif	saliva:k__Bacteria|p__Proteobacteria|c__Gammaproteobacteria|o__Enterobacterales|f__Pasteurellaceae|g__Haemophilus_A|s__Haemophilus_A_parahaemolyticus_mgs_2975
PILRB	7	99933737	99965356	0.00994	rs11505848	-3.07	rs113387325	2.92E-05	3.75	1.8126	903	903	blup	0.0026	0.078	1.7163	0.08611	0.878641563	saliva_pheno.103	Prolif	saliva:k__Bacteria|p__Proteobacteria|c__Gammaproteobacteria|o__Enterobacterales|f__Pasteurellaceae|g__Haemophilus_A|s__Haemophilus_A_parahaemolyticus_mgs_2975
POLD2	7	44154286	44163957	0.04496	rs2304373	-2.16	rs11977475	0.00354	-3.74	0.1694	1087	2	lasso	0.0047	0.028	-0.2294	0.81855	0.989265736	saliva_pheno.103	Prolif	saliva:k__Bacteria|p__Proteobacteria|c__Gammaproteobacteria|o__Enterobacterales|f__Pasteurellaceae|g__Haemophilus_A|s__Haemophilus_A_parahaemolyticus_mgs_2975
PUS7	7	105080108	105162714	0.01946	rs116631161	-3.16	rs6967587	-0.00121	3.31	-2.1803	1159	1159	blup	0.0025	0.08	-1.4139	0.1574	0.878641563	saliva_pheno.103	Prolif	saliva:k__Bacteria|p__Proteobacteria|c__Gammaproteobacteria|o__Enterobacterales|f__Pasteurellaceae|g__Haemophilus_A|s__Haemophilus_A_parahaemolyticus_mgs_2975
SERPINE1	7	100770370	100782547	0.04598	rs10085857	-2.13	rs28445891	-0.00117	3.5	0.0204	1373	1	lasso	0.0016	0.13	0.3634	0.71633	0.983233159	saliva_pheno.103	Prolif	saliva:k__Bacteria|p__Proteobacteria|c__Gammaproteobacteria|o__Enterobacterales|f__Pasteurellaceae|g__Haemophilus_A|s__Haemophilus_A_parahaemolyticus_mgs_2975
TMEM130	7	98444111	98468394	0.1424	rs55685533	-3.71	rs78587087	-0.00108	4.98	0.2936	977	1	top1	-0.0011	0.73	0.2936	0.76907	0.989265736	saliva_pheno.103	Prolif	saliva:k__Bacteria|p__Proteobacteria|c__Gammaproteobacteria|o__Enterobacterales|f__Pasteurellaceae|g__Haemophilus_A|s__Haemophilus_A_parahaemolyticus_mgs_2975
TMEM178B	7	140774032	141180180	0.08654	rs13235788	-2.5	rs17162012	-0.00105	4.69	-0.2968	1280	1280	blup	-0.00084	0.57	0.1512	0.87982	0.989265736	saliva_pheno.103	Prolif	saliva:k__Bacteria|p__Proteobacteria|c__Gammaproteobacteria|o__Enterobacterales|f__Pasteurellaceae|g__Haemophilus_A|s__Haemophilus_A_parahaemolyticus_mgs_2975
TSGA13	7	130353488	130372268	0.01941	rs6944165	-2.88	rs60465931	-0.0012	3.65	-0.4	592	592	blup	-0.00027	0.38	-2.6724	0.00753	0.636285	saliva_pheno.103	Prolif	saliva:k__Bacteria|p__Proteobacteria|c__Gammaproteobacteria|o__Enterobacterales|f__Pasteurellaceae|g__Haemophilus_A|s__Haemophilus_A_parahaemolyticus_mgs_2975
VIPR2	7	158820866	158937649	0.05736	rs73732409	-2.88	rs78137576	-0.00121	3.41	0.5206	1614	6	lasso	-0.0011	0.79	0.7719	0.44015	0.908593313	saliva_pheno.103	Prolif	saliva:k__Bacteria|p__Proteobacteria|c__Gammaproteobacteria|o__Enterobacterales|f__Pasteurellaceae|g__Haemophilus_A|s__Haemophilus_A_parahaemolyticus_mgs_2975
ZNF775	7	150065879	150109558	0.03247	rs34693448	4.8	rs3735076	-0.00121	-3.5	-1.3153	1997	1997	blup	0.0092	0.0035	-0.3865	0.69912	0.98320911	saliva_pheno.103	Prolif	saliva:k__Bacteria|p__Proteobacteria|c__Gammaproteobacteria|o__Enterobacterales|f__Pasteurellaceae|g__Haemophilus_A|s__Haemophilus_A_parahaemolyticus_mgs_2975
ZP3	7	76026835	76071388	0.15967	rs961128	2.69	rs2110465	0.0781	4.7	0.8976	894	24	enet	0.089	2.10E-18	-0.5358	0.59208	0.946208227	saliva_pheno.103	Prolif	saliva:k__Bacteria|p__Proteobacteria|c__Gammaproteobacteria|o__Enterobacterales|f__Pasteurellaceae|g__Haemophilus_A|s__Haemophilus_A_parahaemolyticus_mgs_2975
ZPBP	7	49890017	50160925	0.02659	rs566381906	-2.63	rs6592961	-0.00115	3.96	-0.3344	2037	5	lasso	-0.00094	0.63	-0.1048	0.91655	0.989265736	saliva_pheno.103	Prolif	saliva:k__Bacteria|p__Proteobacteria|c__Gammaproteobacteria|o__Enterobacterales|f__Pasteurellaceae|g__Haemophilus_A|s__Haemophilus_A_parahaemolyticus_mgs_2975
ANGPT2	8	6357172	6420930	0.0252	rs2738165	3.1	rs35511632	0.00246	3.56	1.0754	2320	2320	blup	0.0026	0.078	-0.3166	0.7515	0.988354086	saliva_pheno.103	Prolif	saliva:k__Bacteria|p__Proteobacteria|c__Gammaproteobacteria|o__Enterobacterales|f__Pasteurellaceae|g__Haemophilus_A|s__Haemophilus_A_parahaemolyticus_mgs_2975
ATP6V1B2	8	20054878	20084330	0.0209	rs6586920	-3.03	rs60223219	-0.00122	-3.22	1.0864	1698	1698	blup	0.007	0.0095	0.4529	0.6506	0.977345778	saliva_pheno.103	Prolif	saliva:k__Bacteria|p__Proteobacteria|c__Gammaproteobacteria|o__Enterobacterales|f__Pasteurellaceae|g__Haemophilus_A|s__Haemophilus_A_parahaemolyticus_mgs_2975
BAALC	8	104152938	104242533	0.0283	rs17802416	3.73	rs529802	0.0064	3.56	0.2336	1196	1196	blup	0.011	0.0013	1.0749	0.2824	0.905039474	saliva_pheno.103	Prolif	saliva:k__Bacteria|p__Proteobacteria|c__Gammaproteobacteria|o__Enterobacterales|f__Pasteurellaceae|g__Haemophilus_A|s__Haemophilus_A_parahaemolyticus_mgs_2975
C8orf86	8	38368352	38386180	0.0436	rs6998933	3.68	rs117166521	-0.00122	4.99	0.0587	673	1	top1	-0.0012	0.92	0.0587	0.9532	0.991051306	saliva_pheno.103	Prolif	saliva:k__Bacteria|p__Proteobacteria|c__Gammaproteobacteria|o__Enterobacterales|f__Pasteurellaceae|g__Haemophilus_A|s__Haemophilus_A_parahaemolyticus_mgs_2975
CCAR2	8	22462145	22479027	0.0242	rs56034789	3.11	rs1051647	-0.000932	-3.79	0.6785	968	968	blup	0.00039	0.25	-0.8338	0.4044	0.905039474	saliva_pheno.103	Prolif	saliva:k__Bacteria|p__Proteobacteria|c__Gammaproteobacteria|o__Enterobacterales|f__Pasteurellaceae|g__Haemophilus_A|s__Haemophilus_A_parahaemolyticus_mgs_2975
CPQ	8	97657455	98161882	0.0359	rs7018329	3.44	rs2853302	6.29E-05	3.75	-1.3339	1479	1	top1	6.30E-05	0.31	-1.3339	0.1822	0.889918421	saliva_pheno.103	Prolif	saliva:k__Bacteria|p__Proteobacteria|c__Gammaproteobacteria|o__Enterobacterales|f__Pasteurellaceae|g__Haemophilus_A|s__Haemophilus_A_parahaemolyticus_mgs_2975
DLC1	8	12940870	13373167	0.1005	rs13267879	3.74	rs72496271	-0.00108	4.82	0.284	4177	4177	blup	0.0016	0.13	-0.2119	0.8322	0.989265736	saliva_pheno.103	Prolif	saliva:k__Bacteria|p__Proteobacteria|c__Gammaproteobacteria|o__Enterobacterales|f__Pasteurellaceae|g__Haemophilus_A|s__Haemophilus_A_parahaemolyticus_mgs_2975
DLGAP2	8	1449532	1656642	0.0955	rs78098652	3.08	rs74584879	-0.00113	5.99	0.79	3240	1	top1	-0.0011	0.77	0.79	0.4296	0.908593313	saliva_pheno.103	Prolif	saliva:k__Bacteria|p__Proteobacteria|c__Gammaproteobacteria|o__Enterobacterales|f__Pasteurellaceae|g__Haemophilus_A|s__Haemophilus_A_parahaemolyticus_mgs_2975
ENTPD4	8	23243296	23315208	0.0319	rs6557711	-2.7	rs9657266	-0.000677	-3.92	-0.3101	1909	1909	blup	0.0012	0.16	0.3838	0.7011	0.98320911	saliva_pheno.103	Prolif	saliva:k__Bacteria|p__Proteobacteria|c__Gammaproteobacteria|o__Enterobacterales|f__Pasteurellaceae|g__Haemophilus_A|s__Haemophilus_A_parahaemolyticus_mgs_2975
FAM167A	8	11278972	11332224	0.0987	rs2645427	-3.54	rs146593080	-0.001	4.81	2.1195	2056	2056	blup	-0.00045	0.43	0.2908	0.7712	0.989265736	saliva_pheno.103	Prolif	saliva:k__Bacteria|p__Proteobacteria|c__Gammaproteobacteria|o__Enterobacterales|f__Pasteurellaceae|g__Haemophilus_A|s__Haemophilus_A_parahaemolyticus_mgs_2975
GFRA2	8	21547915	21669869	0.0363	rs56034789	3.11	rs4871976	-0.00101	3.75	-1.8331	1268	1	lasso	-0.00052	0.45	-1.8331	0.0668	0.847864407	saliva_pheno.103	Prolif	saliva:k__Bacteria|p__Proteobacteria|c__Gammaproteobacteria|o__Enterobacterales|f__Pasteurellaceae|g__Haemophilus_A|s__Haemophilus_A_parahaemolyticus_mgs_2975
KB-1980E6.3	8	103540968	103550896	0.0231	rs1968473	3.1	rs34620785	-0.0011	3.96	0.6803	1382	1382	blup	0.0016	0.13	0.0878	0.9301	0.989265736	saliva_pheno.103	Prolif	saliva:k__Bacteria|p__Proteobacteria|c__Gammaproteobacteria|o__Enterobacterales|f__Pasteurellaceae|g__Haemophilus_A|s__Haemophilus_A_parahaemolyticus_mgs_2975
MED30	8	118532952	118552501	0.0244	rs371738781	2.99	rs16889833	-0.000688	3.1	-1.0963	1109	1109	blup	0.0025	0.08	-0.0406	0.9676	0.995369762	saliva_pheno.103	Prolif	saliva:k__Bacteria|p__Proteobacteria|c__Gammaproteobacteria|o__Enterobacterales|f__Pasteurellaceae|g__Haemophilus_A|s__Haemophilus_A_parahaemolyticus_mgs_2975
MTUS1	8	17501304	17658426	0.0473	rs2937895	-3.27	rs28630622	-0.000428	4.23	0.4932	3080	3080	blup	0.0087	0.0044	0.6819	0.4953	0.913596783	saliva_pheno.103	Prolif	saliva:k__Bacteria|p__Proteobacteria|c__Gammaproteobacteria|o__Enterobacterales|f__Pasteurellaceae|g__Haemophilus_A|s__Haemophilus_A_parahaemolyticus_mgs_2975
MYOM2	8	1993155	2113475	0.1663	rs78307221	-3.5	rs6558610	0.111	9.66	-1.1976	2245	13	lasso	0.14	3.40E-28	-0.4873	0.626	0.961674273	saliva_pheno.103	Prolif	saliva:k__Bacteria|p__Proteobacteria|c__Gammaproteobacteria|o__Enterobacterales|f__Pasteurellaceae|g__Haemophilus_A|s__Haemophilus_A_parahaemolyticus_mgs_2975
NAPRT1	8	144656955	144660819	0.0314	rs11136263	2.94	rs9657360	0.0326	-5.68	-0.4027	1424	1	top1	0.033	1.20E-07	0.4027	0.6872	0.98320911	saliva_pheno.103	Prolif	saliva:k__Bacteria|p__Proteobacteria|c__Gammaproteobacteria|o__Enterobacterales|f__Pasteurellaceae|g__Haemophilus_A|s__Haemophilus_A_parahaemolyticus_mgs_2975
OPLAH	8	145106167	145118735	0.3908	rs7014684	2.75	rs75586449	-0.00121	4.07	-0.0654	725	1	top1	-0.0012	0.89	-0.0654	0.9478	0.989522342	saliva_pheno.103	Prolif	saliva:k__Bacteria|p__Proteobacteria|c__Gammaproteobacteria|o__Enterobacterales|f__Pasteurellaceae|g__Haemophilus_A|s__Haemophilus_A_parahaemolyticus_mgs_2975
PKHD1L1	8	110374706	110542559	0.0396	rs76450261	2.4	rs3108867	-0.000564	3.62	1.1212	1181	1181	blup	0.0025	0.083	0.7135	0.4756	0.913596783	saliva_pheno.103	Prolif	saliva:k__Bacteria|p__Proteobacteria|c__Gammaproteobacteria|o__Enterobacterales|f__Pasteurellaceae|g__Haemophilus_A|s__Haemophilus_A_parahaemolyticus_mgs_2975
POP1	8	99129525	99172062	0.0307	rs73701263	-2.66	rs4735517	0.000261	3.94	0.7078	937	937	blup	0.0053	0.021	-0.0773	0.9384	0.989265736	saliva_pheno.103	Prolif	saliva:k__Bacteria|p__Proteobacteria|c__Gammaproteobacteria|o__Enterobacterales|f__Pasteurellaceae|g__Haemophilus_A|s__Haemophilus_A_parahaemolyticus_mgs_2975
PSD3	8	18384811	18942240	0.029	rs7015972	2.84	rs61061476	-6.69E-05	4.49	-0.2136	3404	3	lasso	0.00052	0.23	-0.2126	0.8317	0.989265736	saliva_pheno.103	Prolif	saliva:k__Bacteria|p__Proteobacteria|c__Gammaproteobacteria|o__Enterobacterales|f__Pasteurellaceae|g__Haemophilus_A|s__Haemophilus_A_parahaemolyticus_mgs_2975
PTP4A3	8	142402093	142441620	0.0357	rs36126620	-2.84	rs12056884	-0.000883	3.48	1.1727	1228	1228	blup	0.0068	0.01	0.0287	0.9771	0.995369762	saliva_pheno.103	Prolif	saliva:k__Bacteria|p__Proteobacteria|c__Gammaproteobacteria|o__Enterobacterales|f__Pasteurellaceae|g__Haemophilus_A|s__Haemophilus_A_parahaemolyticus_mgs_2975
RAB2A	8	61429416	61536186	0.0138	rs574261	2.28	rs10504311	0.00101	3.67	-0.9475	1456	1456	blup	0.0028	0.071	-0.439	0.6607	0.982948571	saliva_pheno.103	Prolif	saliva:k__Bacteria|p__Proteobacteria|c__Gammaproteobacteria|o__Enterobacterales|f__Pasteurellaceae|g__Haemophilus_A|s__Haemophilus_A_parahaemolyticus_mgs_2975
RB1CC1	8	53535016	53658403	0.0176	rs1317225	2.53	rs360966	0.00759	3.25	-0.5358	1367	1367	blup	0.01	0.0022	-0.1777	0.859	0.989265736	saliva_pheno.103	Prolif	saliva:k__Bacteria|p__Proteobacteria|c__Gammaproteobacteria|o__Enterobacterales|f__Pasteurellaceae|g__Haemophilus_A|s__Haemophilus_A_parahaemolyticus_mgs_2975
RPL30	8	99037079	99058697	0.0263	rs73701263	-2.66	rs2255464	-0.000745	-3.79	0.5169	952	952	blup	-5.00E-04	0.44	-0.6288	0.5295	0.914841837	saliva_pheno.103	Prolif	saliva:k__Bacteria|p__Proteobacteria|c__Gammaproteobacteria|o__Enterobacterales|f__Pasteurellaceae|g__Haemophilus_A|s__Haemophilus_A_parahaemolyticus_mgs_2975
SPAG1	8	101170134	101271506	0.0234	rs2978994	2.83	rs9886587	0.0016	3.69	0.5774	1071	1071	blup	0.0081	0.0058	0.2484	0.8038	0.989265736	saliva_pheno.103	Prolif	saliva:k__Bacteria|p__Proteobacteria|c__Gammaproteobacteria|o__Enterobacterales|f__Pasteurellaceae|g__Haemophilus_A|s__Haemophilus_A_parahaemolyticus_mgs_2975
TGS1	8	56685701	56738007	0.0139	rs67700407	-2.45	rs4641033	-0.00123	-3.35	0.3485	1107	2	lasso	-4.90E-05	0.33	-0.6684	0.5039	0.913596783	saliva_pheno.103	Prolif	saliva:k__Bacteria|p__Proteobacteria|c__Gammaproteobacteria|o__Enterobacterales|f__Pasteurellaceae|g__Haemophilus_A|s__Haemophilus_A_parahaemolyticus_mgs_2975
TM2D2	8	38846327	38854343	0.0332	rs6998933	3.68	rs4404880	0.00134	3.58	-1.3714	788	7	lasso	0.0076	0.0073	-0.6569	0.5113	0.914841837	saliva_pheno.103	Prolif	saliva:k__Bacteria|p__Proteobacteria|c__Gammaproteobacteria|o__Enterobacterales|f__Pasteurellaceae|g__Haemophilus_A|s__Haemophilus_A_parahaemolyticus_mgs_2975
TMEM55A	8	92006024	92053292	0.0277	rs7846470	2.35	rs2054805	0.000275	-3.52	-0.338	1136	1136	blup	0.0013	0.16	0.9557	0.3392	0.905039474	saliva_pheno.103	Prolif	saliva:k__Bacteria|p__Proteobacteria|c__Gammaproteobacteria|o__Enterobacterales|f__Pasteurellaceae|g__Haemophilus_A|s__Haemophilus_A_parahaemolyticus_mgs_2975
ZMAT4	8	40388109	40755352	0.0343	rs11775726	-2.69	rs16889170	-0.0012	4.49	-1.398	1944	1944	blup	0.0029	0.068	-1.0322	0.302	0.905039474	saliva_pheno.103	Prolif	saliva:k__Bacteria|p__Proteobacteria|c__Gammaproteobacteria|o__Enterobacterales|f__Pasteurellaceae|g__Haemophilus_A|s__Haemophilus_A_parahaemolyticus_mgs_2975
ZNF704	8	81540686	81787016	0.0339	rs13280808	2.01	rs11993814	-0.000336	3.14	-0.5135	842	1	top1	-0.00034	0.39	-0.5135	0.6076	0.950781481	saliva_pheno.103	Prolif	saliva:k__Bacteria|p__Proteobacteria|c__Gammaproteobacteria|o__Enterobacterales|f__Pasteurellaceae|g__Haemophilus_A|s__Haemophilus_A_parahaemolyticus_mgs_2975
AKNA	9	117096436	117156685	0.03105	rs12336469	-2.68	rs1535970	-0.00103	-3.63	-0.9785	1075	1075	blup	0.005	0.025	-0.133	0.8943	0.989265736	saliva_pheno.103	Prolif	saliva:k__Bacteria|p__Proteobacteria|c__Gammaproteobacteria|o__Enterobacterales|f__Pasteurellaceae|g__Haemophilus_A|s__Haemophilus_A_parahaemolyticus_mgs_2975
ANKRD18B	9	33524392	33573007	0.05034	rs1930048	1.78	rs10971440	-0.000756	4.06	-0.6498	830	830	blup	9.00E-04	0.19	0.193	0.8472	0.989265736	saliva_pheno.103	Prolif	saliva:k__Bacteria|p__Proteobacteria|c__Gammaproteobacteria|o__Enterobacterales|f__Pasteurellaceae|g__Haemophilus_A|s__Haemophilus_A_parahaemolyticus_mgs_2975
ANP32B	9	100745643	100778225	0.02854	rs76566732	2.4	rs72753537	0.000246	-3.9	-0.8043	902	902	blup	0.0018	0.12	-1.235	0.2169	0.905039474	saliva_pheno.103	Prolif	saliva:k__Bacteria|p__Proteobacteria|c__Gammaproteobacteria|o__Enterobacterales|f__Pasteurellaceae|g__Haemophilus_A|s__Haemophilus_A_parahaemolyticus_mgs_2975
BRD3	9	136895427	136933657	0.05169	rs13302077	2.78	rs10993895	0.00476	-3.82	1.3509	1361	1361	blup	0.011	0.0017	-1.466	0.1425	0.878641563	saliva_pheno.103	Prolif	saliva:k__Bacteria|p__Proteobacteria|c__Gammaproteobacteria|o__Enterobacterales|f__Pasteurellaceae|g__Haemophilus_A|s__Haemophilus_A_parahaemolyticus_mgs_2975
CTNNAL1	9	111704851	111775809	0.02412	rs36033465	2.75	rs10979475	0.0153	4.45	0.5187	1515	1	top1	0.015	0.00024	0.519	0.604	0.950173023	saliva_pheno.103	Prolif	saliva:k__Bacteria|p__Proteobacteria|c__Gammaproteobacteria|o__Enterobacterales|f__Pasteurellaceae|g__Haemophilus_A|s__Haemophilus_A_parahaemolyticus_mgs_2975
CTSV	9	99794940	99801925	0.00925	rs7023174	-2.26	rs3862335	-0.000981	-3.39	-1.2829	709	709	blup	0.0018	0.12	0.269	0.7882	0.989265736	saliva_pheno.103	Prolif	saliva:k__Bacteria|p__Proteobacteria|c__Gammaproteobacteria|o__Enterobacterales|f__Pasteurellaceae|g__Haemophilus_A|s__Haemophilus_A_parahaemolyticus_mgs_2975
DNLZ	9	139253932	139258241	0.04477	rs7036298	3.12	rs11145960	-0.000776	3.71	1.5506	961	1	top1	-0.00078	0.54	1.551	0.121	0.878641563	saliva_pheno.103	Prolif	saliva:k__Bacteria|p__Proteobacteria|c__Gammaproteobacteria|o__Enterobacterales|f__Pasteurellaceae|g__Haemophilus_A|s__Haemophilus_A_parahaemolyticus_mgs_2975
DOCK8	9	214854	465259	0.0318	rs10815902	-3.33	rs10758279	0.0136	-4.43	0.8292	1661	1	top1	0.014	5.00E-04	-0.829	0.407	0.905039474	saliva_pheno.103	Prolif	saliva:k__Bacteria|p__Proteobacteria|c__Gammaproteobacteria|o__Enterobacterales|f__Pasteurellaceae|g__Haemophilus_A|s__Haemophilus_A_parahaemolyticus_mgs_2975
FAM102A	9	130702858	130742792	0.01495	rs7031872	-2.32	rs1756008	0.00336	3.53	-0.2022	909	1	top1	0.0034	0.053	-0.202	0.8398	0.989265736	saliva_pheno.103	Prolif	saliva:k__Bacteria|p__Proteobacteria|c__Gammaproteobacteria|o__Enterobacterales|f__Pasteurellaceae|g__Haemophilus_A|s__Haemophilus_A_parahaemolyticus_mgs_2975
FAM154A	9	18927656	19033251	0.03858	rs1329731	3.17	rs7029050	-0.000465	3.72	-1.1765	1666	1	top1	-0.00047	0.43	-1.177	0.2394	0.905039474	saliva_pheno.103	Prolif	saliva:k__Bacteria|p__Proteobacteria|c__Gammaproteobacteria|o__Enterobacterales|f__Pasteurellaceae|g__Haemophilus_A|s__Haemophilus_A_parahaemolyticus_mgs_2975
FAM78A	9	134133463	134151934	0.04338	rs11243443	2.85	rs183974419	0.00182	-4.41	1.4239	944	54	enet	0.024	4.70E-06	-1.208	0.2269	0.905039474	saliva_pheno.103	Prolif	saliva:k__Bacteria|p__Proteobacteria|c__Gammaproteobacteria|o__Enterobacterales|f__Pasteurellaceae|g__Haemophilus_A|s__Haemophilus_A_parahaemolyticus_mgs_2975
FNBP1	9	132649466	132805473	0.03084	rs17457981	-3.32	rs1051445	-0.000251	-2.88	2.4492	1498	11	enet	0.0031	0.062	-0.144	0.8854	0.989265736	saliva_pheno.103	Prolif	saliva:k__Bacteria|p__Proteobacteria|c__Gammaproteobacteria|o__Enterobacterales|f__Pasteurellaceae|g__Haemophilus_A|s__Haemophilus_A_parahaemolyticus_mgs_2975
GTF3C4	9	135545422	135570342	0.01808	rs539739	2.79	rs404452	-0.00118	3.21	-1.0251	1197	1197	blup	0.0067	0.011	1.268	0.2049	0.902064935	saliva_pheno.103	Prolif	saliva:k__Bacteria|p__Proteobacteria|c__Gammaproteobacteria|o__Enterobacterales|f__Pasteurellaceae|g__Haemophilus_A|s__Haemophilus_A_parahaemolyticus_mgs_2975
IL11RA	9	34650699	34661889	0.03064	rs12685585	-3.66	rs72737142	-0.000465	3.72	1.0281	1094	1094	blup	0.0034	0.052	0.141	0.8877	0.989265736	saliva_pheno.103	Prolif	saliva:k__Bacteria|p__Proteobacteria|c__Gammaproteobacteria|o__Enterobacterales|f__Pasteurellaceae|g__Haemophilus_A|s__Haemophilus_A_parahaemolyticus_mgs_2975
LCN10	9	139632619	139637808	0.25789	rs10870177	-3.62	rs4442263	0.0528	5.33	1.6929	1031	1	top1	0.053	1.90E-11	1.693	0.0905	0.878641563	saliva_pheno.103	Prolif	saliva:k__Bacteria|p__Proteobacteria|c__Gammaproteobacteria|o__Enterobacterales|f__Pasteurellaceae|g__Haemophilus_A|s__Haemophilus_A_parahaemolyticus_mgs_2975
LRSAM1	9	130213765	130265780	0.0183	rs2779712	2.46	rs1891729	0.000603	-3.73	0.3554	966	966	blup	0.0039	0.04	-0.027	0.9785	0.995369762	saliva_pheno.103	Prolif	saliva:k__Bacteria|p__Proteobacteria|c__Gammaproteobacteria|o__Enterobacterales|f__Pasteurellaceae|g__Haemophilus_A|s__Haemophilus_A_parahaemolyticus_mgs_2975
NIPSNAP3A	9	107509969	107522403	0.02613	rs68058941	2.67	rs10761055	0.00243	-3.05	0.5769	1995	1995	blup	0.0039	0.041	-1.157	0.2472	0.905039474	saliva_pheno.103	Prolif	saliva:k__Bacteria|p__Proteobacteria|c__Gammaproteobacteria|o__Enterobacterales|f__Pasteurellaceae|g__Haemophilus_A|s__Haemophilus_A_parahaemolyticus_mgs_2975
NUDT2	9	34329504	34343709	0.02849	rs12685585	-3.66	rs7865870	-0.000267	-4.05	0.4207	924	924	blup	0.0039	0.041	-0.663	0.5073	0.914841837	saliva_pheno.103	Prolif	saliva:k__Bacteria|p__Proteobacteria|c__Gammaproteobacteria|o__Enterobacterales|f__Pasteurellaceae|g__Haemophilus_A|s__Haemophilus_A_parahaemolyticus_mgs_2975
PIP5KL1	9	130683158	130693076	0.08589	rs7031872	-2.32	rs10760506	-0.000985	5.61	-1.3712	877	3	lasso	0.0091	0.0038	-1.286	0.1983	0.889918421	saliva_pheno.103	Prolif	saliva:k__Bacteria|p__Proteobacteria|c__Gammaproteobacteria|o__Enterobacterales|f__Pasteurellaceae|g__Haemophilus_A|s__Haemophilus_A_parahaemolyticus_mgs_2975
PTGR1	9	114312002	114362135	0.15489	rs12376497	2.84	rs116983594	0.000228	5.14	-1.1374	1499	1	top1	0.00023	0.28	-1.137	0.2554	0.905039474	saliva_pheno.103	Prolif	saliva:k__Bacteria|p__Proteobacteria|c__Gammaproteobacteria|o__Enterobacterales|f__Pasteurellaceae|g__Haemophilus_A|s__Haemophilus_A_parahaemolyticus_mgs_2975
RP11-195F19.5	9	34664160	34666109	0.01748	rs12685585	-3.66	rs7044318	-0.000303	3.02	-0.7579	1084	1084	blup	0.0029	0.068	1.326	0.1849	0.889918421	saliva_pheno.103	Prolif	saliva:k__Bacteria|p__Proteobacteria|c__Gammaproteobacteria|o__Enterobacterales|f__Pasteurellaceae|g__Haemophilus_A|s__Haemophilus_A_parahaemolyticus_mgs_2975
TEX10	9	103064359	103115221	0.01265	rs2900223	2.77	rs55767211	0.00742	-3.64	-0.1375	953	5	enet	0.0083	0.0052	-0.707	0.4795	0.913596783	saliva_pheno.103	Prolif	saliva:k__Bacteria|p__Proteobacteria|c__Gammaproteobacteria|o__Enterobacterales|f__Pasteurellaceae|g__Haemophilus_A|s__Haemophilus_A_parahaemolyticus_mgs_2975
TLE1	9	84198598	84304220	0.03659	rs76279716	3.09	rs10867816	0.008	-3.33	1.0329	1159	1	top1	0.008	0.0061	-1.033	0.3017	0.905039474	saliva_pheno.103	Prolif	saliva:k__Bacteria|p__Proteobacteria|c__Gammaproteobacteria|o__Enterobacterales|f__Pasteurellaceae|g__Haemophilus_A|s__Haemophilus_A_parahaemolyticus_mgs_2975
TMEM38B	9	108456825	108538893	0.01482	rs10978358	2.43	rs10978230	0.0103	3.78	-0.5011	1221	1	top1	0.01	0.0021	-0.501	0.6163	0.957837609	saliva_pheno.103	Prolif	saliva:k__Bacteria|p__Proteobacteria|c__Gammaproteobacteria|o__Enterobacterales|f__Pasteurellaceae|g__Haemophilus_A|s__Haemophilus_A_parahaemolyticus_mgs_2975
TMOD1	9	100263462	100364030	0.02153	rs74509660	-2.38	rs1870859	7.86E-05	3.03	-1.7769	934	934	blup	0.0069	0.01	-0.779	0.4359	0.908593313	saliva_pheno.103	Prolif	saliva:k__Bacteria|p__Proteobacteria|c__Gammaproteobacteria|o__Enterobacterales|f__Pasteurellaceae|g__Haemophilus_A|s__Haemophilus_A_parahaemolyticus_mgs_2975
TTC39B	9	15163620	15307358	0.02002	rs62537060	4.03	rs2506759	-0.000905	3.37	0.0891	1201	1201	blup	0.0062	0.014	-0.636	0.5249	0.914841837	saliva_pheno.103	Prolif	saliva:k__Bacteria|p__Proteobacteria|c__Gammaproteobacteria|o__Enterobacterales|f__Pasteurellaceae|g__Haemophilus_A|s__Haemophilus_A_parahaemolyticus_mgs_2975
UAP1L1	9	139971953	139978991	0.02324	rs10870177	-3.62	rs2077550	0.0101	3.93	-0.2941	733	3	enet	0.011	0.0013	0.175	0.8608	0.989265736	saliva_pheno.103	Prolif	saliva:k__Bacteria|p__Proteobacteria|c__Gammaproteobacteria|o__Enterobacterales|f__Pasteurellaceae|g__Haemophilus_A|s__Haemophilus_A_parahaemolyticus_mgs_2975
DHX32	10	127524906	127585005	0.0252	rs4597024	-4.04	rs12259918	0.003502	4.31	1.857	1809	2	lasso	0.01	0.0023	1.056425	0.29077	0.905039474	saliva_pheno.103	Prolif	saliva:k__Bacteria|p__Proteobacteria|c__Gammaproteobacteria|o__Enterobacterales|f__Pasteurellaceae|g__Haemophilus_A|s__Haemophilus_A_parahaemolyticus_mgs_2975
DNAJC12	10	69556427	69597924	0.146	rs78018089	2.77	rs7075796	0.004676	3.85	-0.818	1068	1	top1	0.0047	0.028	-0.818222	0.41323	0.908593313	saliva_pheno.103	Prolif	saliva:k__Bacteria|p__Proteobacteria|c__Gammaproteobacteria|o__Enterobacterales|f__Pasteurellaceae|g__Haemophilus_A|s__Haemophilus_A_parahaemolyticus_mgs_2975
DPYSL4	10	134000404	134019280	0.0319	rs55778775	2.66	rs7913165	0.002451	5.42	-0.197	1320	1	top1	0.0025	0.084	-0.196583	0.84415	0.989265736	saliva_pheno.103	Prolif	saliva:k__Bacteria|p__Proteobacteria|c__Gammaproteobacteria|o__Enterobacterales|f__Pasteurellaceae|g__Haemophilus_A|s__Haemophilus_A_parahaemolyticus_mgs_2975
EBF3	10	131633547	131762105	0.0492	rs9299871	2.65	rs1114160	-0.000822	6.8	-0.946	1899	1	top1	-0.00082	0.57	-0.946335	0.34398	0.905039474	saliva_pheno.103	Prolif	saliva:k__Bacteria|p__Proteobacteria|c__Gammaproteobacteria|o__Enterobacterales|f__Pasteurellaceae|g__Haemophilus_A|s__Haemophilus_A_parahaemolyticus_mgs_2975
EGR2	10	64571756	64679660	0.0298	rs10995429	-3.32	rs17705557	-0.000744	3.48	-0.645	1608	1	lasso	0.015	0.00028	-0.644991	0.51893	0.914841837	saliva_pheno.103	Prolif	saliva:k__Bacteria|p__Proteobacteria|c__Gammaproteobacteria|o__Enterobacterales|f__Pasteurellaceae|g__Haemophilus_A|s__Haemophilus_A_parahaemolyticus_mgs_2975
ENTPD1	10	97471536	97637023	0.0265	rs45444897	3.42	rs10882675	0.00192	3.48	-1.024	1239	1239	blup	0.0052	0.022	0.016946	0.98648	0.995369762	saliva_pheno.103	Prolif	saliva:k__Bacteria|p__Proteobacteria|c__Gammaproteobacteria|o__Enterobacterales|f__Pasteurellaceae|g__Haemophilus_A|s__Haemophilus_A_parahaemolyticus_mgs_2975
GFRA1	10	117816444	118032979	0.0602	rs72641356	2.52	rs74158445	-0.001206	6.23	0.58	1712	1712	blup	0.0053	0.021	1.435754	0.15107	0.878641563	saliva_pheno.103	Prolif	saliva:k__Bacteria|p__Proteobacteria|c__Gammaproteobacteria|o__Enterobacterales|f__Pasteurellaceae|g__Haemophilus_A|s__Haemophilus_A_parahaemolyticus_mgs_2975
GOT1	10	101156627	101190381	0.0286	rs11190270	-2.85	rs2231675	0.022584	-4.5	-0.356	1373	1	top1	0.023	9.80E-06	0.355712	0.72206	0.983233159	saliva_pheno.103	Prolif	saliva:k__Bacteria|p__Proteobacteria|c__Gammaproteobacteria|o__Enterobacterales|f__Pasteurellaceae|g__Haemophilus_A|s__Haemophilus_A_parahaemolyticus_mgs_2975
HKDC1	10	70980059	71027315	0.0546	rs7893994	-3.3	rs80043563	-0.000903	4.93	0.143	1635	1635	blup	0.0016	0.13	3.109821	0.00187	0.278512	saliva_pheno.103	Prolif	saliva:k__Bacteria|p__Proteobacteria|c__Gammaproteobacteria|o__Enterobacterales|f__Pasteurellaceae|g__Haemophilus_A|s__Haemophilus_A_parahaemolyticus_mgs_2975
IFIT1	10	91152303	91163745	0.0375	rs2183934	2.74	rs56102605	-0.000257	3.6	1.009	1177	1177	blup	0.0024	0.086	-0.1447	0.88495	0.989265736	saliva_pheno.103	Prolif	saliva:k__Bacteria|p__Proteobacteria|c__Gammaproteobacteria|o__Enterobacterales|f__Pasteurellaceae|g__Haemophilus_A|s__Haemophilus_A_parahaemolyticus_mgs_2975
IL2RA	10	6052652	6104288	0.0657	rs4072069	-3.32	rs11812356	-0.000996	3.35	0.851	1396	1396	blup	0.015	0.00032	-0.56655	0.57102	0.934647748	saliva_pheno.103	Prolif	saliva:k__Bacteria|p__Proteobacteria|c__Gammaproteobacteria|o__Enterobacterales|f__Pasteurellaceae|g__Haemophilus_A|s__Haemophilus_A_parahaemolyticus_mgs_2975
KIF11	10	94353043	94415150	0.0245	rs10882058	2.33	rs17445328	0.008813	-3.87	-0.36	1174	1	top1	0.0088	0.0042	0.359719	0.71906	0.983233159	saliva_pheno.103	Prolif	saliva:k__Bacteria|p__Proteobacteria|c__Gammaproteobacteria|o__Enterobacterales|f__Pasteurellaceae|g__Haemophilus_A|s__Haemophilus_A_parahaemolyticus_mgs_2975
METTL10	10	126436718	126480439	0.0227	rs75666288	-2.59	rs17152239	0.008319	3.64	0.272	1384	1	top1	0.0083	0.0053	0.272042	0.78559	0.989265736	saliva_pheno.103	Prolif	saliva:k__Bacteria|p__Proteobacteria|c__Gammaproteobacteria|o__Enterobacterales|f__Pasteurellaceae|g__Haemophilus_A|s__Haemophilus_A_parahaemolyticus_mgs_2975
MGMT	10	131265448	131566271	0.0457	rs10764838	3.27	rs3858300	0.026978	-5.36	0.365	1821	1	top1	0.027	1.40E-06	-0.364582	0.71542	0.983233159	saliva_pheno.103	Prolif	saliva:k__Bacteria|p__Proteobacteria|c__Gammaproteobacteria|o__Enterobacterales|f__Pasteurellaceae|g__Haemophilus_A|s__Haemophilus_A_parahaemolyticus_mgs_2975
NDUFB8	10	102267203	102289757	0.021	rs73336163	2.43	rs4917895	-0.000541	3.2	0.161	1045	1045	blup	0.0011	0.17	1.425312	0.15407	0.878641563	saliva_pheno.103	Prolif	saliva:k__Bacteria|p__Proteobacteria|c__Gammaproteobacteria|o__Enterobacterales|f__Pasteurellaceae|g__Haemophilus_A|s__Haemophilus_A_parahaemolyticus_mgs_2975
NEURL1	10	105253736	105352309	0.0155	rs11191869	3.23	rs113816956	-0.001055	2.79	-0.761	991	991	blup	0.0035	0.049	-0.051119	0.95923	0.991497676	saliva_pheno.103	Prolif	saliva:k__Bacteria|p__Proteobacteria|c__Gammaproteobacteria|o__Enterobacterales|f__Pasteurellaceae|g__Haemophilus_A|s__Haemophilus_A_parahaemolyticus_mgs_2975
RASGEF1A	10	43689983	43762367	0.0184	rs2914986	3.11	rs7093409	0.00108	-3.48	1.932	1719	1	top1	0.0011	0.17	-1.932129	0.05334	0.847864407	saliva_pheno.103	Prolif	saliva:k__Bacteria|p__Proteobacteria|c__Gammaproteobacteria|o__Enterobacterales|f__Pasteurellaceae|g__Haemophilus_A|s__Haemophilus_A_parahaemolyticus_mgs_2975
RET	10	43572475	43625799	0.0457	rs2914986	3.11	rs61843217	-0.00093	3.72	1.286	1573	1573	blup	0.00072	0.21	-0.887551	0.37478	0.905039474	saliva_pheno.103	Prolif	saliva:k__Bacteria|p__Proteobacteria|c__Gammaproteobacteria|o__Enterobacterales|f__Pasteurellaceae|g__Haemophilus_A|s__Haemophilus_A_parahaemolyticus_mgs_2975
RUFY2	10	70100864	70167051	0.0197	rs4746792	-3.1	rs117698908	-0.001119	3.69	-0.719	1645	2	lasso	-1.00E-04	0.34	-2.080107	0.03752	0.847864407	saliva_pheno.103	Prolif	saliva:k__Bacteria|p__Proteobacteria|c__Gammaproteobacteria|o__Enterobacterales|f__Pasteurellaceae|g__Haemophilus_A|s__Haemophilus_A_parahaemolyticus_mgs_2975
SFMBT2	10	7200586	7453450	0.0285	rs61833205	-2.33	rs7907473	0.003592	3.43	0.181	1615	1615	blup	0.0046	0.029	0.761465	0.44638	0.911640121	saliva_pheno.103	Prolif	saliva:k__Bacteria|p__Proteobacteria|c__Gammaproteobacteria|o__Enterobacterales|f__Pasteurellaceae|g__Haemophilus_A|s__Haemophilus_A_parahaemolyticus_mgs_2975
SMC3	10	112327449	112364394	0.0449	rs10885008	2.73	rs11195166	0.001509	3.65	-2.063	1097	1097	blup	0.0089	0.0041	-1.300057	0.19358	0.889918421	saliva_pheno.103	Prolif	saliva:k__Bacteria|p__Proteobacteria|c__Gammaproteobacteria|o__Enterobacterales|f__Pasteurellaceae|g__Haemophilus_A|s__Haemophilus_A_parahaemolyticus_mgs_2975
SORBS1	10	97071528	97321171	0.0218	rs7898077	-3.7	rs193173254	-0.000968	4.81	-0.151	1705	1705	blup	-0.00013	0.34	-0.000571	0.99954	0.99954	saliva_pheno.103	Prolif	saliva:k__Bacteria|p__Proteobacteria|c__Gammaproteobacteria|o__Enterobacterales|f__Pasteurellaceae|g__Haemophilus_A|s__Haemophilus_A_parahaemolyticus_mgs_2975
STOX1	10	70587298	70655188	0.0251	rs7893994	-3.3	rs7896856	0.024494	5.27	-2.506	1746	1	top1	0.024	4.30E-06	-2.505929	0.01221	0.676	saliva_pheno.103	Prolif	saliva:k__Bacteria|p__Proteobacteria|c__Gammaproteobacteria|o__Enterobacterales|f__Pasteurellaceae|g__Haemophilus_A|s__Haemophilus_A_parahaemolyticus_mgs_2975
TSPAN14	10	82213922	82292879	0.0196	rs2345196	3.34	rs10786151	-0.001228	3.16	0.683	1694	1	lasso	9.00E-04	0.19	0.682734	0.49477	0.913596783	saliva_pheno.103	Prolif	saliva:k__Bacteria|p__Proteobacteria|c__Gammaproteobacteria|o__Enterobacterales|f__Pasteurellaceae|g__Haemophilus_A|s__Haemophilus_A_parahaemolyticus_mgs_2975
UNC5B	10	72972327	73062621	0.0393	rs3740459	-2.83	rs77470908	-0.001211	4.1	0.838	1748	1	top1	-0.0012	0.9	0.837862	0.40211	0.905039474	saliva_pheno.103	Prolif	saliva:k__Bacteria|p__Proteobacteria|c__Gammaproteobacteria|o__Enterobacterales|f__Pasteurellaceae|g__Haemophilus_A|s__Haemophilus_A_parahaemolyticus_mgs_2975
ZFAND4	10	46111043	46168228	0.0168	rs113447578	-1.84	rs34654893	0.003543	3.98	-0.145	1042	1042	blup	0.012	0.0012	0.131107	0.89569	0.989265736	saliva_pheno.103	Prolif	saliva:k__Bacteria|p__Proteobacteria|c__Gammaproteobacteria|o__Enterobacterales|f__Pasteurellaceae|g__Haemophilus_A|s__Haemophilus_A_parahaemolyticus_mgs_2975
ZNF487	10	43932282	43991517	0.0222	rs2914986	3.11	rs4948763	-0.000812	-3.84	0.519	1643	1	lasso	-0.00055	0.46	-0.518714	0.60396	0.950173023	saliva_pheno.103	Prolif	saliva:k__Bacteria|p__Proteobacteria|c__Gammaproteobacteria|o__Enterobacterales|f__Pasteurellaceae|g__Haemophilus_A|s__Haemophilus_A_parahaemolyticus_mgs_2975
ACCS	11	44087475	44105772	0.0381	rs4755815	-4.36	rs118118478	0.000349	3.69	1.1705	1094	1	top1	0.00035	0.26	1.1705	0.24181	0.905039474	saliva_pheno.103	Prolif	saliva:k__Bacteria|p__Proteobacteria|c__Gammaproteobacteria|o__Enterobacterales|f__Pasteurellaceae|g__Haemophilus_A|s__Haemophilus_A_parahaemolyticus_mgs_2975
ARCN1	11	118443105	118473748	0.0236	rs77535829	-2.51	rs3181261	0.00185	3.4	0.7794	1234	5	enet	0.0067	0.011	0.332	0.73988	0.984564724	saliva_pheno.103	Prolif	saliva:k__Bacteria|p__Proteobacteria|c__Gammaproteobacteria|o__Enterobacterales|f__Pasteurellaceae|g__Haemophilus_A|s__Haemophilus_A_parahaemolyticus_mgs_2975
ASRGL1	11	62104920	62160882	0.0425	rs12223424	-2.43	rs3017102	0.0136	-3.98	-0.3399	1224	1	top1	0.014	0.00049	0.3399	0.73391	0.984247984	saliva_pheno.103	Prolif	saliva:k__Bacteria|p__Proteobacteria|c__Gammaproteobacteria|o__Enterobacterales|f__Pasteurellaceae|g__Haemophilus_A|s__Haemophilus_A_parahaemolyticus_mgs_2975
ATM	11	108093211	108239829	0.0313	rs228593	2.89	rs2615733	0.0023	-3.38	-0.7441	1511	1511	blup	0.0038	0.043	0.158	0.8745	0.989265736	saliva_pheno.103	Prolif	saliva:k__Bacteria|p__Proteobacteria|c__Gammaproteobacteria|o__Enterobacterales|f__Pasteurellaceae|g__Haemophilus_A|s__Haemophilus_A_parahaemolyticus_mgs_2975
C11orf52	11	111788756	111797596	0.0152	rs12365499	-2.52	rs80263701	-0.00112	3.68	0.6296	684	1	top1	-0.0011	0.77	0.6296	0.52898	0.914841837	saliva_pheno.103	Prolif	saliva:k__Bacteria|p__Proteobacteria|c__Gammaproteobacteria|o__Enterobacterales|f__Pasteurellaceae|g__Haemophilus_A|s__Haemophilus_A_parahaemolyticus_mgs_2975
CCDC73	11	32623792	32816204	0.0375	rs2900664	2.42	rs5030145	-0.00122	4.86	0.4858	1139	1139	blup	9.30E-05	0.3	1.3132	0.18912	0.889918421	saliva_pheno.103	Prolif	saliva:k__Bacteria|p__Proteobacteria|c__Gammaproteobacteria|o__Enterobacterales|f__Pasteurellaceae|g__Haemophilus_A|s__Haemophilus_A_parahaemolyticus_mgs_2975
CCS	11	66360292	66373490	0.0172	rs2077432	-2.42	rs506028	0.00113	-3.1	-1.1787	655	1	top1	0.0011	0.17	1.1787	0.2385	0.905039474	saliva_pheno.103	Prolif	saliva:k__Bacteria|p__Proteobacteria|c__Gammaproteobacteria|o__Enterobacterales|f__Pasteurellaceae|g__Haemophilus_A|s__Haemophilus_A_parahaemolyticus_mgs_2975
CD82	11	44585977	44641913	0.0434	rs4755815	-4.36	rs75071257	-0.000324	3.36	-1.0945	1102	1102	blup	0.0069	0.01	-0.9065	0.36465	0.905039474	saliva_pheno.103	Prolif	saliva:k__Bacteria|p__Proteobacteria|c__Gammaproteobacteria|o__Enterobacterales|f__Pasteurellaceae|g__Haemophilus_A|s__Haemophilus_A_parahaemolyticus_mgs_2975
CHRNA10	11	3686817	3692614	1.9059	rs12295358	3.03	rs78013665	-0.000464	2.39	-1.8196	983	1	top1	-0.00046	0.43	-1.8196	0.06882	0.847864407	saliva_pheno.103	Prolif	saliva:k__Bacteria|p__Proteobacteria|c__Gammaproteobacteria|o__Enterobacterales|f__Pasteurellaceae|g__Haemophilus_A|s__Haemophilus_A_parahaemolyticus_mgs_2975
ETS1	11	128328656	128457453	0.0273	rs1940457	3.07	rs73025173	0.0154	-3.2	-0.0244	1586	1	top1	0.015	0.00022	0.0244	0.98054	0.995369762	saliva_pheno.103	Prolif	saliva:k__Bacteria|p__Proteobacteria|c__Gammaproteobacteria|o__Enterobacterales|f__Pasteurellaceae|g__Haemophilus_A|s__Haemophilus_A_parahaemolyticus_mgs_2975
FADS3	11	61640991	61659523	0.0338	rs4564341	-2.73	rs2238001	-0.00115	3.82	0.8767	1074	5	enet	0.0022	0.094	0.6507	0.51523	0.914841837	saliva_pheno.103	Prolif	saliva:k__Bacteria|p__Proteobacteria|c__Gammaproteobacteria|o__Enterobacterales|f__Pasteurellaceae|g__Haemophilus_A|s__Haemophilus_A_parahaemolyticus_mgs_2975
FAM168A	11	73111532	73309234	0.0364	rs114910380	2.99	rs605442	0.00022	3.4	1.3441	967	967	blup	0.0013	0.16	1.8714	0.06129	0.847864407	saliva_pheno.103	Prolif	saliva:k__Bacteria|p__Proteobacteria|c__Gammaproteobacteria|o__Enterobacterales|f__Pasteurellaceae|g__Haemophilus_A|s__Haemophilus_A_parahaemolyticus_mgs_2975
FJX1	11	35639735	35642419	0.0395	rs12808237	-2.99	rs80192318	-0.00117	5.48	-0.4811	1374	1	top1	-0.0012	0.83	-0.4811	0.63042	0.961674273	saliva_pheno.103	Prolif	saliva:k__Bacteria|p__Proteobacteria|c__Gammaproteobacteria|o__Enterobacterales|f__Pasteurellaceae|g__Haemophilus_A|s__Haemophilus_A_parahaemolyticus_mgs_2975
FLRT1	11	63870660	63886645	0.4998	rs1662185	-2.51	rs74374453	-0.00115	6.84	-0.4954	761	761	blup	0.00093	0.19	-0.7273	0.46705	0.913596783	saliva_pheno.103	Prolif	saliva:k__Bacteria|p__Proteobacteria|c__Gammaproteobacteria|o__Enterobacterales|f__Pasteurellaceae|g__Haemophilus_A|s__Haemophilus_A_parahaemolyticus_mgs_2975
GALNT18	11	11292423	11643552	0.0604	rs12804340	2.42	rs56002986	-0.00105	4.56	0.0872	2054	2054	blup	0.00019	0.28	-0.606	0.54451	0.917380645	saliva_pheno.103	Prolif	saliva:k__Bacteria|p__Proteobacteria|c__Gammaproteobacteria|o__Enterobacterales|f__Pasteurellaceae|g__Haemophilus_A|s__Haemophilus_A_parahaemolyticus_mgs_2975
GRIK4	11	120382468	120859613	0.0345	rs12575945	-3.07	rs11218202	-0.000686	4.08	0.711	1768	1	top1	-0.00069	0.51	0.711	0.47707	0.913596783	saliva_pheno.103	Prolif	saliva:k__Bacteria|p__Proteobacteria|c__Gammaproteobacteria|o__Enterobacterales|f__Pasteurellaceae|g__Haemophilus_A|s__Haemophilus_A_parahaemolyticus_mgs_2975
GYLTL1B	11	45943172	45950647	0.0564	rs118075720	-2.69	rs79269877	0.00334	5.52	-0.2811	820	1	top1	0.0033	0.054	-0.2811	0.77867	0.989265736	saliva_pheno.103	Prolif	saliva:k__Bacteria|p__Proteobacteria|c__Gammaproteobacteria|o__Enterobacterales|f__Pasteurellaceae|g__Haemophilus_A|s__Haemophilus_A_parahaemolyticus_mgs_2975
IMMP1L	11	31453948	31531192	0.0177	rs60171845	3.86	rs190117	-0.00121	2.93	0.9178	589	589	blup	0.0054	0.02	0.1701	0.86496	0.989265736	saliva_pheno.103	Prolif	saliva:k__Bacteria|p__Proteobacteria|c__Gammaproteobacteria|o__Enterobacterales|f__Pasteurellaceae|g__Haemophilus_A|s__Haemophilus_A_parahaemolyticus_mgs_2975
LDHAL6A	11	18477371	18501147	0.0381	rs11024750	-2.68	rs142999023	-0.00122	4.1	1.8548	1307	1307	blup	0.00074	0.21	-0.3725	0.70954	0.983233159	saliva_pheno.103	Prolif	saliva:k__Bacteria|p__Proteobacteria|c__Gammaproteobacteria|o__Enterobacterales|f__Pasteurellaceae|g__Haemophilus_A|s__Haemophilus_A_parahaemolyticus_mgs_2975
LDHC	11	18433854	18473605	0.0698	rs11024750	-2.68	rs72871768	0.0122	5.61	-2.2535	1330	1	top1	0.012	0.00094	-2.2535	0.02423	0.84292	saliva_pheno.103	Prolif	saliva:k__Bacteria|p__Proteobacteria|c__Gammaproteobacteria|o__Enterobacterales|f__Pasteurellaceae|g__Haemophilus_A|s__Haemophilus_A_parahaemolyticus_mgs_2975
LGR4	11	27387508	27494322	0.1709	rs7103421	-3.06	rs117976757	-0.000965	6.01	2.1167	1192	5	lasso	1.20E-05	0.32	-0.1216	0.90322	0.989265736	saliva_pheno.103	Prolif	saliva:k__Bacteria|p__Proteobacteria|c__Gammaproteobacteria|o__Enterobacterales|f__Pasteurellaceae|g__Haemophilus_A|s__Haemophilus_A_parahaemolyticus_mgs_2975
MACROD1	11	63766030	63933578	0.0276	rs1662185	-2.51	rs7124943	-0.000973	3.33	-0.3362	824	824	blup	0.008	0.0062	-1.1273	0.25962	0.905039474	saliva_pheno.103	Prolif	saliva:k__Bacteria|p__Proteobacteria|c__Gammaproteobacteria|o__Enterobacterales|f__Pasteurellaceae|g__Haemophilus_A|s__Haemophilus_A_parahaemolyticus_mgs_2975
MPZL2	11	118124118	118135251	0.0294	rs61903859	-3.17	rs77018736	-0.00112	3.86	1.9806	1283	2	lasso	-0.00063	0.49	1.5913	0.11153	0.878641563	saliva_pheno.103	Prolif	saliva:k__Bacteria|p__Proteobacteria|c__Gammaproteobacteria|o__Enterobacterales|f__Pasteurellaceae|g__Haemophilus_A|s__Haemophilus_A_parahaemolyticus_mgs_2975
MS4A1	11	60223225	60238233	0.0272	rs74621542	2.37	rs533855	-0.00107	3.57	-0.0382	1661	1661	blup	0.0045	0.031	2.0427	0.04108	0.847864407	saliva_pheno.103	Prolif	saliva:k__Bacteria|p__Proteobacteria|c__Gammaproteobacteria|o__Enterobacterales|f__Pasteurellaceae|g__Haemophilus_A|s__Haemophilus_A_parahaemolyticus_mgs_2975
MS4A2	11	59855734	59863444	0.0485	rs11230061	3.25	rs3802957	-0.00112	3.87	-0.35	1634	1634	blup	-0.00037	0.4	-0.1334	0.89385	0.989265736	saliva_pheno.103	Prolif	saliva:k__Bacteria|p__Proteobacteria|c__Gammaproteobacteria|o__Enterobacterales|f__Pasteurellaceae|g__Haemophilus_A|s__Haemophilus_A_parahaemolyticus_mgs_2975
PHLDA2	11	2949503	2950685	0.0397	rs11024137	-2.87	rs60292798	-0.00064	3.9	-0.5401	1256	1256	blup	0.00066	0.22	-0.9821	0.32606	0.905039474	saliva_pheno.103	Prolif	saliva:k__Bacteria|p__Proteobacteria|c__Gammaproteobacteria|o__Enterobacterales|f__Pasteurellaceae|g__Haemophilus_A|s__Haemophilus_A_parahaemolyticus_mgs_2975
PPFIBP2	11	7534529	7678358	0.0762	rs12224346	-2.69	rs4146865	0.00865	4.73	0.7214	2027	1	top1	0.0087	0.0045	0.7214	0.47064	0.913596783	saliva_pheno.103	Prolif	saliva:k__Bacteria|p__Proteobacteria|c__Gammaproteobacteria|o__Enterobacterales|f__Pasteurellaceae|g__Haemophilus_A|s__Haemophilus_A_parahaemolyticus_mgs_2975
PPP6R3	11	68228186	68382802	0.0166	rs61890475	-2.71	rs72936524	-0.0012	-3.22	1.4835	1414	1414	blup	0.00043	0.25	-1.8397	0.06581	0.847864407	saliva_pheno.103	Prolif	saliva:k__Bacteria|p__Proteobacteria|c__Gammaproteobacteria|o__Enterobacterales|f__Pasteurellaceae|g__Haemophilus_A|s__Haemophilus_A_parahaemolyticus_mgs_2975
RAG1	11	36532259	36614706	0.1101	rs10836528	3.6	rs262425	-0.00109	4.01	0.9592	1847	1847	blup	0.0046	0.029	-0.2882	0.77322	0.989265736	saliva_pheno.103	Prolif	saliva:k__Bacteria|p__Proteobacteria|c__Gammaproteobacteria|o__Enterobacterales|f__Pasteurellaceae|g__Haemophilus_A|s__Haemophilus_A_parahaemolyticus_mgs_2975
ROM1	11	62379194	62382592	0.019	rs559348318	-2.43	rs3972384	0.00284	3.31	-0.852	1204	1	top1	0.0028	0.069	-0.852	0.39423	0.905039474	saliva_pheno.103	Prolif	saliva:k__Bacteria|p__Proteobacteria|c__Gammaproteobacteria|o__Enterobacterales|f__Pasteurellaceae|g__Haemophilus_A|s__Haemophilus_A_parahaemolyticus_mgs_2975
SLC22A18	11	2920951	2946476	0.0446	rs11024137	-2.87	rs231358	-1.17E-05	-3.95	0.8262	1269	1269	blup	0.0058	0.017	0.6496	0.51592	0.914841837	saliva_pheno.103	Prolif	saliva:k__Bacteria|p__Proteobacteria|c__Gammaproteobacteria|o__Enterobacterales|f__Pasteurellaceae|g__Haemophilus_A|s__Haemophilus_A_parahaemolyticus_mgs_2975
SORL1	11	121322912	121504402	0.0195	rs641660	2.79	rs1219414	-0.00111	3.46	0.321	1405	1405	blup	0.0015	0.13	0.166	0.86816	0.989265736	saliva_pheno.103	Prolif	saliva:k__Bacteria|p__Proteobacteria|c__Gammaproteobacteria|o__Enterobacterales|f__Pasteurellaceae|g__Haemophilus_A|s__Haemophilus_A_parahaemolyticus_mgs_2975
TECTA	11	120971882	121062202	0.1383	rs55924099	-2.56	rs7946599	-0.00104	5.34	0.614	1257	6	lasso	0.1	1.50E-21	0.6962	0.48628	0.913596783	saliva_pheno.103	Prolif	saliva:k__Bacteria|p__Proteobacteria|c__Gammaproteobacteria|o__Enterobacterales|f__Pasteurellaceae|g__Haemophilus_A|s__Haemophilus_A_parahaemolyticus_mgs_2975
TIMM10	11	57295936	57298276	0.0423	rs7109894	-3.45	rs2649662	0.0202	4.54	-0.3952	1145	1	top1	0.02	2.80E-05	-0.3952	0.69267	0.98320911	saliva_pheno.103	Prolif	saliva:k__Bacteria|p__Proteobacteria|c__Gammaproteobacteria|o__Enterobacterales|f__Pasteurellaceae|g__Haemophilus_A|s__Haemophilus_A_parahaemolyticus_mgs_2975
TRAPPC4	11	118889142	118896164	0.016	rs58270621	-2.37	rs6589713	-0.000871	3.33	-0.2029	1011	1011	blup	0.0057	0.018	2.5764	0.00998	0.676	saliva_pheno.103	Prolif	saliva:k__Bacteria|p__Proteobacteria|c__Gammaproteobacteria|o__Enterobacterales|f__Pasteurellaceae|g__Haemophilus_A|s__Haemophilus_A_parahaemolyticus_mgs_2975
TSKU	11	76493295	76509198	0.9246	rs1043420	2.84	rs76827079	-0.00122	5.82	-0.3767	1215	53	lasso	-0.0012	0.9	-1.2835	0.19932	0.889918421	saliva_pheno.103	Prolif	saliva:k__Bacteria|p__Proteobacteria|c__Gammaproteobacteria|o__Enterobacterales|f__Pasteurellaceae|g__Haemophilus_A|s__Haemophilus_A_parahaemolyticus_mgs_2975
USP47	11	11862970	11980870	0.0244	rs3812746	2.8	rs11022098	0.000877	3.96	-0.0889	1636	1636	blup	0.0075	0.0076	0.3274	0.74339	0.985356157	saliva_pheno.103	Prolif	saliva:k__Bacteria|p__Proteobacteria|c__Gammaproteobacteria|o__Enterobacterales|f__Pasteurellaceae|g__Haemophilus_A|s__Haemophilus_A_parahaemolyticus_mgs_2975
WDR74	11	62599814	62609281	0.0258	rs559348318	-2.43	rs2228627	0.0182	-2.81	-0.3609	909	1	top1	0.018	6.70E-05	0.3609	0.71819	0.983233159	saliva_pheno.103	Prolif	saliva:k__Bacteria|p__Proteobacteria|c__Gammaproteobacteria|o__Enterobacterales|f__Pasteurellaceae|g__Haemophilus_A|s__Haemophilus_A_parahaemolyticus_mgs_2975
XRRA1	11	74518784	74660245	0.0215	rs1789686	-3.17	rs11236289	-0.00119	-3.52	-0.314	1221	1221	blup	0.0015	0.14	-0.4275	0.66898	0.98320911	saliva_pheno.103	Prolif	saliva:k__Bacteria|p__Proteobacteria|c__Gammaproteobacteria|o__Enterobacterales|f__Pasteurellaceae|g__Haemophilus_A|s__Haemophilus_A_parahaemolyticus_mgs_2975
ZBTB3	11	62515791	62521660	0.0255	rs559348318	-2.43	rs142456866	-0.001	3.22	0.0676	910	910	blup	-0.00085	0.58	0.2979	0.76579	0.989265736	saliva_pheno.103	Prolif	saliva:k__Bacteria|p__Proteobacteria|c__Gammaproteobacteria|o__Enterobacterales|f__Pasteurellaceae|g__Haemophilus_A|s__Haemophilus_A_parahaemolyticus_mgs_2975
ZNHIT2	11	64883875	64885170	0.0598	rs10897540	2.47	rs3782089	0.0151	4.74	-0.5246	767	1	top1	0.015	0.00026	-0.5246	0.59984	0.950173023	saliva_pheno.103	Prolif	saliva:k__Bacteria|p__Proteobacteria|c__Gammaproteobacteria|o__Enterobacterales|f__Pasteurellaceae|g__Haemophilus_A|s__Haemophilus_A_parahaemolyticus_mgs_2975
ACVRL1	12	52300692	52317145	0.0597	rs12301779	3.21	rs2271085	-0.00118	3.22	-0.55297	1185	7	lasso	0.084	1.70E-17	-0.7206	0.4712	0.913596783	saliva_pheno.103	Prolif	saliva:k__Bacteria|p__Proteobacteria|c__Gammaproteobacteria|o__Enterobacterales|f__Pasteurellaceae|g__Haemophilus_A|s__Haemophilus_A_parahaemolyticus_mgs_2975
ADCY6	12	49159975	49182820	0.9922	rs112509915	3.83	rs12322501	-0.00117	4.51	-0.98159	1177	1177	blup	-0.001	0.67	-0.2311	0.8172	0.989265736	saliva_pheno.103	Prolif	saliva:k__Bacteria|p__Proteobacteria|c__Gammaproteobacteria|o__Enterobacterales|f__Pasteurellaceae|g__Haemophilus_A|s__Haemophilus_A_parahaemolyticus_mgs_2975
ALDH1L2	12	105413568	105478355	0.0439	rs11112262	-2.86	rs76598177	-0.00117	3.91	1.4565	1721	1721	blup	-0.001	0.69	0.5448	0.5859	0.946079621	saliva_pheno.103	Prolif	saliva:k__Bacteria|p__Proteobacteria|c__Gammaproteobacteria|o__Enterobacterales|f__Pasteurellaceae|g__Haemophilus_A|s__Haemophilus_A_parahaemolyticus_mgs_2975
ASCL1	12	103351464	103354294	0.0566	rs56006730	-2.6	rs118127269	-0.00105	3.72	-0.35226	1379	1	lasso	-0.001	0.69	1.5923	0.1113	0.878641563	saliva_pheno.103	Prolif	saliva:k__Bacteria|p__Proteobacteria|c__Gammaproteobacteria|o__Enterobacterales|f__Pasteurellaceae|g__Haemophilus_A|s__Haemophilus_A_parahaemolyticus_mgs_2975
C12orf40	12	40019969	40302102	0.0692	rs112545783	2.71	rs79067806	-0.00123	6.87	0.38897	1932	1	top1	-0.0012	0.96	0.389	0.6973	0.98320911	saliva_pheno.103	Prolif	saliva:k__Bacteria|p__Proteobacteria|c__Gammaproteobacteria|o__Enterobacterales|f__Pasteurellaceae|g__Haemophilus_A|s__Haemophilus_A_parahaemolyticus_mgs_2975
COX6A1	12	120875893	120878545	0.0211	rs11064978	2.69	rs112341471	0.00579	3.43	1.79341	1126	1	top1	0.0058	0.017	1.7934	0.0729	0.847864407	saliva_pheno.103	Prolif	saliva:k__Bacteria|p__Proteobacteria|c__Gammaproteobacteria|o__Enterobacterales|f__Pasteurellaceae|g__Haemophilus_A|s__Haemophilus_A_parahaemolyticus_mgs_2975
HOXC11	12	54366910	54371427	0.0727	rs4019971	2.37	rs73309311	-0.00121	5.79	1.14003	819	1	top1	-0.0012	0.89	1.14	0.2543	0.905039474	saliva_pheno.103	Prolif	saliva:k__Bacteria|p__Proteobacteria|c__Gammaproteobacteria|o__Enterobacterales|f__Pasteurellaceae|g__Haemophilus_A|s__Haemophilus_A_parahaemolyticus_mgs_2975
HPD	12	122277433	122301502	0.779	rs4758651	2.41	rs28637695	-0.00114	5.03	1.04689	933	18	lasso	-0.0011	0.75	0.6148	0.5387	0.917380645	saliva_pheno.103	Prolif	saliva:k__Bacteria|p__Proteobacteria|c__Gammaproteobacteria|o__Enterobacterales|f__Pasteurellaceae|g__Haemophilus_A|s__Haemophilus_A_parahaemolyticus_mgs_2975
IQCD	12	113633246	113658899	0.0258	rs36067474	3.07	rs739835	0.0026	4.71	-0.28662	1462	1	top1	0.0026	0.078	-0.2866	0.7744	0.989265736	saliva_pheno.103	Prolif	saliva:k__Bacteria|p__Proteobacteria|c__Gammaproteobacteria|o__Enterobacterales|f__Pasteurellaceae|g__Haemophilus_A|s__Haemophilus_A_parahaemolyticus_mgs_2975
KLRC1	12	10594863	10607284	0.0392	rs34117683	3.39	rs11053803	0.00885	4.61	0.20737	1322	1322	blup	0.015	0.00033	1.0611	0.2887	0.905039474	saliva_pheno.103	Prolif	saliva:k__Bacteria|p__Proteobacteria|c__Gammaproteobacteria|o__Enterobacterales|f__Pasteurellaceae|g__Haemophilus_A|s__Haemophilus_A_parahaemolyticus_mgs_2975
KLRC2	12	10579453	10594899	0.0235	rs34117683	3.39	rs77926410	-0.000661	3.65	-0.00461	1336	1336	blup	0.0035	0.049	0.0704	0.9439	0.989265736	saliva_pheno.103	Prolif	saliva:k__Bacteria|p__Proteobacteria|c__Gammaproteobacteria|o__Enterobacterales|f__Pasteurellaceae|g__Haemophilus_A|s__Haemophilus_A_parahaemolyticus_mgs_2975
KLRC3	12	10564911	10573194	0.0812	rs34117683	3.39	rs111742432	0.083	8.36	-0.28817	1348	4	lasso	0.098	4.00E-20	-0.3852	0.7001	0.98320911	saliva_pheno.103	Prolif	saliva:k__Bacteria|p__Proteobacteria|c__Gammaproteobacteria|o__Enterobacterales|f__Pasteurellaceae|g__Haemophilus_A|s__Haemophilus_A_parahaemolyticus_mgs_2975
MMAB	12	109991542	110011679	0.0201	rs1642037	3.68	rs11067359	-0.000278	-3.68	-1.09363	1503	1503	blup	0.0033	0.054	1.0947	0.2737	0.905039474	saliva_pheno.103	Prolif	saliva:k__Bacteria|p__Proteobacteria|c__Gammaproteobacteria|o__Enterobacterales|f__Pasteurellaceae|g__Haemophilus_A|s__Haemophilus_A_parahaemolyticus_mgs_2975
MSRB3	12	65672423	65882024	0.0385	rs3741738	2.76	rs10878318	-0.00116	-5.18	-0.13452	769	769	blup	-0.00067	0.5	1.214	0.2248	0.905039474	saliva_pheno.103	Prolif	saliva:k__Bacteria|p__Proteobacteria|c__Gammaproteobacteria|o__Enterobacterales|f__Pasteurellaceae|g__Haemophilus_A|s__Haemophilus_A_parahaemolyticus_mgs_2975
NINJ2	12	673462	772945	0.0652	rs2535394	3.26	rs12832701	0.00673	-4.29	-0.03297	1479	11	enet	0.02	3.30E-05	0.2262	0.8211	0.989265736	saliva_pheno.103	Prolif	saliva:k__Bacteria|p__Proteobacteria|c__Gammaproteobacteria|o__Enterobacterales|f__Pasteurellaceae|g__Haemophilus_A|s__Haemophilus_A_parahaemolyticus_mgs_2975
NRIP2	12	2934514	2944710	0.0232	rs58017093	2.82	rs2907609	-0.000261	-3.35	-1.32264	1575	3	lasso	0.0013	0.16	1.2987	0.1941	0.889918421	saliva_pheno.103	Prolif	saliva:k__Bacteria|p__Proteobacteria|c__Gammaproteobacteria|o__Enterobacterales|f__Pasteurellaceae|g__Haemophilus_A|s__Haemophilus_A_parahaemolyticus_mgs_2975
PKP2	12	32943679	33049774	0.0235	rs985877	-2.22	rs10844406	-0.00112	-4.43	-0.34536	2797	2797	blup	0.00016	0.29	-0.0365	0.9709	0.995369762	saliva_pheno.103	Prolif	saliva:k__Bacteria|p__Proteobacteria|c__Gammaproteobacteria|o__Enterobacterales|f__Pasteurellaceae|g__Haemophilus_A|s__Haemophilus_A_parahaemolyticus_mgs_2975
PRPH	12	49687035	49692465	0.8969	rs112509915	3.83	rs60284712	-0.00111	-3.42	-3.1502	918	22	lasso	-0.00086	0.58	1.3614	0.1734	0.889918421	saliva_pheno.103	Prolif	saliva:k__Bacteria|p__Proteobacteria|c__Gammaproteobacteria|o__Enterobacterales|f__Pasteurellaceae|g__Haemophilus_A|s__Haemophilus_A_parahaemolyticus_mgs_2975
RAB21	12	72148654	72184699	0.0159	rs79424564	2.51	rs10879353	-0.000821	-3.34	0.57344	1051	1	top1	-0.00082	0.56	-0.5734	0.5663	0.931432603	saliva_pheno.103	Prolif	saliva:k__Bacteria|p__Proteobacteria|c__Gammaproteobacteria|o__Enterobacterales|f__Pasteurellaceae|g__Haemophilus_A|s__Haemophilus_A_parahaemolyticus_mgs_2975
RPS26	12	56435637	56438116	0.196	rs10876844	2.35	rs10876864	0.189	12.51	-1.60369	473	1	top1	0.19	5.00E-39	-1.6037	0.1088	0.878641563	saliva_pheno.103	Prolif	saliva:k__Bacteria|p__Proteobacteria|c__Gammaproteobacteria|o__Enterobacterales|f__Pasteurellaceae|g__Haemophilus_A|s__Haemophilus_A_parahaemolyticus_mgs_2975
SLC15A4	12	129277739	129308528	0.0403	rs4964839	2.93	rs56364910	-0.00117	3.61	0.53034	1671	1671	blup	0.0011	0.17	-1.4133	0.1576	0.878641563	saliva_pheno.103	Prolif	saliva:k__Bacteria|p__Proteobacteria|c__Gammaproteobacteria|o__Enterobacterales|f__Pasteurellaceae|g__Haemophilus_A|s__Haemophilus_A_parahaemolyticus_mgs_2975
SLC39A5	12	56623833	56631630	0.022	rs4759008	1.96	rs11550558	0.0105	4.28	0.94998	382	1	top1	0.011	0.0019	0.95	0.3421	0.905039474	saliva_pheno.103	Prolif	saliva:k__Bacteria|p__Proteobacteria|c__Gammaproteobacteria|o__Enterobacterales|f__Pasteurellaceae|g__Haemophilus_A|s__Haemophilus_A_parahaemolyticus_mgs_2975
SLC41A2	12	105196331	105352522	0.0313	rs11112262	-2.86	rs77108851	2.15E-05	4.5	0.3647	1908	1	top1	2.20E-05	0.31	0.3647	0.7153	0.983233159	saliva_pheno.103	Prolif	saliva:k__Bacteria|p__Proteobacteria|c__Gammaproteobacteria|o__Enterobacterales|f__Pasteurellaceae|g__Haemophilus_A|s__Haemophilus_A_parahaemolyticus_mgs_2975
SLC6A15	12	85253492	85307394	0.6447	rs4269967	2.06	rs10506909	-0.000616	6.44	-1.71944	1034	1034	blup	0.028	8.90E-07	-0.0812	0.9352	0.989265736	saliva_pheno.103	Prolif	saliva:k__Bacteria|p__Proteobacteria|c__Gammaproteobacteria|o__Enterobacterales|f__Pasteurellaceae|g__Haemophilus_A|s__Haemophilus_A_parahaemolyticus_mgs_2975
SMARCC2	12	56556767	56583351	0.0244	rs4759008	1.96	rs2933233	-0.000249	3.23	0.06653	378	1	lasso	0.0035	0.049	0.0665	0.947	0.989522342	saliva_pheno.103	Prolif	saliva:k__Bacteria|p__Proteobacteria|c__Gammaproteobacteria|o__Enterobacterales|f__Pasteurellaceae|g__Haemophilus_A|s__Haemophilus_A_parahaemolyticus_mgs_2975
TAPBPL	12	6560856	6575683	0.0268	rs10849446	3.21	rs2534723	-0.00115	-3.94	1.3181	1047	1047	blup	0.011	0.0018	-1.2103	0.2262	0.905039474	saliva_pheno.103	Prolif	saliva:k__Bacteria|p__Proteobacteria|c__Gammaproteobacteria|o__Enterobacterales|f__Pasteurellaceae|g__Haemophilus_A|s__Haemophilus_A_parahaemolyticus_mgs_2975
TAS2R31	12	11182986	11184006	0.0295	rs34117683	3.39	rs146430848	-0.000314	4.07	0.81631	1604	2	lasso	-4.00E-05	0.33	0.8331	0.4048	0.905039474	saliva_pheno.103	Prolif	saliva:k__Bacteria|p__Proteobacteria|c__Gammaproteobacteria|o__Enterobacterales|f__Pasteurellaceae|g__Haemophilus_A|s__Haemophilus_A_parahaemolyticus_mgs_2975
TBC1D30	12	65174589	65274812	0.0405	rs3741738	2.76	rs2336165	-0.00109	4.29	0.3652	689	689	blup	0.012	0.00096	0.229	0.8188	0.989265736	saliva_pheno.103	Prolif	saliva:k__Bacteria|p__Proteobacteria|c__Gammaproteobacteria|o__Enterobacterales|f__Pasteurellaceae|g__Haemophilus_A|s__Haemophilus_A_parahaemolyticus_mgs_2975
TMBIM4	12	66517709	66563852	0.0271	rs34029815	2.66	rs6581708	3.40E-05	3.77	-0.9174	1209	1209	blup	0.0073	0.0084	-1.6458	0.0998	0.878641563	saliva_pheno.103	Prolif	saliva:k__Bacteria|p__Proteobacteria|c__Gammaproteobacteria|o__Enterobacterales|f__Pasteurellaceae|g__Haemophilus_A|s__Haemophilus_A_parahaemolyticus_mgs_2975
VEZT	12	95611522	95696566	0.0366	rs2117915	-2.4	rs11108211	-0.00123	-3.52	0.18993	2314	2314	blup	0.0066	0.011	-0.3898	0.6967	0.98320911	saliva_pheno.103	Prolif	saliva:k__Bacteria|p__Proteobacteria|c__Gammaproteobacteria|o__Enterobacterales|f__Pasteurellaceae|g__Haemophilus_A|s__Haemophilus_A_parahaemolyticus_mgs_2975
CLN5	13	77564795	77576652	0.0172	rs9573985	-3.49	rs73239495	-0.000381	3.78	0.905	1268	1	top1	-0.00038	0.41	0.9051	0.3654	0.905039474	saliva_pheno.103	Prolif	saliva:k__Bacteria|p__Proteobacteria|c__Gammaproteobacteria|o__Enterobacterales|f__Pasteurellaceae|g__Haemophilus_A|s__Haemophilus_A_parahaemolyticus_mgs_2975
DGKH	13	42614176	42830714	0.0199	rs9533037	-2.77	rs77375884	0.00283	4.18	-0.364	1733	1733	blup	0.011	0.0018	-0.6833	0.4944	0.913596783	saliva_pheno.103	Prolif	saliva:k__Bacteria|p__Proteobacteria|c__Gammaproteobacteria|o__Enterobacterales|f__Pasteurellaceae|g__Haemophilus_A|s__Haemophilus_A_parahaemolyticus_mgs_2975
DLEU1	13	50656307	51297372	0.0275	rs9535390	-3.62	rs9568299	0.000844	3.94	-0.164	2150	1	top1	0.00084	0.19	-0.1636	0.8701	0.989265736	saliva_pheno.103	Prolif	saliva:k__Bacteria|p__Proteobacteria|c__Gammaproteobacteria|o__Enterobacterales|f__Pasteurellaceae|g__Haemophilus_A|s__Haemophilus_A_parahaemolyticus_mgs_2975
DNAJC15	13	43597339	43683045	0.0249	rs3918568	-2.93	rs12015	0.026176	-4.83	-0.581	1507	1	top1	0.026	2.00E-06	0.5812	0.5611	0.927392665	saliva_pheno.103	Prolif	saliva:k__Bacteria|p__Proteobacteria|c__Gammaproteobacteria|o__Enterobacterales|f__Pasteurellaceae|g__Haemophilus_A|s__Haemophilus_A_parahaemolyticus_mgs_2975
EBPL	13	50234859	50265611	0.0286	rs9535390	-3.62	rs9535286	0.003696	3.91	1.886	1496	9	enet	0.007	0.0098	-0.6024	0.5469	0.917380645	saliva_pheno.103	Prolif	saliva:k__Bacteria|p__Proteobacteria|c__Gammaproteobacteria|o__Enterobacterales|f__Pasteurellaceae|g__Haemophilus_A|s__Haemophilus_A_parahaemolyticus_mgs_2975
EPSTI1	13	43460524	43566407	0.0297	rs3918568	-3.35	rs9533337	-0.000763	3.68	-0.89	1341	16	enet	0.012	0.0012	0.0332	0.9735	0.995369762	saliva_pheno.103	Prolif	saliva:k__Bacteria|p__Proteobacteria|c__Gammaproteobacteria|o__Enterobacterales|f__Pasteurellaceae|g__Haemophilus_A|s__Haemophilus_A_parahaemolyticus_mgs_2975
FGF9	13	22245522	22278637	0.0486	rs74801837	3.15	rs11841881	-0.001078	4.91	0.32	771	16	enet	0.0046	0.029	0.2291	0.8188	0.989265736	saliva_pheno.103	Prolif	saliva:k__Bacteria|p__Proteobacteria|c__Gammaproteobacteria|o__Enterobacterales|f__Pasteurellaceae|g__Haemophilus_A|s__Haemophilus_A_parahaemolyticus_mgs_2975
IPO5	13	98605912	98676551	0.0312	rs9584644	-3.37	rs562980	0.00301	4.33	1.193	1085	8	enet	0.017	9.00E-05	0.9216	0.3567	0.905039474	saliva_pheno.103	Prolif	saliva:k__Bacteria|p__Proteobacteria|c__Gammaproteobacteria|o__Enterobacterales|f__Pasteurellaceae|g__Haemophilus_A|s__Haemophilus_A_parahaemolyticus_mgs_2975
KBTBD7	13	41763969	41768702	0.0175	rs7338772	-3.06	rs4319652	-0.001158	3.17	0.374	1030	1030	blup	0.00013	0.29	-1.0317	0.3022	0.905039474	saliva_pheno.103	Prolif	saliva:k__Bacteria|p__Proteobacteria|c__Gammaproteobacteria|o__Enterobacterales|f__Pasteurellaceae|g__Haemophilus_A|s__Haemophilus_A_parahaemolyticus_mgs_2975
KIAA0226L	13	46916139	47012325	0.0215	rs912125	-3.39	rs188148209	-0.000867	3.65	-0.517	1630	1630	blup	-0.00041	0.42	0.163	0.8705	0.989265736	saliva_pheno.103	Prolif	saliva:k__Bacteria|p__Proteobacteria|c__Gammaproteobacteria|o__Enterobacterales|f__Pasteurellaceae|g__Haemophilus_A|s__Haemophilus_A_parahaemolyticus_mgs_2975
RASA3	13	114747194	114898086	0.0223	rs7981227	3.86	rs35469951	0.004955	3.95	-2.527	1256	1	top1	0.005	0.025	-2.5265	0.0115	0.676	saliva_pheno.103	Prolif	saliva:k__Bacteria|p__Proteobacteria|c__Gammaproteobacteria|o__Enterobacterales|f__Pasteurellaceae|g__Haemophilus_A|s__Haemophilus_A_parahaemolyticus_mgs_2975
RFXAP	13	37393361	37403241	0.0134	rs4943394	2.56	rs9576173	-0.001016	3.18	-0.363	772	772	blup	0.00047	0.24	-0.5898	0.5553	0.924588177	saliva_pheno.103	Prolif	saliva:k__Bacteria|p__Proteobacteria|c__Gammaproteobacteria|o__Enterobacterales|f__Pasteurellaceae|g__Haemophilus_A|s__Haemophilus_A_parahaemolyticus_mgs_2975
TPTE2	13	19997017	20110903	0.0491	rs9507653	-2.31	rs508027	-0.001111	4.69	-0.458	2605	2605	blup	0.00038	0.25	-0.2329	0.8158	0.989265736	saliva_pheno.103	Prolif	saliva:k__Bacteria|p__Proteobacteria|c__Gammaproteobacteria|o__Enterobacterales|f__Pasteurellaceae|g__Haemophilus_A|s__Haemophilus_A_parahaemolyticus_mgs_2975
ACOT4	14	74058410	74063200	0.0211	rs10140144	-2.36	rs4903172	-0.00117	3.37	0.503	1129	1129	blup	0.003	0.063	0.994	0.3201	0.905039474	saliva_pheno.103	Prolif	saliva:k__Bacteria|p__Proteobacteria|c__Gammaproteobacteria|o__Enterobacterales|f__Pasteurellaceae|g__Haemophilus_A|s__Haemophilus_A_parahaemolyticus_mgs_2975
C14orf178	14	78227173	78236085	0.0345	rs59135299	2.86	rs8177546	-0.00121	3.63	-0.696	1762	1	lasso	-0.00057	0.47	-0.696	0.4863	0.913596783	saliva_pheno.103	Prolif	saliva:k__Bacteria|p__Proteobacteria|c__Gammaproteobacteria|o__Enterobacterales|f__Pasteurellaceae|g__Haemophilus_A|s__Haemophilus_A_parahaemolyticus_mgs_2975
CLEC14A	14	38723308	38725574	0.0274	rs79140401	-3.42	rs17108119	0.00191	3.63	-0.251	1356	1	top1	0.0019	0.11	-0.251	0.8017	0.989265736	saliva_pheno.103	Prolif	saliva:k__Bacteria|p__Proteobacteria|c__Gammaproteobacteria|o__Enterobacterales|f__Pasteurellaceae|g__Haemophilus_A|s__Haemophilus_A_parahaemolyticus_mgs_2975
CTD-2547L24.3	14	91709103	91717426	0.0362	rs2025065	2.6	rs10135388	0.000924	3.33	0.226	948	1	lasso	0.0023	0.088	0.226	0.8209	0.989265736	saliva_pheno.103	Prolif	saliva:k__Bacteria|p__Proteobacteria|c__Gammaproteobacteria|o__Enterobacterales|f__Pasteurellaceae|g__Haemophilus_A|s__Haemophilus_A_parahaemolyticus_mgs_2975
ESR2	14	64550950	64804830	0.0531	rs2776606	-2.78	rs2094692	0.00109	-4.96	0.407	1858	5	enet	0.011	0.0013	-0.769	0.4422	0.908593313	saliva_pheno.103	Prolif	saliva:k__Bacteria|p__Proteobacteria|c__Gammaproteobacteria|o__Enterobacterales|f__Pasteurellaceae|g__Haemophilus_A|s__Haemophilus_A_parahaemolyticus_mgs_2975
GALNT16	14	69725994	69821183	0.8982	rs28531897	3.1	rs117088088	-0.00118	6.94	0.104	1151	1	top1	-0.0012	0.84	0.104	0.9174	0.989265736	saliva_pheno.103	Prolif	saliva:k__Bacteria|p__Proteobacteria|c__Gammaproteobacteria|o__Enterobacterales|f__Pasteurellaceae|g__Haemophilus_A|s__Haemophilus_A_parahaemolyticus_mgs_2975
GEMIN2	14	39583427	39606177	0.0273	rs4522333	-2.81	rs62014281	0.0012	3.44	0.897	1710	1	lasso	0.0082	0.0057	0.897	0.3698	0.905039474	saliva_pheno.103	Prolif	saliva:k__Bacteria|p__Proteobacteria|c__Gammaproteobacteria|o__Enterobacterales|f__Pasteurellaceae|g__Haemophilus_A|s__Haemophilus_A_parahaemolyticus_mgs_2975
KCNK10	14	88649113	88793251	0.0354	rs73318432	3.4	rs3783886	-0.00057	3.82	-0.816	1531	1531	blup	-0.00056	0.46	-0.973	0.3305	0.905039474	saliva_pheno.103	Prolif	saliva:k__Bacteria|p__Proteobacteria|c__Gammaproteobacteria|o__Enterobacterales|f__Pasteurellaceae|g__Haemophilus_A|s__Haemophilus_A_parahaemolyticus_mgs_2975
LIN52	14	74551499	74667936	0.0216	rs12879092	-2.21	rs4903186	0.00111	-4.11	-0.244	1452	1452	blup	0.008	0.006	1.004	0.3154	0.905039474	saliva_pheno.103	Prolif	saliva:k__Bacteria|p__Proteobacteria|c__Gammaproteobacteria|o__Enterobacterales|f__Pasteurellaceae|g__Haemophilus_A|s__Haemophilus_A_parahaemolyticus_mgs_2975
LTB4R2	14	24774940	24781259	0.0276	rs7153995	3.44	rs62000822	3.22E-05	3.42	0.796	1201	1	top1	3.20E-05	0.31	0.796	0.426	0.908593313	saliva_pheno.103	Prolif	saliva:k__Bacteria|p__Proteobacteria|c__Gammaproteobacteria|o__Enterobacterales|f__Pasteurellaceae|g__Haemophilus_A|s__Haemophilus_A_parahaemolyticus_mgs_2975
MTHFD1	14	64854749	64926722	0.0151	rs2776606	-2.78	rs12881652	0.00355	4.14	0.699	1779	1	top1	0.0035	0.049	0.699	0.4848	0.913596783	saliva_pheno.103	Prolif	saliva:k__Bacteria|p__Proteobacteria|c__Gammaproteobacteria|o__Enterobacterales|f__Pasteurellaceae|g__Haemophilus_A|s__Haemophilus_A_parahaemolyticus_mgs_2975
NRL	14	24549316	24584223	0.0225	rs57461315	3.57	rs12431793	-0.00019	-3.44	-0.703	1171	1171	blup	0.0012	0.16	0.633	0.527	0.914841837	saliva_pheno.103	Prolif	saliva:k__Bacteria|p__Proteobacteria|c__Gammaproteobacteria|o__Enterobacterales|f__Pasteurellaceae|g__Haemophilus_A|s__Haemophilus_A_parahaemolyticus_mgs_2975
OTUB2	14	94492675	94515276	0.0316	rs75071097	-2.96	rs12891890	-0.00107	4.3	-0.585	1088	1088	blup	0.0022	0.093	-0.538	0.5903	0.946079621	saliva_pheno.103	Prolif	saliva:k__Bacteria|p__Proteobacteria|c__Gammaproteobacteria|o__Enterobacterales|f__Pasteurellaceae|g__Haemophilus_A|s__Haemophilus_A_parahaemolyticus_mgs_2975
PSME1	14	24605367	24608176	0.0156	rs57461315	3.52	rs111911585	0.00298	-3.61	0.932	1194	1	top1	0.003	0.064	-0.932	0.3512	0.905039474	saliva_pheno.103	Prolif	saliva:k__Bacteria|p__Proteobacteria|c__Gammaproteobacteria|o__Enterobacterales|f__Pasteurellaceae|g__Haemophilus_A|s__Haemophilus_A_parahaemolyticus_mgs_2975
RAB15	14	65412532	65439494	0.0218	rs1760982	3.02	rs79331263	-0.000511	3.46	-1.363	1642	1642	blup	0.0085	0.0048	0.876	0.3808	0.905039474	saliva_pheno.103	Prolif	saliva:k__Bacteria|p__Proteobacteria|c__Gammaproteobacteria|o__Enterobacterales|f__Pasteurellaceae|g__Haemophilus_A|s__Haemophilus_A_parahaemolyticus_mgs_2975
RNASE6	14	21249210	21250626	0.0379	rs1889363	-2.89	rs9788616	0.0118	4.65	0.839	1060	1	top1	0.012	0.0011	0.839	0.4013	0.905039474	saliva_pheno.103	Prolif	saliva:k__Bacteria|p__Proteobacteria|c__Gammaproteobacteria|o__Enterobacterales|f__Pasteurellaceae|g__Haemophilus_A|s__Haemophilus_A_parahaemolyticus_mgs_2975
RP11-80A15.1	14	24970800	24977894	0.0239	rs4982856	2.69	rs3742506	-0.000975	4.38	-1.354	1225	5	lasso	-0.00067	0.5	1.94	0.0524	0.847864407	saliva_pheno.103	Prolif	saliva:k__Bacteria|p__Proteobacteria|c__Gammaproteobacteria|o__Enterobacterales|f__Pasteurellaceae|g__Haemophilus_A|s__Haemophilus_A_parahaemolyticus_mgs_2975
RP11-944C7.1	14	90095265	90109015	0.0434	rs390237	-3.53	rs7161265	-0.00106	4.46	-1.325	1016	1016	blup	0.0062	0.014	-1.24	0.2149	0.905039474	saliva_pheno.103	Prolif	saliva:k__Bacteria|p__Proteobacteria|c__Gammaproteobacteria|o__Enterobacterales|f__Pasteurellaceae|g__Haemophilus_A|s__Haemophilus_A_parahaemolyticus_mgs_2975
SDR39U1	14	24908972	24912111	0.0332	rs4982856	2.69	rs35241364	-0.00122	-3.16	-0.973	1188	1188	blup	0.00048	0.24	-0.231	0.8176	0.989265736	saliva_pheno.103	Prolif	saliva:k__Bacteria|p__Proteobacteria|c__Gammaproteobacteria|o__Enterobacterales|f__Pasteurellaceae|g__Haemophilus_A|s__Haemophilus_A_parahaemolyticus_mgs_2975
SLC25A29	14	100757448	100772884	0.0242	rs4905935	3.08	rs6575763	0.0122	-4.32	1.81	1082	1	top1	0.012	0.00091	-1.81	0.0703	0.847864407	saliva_pheno.103	Prolif	saliva:k__Bacteria|p__Proteobacteria|c__Gammaproteobacteria|o__Enterobacterales|f__Pasteurellaceae|g__Haemophilus_A|s__Haemophilus_A_parahaemolyticus_mgs_2975
SUPT16H	14	21819631	21852425	0.019	rs909074	-2.62	rs17103187	-0.00092	-3.04	-0.15	1376	1376	blup	0.0075	0.0077	1.085	0.2777	0.905039474	saliva_pheno.103	Prolif	saliva:k__Bacteria|p__Proteobacteria|c__Gammaproteobacteria|o__Enterobacterales|f__Pasteurellaceae|g__Haemophilus_A|s__Haemophilus_A_parahaemolyticus_mgs_2975
VIPAS39	14	77893018	77924295	0.0319	rs10140076	-3.55	rs4899654	0.00149	3.74	1.003	1638	1638	blup	0.0092	0.0035	0.77	0.4414	0.908593313	saliva_pheno.103	Prolif	saliva:k__Bacteria|p__Proteobacteria|c__Gammaproteobacteria|o__Enterobacterales|f__Pasteurellaceae|g__Haemophilus_A|s__Haemophilus_A_parahaemolyticus_mgs_2975
ZFYVE26	14	68194091	68283307	0.0263	rs8009179	-2.28	rs11628035	0.000728	3.29	1.696	1437	1	top1	0.00073	0.21	1.696	0.0898	0.878641563	saliva_pheno.103	Prolif	saliva:k__Bacteria|p__Proteobacteria|c__Gammaproteobacteria|o__Enterobacterales|f__Pasteurellaceae|g__Haemophilus_A|s__Haemophilus_A_parahaemolyticus_mgs_2975
ACAN	15	89346674	89418585	0.0761	rs12902384	2.7	rs111528932	0.00767	6.63	-0.866	1396	1	top1	0.0077	0.0071	-0.8664	0.386	0.905039474	saliva_pheno.103	Prolif	saliva:k__Bacteria|p__Proteobacteria|c__Gammaproteobacteria|o__Enterobacterales|f__Pasteurellaceae|g__Haemophilus_A|s__Haemophilus_A_parahaemolyticus_mgs_2975
ADAMTSL3	15	84322838	84708594	0.2221	rs2730098	2.82	rs28504011	0.00247	4.65	0.21	1532	1	top1	0.0025	0.083	0.2098	0.834	0.989265736	saliva_pheno.103	Prolif	saliva:k__Bacteria|p__Proteobacteria|c__Gammaproteobacteria|o__Enterobacterales|f__Pasteurellaceae|g__Haemophilus_A|s__Haemophilus_A_parahaemolyticus_mgs_2975
C15orf48	15	45722727	45740959	0.0814	rs950027	-2.58	rs35425409	-0.000304	3.96	0.519	1242	1242	blup	0.0013	0.15	0.0234	0.981	0.995369762	saliva_pheno.103	Prolif	saliva:k__Bacteria|p__Proteobacteria|c__Gammaproteobacteria|o__Enterobacterales|f__Pasteurellaceae|g__Haemophilus_A|s__Haemophilus_A_parahaemolyticus_mgs_2975
CIB2	15	78396948	78423886	0.0204	rs11547207	-2.74	rs67185399	0.0014	3.18	1.034	1463	1	lasso	0.0023	0.09	1.0344	0.301	0.905039474	saliva_pheno.103	Prolif	saliva:k__Bacteria|p__Proteobacteria|c__Gammaproteobacteria|o__Enterobacterales|f__Pasteurellaceae|g__Haemophilus_A|s__Haemophilus_A_parahaemolyticus_mgs_2975
CSPG4	15	75966663	76005189	0.2331	rs34909574	-2.4	rs28433871	-0.00112	4	0.764	553	1	top1	-0.0011	0.77	0.7639	0.445	0.911575758	saliva_pheno.103	Prolif	saliva:k__Bacteria|p__Proteobacteria|c__Gammaproteobacteria|o__Enterobacterales|f__Pasteurellaceae|g__Haemophilus_A|s__Haemophilus_A_parahaemolyticus_mgs_2975
DIS3L	15	66585555	66626236	0.0276	rs11071900	-3.21	rs28631260	0.00027	-3.75	0.645	1450	3	lasso	0.01	0.002	-0.8925	0.372	0.905039474	saliva_pheno.103	Prolif	saliva:k__Bacteria|p__Proteobacteria|c__Gammaproteobacteria|o__Enterobacterales|f__Pasteurellaceae|g__Haemophilus_A|s__Haemophilus_A_parahaemolyticus_mgs_2975
EHD4	15	42190950	42264776	0.0207	rs1712427	-2.54	rs7180038	-0.00118	3.17	-1.646	1040	1040	blup	0.0024	0.085	-1.3331	0.182	0.889918421	saliva_pheno.103	Prolif	saliva:k__Bacteria|p__Proteobacteria|c__Gammaproteobacteria|o__Enterobacterales|f__Pasteurellaceae|g__Haemophilus_A|s__Haemophilus_A_parahaemolyticus_mgs_2975
GCHFR	15	41056218	41059906	0.0311	rs4924478	2.95	rs8042729	0.0194	4.73	2.008	1348	1	lasso	0.021	2.10E-05	0.4402	0.66	0.982948571	saliva_pheno.103	Prolif	saliva:k__Bacteria|p__Proteobacteria|c__Gammaproteobacteria|o__Enterobacterales|f__Pasteurellaceae|g__Haemophilus_A|s__Haemophilus_A_parahaemolyticus_mgs_2975
HDDC3	15	91474148	91475799	0.0337	rs8039305	-2.71	rs6496724	-3.79E-05	3.44	-1.861	1285	1285	blup	0.0046	0.029	0.0631	0.95	0.989522342	saliva_pheno.103	Prolif	saliva:k__Bacteria|p__Proteobacteria|c__Gammaproteobacteria|o__Enterobacterales|f__Pasteurellaceae|g__Haemophilus_A|s__Haemophilus_A_parahaemolyticus_mgs_2975
ODF3L1	15	76016318	76020029	0.0159	rs34909574	-2.4	rs28435523	-0.00122	3.58	1.249	555	555	blup	-0.0011	0.8	-0.9414	0.347	0.905039474	saliva_pheno.103	Prolif	saliva:k__Bacteria|p__Proteobacteria|c__Gammaproteobacteria|o__Enterobacterales|f__Pasteurellaceae|g__Haemophilus_A|s__Haemophilus_A_parahaemolyticus_mgs_2975
PAQR5	15	69591286	69700119	0.8996	rs17360351	-3.25	rs8028391	-0.00123	6.11	2.111	1229	1229	blup	-0.0012	0.95	-1.0939	0.274	0.905039474	saliva_pheno.103	Prolif	saliva:k__Bacteria|p__Proteobacteria|c__Gammaproteobacteria|o__Enterobacterales|f__Pasteurellaceae|g__Haemophilus_A|s__Haemophilus_A_parahaemolyticus_mgs_2975
SNX33	15	75940247	75954642	0.0129	rs34909574	-2.4	rs4886756	-0.000218	4.09	0.236	561	1	top1	-0.00022	0.36	0.2358	0.814	0.989265736	saliva_pheno.103	Prolif	saliva:k__Bacteria|p__Proteobacteria|c__Gammaproteobacteria|o__Enterobacterales|f__Pasteurellaceae|g__Haemophilus_A|s__Haemophilus_A_parahaemolyticus_mgs_2975
VPS39	15	42450899	42500514	0.0365	rs1712427	-2.54	rs57933952	0.00362	4.36	-1.045	921	921	blup	0.022	1.20E-05	0.7155	0.474	0.913596783	saliva_pheno.103	Prolif	saliva:k__Bacteria|p__Proteobacteria|c__Gammaproteobacteria|o__Enterobacterales|f__Pasteurellaceae|g__Haemophilus_A|s__Haemophilus_A_parahaemolyticus_mgs_2975
ZNF609	15	64752941	64978264	0.0195	rs2056495	2.81	rs11071820	0.00145	3.45	-0.206	956	1	top1	0.0014	0.14	-0.2059	0.837	0.989265736	saliva_pheno.103	Prolif	saliva:k__Bacteria|p__Proteobacteria|c__Gammaproteobacteria|o__Enterobacterales|f__Pasteurellaceae|g__Haemophilus_A|s__Haemophilus_A_parahaemolyticus_mgs_2975
ABAT	16	8768422	8878432	0.0233	rs56238963	2.78	rs7202880	-0.000389	3.1	-1.392	1791	1	top1	-0.00039	0.41	-1.3919	0.164	0.878641563	saliva_pheno.103	Prolif	saliva:k__Bacteria|p__Proteobacteria|c__Gammaproteobacteria|o__Enterobacterales|f__Pasteurellaceae|g__Haemophilus_A|s__Haemophilus_A_parahaemolyticus_mgs_2975
ABCC6	16	16242785	16317379	0.9321	rs1001319	3.17	rs8050364	-0.001074	5.95	-0.151	871	1	top1	-0.0011	0.72	-0.151	0.88	0.989265736	saliva_pheno.103	Prolif	saliva:k__Bacteria|p__Proteobacteria|c__Gammaproteobacteria|o__Enterobacterales|f__Pasteurellaceae|g__Haemophilus_A|s__Haemophilus_A_parahaemolyticus_mgs_2975
ADAT1	16	75630879	75657198	0.0216	rs2454142	3.1	rs2650416	-0.000938	3.8	-0.496	1457	1	lasso	0.003	0.064	-0.4956	0.6202	0.959071142	saliva_pheno.103	Prolif	saliva:k__Bacteria|p__Proteobacteria|c__Gammaproteobacteria|o__Enterobacterales|f__Pasteurellaceae|g__Haemophilus_A|s__Haemophilus_A_parahaemolyticus_mgs_2975
ARL2BP	16	57279010	57287516	0.0255	rs75429044	-3.18	rs1549671	-0.001154	3.34	2.233	1361	5	enet	3.10E-05	0.31	2.1602	0.0308	0.84292	saliva_pheno.103	Prolif	saliva:k__Bacteria|p__Proteobacteria|c__Gammaproteobacteria|o__Enterobacterales|f__Pasteurellaceae|g__Haemophilus_A|s__Haemophilus_A_parahaemolyticus_mgs_2975
CIRH1A	16	69165194	69265033	0.0343	rs116324219	2.37	rs56256040	-0.001229	-3.78	1.201	1125	1125	blup	0.004	0.04	-1.2923	0.1962	0.889918421	saliva_pheno.103	Prolif	saliva:k__Bacteria|p__Proteobacteria|c__Gammaproteobacteria|o__Enterobacterales|f__Pasteurellaceae|g__Haemophilus_A|s__Haemophilus_A_parahaemolyticus_mgs_2975
CLUAP1	16	3550924	3589048	0.0177	rs37845	3.05	rs56704258	0.00067	4.17	-0.807	1140	12	lasso	0.00086	0.19	-0.7562	0.4495	0.912498498	saliva_pheno.103	Prolif	saliva:k__Bacteria|p__Proteobacteria|c__Gammaproteobacteria|o__Enterobacterales|f__Pasteurellaceae|g__Haemophilus_A|s__Haemophilus_A_parahaemolyticus_mgs_2975
CNGB1	16	57917503	58005020	0.0243	rs2042398	3.77	rs111824367	-0.001173	5.09	1.294	1607	4	lasso	0.14	6.80E-29	0.4167	0.6769	0.98320911	saliva_pheno.103	Prolif	saliva:k__Bacteria|p__Proteobacteria|c__Gammaproteobacteria|o__Enterobacterales|f__Pasteurellaceae|g__Haemophilus_A|s__Haemophilus_A_parahaemolyticus_mgs_2975
CPPED1	16	12756919	12897874	0.0389	rs204033	-3.61	rs73515975	-0.000541	3.82	1.121	2345	1	top1	-0.00054	0.45	1.1209	0.2623	0.905039474	saliva_pheno.103	Prolif	saliva:k__Bacteria|p__Proteobacteria|c__Gammaproteobacteria|o__Enterobacterales|f__Pasteurellaceae|g__Haemophilus_A|s__Haemophilus_A_parahaemolyticus_mgs_2975
GDE1	16	19513015	19533467	0.0208	rs144508028	2.53	rs12443654	-0.001173	3.17	-0.483	1335	1335	blup	-1.60E-05	0.32	0.365	0.7151	0.983233159	saliva_pheno.103	Prolif	saliva:k__Bacteria|p__Proteobacteria|c__Gammaproteobacteria|o__Enterobacterales|f__Pasteurellaceae|g__Haemophilus_A|s__Haemophilus_A_parahaemolyticus_mgs_2975
GINS2	16	85709804	85723679	0.0437	rs3866570	3.08	rs11646052	0.025639	-5.47	-0.803	1632	2	lasso	0.03	3.40E-07	0.9455	0.3444	0.905039474	saliva_pheno.103	Prolif	saliva:k__Bacteria|p__Proteobacteria|c__Gammaproteobacteria|o__Enterobacterales|f__Pasteurellaceae|g__Haemophilus_A|s__Haemophilus_A_parahaemolyticus_mgs_2975
LAT	16	28996147	29002104	0.0094	rs12928404	-3.3	rs201938717	0.002718	3.94	-1.518	924	924	blup	0.0066	0.012	-0.9646	0.3347	0.905039474	saliva_pheno.103	Prolif	saliva:k__Bacteria|p__Proteobacteria|c__Gammaproteobacteria|o__Enterobacterales|f__Pasteurellaceae|g__Haemophilus_A|s__Haemophilus_A_parahaemolyticus_mgs_2975
LYRM1	16	20911190	20936328	0.0534	rs9925428	1.9	rs2075526	-0.000778	2.79	-0.595	872	872	blup	0.006	0.015	0.0724	0.9423	0.989265736	saliva_pheno.103	Prolif	saliva:k__Bacteria|p__Proteobacteria|c__Gammaproteobacteria|o__Enterobacterales|f__Pasteurellaceae|g__Haemophilus_A|s__Haemophilus_A_parahaemolyticus_mgs_2975
MAPK8IP3	16	1756184	1820318	0.0158	rs2235490	3.22	rs34885902	0.001164	3.85	-0.563	1699	1699	blup	0.0013	0.16	-1.1226	0.2616	0.905039474	saliva_pheno.103	Prolif	saliva:k__Bacteria|p__Proteobacteria|c__Gammaproteobacteria|o__Enterobacterales|f__Pasteurellaceae|g__Haemophilus_A|s__Haemophilus_A_parahaemolyticus_mgs_2975
MEFV	16	3292028	3306627	0.9992	rs37845	3.17	rs74977702	-0.001215	6.39	-1.017	1139	1139	blup	-3.90E-05	0.33	0.0787	0.9372	0.989265736	saliva_pheno.103	Prolif	saliva:k__Bacteria|p__Proteobacteria|c__Gammaproteobacteria|o__Enterobacterales|f__Pasteurellaceae|g__Haemophilus_A|s__Haemophilus_A_parahaemolyticus_mgs_2975
MT1H	16	56703726	56705041	0.0354	rs35244034	-3.21	rs2298846	-0.001225	4.78	-0.668	1530	1530	blup	-7.00E-04	0.51	-1.468	0.1421	0.878641563	saliva_pheno.103	Prolif	saliva:k__Bacteria|p__Proteobacteria|c__Gammaproteobacteria|o__Enterobacterales|f__Pasteurellaceae|g__Haemophilus_A|s__Haemophilus_A_parahaemolyticus_mgs_2975
MT2A	16	56642111	56643409	0.068	rs35244034	-3.21	rs12597222	-0.000825	-3.61	-0.745	1530	27	enet	0.0073	0.0084	1.7867	0.074	0.847864407	saliva_pheno.103	Prolif	saliva:k__Bacteria|p__Proteobacteria|c__Gammaproteobacteria|o__Enterobacterales|f__Pasteurellaceae|g__Haemophilus_A|s__Haemophilus_A_parahaemolyticus_mgs_2975
NDRG4	16	58496750	58547532	0.0465	rs2042398	3.77	rs75506946	-0.000846	5.33	-1.21	2031	1	top1	-0.00085	0.58	-1.2098	0.2264	0.905039474	saliva_pheno.103	Prolif	saliva:k__Bacteria|p__Proteobacteria|c__Gammaproteobacteria|o__Enterobacterales|f__Pasteurellaceae|g__Haemophilus_A|s__Haemophilus_A_parahaemolyticus_mgs_2975
NFAT5	16	69598997	69738569	0.0139	rs34027166	-1.8	rs56256040	-0.000703	-3.42	1.201	1091	1091	blup	7.10E-05	0.3	-1.2963	0.1949	0.889918421	saliva_pheno.103	Prolif	saliva:k__Bacteria|p__Proteobacteria|c__Gammaproteobacteria|o__Enterobacterales|f__Pasteurellaceae|g__Haemophilus_A|s__Haemophilus_A_parahaemolyticus_mgs_2975
NUDT7	16	77756411	77776157	0.0362	rs9934479	-2.8	rs11640592	-0.001038	-3.48	1.512	2480	2480	blup	0.0035	0.05	-1.4478	0.1477	0.878641563	saliva_pheno.103	Prolif	saliva:k__Bacteria|p__Proteobacteria|c__Gammaproteobacteria|o__Enterobacterales|f__Pasteurellaceae|g__Haemophilus_A|s__Haemophilus_A_parahaemolyticus_mgs_2975
NUP93	16	56764017	56878797	0.0567	rs35244034	-3.21	rs12448738	-0.00123	-3.76	-1.076	1636	1636	blup	0.0095	0.0031	0.8437	0.3988	0.905039474	saliva_pheno.103	Prolif	saliva:k__Bacteria|p__Proteobacteria|c__Gammaproteobacteria|o__Enterobacterales|f__Pasteurellaceae|g__Haemophilus_A|s__Haemophilus_A_parahaemolyticus_mgs_2975
OTOA	16	21689835	21772050	0.2827	rs72768916	2.3	rs76053860	-0.000993	5.61	1.056	367	3	lasso	-0.00098	0.65	1.1759	0.2396	0.905039474	saliva_pheno.103	Prolif	saliva:k__Bacteria|p__Proteobacteria|c__Gammaproteobacteria|o__Enterobacterales|f__Pasteurellaceae|g__Haemophilus_A|s__Haemophilus_A_parahaemolyticus_mgs_2975
PALB2	16	23614488	23652631	0.0252	rs12925845	2.65	rs77453742	0.013606	4.88	-0.767	1415	7	lasso	0.016	0.00017	-0.5385	0.5903	0.946079621	saliva_pheno.103	Prolif	saliva:k__Bacteria|p__Proteobacteria|c__Gammaproteobacteria|o__Enterobacterales|f__Pasteurellaceae|g__Haemophilus_A|s__Haemophilus_A_parahaemolyticus_mgs_2975
RMI2	16	11343476	11445619	0.0302	rs6498249	-3.97	rs8055876	0.008894	3.15	1.718	1821	1	top1	0.0089	0.0041	1.7179	0.0858	0.878641563	saliva_pheno.103	Prolif	saliva:k__Bacteria|p__Proteobacteria|c__Gammaproteobacteria|o__Enterobacterales|f__Pasteurellaceae|g__Haemophilus_A|s__Haemophilus_A_parahaemolyticus_mgs_2975
RSPRY1	16	57220049	57274387	0.0368	rs35244034	-3.21	rs184635800	0.001472	2.83	-1.038	1427	1	top1	0.0015	0.14	-1.0384	0.2991	0.905039474	saliva_pheno.103	Prolif	saliva:k__Bacteria|p__Proteobacteria|c__Gammaproteobacteria|o__Enterobacterales|f__Pasteurellaceae|g__Haemophilus_A|s__Haemophilus_A_parahaemolyticus_mgs_2975
SNRNP25	16	103010	107669	0.0196	rs68166893	-3.79	rs2909028	0.001098	3.31	-1.109	768	3	lasso	0.0077	0.0069	-2.1618	0.0306	0.84292	saliva_pheno.103	Prolif	saliva:k__Bacteria|p__Proteobacteria|c__Gammaproteobacteria|o__Enterobacterales|f__Pasteurellaceae|g__Haemophilus_A|s__Haemophilus_A_parahaemolyticus_mgs_2975
TIGD7	16	3348832	3355729	0.0193	rs37845	3	rs12444625	0.00036	2.69	0.796	1123	1123	blup	0.0015	0.14	1.3153	0.1884	0.889918421	saliva_pheno.103	Prolif	saliva:k__Bacteria|p__Proteobacteria|c__Gammaproteobacteria|o__Enterobacterales|f__Pasteurellaceae|g__Haemophilus_A|s__Haemophilus_A_parahaemolyticus_mgs_2975
TMEM204	16	1578689	1605581	0.0262	rs2235490	3.22	rs12445978	0.011837	4.6	-0.735	1847	1	top1	0.012	0.0011	-0.7345	0.4626	0.913596783	saliva_pheno.103	Prolif	saliva:k__Bacteria|p__Proteobacteria|c__Gammaproteobacteria|o__Enterobacterales|f__Pasteurellaceae|g__Haemophilus_A|s__Haemophilus_A_parahaemolyticus_mgs_2975
TPPP3	16	67423712	67427438	0.019	rs8046782	-3.04	rs144220835	-0.001006	3.77	-0.19	349	349	blup	-0.00063	0.49	-0.7936	0.4274	0.908593313	saliva_pheno.103	Prolif	saliva:k__Bacteria|p__Proteobacteria|c__Gammaproteobacteria|o__Enterobacterales|f__Pasteurellaceae|g__Haemophilus_A|s__Haemophilus_A_parahaemolyticus_mgs_2975
TUFM	16	28853732	28857729	0.01	rs12928404	-3.3	rs60350735	0.002066	-3.4	-1.203	941	941	blup	0.011	0.002	-0.6417	0.5211	0.914841837	saliva_pheno.103	Prolif	saliva:k__Bacteria|p__Proteobacteria|c__Gammaproteobacteria|o__Enterobacterales|f__Pasteurellaceae|g__Haemophilus_A|s__Haemophilus_A_parahaemolyticus_mgs_2975
WFDC1	16	84328252	84363450	0.0543	rs244850	3.31	rs3809620	-0.000911	4.71	0.175	1968	1968	blup	-0.00061	0.48	0.2855	0.7753	0.989265736	saliva_pheno.103	Prolif	saliva:k__Bacteria|p__Proteobacteria|c__Gammaproteobacteria|o__Enterobacterales|f__Pasteurellaceae|g__Haemophilus_A|s__Haemophilus_A_parahaemolyticus_mgs_2975
WFIKKN1	16	679239	684116	0.031	rs68166893	-3.79	rs57497165	-0.001081	3.28	0.551	1661	1661	blup	-6.10E-07	0.32	2.1907	0.0285	0.84292	saliva_pheno.103	Prolif	saliva:k__Bacteria|p__Proteobacteria|c__Gammaproteobacteria|o__Enterobacterales|f__Pasteurellaceae|g__Haemophilus_A|s__Haemophilus_A_parahaemolyticus_mgs_2975
ZNF174	16	3451235	3459370	0.0347	rs37845	2.54	rs146582641	0.006717	5.21	0.473	1046	1	top1	0.0067	0.011	0.4734	0.6359	0.961674273	saliva_pheno.103	Prolif	saliva:k__Bacteria|p__Proteobacteria|c__Gammaproteobacteria|o__Enterobacterales|f__Pasteurellaceae|g__Haemophilus_A|s__Haemophilus_A_parahaemolyticus_mgs_2975
ZNF500	16	4798240	4817625	0.0326	rs12927240	-3.17	rs2404282	0.007615	-3.35	-1.476	963	1	top1	0.0076	0.0073	1.4757	0.14	0.878641563	saliva_pheno.103	Prolif	saliva:k__Bacteria|p__Proteobacteria|c__Gammaproteobacteria|o__Enterobacterales|f__Pasteurellaceae|g__Haemophilus_A|s__Haemophilus_A_parahaemolyticus_mgs_2975
ZNF597	16	3486104	3493542	0.0223	rs37845	2.45	rs75238922	-0.00075	3.75	-0.804	1102	1102	blup	-9.80E-05	0.34	-0.4067	0.6842	0.98320911	saliva_pheno.103	Prolif	saliva:k__Bacteria|p__Proteobacteria|c__Gammaproteobacteria|o__Enterobacterales|f__Pasteurellaceae|g__Haemophilus_A|s__Haemophilus_A_parahaemolyticus_mgs_2975
ABCA9	17	66970629	67057205	0.99912	rs2952317	-2.55	rs35991088	-0.00086	3.57	-1.1045	1430	18	lasso	0.006	0.015	1.474	0.140614	0.878641563	saliva_pheno.103	Prolif	saliva:k__Bacteria|p__Proteobacteria|c__Gammaproteobacteria|o__Enterobacterales|f__Pasteurellaceae|g__Haemophilus_A|s__Haemophilus_A_parahaemolyticus_mgs_2975
C17orf49	17	6917814	6920844	0.02455	rs11658922	-3.02	rs62062765	0.000544	-3.18	-0.1795	1182	1182	blup	0.0055	0.019	1.09	0.275654	0.905039474	saliva_pheno.103	Prolif	saliva:k__Bacteria|p__Proteobacteria|c__Gammaproteobacteria|o__Enterobacterales|f__Pasteurellaceae|g__Haemophilus_A|s__Haemophilus_A_parahaemolyticus_mgs_2975
C17orf72	17	62075711	62081664	0.0221	rs4968717	-2.94	rs57166100	0.0122	4.73	-0.5818	984	1	top1	0.012	0.00091	-0.582	0.560705	0.927392665	saliva_pheno.103	Prolif	saliva:k__Bacteria|p__Proteobacteria|c__Gammaproteobacteria|o__Enterobacterales|f__Pasteurellaceae|g__Haemophilus_A|s__Haemophilus_A_parahaemolyticus_mgs_2975
C17orf89	17	79213039	79215081	0.04486	rs12951596	3.05	rs34116926	0.00423	3.75	-2.7529	1435	2	lasso	0.0075	0.0076	-2.791	0.005249	0.506903429	saliva_pheno.103	Prolif	saliva:k__Bacteria|p__Proteobacteria|c__Gammaproteobacteria|o__Enterobacterales|f__Pasteurellaceae|g__Haemophilus_A|s__Haemophilus_A_parahaemolyticus_mgs_2975
C17orf99	17	76142434	76162258	0.08418	rs1465985	4.01	rs118063987	-0.00108	4.65	-1.0154	1392	11	lasso	0.00021	0.28	-0.74	0.459165	0.913596783	saliva_pheno.103	Prolif	saliva:k__Bacteria|p__Proteobacteria|c__Gammaproteobacteria|o__Enterobacterales|f__Pasteurellaceae|g__Haemophilus_A|s__Haemophilus_A_parahaemolyticus_mgs_2975
CACNA1G	17	48638429	48704835	0.03714	rs12452992	-3.3	rs118074277	-0.000773	5.49	0.6393	924	1	top1	-0.00077	0.54	0.639	0.522618	0.914841837	saliva_pheno.103	Prolif	saliva:k__Bacteria|p__Proteobacteria|c__Gammaproteobacteria|o__Enterobacterales|f__Pasteurellaceae|g__Haemophilus_A|s__Haemophilus_A_parahaemolyticus_mgs_2975
CCR10	17	40830907	40835935	0.00776	rs28678167	-2.4	rs2670854	0.000118	3.81	0.1994	652	652	blup	0.0016	0.13	-0.325	0.745439	0.986138481	saliva_pheno.103	Prolif	saliva:k__Bacteria|p__Proteobacteria|c__Gammaproteobacteria|o__Enterobacterales|f__Pasteurellaceae|g__Haemophilus_A|s__Haemophilus_A_parahaemolyticus_mgs_2975
CDK5R1	17	30813637	30818274	0.01598	rs4795705	3.12	rs542823222	-0.000952	3.75	1.2333	559	559	blup	0.0097	0.0028	-1.895	0.058029	0.847864407	saliva_pheno.103	Prolif	saliva:k__Bacteria|p__Proteobacteria|c__Gammaproteobacteria|o__Enterobacterales|f__Pasteurellaceae|g__Haemophilus_A|s__Haemophilus_A_parahaemolyticus_mgs_2975
DYNLL2	17	56160776	56172897	0.02534	rs4793571	-3.22	rs11079337	0.00714	4.41	0.292	856	856	blup	0.0096	0.0029	1.295	0.195209	0.889918421	saliva_pheno.103	Prolif	saliva:k__Bacteria|p__Proteobacteria|c__Gammaproteobacteria|o__Enterobacterales|f__Pasteurellaceae|g__Haemophilus_A|s__Haemophilus_A_parahaemolyticus_mgs_2975
EIF5A	17	7210318	7215774	0.02981	rs11078700	-3.58	rs90951	-0.000993	3.87	0.834	1149	1149	blup	-0.00097	0.64	1.866	0.062102	0.847864407	saliva_pheno.103	Prolif	saliva:k__Bacteria|p__Proteobacteria|c__Gammaproteobacteria|o__Enterobacterales|f__Pasteurellaceae|g__Haemophilus_A|s__Haemophilus_A_parahaemolyticus_mgs_2975
ELP5	17	7154735	7163259	0.05482	rs11078700	-3.58	rs2074217	0.0533	-7.07	-0.6219	1222	1	top1	0.053	1.50E-11	0.622	0.534027	0.917380645	saliva_pheno.103	Prolif	saliva:k__Bacteria|p__Proteobacteria|c__Gammaproteobacteria|o__Enterobacterales|f__Pasteurellaceae|g__Haemophilus_A|s__Haemophilus_A_parahaemolyticus_mgs_2975
EVI2A	17	29644578	29648902	0.06518	rs79648083	2.6	rs6505243	-0.00122	-3.39	1.0765	894	894	blup	0.015	0.00027	-1.524	0.127494	0.878641563	saliva_pheno.103	Prolif	saliva:k__Bacteria|p__Proteobacteria|c__Gammaproteobacteria|o__Enterobacterales|f__Pasteurellaceae|g__Haemophilus_A|s__Haemophilus_A_parahaemolyticus_mgs_2975
FAM101B	17	289769	295730	0.02595	rs148501418	-3.39	rs16953087	0.0111	4.37	-1.0207	1137	1	top1	0.011	0.0015	-1.021	0.30742	0.905039474	saliva_pheno.103	Prolif	saliva:k__Bacteria|p__Proteobacteria|c__Gammaproteobacteria|o__Enterobacterales|f__Pasteurellaceae|g__Haemophilus_A|s__Haemophilus_A_parahaemolyticus_mgs_2975
FAM117A	17	47787694	47866542	0.03	rs12953014	-2.67	rs79577600	-0.000292	3.5	0.3656	745	1	top1	-0.00029	0.38	0.366	0.714664	0.983233159	saliva_pheno.103	Prolif	saliva:k__Bacteria|p__Proteobacteria|c__Gammaproteobacteria|o__Enterobacterales|f__Pasteurellaceae|g__Haemophilus_A|s__Haemophilus_A_parahaemolyticus_mgs_2975
FAM64A	17	6347735	6354789	0.03464	rs11658922	-3.02	rs7223171	-0.000734	3.5	1.1471	1458	10	enet	0.0016	0.13	1.423	0.154824	0.878641563	saliva_pheno.103	Prolif	saliva:k__Bacteria|p__Proteobacteria|c__Gammaproteobacteria|o__Enterobacterales|f__Pasteurellaceae|g__Haemophilus_A|s__Haemophilus_A_parahaemolyticus_mgs_2975
FLOT2	17	27206353	27224697	0.01369	rs3181215	-2.07	rs57132083	-0.0012	-3.05	1.2794	761	761	blup	0.0027	0.075	-0.516	0.60583	0.950211323	saliva_pheno.103	Prolif	saliva:k__Bacteria|p__Proteobacteria|c__Gammaproteobacteria|o__Enterobacterales|f__Pasteurellaceae|g__Haemophilus_A|s__Haemophilus_A_parahaemolyticus_mgs_2975
FN3KRP	17	80674559	80688204	0.02406	rs2248357	-3.17	rs117148068	0.0109	-4.18	-0.4054	1538	1	lasso	0.011	0.0015	0.405	0.685185	0.98320911	saliva_pheno.103	Prolif	saliva:k__Bacteria|p__Proteobacteria|c__Gammaproteobacteria|o__Enterobacterales|f__Pasteurellaceae|g__Haemophilus_A|s__Haemophilus_A_parahaemolyticus_mgs_2975
GAA	17	78075355	78093678	0.03264	rs7215243	2.45	rs12949279	-0.00123	-3.26	0.0918	1531	1531	blup	0.0077	0.0071	0.778	0.436734	0.908593313	saliva_pheno.103	Prolif	saliva:k__Bacteria|p__Proteobacteria|c__Gammaproteobacteria|o__Enterobacterales|f__Pasteurellaceae|g__Haemophilus_A|s__Haemophilus_A_parahaemolyticus_mgs_2975
GEMIN4	17	647654	657239	0.05553	rs148501418	-3.39	rs9328723	0.000785	3.96	-0.2924	1335	1335	blup	0.0089	0.004	-2.145	0.031923	0.84292	saliva_pheno.103	Prolif	saliva:k__Bacteria|p__Proteobacteria|c__Gammaproteobacteria|o__Enterobacterales|f__Pasteurellaceae|g__Haemophilus_A|s__Haemophilus_A_parahaemolyticus_mgs_2975
GSDMA	17	38119226	38134019	0.96917	rs35442489	-2.24	rs67274822	-0.000914	3.87	-1.8996	778	24	lasso	0.48	2.60E-119	-1.881	0.059954	0.847864407	saliva_pheno.103	Prolif	saliva:k__Bacteria|p__Proteobacteria|c__Gammaproteobacteria|o__Enterobacterales|f__Pasteurellaceae|g__Haemophilus_A|s__Haemophilus_A_parahaemolyticus_mgs_2975
HID1	17	72946838	72969261	0.03309	rs71380875	2.82	rs56115441	-9.15E-05	5.51	0.6521	1192	2	lasso	0.00039	0.25	0.658	0.510357	0.914841837	saliva_pheno.103	Prolif	saliva:k__Bacteria|p__Proteobacteria|c__Gammaproteobacteria|o__Enterobacterales|f__Pasteurellaceae|g__Haemophilus_A|s__Haemophilus_A_parahaemolyticus_mgs_2975
HOXB2	17	46618256	46623441	0.02158	rs2740760	-2.74	rs1812501	0.0078	-4.37	1.9465	1409	1	top1	0.0078	0.0067	-1.947	0.05159	0.847864407	saliva_pheno.103	Prolif	saliva:k__Bacteria|p__Proteobacteria|c__Gammaproteobacteria|o__Enterobacterales|f__Pasteurellaceae|g__Haemophilus_A|s__Haemophilus_A_parahaemolyticus_mgs_2975
LGALS9B	17	20352708	20370852	0.02749	rs146716676	2.48	rs9901125	0.00287	-3.67	-0.363	676	676	blup	0.013	0.00059	0.272	0.785643	0.989265736	saliva_pheno.103	Prolif	saliva:k__Bacteria|p__Proteobacteria|c__Gammaproteobacteria|o__Enterobacterales|f__Pasteurellaceae|g__Haemophilus_A|s__Haemophilus_A_parahaemolyticus_mgs_2975
LGALS9C	17	18380051	18398259	0.01216	rs3862147	3.13	rs2061217	-0.000562	-3.29	2.3292	909	909	blup	-0.00028	0.38	-0.749	0.454108	0.913596783	saliva_pheno.103	Prolif	saliva:k__Bacteria|p__Proteobacteria|c__Gammaproteobacteria|o__Enterobacterales|f__Pasteurellaceae|g__Haemophilus_A|s__Haemophilus_A_parahaemolyticus_mgs_2975
LIMD2	17	61773262	61778532	0.01141	rs2665846	-2.14	rs3109940	0.00187	-3.17	-0.2753	884	884	blup	0.0052	0.022	0.478	0.632698	0.961674273	saliva_pheno.103	Prolif	saliva:k__Bacteria|p__Proteobacteria|c__Gammaproteobacteria|o__Enterobacterales|f__Pasteurellaceae|g__Haemophilus_A|s__Haemophilus_A_parahaemolyticus_mgs_2975
LSM12	17	42112003	42144987	0.01753	rs1728182	-2.56	rs228779	0.00743	3.56	1.7713	809	1	top1	0.0074	0.0079	1.771	0.076517	0.856746885	saliva_pheno.103	Prolif	saliva:k__Bacteria|p__Proteobacteria|c__Gammaproteobacteria|o__Enterobacterales|f__Pasteurellaceae|g__Haemophilus_A|s__Haemophilus_A_parahaemolyticus_mgs_2975
MIF4GD	17	73262309	73267308	0.02257	rs71380875	2.82	rs112898013	-0.00121	3.11	0.6693	1185	1185	blup	0.0024	0.086	-0.728	0.466824	0.913596783	saliva_pheno.103	Prolif	saliva:k__Bacteria|p__Proteobacteria|c__Gammaproteobacteria|o__Enterobacterales|f__Pasteurellaceae|g__Haemophilus_A|s__Haemophilus_A_parahaemolyticus_mgs_2975
NT5C3B	17	39981335	39992523	0.02762	rs11079020	2.37	rs8075291	0.0205	5.46	0.4053	1277	1	top1	0.02	2.40E-05	0.405	0.685243	0.98320911	saliva_pheno.103	Prolif	saliva:k__Bacteria|p__Proteobacteria|c__Gammaproteobacteria|o__Enterobacterales|f__Pasteurellaceae|g__Haemophilus_A|s__Haemophilus_A_parahaemolyticus_mgs_2975
NTN1	17	8924859	9147317	0.06746	rs12600362	3.15	rs202099886	0.0626	6.67	0.115	1268	1	top1	0.063	2.60E-13	0.115	0.908443	0.989265736	saliva_pheno.103	Prolif	saliva:k__Bacteria|p__Proteobacteria|c__Gammaproteobacteria|o__Enterobacterales|f__Pasteurellaceae|g__Haemophilus_A|s__Haemophilus_A_parahaemolyticus_mgs_2975
ORMDL3	17	38077294	38083854	0.01448	rs35442489	-2.24	rs876493	0.00192	-3.77	0.6483	798	798	blup	0.0032	0.058	-0.173	0.862489	0.989265736	saliva_pheno.103	Prolif	saliva:k__Bacteria|p__Proteobacteria|c__Gammaproteobacteria|o__Enterobacterales|f__Pasteurellaceae|g__Haemophilus_A|s__Haemophilus_A_parahaemolyticus_mgs_2975
PEMT	17	17408877	17495022	0.02982	rs7223406	2.33	rs12950737	0.00913	3.61	-0.027	1218	2	lasso	0.014	0.00034	-1.646	0.099755	0.878641563	saliva_pheno.103	Prolif	saliva:k__Bacteria|p__Proteobacteria|c__Gammaproteobacteria|o__Enterobacterales|f__Pasteurellaceae|g__Haemophilus_A|s__Haemophilus_A_parahaemolyticus_mgs_2975
PIGL	17	16120505	16252115	0.01163	rs8073259	2.06	rs147734963	0.00214	3.7	0.3833	776	1	lasso	0.0054	0.021	0.383	0.701484	0.98320911	saliva_pheno.103	Prolif	saliva:k__Bacteria|p__Proteobacteria|c__Gammaproteobacteria|o__Enterobacterales|f__Pasteurellaceae|g__Haemophilus_A|s__Haemophilus_A_parahaemolyticus_mgs_2975
PLXDC1	17	37219556	37310647	0.02774	rs2471630	-3.44	rs12947197	0.00136	4.19	-1.4212	898	898	blup	0.0047	0.028	-3.354	0.000798	0.278512	saliva_pheno.103	Prolif	saliva:k__Bacteria|p__Proteobacteria|c__Gammaproteobacteria|o__Enterobacterales|f__Pasteurellaceae|g__Haemophilus_A|s__Haemophilus_A_parahaemolyticus_mgs_2975
PSME3	17	40976402	40995774	0.01244	rs28678167	-2.4	rs16940410	-0.00117	3.04	-1.1045	777	777	blup	-0.00061	0.48	-0.975	0.329728	0.905039474	saliva_pheno.103	Prolif	saliva:k__Bacteria|p__Proteobacteria|c__Gammaproteobacteria|o__Enterobacterales|f__Pasteurellaceae|g__Haemophilus_A|s__Haemophilus_A_parahaemolyticus_mgs_2975
RNF222	17	8294022	8301144	0.01467	rs75711247	2.63	rs78352062	-0.00112	4.05	-0.5036	897	897	blup	0.00034	0.26	-1.328	0.184321	0.889918421	saliva_pheno.103	Prolif	saliva:k__Bacteria|p__Proteobacteria|c__Gammaproteobacteria|o__Enterobacterales|f__Pasteurellaceae|g__Haemophilus_A|s__Haemophilus_A_parahaemolyticus_mgs_2975
SCPEP1	17	55055466	55084129	0.02506	rs9897460	3.49	rs920748	-0.000217	-3.19	-1.9899	1086	1086	blup	0.0019	0.11	-0.804	0.421437	0.908593313	saliva_pheno.103	Prolif	saliva:k__Bacteria|p__Proteobacteria|c__Gammaproteobacteria|o__Enterobacterales|f__Pasteurellaceae|g__Haemophilus_A|s__Haemophilus_A_parahaemolyticus_mgs_2975
SECTM1	17	80278900	80291950	0.0197	rs2248357	-3.17	rs11655071	0.00593	4.05	-0.2648	997	1	top1	0.0059	0.016	-0.265	0.791176	0.989265736	saliva_pheno.103	Prolif	saliva:k__Bacteria|p__Proteobacteria|c__Gammaproteobacteria|o__Enterobacterales|f__Pasteurellaceae|g__Haemophilus_A|s__Haemophilus_A_parahaemolyticus_mgs_2975
SHMT1	17	18231187	18266856	0.03159	rs3862147	3.13	rs9910784	0.00853	4.49	0.6256	926	11	lasso	0.0098	0.0027	-0.101	0.919578	0.989265736	saliva_pheno.103	Prolif	saliva:k__Bacteria|p__Proteobacteria|c__Gammaproteobacteria|o__Enterobacterales|f__Pasteurellaceae|g__Haemophilus_A|s__Haemophilus_A_parahaemolyticus_mgs_2975
SLC25A10	17	79670404	79688042	0.04371	rs74977609	2.44	rs12601728	0.0108	3.58	0.8674	842	1	top1	0.011	0.0018	0.867	0.38574	0.905039474	saliva_pheno.103	Prolif	saliva:k__Bacteria|p__Proteobacteria|c__Gammaproteobacteria|o__Enterobacterales|f__Pasteurellaceae|g__Haemophilus_A|s__Haemophilus_A_parahaemolyticus_mgs_2975
SLFN5	17	33570055	33600674	0.01587	rs2046237	2.84	rs12952143	0.00481	3.87	1.4693	917	1	top1	0.0048	0.027	1.469	0.141759	0.878641563	saliva_pheno.103	Prolif	saliva:k__Bacteria|p__Proteobacteria|c__Gammaproteobacteria|o__Enterobacterales|f__Pasteurellaceae|g__Haemophilus_A|s__Haemophilus_A_parahaemolyticus_mgs_2975
SP6	17	45922279	45933240	0.78108	rs12602010	2.55	rs116930460	-0.00104	3.76	0.4795	1521	1	top1	-0.001	0.69	0.48	0.631553	0.961674273	saliva_pheno.103	Prolif	saliva:k__Bacteria|p__Proteobacteria|c__Gammaproteobacteria|o__Enterobacterales|f__Pasteurellaceae|g__Haemophilus_A|s__Haemophilus_A_parahaemolyticus_mgs_2975
SPHK1	17	74372665	74383941	0.02129	rs8072202	2.6	rs2598416	-0.000345	3.07	-0.6383	1324	1324	blup	0.0036	0.048	0.204	0.838553	0.989265736	saliva_pheno.103	Prolif	saliva:k__Bacteria|p__Proteobacteria|c__Gammaproteobacteria|o__Enterobacterales|f__Pasteurellaceae|g__Haemophilus_A|s__Haemophilus_A_parahaemolyticus_mgs_2975
SPOP	17	47676246	47755596	0.02647	rs12953014	-2.67	rs2233368	-0.00121	-3.77	-0.7608	848	848	blup	0.0062	0.014	-0.75	0.453538	0.913596783	saliva_pheno.103	Prolif	saliva:k__Bacteria|p__Proteobacteria|c__Gammaproteobacteria|o__Enterobacterales|f__Pasteurellaceae|g__Haemophilus_A|s__Haemophilus_A_parahaemolyticus_mgs_2975
SRR	17	2206677	2228554	0.01889	rs74973996	-2.81	rs10445300	0.00085	-3.65	-0.4604	1251	1251	blup	0.0056	0.018	0.603	0.546576	0.917380645	saliva_pheno.103	Prolif	saliva:k__Bacteria|p__Proteobacteria|c__Gammaproteobacteria|o__Enterobacterales|f__Pasteurellaceae|g__Haemophilus_A|s__Haemophilus_A_parahaemolyticus_mgs_2975
TMEM220	17	10602332	10633633	0.06534	rs8078684	-2.91	rs12948227	0.00873	4.9	1.1902	1254	1254	blup	0.025	2.80E-06	-0.164	0.869984	0.989265736	saliva_pheno.103	Prolif	saliva:k__Bacteria|p__Proteobacteria|c__Gammaproteobacteria|o__Enterobacterales|f__Pasteurellaceae|g__Haemophilus_A|s__Haemophilus_A_parahaemolyticus_mgs_2975
TOM1L1	17	52976748	53039310	0.05271	rs4621038	-3.27	rs76481432	-0.000711	5.72	-1.1257	1134	1	top1	-0.00071	0.52	-1.126	0.26031	0.905039474	saliva_pheno.103	Prolif	saliva:k__Bacteria|p__Proteobacteria|c__Gammaproteobacteria|o__Enterobacterales|f__Pasteurellaceae|g__Haemophilus_A|s__Haemophilus_A_parahaemolyticus_mgs_2975
TUSC5	17	1182957	1204281	0.04158	rs148501418	-3.39	rs2241925	-0.000776	4.07	0.6714	1222	1222	blup	-0.00074	0.53	0.966	0.334053	0.905039474	saliva_pheno.103	Prolif	saliva:k__Bacteria|p__Proteobacteria|c__Gammaproteobacteria|o__Enterobacterales|f__Pasteurellaceae|g__Haemophilus_A|s__Haemophilus_A_parahaemolyticus_mgs_2975
USP22	17	20902910	20947073	0.02105	rs8079780	-2.55	rs12939685	-0.000158	3.58	-0.1064	404	1	lasso	0.0063	0.013	-0.106	0.91524	0.989265736	saliva_pheno.103	Prolif	saliva:k__Bacteria|p__Proteobacteria|c__Gammaproteobacteria|o__Enterobacterales|f__Pasteurellaceae|g__Haemophilus_A|s__Haemophilus_A_parahaemolyticus_mgs_2975
VPS25	17	40925454	40931617	0.01329	rs28678167	-2.4	rs2301647	-0.000144	-2.88	1.1535	751	751	blup	0.003	0.065	-1.612	0.107005	0.878641563	saliva_pheno.103	Prolif	saliva:k__Bacteria|p__Proteobacteria|c__Gammaproteobacteria|o__Enterobacterales|f__Pasteurellaceae|g__Haemophilus_A|s__Haemophilus_A_parahaemolyticus_mgs_2975
ZSWIM7	17	15879874	15903031	0.01234	rs113497007	-2.55	rs151440	-0.00121	3.08	-1.6704	1038	1038	blup	0.0045	0.031	-0.187	0.851687	0.989265736	saliva_pheno.103	Prolif	saliva:k__Bacteria|p__Proteobacteria|c__Gammaproteobacteria|o__Enterobacterales|f__Pasteurellaceae|g__Haemophilus_A|s__Haemophilus_A_parahaemolyticus_mgs_2975
CABLES1	18	20714528	20840431	0.1092	rs9963573	-2.85	rs12454479	-0.000541	4.11	-0.162	1201	1201	blup	0.002	0.11	1.8	0.0719	0.847864407	saliva_pheno.103	Prolif	saliva:k__Bacteria|p__Proteobacteria|c__Gammaproteobacteria|o__Enterobacterales|f__Pasteurellaceae|g__Haemophilus_A|s__Haemophilus_A_parahaemolyticus_mgs_2975
DLGAP1	18	3496030	4455335	0.0578	rs9954603	3.08	rs7227403	-0.000934	5.7	1.966	2484	3	lasso	0.0013	0.15	1.966	0.0493	0.847864407	saliva_pheno.103	Prolif	saliva:k__Bacteria|p__Proteobacteria|c__Gammaproteobacteria|o__Enterobacterales|f__Pasteurellaceae|g__Haemophilus_A|s__Haemophilus_A_parahaemolyticus_mgs_2975
INO80C	18	33032194	33077955	0.0245	rs676848	-2.65	rs2978365	0.0146	3.84	1.266	1278	1	top1	0.015	0.00032	1.266	0.2055	0.902064935	saliva_pheno.103	Prolif	saliva:k__Bacteria|p__Proteobacteria|c__Gammaproteobacteria|o__Enterobacterales|f__Pasteurellaceae|g__Haemophilus_A|s__Haemophilus_A_parahaemolyticus_mgs_2975
LDLRAD4	18	13217497	13652754	0.0237	rs478399	-3.05	rs11659880	0.000432	3.5	0.369	2188	2188	blup	0.0033	0.056	0.905	0.3652	0.905039474	saliva_pheno.103	Prolif	saliva:k__Bacteria|p__Proteobacteria|c__Gammaproteobacteria|o__Enterobacterales|f__Pasteurellaceae|g__Haemophilus_A|s__Haemophilus_A_parahaemolyticus_mgs_2975
LIPG	18	47087069	47119272	0.025	rs630665	2.75	rs8083124	0.00282	4.33	-0.94	1934	1	top1	0.0028	0.07	-0.94	0.3473	0.905039474	saliva_pheno.103	Prolif	saliva:k__Bacteria|p__Proteobacteria|c__Gammaproteobacteria|o__Enterobacterales|f__Pasteurellaceae|g__Haemophilus_A|s__Haemophilus_A_parahaemolyticus_mgs_2975
PHLPP1	18	60382672	60647666	0.0344	rs9951012	-2.95	rs515551	0.000994	-4.16	-1.791	1102	2	lasso	0.004	0.038	1.844	0.0652	0.847864407	saliva_pheno.103	Prolif	saliva:k__Bacteria|p__Proteobacteria|c__Gammaproteobacteria|o__Enterobacterales|f__Pasteurellaceae|g__Haemophilus_A|s__Haemophilus_A_parahaemolyticus_mgs_2975
RBBP8	18	20378224	20606451	0.0177	rs9963573	-2.85	rs7242465	0.000973	3.53	-1.272	1341	1341	blup	0.0064	0.012	-0.294	0.7689	0.989265736	saliva_pheno.103	Prolif	saliva:k__Bacteria|p__Proteobacteria|c__Gammaproteobacteria|o__Enterobacterales|f__Pasteurellaceae|g__Haemophilus_A|s__Haemophilus_A_parahaemolyticus_mgs_2975
RNF152	18	59475296	59561480	0.0224	rs9951012	-2.95	rs1233353	-0.000544	3.17	-0.197	1670	1	top1	-0.00054	0.46	-0.197	0.8442	0.989265736	saliva_pheno.103	Prolif	saliva:k__Bacteria|p__Proteobacteria|c__Gammaproteobacteria|o__Enterobacterales|f__Pasteurellaceae|g__Haemophilus_A|s__Haemophilus_A_parahaemolyticus_mgs_2975
TUBB6	18	12307668	12344319	0.0424	rs111637174	3.79	rs9954945	-8.14E-05	3.31	1.454	1848	1848	blup	0.0022	0.094	-1.808	0.0707	0.847864407	saliva_pheno.103	Prolif	saliva:k__Bacteria|p__Proteobacteria|c__Gammaproteobacteria|o__Enterobacterales|f__Pasteurellaceae|g__Haemophilus_A|s__Haemophilus_A_parahaemolyticus_mgs_2975
ZNF24	18	32912176	32925446	0.0222	rs676848	-2.65	rs75008000	-0.0011	3.52	0.225	1198	1198	blup	1.40E-05	0.31	-0.915	0.3604	0.905039474	saliva_pheno.103	Prolif	saliva:k__Bacteria|p__Proteobacteria|c__Gammaproteobacteria|o__Enterobacterales|f__Pasteurellaceae|g__Haemophilus_A|s__Haemophilus_A_parahaemolyticus_mgs_2975
AKAP8L	19	15490859	15529952	0.0175	rs7255963	2.36	rs7259226	-0.000872	-3.62	0.1755	1842	8	enet	0.0013	0.15	-0.6522	0.51426	0.914841837	saliva_pheno.103	Prolif	saliva:k__Bacteria|p__Proteobacteria|c__Gammaproteobacteria|o__Enterobacterales|f__Pasteurellaceae|g__Haemophilus_A|s__Haemophilus_A_parahaemolyticus_mgs_2975
APC2	19	1446300	1473243	0.0288	rs8108743	3.17	rs113117346	-0.000914	4.06	0.7005	827	3	lasso	-0.00084	0.58	-0.0942	0.92494	0.989265736	saliva_pheno.103	Prolif	saliva:k__Bacteria|p__Proteobacteria|c__Gammaproteobacteria|o__Enterobacterales|f__Pasteurellaceae|g__Haemophilus_A|s__Haemophilus_A_parahaemolyticus_mgs_2975
C19orf66	19	10196798	10203928	0.0222	rs58116906	-3.3	rs10414537	-0.001198	2.76	0.5081	1207	1207	blup	0.0032	0.059	1.5743	0.11541	0.878641563	saliva_pheno.103	Prolif	saliva:k__Bacteria|p__Proteobacteria|c__Gammaproteobacteria|o__Enterobacterales|f__Pasteurellaceae|g__Haemophilus_A|s__Haemophilus_A_parahaemolyticus_mgs_2975
CCER2	19	39399620	39402798	0.0242	rs4803066	2.5	rs472265	0.016854	4.27	0.899	1101	1	top1	0.017	0.00012	0.899	0.36866	0.905039474	saliva_pheno.103	Prolif	saliva:k__Bacteria|p__Proteobacteria|c__Gammaproteobacteria|o__Enterobacterales|f__Pasteurellaceae|g__Haemophilus_A|s__Haemophilus_A_parahaemolyticus_mgs_2975
CEBPG	19	33864236	33873592	0.0237	rs10402746	2.9	rs62101410	-0.000315	-3.14	-0.0457	1431	1431	blup	0.0016	0.13	1.9378	0.05265	0.847864407	saliva_pheno.103	Prolif	saliva:k__Bacteria|p__Proteobacteria|c__Gammaproteobacteria|o__Enterobacterales|f__Pasteurellaceae|g__Haemophilus_A|s__Haemophilus_A_parahaemolyticus_mgs_2975
CFD	19	859453	863453	0.0582	rs4919888	-3.14	rs7257408	0.024969	-5.7	0.3896	1080	1	top1	0.025	3.50E-06	-0.3896	0.69686	0.98320911	saliva_pheno.103	Prolif	saliva:k__Bacteria|p__Proteobacteria|c__Gammaproteobacteria|o__Enterobacterales|f__Pasteurellaceae|g__Haemophilus_A|s__Haemophilus_A_parahaemolyticus_mgs_2975
COMP	19	18893583	18902123	0.0273	rs16982307	2.32	rs28534973	-0.000931	3.31	0.1175	569	1	top1	-0.00093	0.62	0.1175	0.90644	0.989265736	saliva_pheno.103	Prolif	saliva:k__Bacteria|p__Proteobacteria|c__Gammaproteobacteria|o__Enterobacterales|f__Pasteurellaceae|g__Haemophilus_A|s__Haemophilus_A_parahaemolyticus_mgs_2975
CTD-2368P22.1	19	58513429	58522600	0.0379	rs34029313	2.5	rs4801243	0.011511	4.67	0.943	1455	1	top1	0.012	0.0013	0.943	0.34566	0.905039474	saliva_pheno.103	Prolif	saliva:k__Bacteria|p__Proteobacteria|c__Gammaproteobacteria|o__Enterobacterales|f__Pasteurellaceae|g__Haemophilus_A|s__Haemophilus_A_parahaemolyticus_mgs_2975
EPHX3	19	15337730	15344246	0.0975	rs7255963	2.36	rs142703800	0.006125	6.36	-0.8462	1560	1	top1	0.0061	0.014	-0.8462	0.39747	0.905039474	saliva_pheno.103	Prolif	saliva:k__Bacteria|p__Proteobacteria|c__Gammaproteobacteria|o__Enterobacterales|f__Pasteurellaceae|g__Haemophilus_A|s__Haemophilus_A_parahaemolyticus_mgs_2975
FAM83E	19	49104067	49118111	0.0421	rs11666792	3.35	rs34189956	-0.000893	4.75	-0.2939	1399	2	lasso	0.063	1.90E-13	-0.3674	0.71331	0.983233159	saliva_pheno.103	Prolif	saliva:k__Bacteria|p__Proteobacteria|c__Gammaproteobacteria|o__Enterobacterales|f__Pasteurellaceae|g__Haemophilus_A|s__Haemophilus_A_parahaemolyticus_mgs_2975
HCN2	19	589893	617159	0.0283	rs4919888	-3.14	rs111845218	-0.001074	3.56	-0.4412	1062	1	lasso	0.0024	0.085	-0.0103	0.99174	0.996160832	saliva_pheno.103	Prolif	saliva:k__Bacteria|p__Proteobacteria|c__Gammaproteobacteria|o__Enterobacterales|f__Pasteurellaceae|g__Haemophilus_A|s__Haemophilus_A_parahaemolyticus_mgs_2975
HNRNPM	19	8509651	8553998	0.0315	rs62123277	-3.04	rs62117528	0.001074	3.75	1.6394	1192	1	lasso	0.0012	0.16	1.6394	0.10113	0.878641563	saliva_pheno.103	Prolif	saliva:k__Bacteria|p__Proteobacteria|c__Gammaproteobacteria|o__Enterobacterales|f__Pasteurellaceae|g__Haemophilus_A|s__Haemophilus_A_parahaemolyticus_mgs_2975
KIAA1683	19	18367908	18385319	0.0141	rs12461581	-3.4	rs11672885	-0.001143	3.43	-2.8909	1037	1037	blup	0.00034	0.26	-2.0597	0.03942	0.847864407	saliva_pheno.103	Prolif	saliva:k__Bacteria|p__Proteobacteria|c__Gammaproteobacteria|o__Enterobacterales|f__Pasteurellaceae|g__Haemophilus_A|s__Haemophilus_A_parahaemolyticus_mgs_2975
LRP3	19	33668509	33698694	0.0774	rs10402746	2.9	rs56225290	-0.001011	4.44	-1.0721	1316	1	top1	-0.001	0.67	-1.0721	0.28367	0.905039474	saliva_pheno.103	Prolif	saliva:k__Bacteria|p__Proteobacteria|c__Gammaproteobacteria|o__Enterobacterales|f__Pasteurellaceae|g__Haemophilus_A|s__Haemophilus_A_parahaemolyticus_mgs_2975
MED16	19	867962	893218	0.0555	rs4919888	-3.14	rs891206	0.030631	5.37	0.346	1072	1	top1	0.031	3.00E-07	0.346	0.72937	0.984207425	saliva_pheno.103	Prolif	saliva:k__Bacteria|p__Proteobacteria|c__Gammaproteobacteria|o__Enterobacterales|f__Pasteurellaceae|g__Haemophilus_A|s__Haemophilus_A_parahaemolyticus_mgs_2975
MVB12A	19	17516531	17544533	0.0368	rs113073049	-3.54	rs140783938	-0.001132	-3.32	-0.1751	1089	18	enet	0.00068	0.21	-0.6967	0.48598	0.913596783	saliva_pheno.103	Prolif	saliva:k__Bacteria|p__Proteobacteria|c__Gammaproteobacteria|o__Enterobacterales|f__Pasteurellaceae|g__Haemophilus_A|s__Haemophilus_A_parahaemolyticus_mgs_2975
MYPOP	19	46393278	46405862	0.0268	rs73054305	-2.75	rs10412596	-0.000192	3.62	-1.1478	1159	1159	blup	0.0065	0.012	-1.099	0.27178	0.905039474	saliva_pheno.103	Prolif	saliva:k__Bacteria|p__Proteobacteria|c__Gammaproteobacteria|o__Enterobacterales|f__Pasteurellaceae|g__Haemophilus_A|s__Haemophilus_A_parahaemolyticus_mgs_2975
NRTN	19	5823813	5828335	0.0652	rs2436535	3.11	rs3737238	-0.000955	4.08	-1.4209	1213	1213	blup	0.0036	0.048	-1.9984	0.04567	0.847864407	saliva_pheno.103	Prolif	saliva:k__Bacteria|p__Proteobacteria|c__Gammaproteobacteria|o__Enterobacterales|f__Pasteurellaceae|g__Haemophilus_A|s__Haemophilus_A_parahaemolyticus_mgs_2975
NUMBL	19	41172596	41196877	0.026	rs147079495	2.56	rs562634177	-0.001197	3.8	1.2625	1195	1195	blup	0.00082	0.2	0.3792	0.70452	0.983233159	saliva_pheno.103	Prolif	saliva:k__Bacteria|p__Proteobacteria|c__Gammaproteobacteria|o__Enterobacterales|f__Pasteurellaceae|g__Haemophilus_A|s__Haemophilus_A_parahaemolyticus_mgs_2975
OR10H1	19	15917817	15918936	0.0335	rs10412605	2.43	rs141874075	0.000349	4.59	-0.9657	1926	1	top1	0.00035	0.26	-0.9657	0.3342	0.905039474	saliva_pheno.103	Prolif	saliva:k__Bacteria|p__Proteobacteria|c__Gammaproteobacteria|o__Enterobacterales|f__Pasteurellaceae|g__Haemophilus_A|s__Haemophilus_A_parahaemolyticus_mgs_2975
OR7D4	19	9324526	9325542	0.0359	rs7252788	-2.87	rs59168469	0.001412	4.56	-1.2125	1458	1	lasso	0.025	3.50E-06	-1.2125	0.22532	0.905039474	saliva_pheno.103	Prolif	saliva:k__Bacteria|p__Proteobacteria|c__Gammaproteobacteria|o__Enterobacterales|f__Pasteurellaceae|g__Haemophilus_A|s__Haemophilus_A_parahaemolyticus_mgs_2975
PALM3	19	14164177	14169971	0.0221	rs2901186	4.15	rs12981593	-0.001174	3.53	-0.3699	476	1	top1	-0.0012	0.83	-0.3699	0.71145	0.983233159	saliva_pheno.103	Prolif	saliva:k__Bacteria|p__Proteobacteria|c__Gammaproteobacteria|o__Enterobacterales|f__Pasteurellaceae|g__Haemophilus_A|s__Haemophilus_A_parahaemolyticus_mgs_2975
PCP2	19	7696497	7698634	0.0232	rs550045911	3.47	rs77845200	-0.000764	3.49	0.5587	1470	4	lasso	-0.00035	0.4	0.5587	0.57635	0.938825542	saliva_pheno.103	Prolif	saliva:k__Bacteria|p__Proteobacteria|c__Gammaproteobacteria|o__Enterobacterales|f__Pasteurellaceae|g__Haemophilus_A|s__Haemophilus_A_parahaemolyticus_mgs_2975
PEPD	19	33877856	34012700	0.0277	rs10402746	2.9	rs56382979	-0.001224	-3.16	-0.8333	1522	1522	blup	0.0018	0.12	2.1392	0.03242	0.84292	saliva_pheno.103	Prolif	saliva:k__Bacteria|p__Proteobacteria|c__Gammaproteobacteria|o__Enterobacterales|f__Pasteurellaceae|g__Haemophilus_A|s__Haemophilus_A_parahaemolyticus_mgs_2975
PIAS4	19	4007644	4039384	0.0218	rs55913120	2.72	rs4517905	-0.000436	3.59	-0.5924	910	3	lasso	0.00012	0.29	-0.5928	0.55334	0.924588177	saliva_pheno.103	Prolif	saliva:k__Bacteria|p__Proteobacteria|c__Gammaproteobacteria|o__Enterobacterales|f__Pasteurellaceae|g__Haemophilus_A|s__Haemophilus_A_parahaemolyticus_mgs_2975
RHPN2	19	33469499	33555794	0.0486	rs7246571	3.61	rs75768663	-0.000249	3.18	1.5786	1632	1	top1	-0.00025	0.37	1.5786	0.11442	0.878641563	saliva_pheno.103	Prolif	saliva:k__Bacteria|p__Proteobacteria|c__Gammaproteobacteria|o__Enterobacterales|f__Pasteurellaceae|g__Haemophilus_A|s__Haemophilus_A_parahaemolyticus_mgs_2975
SEMA6B	19	4542600	4559820	0.0766	rs55913120	2.72	rs201080851	-0.001211	6.92	0.7334	1007	1007	blup	-0.0012	0.88	0.2962	0.7671	0.989265736	saliva_pheno.103	Prolif	saliva:k__Bacteria|p__Proteobacteria|c__Gammaproteobacteria|o__Enterobacterales|f__Pasteurellaceae|g__Haemophilus_A|s__Haemophilus_A_parahaemolyticus_mgs_2975
SNRPA	19	41256542	41271294	0.0175	rs147079495	2.56	rs11669391	-0.001149	2.98	-0.5285	1165	1165	blup	0.0017	0.13	0.8536	0.39331	0.905039474	saliva_pheno.103	Prolif	saliva:k__Bacteria|p__Proteobacteria|c__Gammaproteobacteria|o__Enterobacterales|f__Pasteurellaceae|g__Haemophilus_A|s__Haemophilus_A_parahaemolyticus_mgs_2975
SPRED3	19	38879061	38886881	0.0239	rs833917	3.1	rs11083448	-0.001161	3.32	0.8377	1292	4	lasso	-0.00089	0.6	0.6877	0.49164	0.913596783	saliva_pheno.103	Prolif	saliva:k__Bacteria|p__Proteobacteria|c__Gammaproteobacteria|o__Enterobacterales|f__Pasteurellaceae|g__Haemophilus_A|s__Haemophilus_A_parahaemolyticus_mgs_2975
TNNT1	19	55644162	55660722	0.1448	rs55734554	-2.88	rs73068666	-0.000967	4.85	-1.3008	1381	1	top1	-0.00097	0.64	-1.3008	0.19333	0.889918421	saliva_pheno.103	Prolif	saliva:k__Bacteria|p__Proteobacteria|c__Gammaproteobacteria|o__Enterobacterales|f__Pasteurellaceae|g__Haemophilus_A|s__Haemophilus_A_parahaemolyticus_mgs_2975
TRIP10	19	6737936	6751537	0.0434	rs345595	2.95	rs76964030	0.00471	4.07	2.9272	1458	1	top1	0.0047	0.028	2.9272	0.00342	0.38532	saliva_pheno.103	Prolif	saliva:k__Bacteria|p__Proteobacteria|c__Gammaproteobacteria|o__Enterobacterales|f__Pasteurellaceae|g__Haemophilus_A|s__Haemophilus_A_parahaemolyticus_mgs_2975
[truncated: 171,910 more rows]
