# Supplementary material for: Leveraging transcriptome-wide association studies identifies the relationship between upper respiratory flora and cell type-specific gene expression in severe respiratory disease
Source: PLoS One. 2025 May 9;20(5):e0322864. doi: 10.1371/journal.pone.0322864 (PMC12063895; doi:10.1371/journal.pone.0322864)
Supplement: S1 Supporting information — This zip file contains supplementary files, figures to the study. (ZIP) [file pone.0322864.s001.zip › S2 File.csv]

summ_comb	ct	ID	TWAS.P	TWAS.P.adj	avg_log2FC	p_val	p_val_adj	Taxon
saliva_pheno.1016	NK	FXR1	0.013082	0.78200625	-0.528932006	1.86E-66	2.31E-64	saliva:k__Bacteria|p__Bacteroidota|c__Bacteroidia|o__Bacteroidales|f__Bacteroidaceae|g__Prevotella|s__Prevotella_loescheii_mgs_2547
saliva_pheno.1016	NK	VOPP1	0.0146	0.78200625	-0.441320443	1.49E-57	1.38E-55	saliva:k__Bacteria|p__Bacteroidota|c__Bacteroidia|o__Bacteroidales|f__Bacteroidaceae|g__Prevotella|s__Prevotella_loescheii_mgs_2547
saliva_pheno.1016	NK	STIM1	0.02973	0.78200625	-0.291186994	4.92E-33	2.08E-31	saliva:k__Bacteria|p__Bacteroidota|c__Bacteroidia|o__Bacteroidales|f__Bacteroidaceae|g__Prevotella|s__Prevotella_loescheii_mgs_2547
saliva_pheno.1016	NK	KLRC2	0.0469	0.795670213	-0.645579639	7.05E-25	2.09E-23	saliva:k__Bacteria|p__Bacteroidota|c__Bacteroidia|o__Bacteroidales|f__Bacteroidaceae|g__Prevotella|s__Prevotella_loescheii_mgs_2547
saliva_pheno.1016	NK	KLRC3	0.0207	0.78200625	0.457367499	5.54E-30	2.06E-28	saliva:k__Bacteria|p__Bacteroidota|c__Bacteroidia|o__Bacteroidales|f__Bacteroidaceae|g__Prevotella|s__Prevotella_loescheii_mgs_2547
saliva_pheno.1016	NK	COX16	0.0147	0.78200625	0.333883276	3.58E-31	1.42E-29	saliva:k__Bacteria|p__Bacteroidota|c__Bacteroidia|o__Bacteroidales|f__Bacteroidaceae|g__Prevotella|s__Prevotella_loescheii_mgs_2547
saliva_pheno.1016	NK	GSE1	0.0179	0.78200625	-0.440765369	4.64E-45	2.93E-43	saliva:k__Bacteria|p__Bacteroidota|c__Bacteroidia|o__Bacteroidales|f__Bacteroidaceae|g__Prevotella|s__Prevotella_loescheii_mgs_2547
saliva_pheno.1016	NK	ICAM1	0.04806	0.795670213	-2.5364264	1.03E-112	2.98E-110	saliva:k__Bacteria|p__Bacteroidota|c__Bacteroidia|o__Bacteroidales|f__Bacteroidaceae|g__Prevotella|s__Prevotella_loescheii_mgs_2547
saliva_pheno.103	Prolif	LAP3	0.013	0.676	0.290132884	0.004209445	0.022674237	saliva:k__Bacteria|p__Proteobacteria|c__Gammaproteobacteria|o__Enterobacterales|f__Pasteurellaceae|g__Haemophilus_A|s__Haemophilus_A_parahaemolyticus_mgs_2975
saliva_pheno.103	Prolif	RASA3	0.0115	0.676	-0.615076359	0.000504288	0.003195371	saliva:k__Bacteria|p__Proteobacteria|c__Gammaproteobacteria|o__Enterobacterales|f__Pasteurellaceae|g__Haemophilus_A|s__Haemophilus_A_parahaemolyticus_mgs_2975
saliva_pheno.1254	NKT	PAFAH2	0.0352	0.937939264	-0.328888367	2.14E-07	2.02E-06	saliva:k__Bacteria|p__Firmicutes|c__Bacilli|o__Lactobacillales|f__Streptococcaceae|g__Streptococcus|s__unclassified_mgs_2100
saliva_pheno.1254	NKT	B3GNT7	0.029	0.937939264	-1.889193974	9.11E-20	2.20E-18	saliva:k__Bacteria|p__Firmicutes|c__Bacilli|o__Lactobacillales|f__Streptococcaceae|g__Streptococcus|s__unclassified_mgs_2100
saliva_pheno.1254	NKT	F2R	0.0114	0.826291304	-0.516656484	0.00128698	0.007640747	saliva:k__Bacteria|p__Firmicutes|c__Bacilli|o__Lactobacillales|f__Streptococcaceae|g__Streptococcus|s__unclassified_mgs_2100
saliva_pheno.1254	NKT	CD3G	0.037368	0.937939264	1.225777155	7.58E-15	1.28E-13	saliva:k__Bacteria|p__Firmicutes|c__Bacilli|o__Lactobacillales|f__Streptococcaceae|g__Streptococcus|s__unclassified_mgs_2100
saliva_pheno.1254	NKT	IFITM2	0.01024	0.826291304	9.49990311	1.82E-13	2.82E-12	saliva:k__Bacteria|p__Firmicutes|c__Bacilli|o__Lactobacillales|f__Streptococcaceae|g__Streptococcus|s__unclassified_mgs_2100
saliva_pheno.1254	NKT	SLC15A4	0.04947	0.937939264	-0.60405438	1.03E-14	1.72E-13	saliva:k__Bacteria|p__Firmicutes|c__Bacilli|o__Lactobacillales|f__Streptococcaceae|g__Streptococcus|s__unclassified_mgs_2100
saliva_pheno.1254	NKT	PATL2	0.02437	0.925363714	2.211525663	0.003621656	0.019866928	saliva:k__Bacteria|p__Firmicutes|c__Bacilli|o__Lactobacillales|f__Streptococcaceae|g__Streptococcus|s__unclassified_mgs_2100
saliva_pheno.1254	NKT	BRD4	0.0471	0.937939264	-0.569153393	1.66E-08	1.72E-07	saliva:k__Bacteria|p__Firmicutes|c__Bacilli|o__Lactobacillales|f__Streptococcaceae|g__Streptococcus|s__unclassified_mgs_2100
saliva_pheno.1254	NK	RHOBTB3	0.0134	0.549491667	-0.290659081	3.95E-12	5.46E-11	saliva:k__Bacteria|p__Firmicutes|c__Bacilli|o__Lactobacillales|f__Streptococcaceae|g__Streptococcus|s__unclassified_mgs_2100
saliva_pheno.1254	NK	RNASET2	0.00507	0.474543333	-0.304394568	3.74E-15	6.44E-14	saliva:k__Bacteria|p__Firmicutes|c__Bacilli|o__Lactobacillales|f__Streptococcaceae|g__Streptococcus|s__unclassified_mgs_2100
saliva_pheno.1254	NK	ISCA1	0.01415	0.549491667	-0.981989168	1.63E-118	5.85E-116	saliva:k__Bacteria|p__Firmicutes|c__Bacilli|o__Lactobacillales|f__Streptococcaceae|g__Streptococcus|s__unclassified_mgs_2100
saliva_pheno.1254	NK	HSP90AA1	0.000692	0.29591	387.4244543	2.89E-122	1.36E-119	saliva:k__Bacteria|p__Firmicutes|c__Bacilli|o__Lactobacillales|f__Streptococcaceae|g__Streptococcus|s__unclassified_mgs_2100
saliva_pheno.1286	cDC	SDHC	0.0335	0.897016279	-1.125966923	6.06E-09	6.58E-08	saliva:k__Bacteria|p__Firmicutes|c__Clostridia|o__TANB77|f__CAG-508|g__CAG-793|s__unclassified_mgs_1417
saliva_pheno.1286	cDC	DST	0.0463	0.897016279	-1.606296935	1.27E-09	1.50E-08	saliva:k__Bacteria|p__Firmicutes|c__Clostridia|o__TANB77|f__CAG-508|g__CAG-793|s__unclassified_mgs_1417
saliva_pheno.1286	cDC	FAM129B	0.01746	0.762626	-1.001202793	2.65E-07	2.46E-06	saliva:k__Bacteria|p__Firmicutes|c__Clostridia|o__TANB77|f__CAG-508|g__CAG-793|s__unclassified_mgs_1417
saliva_pheno.1286	cDC	MRPL49	0.00298	0.73767	-0.432501896	0.000136041	0.000930547	saliva:k__Bacteria|p__Firmicutes|c__Clostridia|o__TANB77|f__CAG-508|g__CAG-793|s__unclassified_mgs_1417
saliva_pheno.1286	cDC	NDUFS3	0.04372	0.897016279	-0.592685034	2.08E-05	0.000157166	saliva:k__Bacteria|p__Firmicutes|c__Clostridia|o__TANB77|f__CAG-508|g__CAG-793|s__unclassified_mgs_1417
saliva_pheno.1286	cDC	ETFB	0.01091	0.762626	-0.893646143	2.68E-05	0.000200957	saliva:k__Bacteria|p__Firmicutes|c__Clostridia|o__TANB77|f__CAG-508|g__CAG-793|s__unclassified_mgs_1417
saliva_pheno.1286	cDC	NFIC	0.03138	0.897016279	-0.892423203	6.93E-05	0.00048654	saliva:k__Bacteria|p__Firmicutes|c__Clostridia|o__TANB77|f__CAG-508|g__CAG-793|s__unclassified_mgs_1417
saliva_pheno.1286	cDC	SAMD4B	0.00505	0.73767	-1.06224543	2.72E-07	2.51E-06	saliva:k__Bacteria|p__Firmicutes|c__Clostridia|o__TANB77|f__CAG-508|g__CAG-793|s__unclassified_mgs_1417
saliva_pheno.1286	cDC	SMDT1	0.000271	0.198914	-4.636297793	3.08E-18	6.73E-17	saliva:k__Bacteria|p__Firmicutes|c__Clostridia|o__TANB77|f__CAG-508|g__CAG-793|s__unclassified_mgs_1417
saliva_pheno.134	B	PARP14	0.0175	0.728818	-3.729830443	5.01E-188	6.41E-185	saliva:k__Bacteria|p__Bacteroidota|c__Bacteroidia|o__Bacteroidales|f__Bacteroidaceae|g__Prevotella|s__unclassified_mgs_803
saliva_pheno.134	B	DTNBP1	0.0372	0.814099385	-0.306908253	4.92E-21	1.27E-19	saliva:k__Bacteria|p__Bacteroidota|c__Bacteroidia|o__Bacteroidales|f__Bacteroidaceae|g__Prevotella|s__unclassified_mgs_803
saliva_pheno.134	B	FOXK1	0.00035	0.138483333	-0.269032851	1.66E-27	5.67E-26	saliva:k__Bacteria|p__Bacteroidota|c__Bacteroidia|o__Bacteroidales|f__Bacteroidaceae|g__Prevotella|s__unclassified_mgs_803
saliva_pheno.134	B	NT5C3A	0.01106	0.6803884	-0.875255986	1.93E-30	7.24E-29	saliva:k__Bacteria|p__Bacteroidota|c__Bacteroidia|o__Bacteroidales|f__Bacteroidaceae|g__Prevotella|s__unclassified_mgs_803
saliva_pheno.134	B	PYCARD	0.02	0.765806452	1.648589712	0.000317276	0.002079608	saliva:k__Bacteria|p__Bacteroidota|c__Bacteroidia|o__Bacteroidales|f__Bacteroidaceae|g__Prevotella|s__unclassified_mgs_803
saliva_pheno.134	B	CALM3	0.0134	0.6803884	-1.542714124	4.43E-32	1.80E-30	saliva:k__Bacteria|p__Bacteroidota|c__Bacteroidia|o__Bacteroidales|f__Bacteroidaceae|g__Prevotella|s__unclassified_mgs_803
saliva_pheno.134	B	CCT8	0.0143	0.6803884	-0.596832899	1.77E-57	1.62E-55	saliva:k__Bacteria|p__Bacteroidota|c__Bacteroidia|o__Bacteroidales|f__Bacteroidaceae|g__Prevotella|s__unclassified_mgs_803
saliva_pheno.134	CD16+Monocyte	ARF1	0.0319	0.693825	-3.950307553	3.52E-61	3.91E-59	saliva:k__Bacteria|p__Bacteroidota|c__Bacteroidia|o__Bacteroidales|f__Bacteroidaceae|g__Prevotella|s__unclassified_mgs_803
saliva_pheno.134	CD16+Monocyte	BATF3	0.0245	0.693825	-5.846185813	9.24E-33	3.85E-31	saliva:k__Bacteria|p__Bacteroidota|c__Bacteroidia|o__Bacteroidales|f__Bacteroidaceae|g__Prevotella|s__unclassified_mgs_803
saliva_pheno.134	CD16+Monocyte	PBXIP1	0.0386	0.714510638	-0.347236513	3.29E-10	4.10E-09	saliva:k__Bacteria|p__Bacteroidota|c__Bacteroidia|o__Bacteroidales|f__Bacteroidaceae|g__Prevotella|s__unclassified_mgs_803
saliva_pheno.134	CD16+Monocyte	NCK2	0.03599	0.709533333	-0.363124722	4.62E-13	7.00E-12	saliva:k__Bacteria|p__Bacteroidota|c__Bacteroidia|o__Bacteroidales|f__Bacteroidaceae|g__Prevotella|s__unclassified_mgs_803
saliva_pheno.134	CD16+Monocyte	EMC3	0.0111	0.5945	-2.051420295	9.87E-48	7.01E-46	saliva:k__Bacteria|p__Bacteroidota|c__Bacteroidia|o__Bacteroidales|f__Bacteroidaceae|g__Prevotella|s__unclassified_mgs_803
saliva_pheno.134	CD16+Monocyte	RPN1	0.0463	0.774634615	-0.374292218	4.24E-09	4.73E-08	saliva:k__Bacteria|p__Bacteroidota|c__Bacteroidia|o__Bacteroidales|f__Bacteroidaceae|g__Prevotella|s__unclassified_mgs_803
saliva_pheno.134	CD16+Monocyte	PMPCB	0.02937	0.693825	-0.603538932	4.80E-18	1.03E-16	saliva:k__Bacteria|p__Bacteroidota|c__Bacteroidia|o__Bacteroidales|f__Bacteroidaceae|g__Prevotella|s__unclassified_mgs_803
saliva_pheno.134	CD16+Monocyte	TIMM10	0.0252	0.693825	-0.801464408	2.10E-19	5.02E-18	saliva:k__Bacteria|p__Bacteroidota|c__Bacteroidia|o__Bacteroidales|f__Bacteroidaceae|g__Prevotella|s__unclassified_mgs_803
saliva_pheno.134	CD16+Monocyte	CHPT1	0.0296	0.693825	-0.572171994	2.93E-23	8.40E-22	saliva:k__Bacteria|p__Bacteroidota|c__Bacteroidia|o__Bacteroidales|f__Bacteroidaceae|g__Prevotella|s__unclassified_mgs_803
saliva_pheno.134	CD16+Monocyte	TBC1D15	0.0487	0.784611111	-0.345437822	3.86E-07	3.50E-06	saliva:k__Bacteria|p__Bacteroidota|c__Bacteroidia|o__Bacteroidales|f__Bacteroidaceae|g__Prevotella|s__unclassified_mgs_803
saliva_pheno.134	CD16+Monocyte	LAMP1	0.0114	0.5945	-0.707651565	5.96E-25	1.80E-23	saliva:k__Bacteria|p__Bacteroidota|c__Bacteroidia|o__Bacteroidales|f__Bacteroidaceae|g__Prevotella|s__unclassified_mgs_803
saliva_pheno.134	CD16+Monocyte	ARHGEF40	0.0243	0.693825	-0.380164065	1.08E-09	1.30E-08	saliva:k__Bacteria|p__Bacteroidota|c__Bacteroidia|o__Bacteroidales|f__Bacteroidaceae|g__Prevotella|s__unclassified_mgs_803
saliva_pheno.134	CD16+Monocyte	CHMP4A	0.04322	0.748370588	-1.190688318	8.76E-23	2.42E-21	saliva:k__Bacteria|p__Bacteroidota|c__Bacteroidia|o__Bacteroidales|f__Bacteroidaceae|g__Prevotella|s__unclassified_mgs_803
saliva_pheno.134	CD16+Monocyte	VASH1	0.00664	0.5945	-0.343577163	2.88E-08	2.90E-07	saliva:k__Bacteria|p__Bacteroidota|c__Bacteroidia|o__Bacteroidales|f__Bacteroidaceae|g__Prevotella|s__unclassified_mgs_803
saliva_pheno.134	CD16+Monocyte	HAGH	0.00162	0.51678	-1.310375333	6.79E-21	1.74E-19	saliva:k__Bacteria|p__Bacteroidota|c__Bacteroidia|o__Bacteroidales|f__Bacteroidaceae|g__Prevotella|s__unclassified_mgs_803
saliva_pheno.134	CD16+Monocyte	NDUFB10	0.0298	0.693825	-0.817829911	1.69E-18	3.84E-17	saliva:k__Bacteria|p__Bacteroidota|c__Bacteroidia|o__Bacteroidales|f__Bacteroidaceae|g__Prevotella|s__unclassified_mgs_803
saliva_pheno.134	CD16+Monocyte	ROGDI	0.03657	0.709533333	-0.355237279	9.24E-05	0.000639715	saliva:k__Bacteria|p__Bacteroidota|c__Bacteroidia|o__Bacteroidales|f__Bacteroidaceae|g__Prevotella|s__unclassified_mgs_803
saliva_pheno.134	CD16+Monocyte	SPSB3	0.00282	0.51678	-0.704621378	3.44E-09	3.93E-08	saliva:k__Bacteria|p__Bacteroidota|c__Bacteroidia|o__Bacteroidales|f__Bacteroidaceae|g__Prevotella|s__unclassified_mgs_803
saliva_pheno.134	CD16+Monocyte	NME1	0.0161	0.693825	0.375810799	5.79E-07	5.16E-06	saliva:k__Bacteria|p__Bacteroidota|c__Bacteroidia|o__Bacteroidales|f__Bacteroidaceae|g__Prevotella|s__unclassified_mgs_803
saliva_pheno.134	CD16+Monocyte	PIK3C3	0.00636	0.5945	-0.261833931	0.00022818	0.001533826	saliva:k__Bacteria|p__Bacteroidota|c__Bacteroidia|o__Bacteroidales|f__Bacteroidaceae|g__Prevotella|s__unclassified_mgs_803
saliva_pheno.134	CD16+Monocyte	PCIF1	0.0331	0.696	-1.274120528	1.17E-26	3.84E-25	saliva:k__Bacteria|p__Bacteroidota|c__Bacteroidia|o__Bacteroidales|f__Bacteroidaceae|g__Prevotella|s__unclassified_mgs_803
saliva_pheno.134	CD16+Monocyte	YBEY	0.03004	0.693825	-0.351343785	2.92E-06	2.41E-05	saliva:k__Bacteria|p__Bacteroidota|c__Bacteroidia|o__Bacteroidales|f__Bacteroidaceae|g__Prevotella|s__unclassified_mgs_803
saliva_pheno.134	cDC	DRAM2	0.02415	0.9542	-0.998060095	1.41E-06	1.20E-05	saliva:k__Bacteria|p__Bacteroidota|c__Bacteroidia|o__Bacteroidales|f__Bacteroidaceae|g__Prevotella|s__unclassified_mgs_803
saliva_pheno.134	cDC	LAP3	0.0231	0.9542	-12.73791686	1.44E-16	2.74E-15	saliva:k__Bacteria|p__Bacteroidota|c__Bacteroidia|o__Bacteroidales|f__Bacteroidaceae|g__Prevotella|s__unclassified_mgs_803
saliva_pheno.134	cDC	ARMC10	0.0372	0.969553394	-0.739977492	0.000127497	0.000873445	saliva:k__Bacteria|p__Bacteroidota|c__Bacteroidia|o__Bacteroidales|f__Bacteroidaceae|g__Prevotella|s__unclassified_mgs_803
saliva_pheno.134	cDC	PILRB	0.0262	0.9542	-0.841569775	1.44E-07	1.38E-06	saliva:k__Bacteria|p__Bacteroidota|c__Bacteroidia|o__Bacteroidales|f__Bacteroidaceae|g__Prevotella|s__unclassified_mgs_803
saliva_pheno.134	cDC	POR	0.0241	0.9542	-0.735074147	0.000147886	0.00100466	saliva:k__Bacteria|p__Bacteroidota|c__Bacteroidia|o__Bacteroidales|f__Bacteroidaceae|g__Prevotella|s__unclassified_mgs_803
saliva_pheno.134	cDC	UTF1	0.0159	0.9542	-1.427532612	3.21E-08	3.21E-07	saliva:k__Bacteria|p__Bacteroidota|c__Bacteroidia|o__Bacteroidales|f__Bacteroidaceae|g__Prevotella|s__unclassified_mgs_803
saliva_pheno.134	cDC	OAS1	0.0444	0.969553394	-1.040019629	8.53E-05	0.000593388	saliva:k__Bacteria|p__Bacteroidota|c__Bacteroidia|o__Bacteroidales|f__Bacteroidaceae|g__Prevotella|s__unclassified_mgs_803
saliva_pheno.134	cDC	TBK1	0.0225	0.9542	-0.982152829	2.19E-09	2.52E-08	saliva:k__Bacteria|p__Bacteroidota|c__Bacteroidia|o__Bacteroidales|f__Bacteroidaceae|g__Prevotella|s__unclassified_mgs_803
saliva_pheno.134	cDC	MED24	0.01448	0.9542	-0.382280521	0.001076436	0.006560538	saliva:k__Bacteria|p__Bacteroidota|c__Bacteroidia|o__Bacteroidales|f__Bacteroidaceae|g__Prevotella|s__unclassified_mgs_803
saliva_pheno.134	cDC	UBXN6	0.0197	0.9542	-0.726470839	3.93E-07	3.56E-06	saliva:k__Bacteria|p__Bacteroidota|c__Bacteroidia|o__Bacteroidales|f__Bacteroidaceae|g__Prevotella|s__unclassified_mgs_803
saliva_pheno.134	cDC	SMOX	0.0484	0.969553394	-0.720641975	8.38E-06	6.55E-05	saliva:k__Bacteria|p__Bacteroidota|c__Bacteroidia|o__Bacteroidales|f__Bacteroidaceae|g__Prevotella|s__unclassified_mgs_803
saliva_pheno.134	cDC	CCT8	0.0229	0.9542	-2.787247459	2.00E-15	3.51E-14	saliva:k__Bacteria|p__Bacteroidota|c__Bacteroidia|o__Bacteroidales|f__Bacteroidaceae|g__Prevotella|s__unclassified_mgs_803
saliva_pheno.1539	B	ANXA4	0.02884	0.914076014	-1.600730717	3.99E-20	9.81E-19	saliva:k__Bacteria|p__Actinobacteriota|c__Actinobacteria|o__Actinomycetales|f__Actinomycetaceae|g__Pauljensenia|s__Pauljensenia_sp000466265_mgs_1115
saliva_pheno.1539	B	CGGBP1	0.0498	0.914076014	-0.47458414	3.08E-45	1.96E-43	saliva:k__Bacteria|p__Actinobacteriota|c__Actinobacteria|o__Actinomycetales|f__Actinomycetaceae|g__Pauljensenia|s__Pauljensenia_sp000466265_mgs_1115
saliva_pheno.1539	B	CHIC2	0.0145	0.914076014	-0.255118282	3.59E-18	7.81E-17	saliva:k__Bacteria|p__Actinobacteriota|c__Actinobacteria|o__Actinomycetales|f__Actinomycetaceae|g__Pauljensenia|s__Pauljensenia_sp000466265_mgs_1115
saliva_pheno.1539	B	NFKB1	0.0124	0.914076014	-0.873320054	2.26E-70	3.15E-68	saliva:k__Bacteria|p__Actinobacteriota|c__Actinobacteria|o__Actinomycetales|f__Actinomycetaceae|g__Pauljensenia|s__Pauljensenia_sp000466265_mgs_1115
saliva_pheno.1539	B	UBE2J1	0.0292	0.914076014	-0.9732703	1.44E-20	3.59E-19	saliva:k__Bacteria|p__Actinobacteriota|c__Actinobacteria|o__Actinomycetales|f__Actinomycetaceae|g__Pauljensenia|s__Pauljensenia_sp000466265_mgs_1115
saliva_pheno.1539	B	GNG11	0.0308	0.914076014	-2.023707428	8.71E-41	4.61E-39	saliva:k__Bacteria|p__Actinobacteriota|c__Actinobacteria|o__Actinomycetales|f__Actinomycetaceae|g__Pauljensenia|s__Pauljensenia_sp000466265_mgs_1115
saliva_pheno.1539	B	ASAH1	0.0347	0.914076014	-2.651029526	2.14E-39	1.06E-37	saliva:k__Bacteria|p__Actinobacteriota|c__Actinobacteria|o__Actinomycetales|f__Actinomycetaceae|g__Pauljensenia|s__Pauljensenia_sp000466265_mgs_1115
saliva_pheno.1539	B	BLK	0.0258	0.914076014	-1.925372709	1.95E-35	8.99E-34	saliva:k__Bacteria|p__Actinobacteriota|c__Actinobacteria|o__Actinomycetales|f__Actinomycetaceae|g__Pauljensenia|s__Pauljensenia_sp000466265_mgs_1115
saliva_pheno.1539	B	DUSP5	0.0439	0.914076014	1.151387732	8.83E-13	1.31E-11	saliva:k__Bacteria|p__Actinobacteriota|c__Actinobacteria|o__Actinomycetales|f__Actinomycetaceae|g__Pauljensenia|s__Pauljensenia_sp000466265_mgs_1115
saliva_pheno.1539	B	SIDT2	0.0133	0.914076014	-0.256993631	1.14E-16	2.17E-15	saliva:k__Bacteria|p__Actinobacteriota|c__Actinobacteria|o__Actinomycetales|f__Actinomycetaceae|g__Pauljensenia|s__Pauljensenia_sp000466265_mgs_1115
saliva_pheno.1539	B	TSPAN3	0.0488	0.914076014	-0.512272555	1.85E-23	5.33E-22	saliva:k__Bacteria|p__Actinobacteriota|c__Actinobacteria|o__Actinomycetales|f__Actinomycetaceae|g__Pauljensenia|s__Pauljensenia_sp000466265_mgs_1115
saliva_pheno.1539	CD16+Monocyte	SNIP1	0.0147	0.8397675	-0.35104596	2.28E-10	2.84E-09	saliva:k__Bacteria|p__Actinobacteriota|c__Actinobacteria|o__Actinomycetales|f__Actinomycetaceae|g__Pauljensenia|s__Pauljensenia_sp000466265_mgs_1115
saliva_pheno.1539	CD16+Monocyte	SMIM20	0.000274	0.16269	-0.33798715	1.04E-08	1.09E-07	saliva:k__Bacteria|p__Actinobacteriota|c__Actinobacteria|o__Actinomycetales|f__Actinomycetaceae|g__Pauljensenia|s__Pauljensenia_sp000466265_mgs_1115
saliva_pheno.1539	CD16+Monocyte	SNAPC3	0.0436	0.921785714	-0.49831674	1.05E-12	1.55E-11	saliva:k__Bacteria|p__Actinobacteriota|c__Actinobacteria|o__Actinomycetales|f__Actinomycetaceae|g__Pauljensenia|s__Pauljensenia_sp000466265_mgs_1115
saliva_pheno.1539	CD16+Monocyte	UBAP1	0.0331	0.895388182	-0.590381694	1.09E-13	1.70E-12	saliva:k__Bacteria|p__Actinobacteriota|c__Actinobacteria|o__Actinomycetales|f__Actinomycetaceae|g__Pauljensenia|s__Pauljensenia_sp000466265_mgs_1115
saliva_pheno.1539	CD16+Monocyte	ZFC3H1	0.00784	0.8397675	-1.872389112	2.25E-27	7.57E-26	saliva:k__Bacteria|p__Actinobacteriota|c__Actinobacteria|o__Actinomycetales|f__Actinomycetaceae|g__Pauljensenia|s__Pauljensenia_sp000466265_mgs_1115
saliva_pheno.1539	CD16+Monocyte	IFI27L2	0.0107	0.8397675	-0.330811975	2.13E-10	2.68E-09	saliva:k__Bacteria|p__Actinobacteriota|c__Actinobacteria|o__Actinomycetales|f__Actinomycetaceae|g__Pauljensenia|s__Pauljensenia_sp000466265_mgs_1115
saliva_pheno.1539	CD16+Monocyte	APOBR	0.00647	0.804128571	-0.586260523	3.83E-07	3.48E-06	saliva:k__Bacteria|p__Actinobacteriota|c__Actinobacteria|o__Actinomycetales|f__Actinomycetaceae|g__Pauljensenia|s__Pauljensenia_sp000466265_mgs_1115
saliva_pheno.1539	CD16+Monocyte	TUBB6	0.033	0.895388182	-0.255551855	1.97E-05	0.000149181	saliva:k__Bacteria|p__Actinobacteriota|c__Actinobacteria|o__Actinomycetales|f__Actinomycetaceae|g__Pauljensenia|s__Pauljensenia_sp000466265_mgs_1115
saliva_pheno.1539	CD16+Monocyte	NUP50	0.0305	0.895388182	-1.006801056	1.57E-16	2.97E-15	saliva:k__Bacteria|p__Actinobacteriota|c__Actinobacteria|o__Actinomycetales|f__Actinomycetaceae|g__Pauljensenia|s__Pauljensenia_sp000466265_mgs_1115
saliva_pheno.1539	cDC	SDHC	0.00545	0.8074	-1.125966923	6.06E-09	6.58E-08	saliva:k__Bacteria|p__Actinobacteriota|c__Actinobacteria|o__Actinomycetales|f__Actinomycetaceae|g__Pauljensenia|s__Pauljensenia_sp000466265_mgs_1115
saliva_pheno.1539	cDC	BTF3	0.0221	0.8074	-9.068126543	1.38E-23	3.99E-22	saliva:k__Bacteria|p__Actinobacteriota|c__Actinobacteria|o__Actinomycetales|f__Actinomycetaceae|g__Pauljensenia|s__Pauljensenia_sp000466265_mgs_1115
saliva_pheno.1539	cDC	ARMC10	0.00735	0.8074	-0.739977492	0.000127497	0.000873445	saliva:k__Bacteria|p__Actinobacteriota|c__Actinobacteria|o__Actinomycetales|f__Actinomycetaceae|g__Pauljensenia|s__Pauljensenia_sp000466265_mgs_1115
saliva_pheno.1539	cDC	GIMAP4	0.00683	0.8074	2.699920288	0.000244009	0.001630717	saliva:k__Bacteria|p__Actinobacteriota|c__Actinobacteria|o__Actinomycetales|f__Actinomycetaceae|g__Pauljensenia|s__Pauljensenia_sp000466265_mgs_1115
saliva_pheno.1539	cDC	GLIPR2	0.0437	0.939927778	-2.459284212	1.47E-08	1.53E-07	saliva:k__Bacteria|p__Actinobacteriota|c__Actinobacteria|o__Actinomycetales|f__Actinomycetaceae|g__Pauljensenia|s__Pauljensenia_sp000466265_mgs_1115
saliva_pheno.1539	cDC	EI24	0.0137	0.8074	-0.70932632	6.53E-06	5.18E-05	saliva:k__Bacteria|p__Actinobacteriota|c__Actinobacteria|o__Actinomycetales|f__Actinomycetaceae|g__Pauljensenia|s__Pauljensenia_sp000466265_mgs_1115
saliva_pheno.1539	cDC	HEBP1	0.042	0.939927778	-0.977251566	0.004421699	0.023717593	saliva:k__Bacteria|p__Actinobacteriota|c__Actinobacteria|o__Actinomycetales|f__Actinomycetaceae|g__Pauljensenia|s__Pauljensenia_sp000466265_mgs_1115
saliva_pheno.1539	cDC	CLCN7	0.02	0.8074	-1.525048926	5.85E-07	5.21E-06	saliva:k__Bacteria|p__Actinobacteriota|c__Actinobacteria|o__Actinomycetales|f__Actinomycetaceae|g__Pauljensenia|s__Pauljensenia_sp000466265_mgs_1115
saliva_pheno.1539	cDC	VAPA	0.00846	0.8074	-0.653738483	4.84E-13	7.32E-12	saliva:k__Bacteria|p__Actinobacteriota|c__Actinobacteria|o__Actinomycetales|f__Actinomycetaceae|g__Pauljensenia|s__Pauljensenia_sp000466265_mgs_1115
saliva_pheno.1539	cDC	SAMD4B	0.0301	0.863082759	-1.06224543	2.72E-07	2.51E-06	saliva:k__Bacteria|p__Actinobacteriota|c__Actinobacteria|o__Actinomycetales|f__Actinomycetaceae|g__Pauljensenia|s__Pauljensenia_sp000466265_mgs_1115
saliva_pheno.1539	cDC	ASXL1	0.0103	0.8074	-1.067278935	5.74E-05	0.000411158	saliva:k__Bacteria|p__Actinobacteriota|c__Actinobacteria|o__Actinomycetales|f__Actinomycetaceae|g__Pauljensenia|s__Pauljensenia_sp000466265_mgs_1115
saliva_pheno.1539	cDC	SUMO3	0.0191	0.8074	-5.459945155	7.55E-12	1.03E-10	saliva:k__Bacteria|p__Actinobacteriota|c__Actinobacteria|o__Actinomycetales|f__Actinomycetaceae|g__Pauljensenia|s__Pauljensenia_sp000466265_mgs_1115
saliva_pheno.161	CD8+T effector	COPA	0.0409	0.767661538	-0.75748757	3.14E-59	3.20E-57	saliva:k__Bacteria|p__Firmicutes|c__Clostridia|o__TANB77|f__CAG-508|g__CAG-793|s__unclassified_mgs_2261
saliva_pheno.161	CD8+T effector	GCC2	0.022	0.653169231	-1.776625666	3.61E-89	7.34E-87	saliva:k__Bacteria|p__Firmicutes|c__Clostridia|o__TANB77|f__CAG-508|g__CAG-793|s__unclassified_mgs_2261
saliva_pheno.161	CD8+T effector	ARRB2	0.01531	0.589837895	-0.354150936	2.20E-07	2.06E-06	saliva:k__Bacteria|p__Firmicutes|c__Clostridia|o__TANB77|f__CAG-508|g__CAG-793|s__unclassified_mgs_2261
saliva_pheno.161	CD8+T effector	PFN1	0.03419	0.720268216	20.87864538	3.54E-114	1.06E-111	saliva:k__Bacteria|p__Firmicutes|c__Clostridia|o__TANB77|f__CAG-508|g__CAG-793|s__unclassified_mgs_2261
saliva_pheno.161	CD8+T effector	SMDT1	0.000411	0.240096	-0.409445304	1.62E-09	1.88E-08	saliva:k__Bacteria|p__Firmicutes|c__Clostridia|o__TANB77|f__CAG-508|g__CAG-793|s__unclassified_mgs_2261
saliva_pheno.161	CD8+T effector memory	HNRNPD	0.02723	0.67686	-1.028689159	7.65E-26	2.39E-24	saliva:k__Bacteria|p__Firmicutes|c__Clostridia|o__TANB77|f__CAG-508|g__CAG-793|s__unclassified_mgs_2261
saliva_pheno.161	CD8+T effector memory	IL7R	0.0346	0.687139385	10.3619001	1.40E-32	5.80E-31	saliva:k__Bacteria|p__Firmicutes|c__Clostridia|o__TANB77|f__CAG-508|g__CAG-793|s__unclassified_mgs_2261
saliva_pheno.161	CD8+T effector memory	TUBB2A	0.02381	0.67686	-0.390511306	2.58E-19	6.11E-18	saliva:k__Bacteria|p__Firmicutes|c__Clostridia|o__TANB77|f__CAG-508|g__CAG-793|s__unclassified_mgs_2261
saliva_pheno.161	CD8+T effector memory	FDX1	0.00781	0.436361739	-0.468275044	3.47E-12	4.81E-11	saliva:k__Bacteria|p__Firmicutes|c__Clostridia|o__TANB77|f__CAG-508|g__CAG-793|s__unclassified_mgs_2261
saliva_pheno.161	CD8+T effector memory	EPSTI1	0.0137	0.53150475	0.827338654	9.39E-08	9.11E-07	saliva:k__Bacteria|p__Firmicutes|c__Clostridia|o__TANB77|f__CAG-508|g__CAG-793|s__unclassified_mgs_2261
saliva_pheno.161	CD8+T effector memory	MTIF3	0.0421	0.743156522	0.320912434	8.54E-12	1.16E-10	saliva:k__Bacteria|p__Firmicutes|c__Clostridia|o__TANB77|f__CAG-508|g__CAG-793|s__unclassified_mgs_2261
saliva_pheno.161	CD8+T effector memory	MT2A	0.00189	0.436361739	35.08589211	5.60E-44	3.43E-42	saliva:k__Bacteria|p__Firmicutes|c__Clostridia|o__TANB77|f__CAG-508|g__CAG-793|s__unclassified_mgs_2261
saliva_pheno.161	CD8+T effector memory	MAFF	0.00489	0.436361739	-0.510496802	1.66E-20	4.12E-19	saliva:k__Bacteria|p__Firmicutes|c__Clostridia|o__TANB77|f__CAG-508|g__CAG-793|s__unclassified_mgs_2261
saliva_pheno.161	Prolif	SQSTM1	0.0497	0.765734513	-12.88223964	0.001083127	0.006574447	saliva:k__Bacteria|p__Firmicutes|c__Clostridia|o__TANB77|f__CAG-508|g__CAG-793|s__unclassified_mgs_2261
saliva_pheno.161	Prolif	UBE2J1	0.0213	0.765734513	3.444747204	5.21E-09	5.77E-08	saliva:k__Bacteria|p__Firmicutes|c__Clostridia|o__TANB77|f__CAG-508|g__CAG-793|s__unclassified_mgs_2261
saliva_pheno.161	Prolif	MGMT	0.0249	0.765734513	-0.863776206	0.002889361	0.016076564	saliva:k__Bacteria|p__Firmicutes|c__Clostridia|o__TANB77|f__CAG-508|g__CAG-793|s__unclassified_mgs_2261
saliva_pheno.161	Prolif	MT2A	0.0201	0.765734513	30.83619631	9.59E-05	0.000662052	saliva:k__Bacteria|p__Firmicutes|c__Clostridia|o__TANB77|f__CAG-508|g__CAG-793|s__unclassified_mgs_2261
saliva_pheno.161	Prolif	DYNLL2	0.0165	0.765734513	-1.258458294	6.41E-09	6.88E-08	saliva:k__Bacteria|p__Firmicutes|c__Clostridia|o__TANB77|f__CAG-508|g__CAG-793|s__unclassified_mgs_2261
saliva_pheno.161	Prolif	PCNA	0.037	0.765734513	12.10461571	0.002151686	0.012396095	saliva:k__Bacteria|p__Firmicutes|c__Clostridia|o__TANB77|f__CAG-508|g__CAG-793|s__unclassified_mgs_2261
saliva_pheno.2094	NKT	BRK1	0.01506	0.892144839	0.749485673	6.96E-09	7.46E-08	saliva:k__Bacteria|p__Firmicutes|c__Bacilli|o__Lactobacillales|f__Aerococcaceae|g__Granulicatella|s__unclassified_mgs_2514
saliva_pheno.2094	NKT	PPHLN1	0.01774	0.892144839	-0.313404389	3.40E-06	2.78E-05	saliva:k__Bacteria|p__Firmicutes|c__Bacilli|o__Lactobacillales|f__Aerococcaceae|g__Granulicatella|s__unclassified_mgs_2514
saliva_pheno.2094	NKT	UBL5	0.03614	0.974370466	0.630235842	2.73E-08	2.75E-07	saliva:k__Bacteria|p__Firmicutes|c__Bacilli|o__Lactobacillales|f__Aerococcaceae|g__Granulicatella|s__unclassified_mgs_2514
saliva_pheno.2094	NK	TRIM38	0.04264	0.871227835	-0.434408785	2.31E-50	1.75E-48	saliva:k__Bacteria|p__Firmicutes|c__Bacilli|o__Lactobacillales|f__Aerococcaceae|g__Granulicatella|s__unclassified_mgs_2514
saliva_pheno.2094	NK	COMMD6	0.029	0.871227835	2.49380334	0.005724586	0.030217031	saliva:k__Bacteria|p__Firmicutes|c__Bacilli|o__Lactobacillales|f__Aerococcaceae|g__Granulicatella|s__unclassified_mgs_2514
saliva_pheno.2094	NK	MYCBP2	0.0178	0.871227835	-0.387162542	3.76E-22	1.01E-20	saliva:k__Bacteria|p__Firmicutes|c__Bacilli|o__Lactobacillales|f__Aerococcaceae|g__Granulicatella|s__unclassified_mgs_2514
saliva_pheno.2094	NK	USP14	0.0466	0.871227835	-0.343601096	2.91E-27	9.75E-26	saliva:k__Bacteria|p__Firmicutes|c__Bacilli|o__Lactobacillales|f__Aerococcaceae|g__Granulicatella|s__unclassified_mgs_2514
saliva_pheno.2094	NK	C19orf66	0.03963	0.871227835	-0.626952075	1.04E-45	6.76E-44	saliva:k__Bacteria|p__Firmicutes|c__Bacilli|o__Lactobacillales|f__Aerococcaceae|g__Granulicatella|s__unclassified_mgs_2514
saliva_pheno.2094	NK	JOSD1	0.0206	0.871227835	-1.352397966	1.33E-185	1.32E-182	saliva:k__Bacteria|p__Firmicutes|c__Bacilli|o__Lactobacillales|f__Aerococcaceae|g__Granulicatella|s__unclassified_mgs_2514
saliva_pheno.2094	Prolif	LSM12	0.0252	0.840211667	-0.603048856	0.001853142	0.01075231	saliva:k__Bacteria|p__Firmicutes|c__Bacilli|o__Lactobacillales|f__Aerococcaceae|g__Granulicatella|s__unclassified_mgs_2514
saliva_pheno.2094	Prolif	USP22	0.0467	0.901650704	-1.581755603	4.21E-07	3.79E-06	saliva:k__Bacteria|p__Firmicutes|c__Bacilli|o__Lactobacillales|f__Aerococcaceae|g__Granulicatella|s__unclassified_mgs_2514
saliva_pheno.2094	Prolif	HNRNPM	0.00117	0.26364	-7.887480409	0.000404854	0.002598442	saliva:k__Bacteria|p__Firmicutes|c__Bacilli|o__Lactobacillales|f__Aerococcaceae|g__Granulicatella|s__unclassified_mgs_2514
saliva_pheno.2094	Prolif	PCNA	0.00303	0.31772	12.10461571	0.002151686	0.012396095	saliva:k__Bacteria|p__Firmicutes|c__Bacilli|o__Lactobacillales|f__Aerococcaceae|g__Granulicatella|s__unclassified_mgs_2514
saliva_pheno.2178	NK	PRPF38B	0.01974	0.7689	-1.228806067	4.36E-117	1.35E-114	saliva:k__Bacteria|p__Campylobacterota|c__Campylobacteria|o__Campylobacterales|f__Campylobacteraceae|g__Campylobacter_A|s__unclassified_mgs_2521
saliva_pheno.2178	NK	FXR1	0.00486	0.485305714	-0.528932006	1.86E-66	2.31E-64	saliva:k__Bacteria|p__Campylobacterota|c__Campylobacteria|o__Campylobacterales|f__Campylobacteraceae|g__Campylobacter_A|s__unclassified_mgs_2521
saliva_pheno.2178	NK	ISCA1	0.0369	0.7689	-0.981989168	1.63E-118	5.85E-116	saliva:k__Bacteria|p__Campylobacterota|c__Campylobacteria|o__Campylobacterales|f__Campylobacteraceae|g__Campylobacter_A|s__unclassified_mgs_2521
saliva_pheno.2178	NK	KLRC2	0.0189	0.7689	-0.645579639	7.05E-25	2.09E-23	saliva:k__Bacteria|p__Campylobacterota|c__Campylobacteria|o__Campylobacterales|f__Campylobacteraceae|g__Campylobacter_A|s__unclassified_mgs_2521
saliva_pheno.2178	NK	PPP1CC	0.0374	0.7689	-0.34440395	3.51E-43	2.03E-41	saliva:k__Bacteria|p__Campylobacterota|c__Campylobacteria|o__Campylobacterales|f__Campylobacteraceae|g__Campylobacter_A|s__unclassified_mgs_2521
saliva_pheno.2178	NK	HSP90AA1	0.0358	0.7689	387.4244543	2.89E-122	1.36E-119	saliva:k__Bacteria|p__Campylobacterota|c__Campylobacteria|o__Campylobacterales|f__Campylobacteraceae|g__Campylobacter_A|s__unclassified_mgs_2521
saliva_pheno.2178	NK	VMP1	0.0162	0.7689	-0.433265902	8.45E-50	6.14E-48	saliva:k__Bacteria|p__Campylobacterota|c__Campylobacteria|o__Campylobacterales|f__Campylobacteraceae|g__Campylobacter_A|s__unclassified_mgs_2521
saliva_pheno.2178	NK	PIGT	0.000728	0.485305714	-0.661879287	1.33E-94	2.91E-92	saliva:k__Bacteria|p__Campylobacterota|c__Campylobacteria|o__Campylobacterales|f__Campylobacteraceae|g__Campylobacter_A|s__unclassified_mgs_2521
saliva_pheno.2184	CD14+Monocyte	DYSF	0.0239	0.744576923	5.037947725	7.60E-122	3.40E-119	saliva:k__Bacteria|p__Firmicutes|c__Bacilli|o__Lactobacillales|f__Aerococcaceae|g__Granulicatella|s__unclassified_mgs_2621
saliva_pheno.2184	CD14+Monocyte	CCR1	0.0199	0.671625	-0.793924455	0	0	saliva:k__Bacteria|p__Firmicutes|c__Bacilli|o__Lactobacillales|f__Aerococcaceae|g__Granulicatella|s__unclassified_mgs_2621
saliva_pheno.2184	CD14+Monocyte	ERAP2	0.0102	0.635538462	-1.764526476	1.33E-69	1.80E-67	saliva:k__Bacteria|p__Firmicutes|c__Bacilli|o__Lactobacillales|f__Aerococcaceae|g__Granulicatella|s__unclassified_mgs_2621
saliva_pheno.2184	CD14+Monocyte	TMEM41B	0.038113	0.947454545	-0.320771492	1.88E-36	8.74E-35	saliva:k__Bacteria|p__Firmicutes|c__Bacilli|o__Lactobacillales|f__Aerococcaceae|g__Granulicatella|s__unclassified_mgs_2621
saliva_pheno.2184	CD14+Monocyte	NAP1L1	0.00538	0.43578	13.75925068	9.13E-259	2.04E-255	saliva:k__Bacteria|p__Firmicutes|c__Bacilli|o__Lactobacillales|f__Aerococcaceae|g__Granulicatella|s__unclassified_mgs_2621
saliva_pheno.2184	CD14+Monocyte	GLRX5	0.0386	0.947454545	10.11229043	1.72E-52	1.42E-50	saliva:k__Bacteria|p__Firmicutes|c__Bacilli|o__Lactobacillales|f__Aerococcaceae|g__Granulicatella|s__unclassified_mgs_2621
saliva_pheno.2346	Prolif	ZNF326	0.0449	0.8788	-1.432243381	0.00791268	0.041183681	saliva:k__Bacteria|p__Firmicutes|c__Bacilli|o__Lactobacillales|f__Streptococcaceae|g__Streptococcus|s__Streptococcus_sinensis_mgs_638
saliva_pheno.2346	Prolif	SQSTM1	0.0341	0.8788	-12.88223964	0.001083127	0.006574447	saliva:k__Bacteria|p__Firmicutes|c__Bacilli|o__Lactobacillales|f__Streptococcaceae|g__Streptococcus|s__Streptococcus_sinensis_mgs_638
saliva_pheno.2346	Prolif	FAM102A	0.0434	0.8788	-1.412231561	3.65E-07	3.33E-06	saliva:k__Bacteria|p__Firmicutes|c__Bacilli|o__Lactobacillales|f__Streptococcaceae|g__Streptococcus|s__Streptococcus_sinensis_mgs_638
saliva_pheno.2346	Prolif	HDDC3	0.00496	0.85176	0.638091161	0.001702084	0.009959809	saliva:k__Bacteria|p__Firmicutes|c__Bacilli|o__Lactobacillales|f__Streptococcaceae|g__Streptococcus|s__Streptococcus_sinensis_mgs_638
saliva_pheno.2390	CD8+T effector	CNST	0.0403	0.853302857	-0.254950389	1.21E-18	2.78E-17	saliva:k__Bacteria|p__Proteobacteria|c__Gammaproteobacteria|o__Burkholderiales|f__Neisseriaceae|g__Eikenella|s__unclassified_mgs_2545
saliva_pheno.2390	CD8+T effector	DNAJC15	0.0459	0.861507692	-0.271066917	0.000296155	0.001945448	saliva:k__Bacteria|p__Proteobacteria|c__Gammaproteobacteria|o__Burkholderiales|f__Neisseriaceae|g__Eikenella|s__unclassified_mgs_2545
saliva_pheno.2390	CD8+T effector	ANXA2	0.0399	0.853302857	1.277673929	4.24E-13	6.48E-12	saliva:k__Bacteria|p__Proteobacteria|c__Gammaproteobacteria|o__Burkholderiales|f__Neisseriaceae|g__Eikenella|s__unclassified_mgs_2545
saliva_pheno.2390	NKT	ARHGEF3	0.0256	0.97183125	0.73359848	0.004932469	0.026283979	saliva:k__Bacteria|p__Proteobacteria|c__Gammaproteobacteria|o__Burkholderiales|f__Neisseriaceae|g__Eikenella|s__unclassified_mgs_2545
saliva_pheno.2390	NKT	JADE1	0.0459	0.97183125	-0.360096632	0.003705455	0.020221468	saliva:k__Bacteria|p__Proteobacteria|c__Gammaproteobacteria|o__Burkholderiales|f__Neisseriaceae|g__Eikenella|s__unclassified_mgs_2545
saliva_pheno.2390	NKT	GOLGA8B	0.0489	0.981538554	-0.334794587	2.02E-05	0.000152547	saliva:k__Bacteria|p__Proteobacteria|c__Gammaproteobacteria|o__Burkholderiales|f__Neisseriaceae|g__Eikenella|s__unclassified_mgs_2545
saliva_pheno.2390	NK	DUSP10	0.0167	0.891225	-1.924792082	2.71E-260	8.10E-257	saliva:k__Bacteria|p__Proteobacteria|c__Gammaproteobacteria|o__Burkholderiales|f__Neisseriaceae|g__Eikenella|s__unclassified_mgs_2545
saliva_pheno.2390	NK	RHOBTB3	0.0463	0.89239	-0.290659081	3.95E-12	5.46E-11	saliva:k__Bacteria|p__Proteobacteria|c__Gammaproteobacteria|o__Burkholderiales|f__Neisseriaceae|g__Eikenella|s__unclassified_mgs_2545
saliva_pheno.2390	NK	DNAJC15	0.0459	0.89239	-0.258797685	4.40E-13	6.71E-12	saliva:k__Bacteria|p__Proteobacteria|c__Gammaproteobacteria|o__Burkholderiales|f__Neisseriaceae|g__Eikenella|s__unclassified_mgs_2545
saliva_pheno.2390	Prolif	C1orf43	0.00411	0.69459	-1.54441531	7.39E-06	5.81E-05	saliva:k__Bacteria|p__Proteobacteria|c__Gammaproteobacteria|o__Burkholderiales|f__Neisseriaceae|g__Eikenella|s__unclassified_mgs_2545
saliva_pheno.2390	Prolif	MKRN1	0.0268	0.97892326	-0.321657837	0.002202382	0.012655563	saliva:k__Bacteria|p__Proteobacteria|c__Gammaproteobacteria|o__Burkholderiales|f__Neisseriaceae|g__Eikenella|s__unclassified_mgs_2545
saliva_pheno.2390	Prolif	AKNA	0.0253	0.97892326	-2.801617826	1.08E-09	1.30E-08	saliva:k__Bacteria|p__Proteobacteria|c__Gammaproteobacteria|o__Burkholderiales|f__Neisseriaceae|g__Eikenella|s__unclassified_mgs_2545
saliva_pheno.2390	Prolif	KIF11	0.0487	0.97892326	-1.896122916	0.001638296	0.009624319	saliva:k__Bacteria|p__Proteobacteria|c__Gammaproteobacteria|o__Burkholderiales|f__Neisseriaceae|g__Eikenella|s__unclassified_mgs_2545
saliva_pheno.2390	Prolif	DYNLL2	0.0052	0.70304	-1.258458294	6.41E-09	6.88E-08	saliva:k__Bacteria|p__Proteobacteria|c__Gammaproteobacteria|o__Burkholderiales|f__Neisseriaceae|g__Eikenella|s__unclassified_mgs_2545
saliva_pheno.2430	Prolif	TRMT10C	0.0462	0.749328814	-0.523013112	5.72E-05	0.00041034	saliva:k__Bacteria|p__Firmicutes|c__Bacilli|o__Erysipelotrichales|f__Erysipelotrichaceae|g__Solobacterium|s__unclassified_mgs_1876
saliva_pheno.2430	Prolif	DAP	0.00944	0.620076364	6.200563033	5.05E-05	0.000365393	saliva:k__Bacteria|p__Firmicutes|c__Bacilli|o__Erysipelotrichales|f__Erysipelotrichaceae|g__Solobacterium|s__unclassified_mgs_1876
saliva_pheno.2430	Prolif	SQSTM1	0.02303	0.749328814	-12.88223964	0.001083127	0.006574447	saliva:k__Bacteria|p__Firmicutes|c__Bacilli|o__Erysipelotrichales|f__Erysipelotrichaceae|g__Solobacterium|s__unclassified_mgs_1876
saliva_pheno.2430	Prolif	CDYL	0.03972	0.749328814	-1.788704693	4.94E-06	3.96E-05	saliva:k__Bacteria|p__Firmicutes|c__Bacilli|o__Erysipelotrichales|f__Erysipelotrichaceae|g__Solobacterium|s__unclassified_mgs_1876
saliva_pheno.2430	Prolif	UBE2J1	0.00224	0.504746667	3.444747204	5.21E-09	5.77E-08	saliva:k__Bacteria|p__Firmicutes|c__Bacilli|o__Erysipelotrichales|f__Erysipelotrichaceae|g__Solobacterium|s__unclassified_mgs_1876
saliva_pheno.2430	Prolif	RAB21	0.00781	0.620076364	-1.379089271	2.83E-08	2.85E-07	saliva:k__Bacteria|p__Firmicutes|c__Bacilli|o__Erysipelotrichales|f__Erysipelotrichaceae|g__Solobacterium|s__unclassified_mgs_1876
saliva_pheno.2430	Prolif	DYNLL2	0.0166	0.749328814	-1.258458294	6.41E-09	6.88E-08	saliva:k__Bacteria|p__Firmicutes|c__Bacilli|o__Erysipelotrichales|f__Erysipelotrichaceae|g__Solobacterium|s__unclassified_mgs_1876
saliva_pheno.2479	CD16+Monocyte	AIDA	0.00407	0.421466667	-0.280985576	4.95E-05	0.000358793	saliva:k__Bacteria|p__Campylobacterota|c__Campylobacteria|o__Campylobacterales|f__Campylobacteraceae|g__Campylobacter_A|s__unclassified_mgs_1321
saliva_pheno.2479	CD16+Monocyte	CKS1B	0.04308	0.671833333	-0.297248352	1.07E-21	2.79E-20	saliva:k__Bacteria|p__Campylobacterota|c__Campylobacteria|o__Campylobacterales|f__Campylobacteraceae|g__Campylobacter_A|s__unclassified_mgs_1321
saliva_pheno.2479	CD16+Monocyte	MTHFR	0.00267	0.345514286	-1.374632297	2.44E-17	4.86E-16	saliva:k__Bacteria|p__Campylobacterota|c__Campylobacteria|o__Campylobacterales|f__Campylobacteraceae|g__Campylobacter_A|s__unclassified_mgs_1321
saliva_pheno.2479	CD16+Monocyte	ZNF644	0.00627	0.52635	-0.903575277	5.03E-43	2.81E-41	saliva:k__Bacteria|p__Campylobacterota|c__Campylobacteria|o__Campylobacterales|f__Campylobacteraceae|g__Campylobacter_A|s__unclassified_mgs_1321
saliva_pheno.2479	CD16+Monocyte	SMIM20	0.00222	0.345514286	-0.33798715	1.04E-08	1.09E-07	saliva:k__Bacteria|p__Campylobacterota|c__Campylobacteria|o__Campylobacterales|f__Campylobacteraceae|g__Campylobacter_A|s__unclassified_mgs_1321
saliva_pheno.2479	CD16+Monocyte	URM1	0.02201	0.671833333	-0.526758033	5.80E-09	6.35E-08	saliva:k__Bacteria|p__Campylobacterota|c__Campylobacteria|o__Campylobacterales|f__Campylobacteraceae|g__Campylobacter_A|s__unclassified_mgs_1321
saliva_pheno.2479	CD16+Monocyte	TNNI2	0.0427	0.671833333	1.915374053	3.17E-23	9.00E-22	saliva:k__Bacteria|p__Campylobacterota|c__Campylobacteria|o__Campylobacterales|f__Campylobacteraceae|g__Campylobacter_A|s__unclassified_mgs_1321
saliva_pheno.2479	CD16+Monocyte	PHF11	0.029	0.671833333	-0.299450168	0.001078288	0.006567356	saliva:k__Bacteria|p__Campylobacterota|c__Campylobacteria|o__Campylobacterales|f__Campylobacteraceae|g__Campylobacter_A|s__unclassified_mgs_1321
saliva_pheno.2479	CD16+Monocyte	ECI1	0.03475	0.671833333	-0.359011089	7.21E-16	1.31E-14	saliva:k__Bacteria|p__Campylobacterota|c__Campylobacteria|o__Campylobacterales|f__Campylobacteraceae|g__Campylobacter_A|s__unclassified_mgs_1321
saliva_pheno.2479	CD16+Monocyte	HAGH	0.03497	0.671833333	-1.310375333	6.79E-21	1.74E-19	saliva:k__Bacteria|p__Campylobacterota|c__Campylobacteria|o__Campylobacterales|f__Campylobacteraceae|g__Campylobacter_A|s__unclassified_mgs_1321
saliva_pheno.2479	CD16+Monocyte	NDUFB10	0.00148	0.345514286	-0.817829911	1.69E-18	3.84E-17	saliva:k__Bacteria|p__Campylobacterota|c__Campylobacteria|o__Campylobacterales|f__Campylobacteraceae|g__Campylobacter_A|s__unclassified_mgs_1321
saliva_pheno.2479	CD16+Monocyte	SPSB3	0.03647	0.671833333	-0.704621378	3.44E-09	3.93E-08	saliva:k__Bacteria|p__Campylobacterota|c__Campylobacteria|o__Campylobacterales|f__Campylobacteraceae|g__Campylobacter_A|s__unclassified_mgs_1321
saliva_pheno.2479	CD16+Monocyte	CFD	0.0273	0.671833333	0.787702721	3.89E-18	8.34E-17	saliva:k__Bacteria|p__Campylobacterota|c__Campylobacteria|o__Campylobacterales|f__Campylobacteraceae|g__Campylobacter_A|s__unclassified_mgs_1321
saliva_pheno.2479	CD16+Monocyte	SDHAF1	0.0379	0.671833333	-0.259819572	5.30E-06	4.23E-05	saliva:k__Bacteria|p__Campylobacterota|c__Campylobacteria|o__Campylobacterales|f__Campylobacteraceae|g__Campylobacter_A|s__unclassified_mgs_1321
saliva_pheno.2479	CD16+Monocyte	CST3	0.0347	0.671833333	-16.00950727	4.22E-05	0.000309286	saliva:k__Bacteria|p__Campylobacterota|c__Campylobacteria|o__Campylobacterales|f__Campylobacteraceae|g__Campylobacter_A|s__unclassified_mgs_1321
saliva_pheno.2479	CD16+Monocyte	PRMT2	0.0332	0.671833333	-0.39848133	1.90E-05	0.000143834	saliva:k__Bacteria|p__Campylobacterota|c__Campylobacteria|o__Campylobacterales|f__Campylobacteraceae|g__Campylobacter_A|s__unclassified_mgs_1321
saliva_pheno.2505	NKT	SAMD9L	0.0462	0.922665319	6.033663671	0.004260625	0.022922317	saliva:k__Bacteria|p__Campylobacterota|c__Campylobacteria|o__Campylobacterales|f__Campylobacteraceae|g__Campylobacter_A|s__unclassified_mgs_1208
saliva_pheno.2505	NKT	UBE2H	0.0431	0.922665319	-1.04679658	0.000648368	0.004034037	saliva:k__Bacteria|p__Campylobacterota|c__Campylobacteria|o__Campylobacterales|f__Campylobacteraceae|g__Campylobacter_A|s__unclassified_mgs_1208
saliva_pheno.2505	NKT	DNAJA1	0.0179	0.922665319	-0.468163462	6.20E-05	0.000440106	saliva:k__Bacteria|p__Campylobacterota|c__Campylobacteria|o__Campylobacterales|f__Campylobacteraceae|g__Campylobacter_A|s__unclassified_mgs_1208
saliva_pheno.2505	NKT	NDUFC2	0.00836	0.922665319	0.308076596	0.002084604	0.012056209	saliva:k__Bacteria|p__Campylobacterota|c__Campylobacteria|o__Campylobacterales|f__Campylobacteraceae|g__Campylobacter_A|s__unclassified_mgs_1208
saliva_pheno.2505	NKT	PPHLN1	0.0346	0.922665319	-0.313404389	3.40E-06	2.78E-05	saliva:k__Bacteria|p__Campylobacterota|c__Campylobacteria|o__Campylobacterales|f__Campylobacteraceae|g__Campylobacter_A|s__unclassified_mgs_1208
saliva_pheno.2505	NKT	SMDT1	0.03697	0.922665319	0.720067191	3.38E-05	0.000252514	saliva:k__Bacteria|p__Campylobacterota|c__Campylobacteria|o__Campylobacterales|f__Campylobacteraceae|g__Campylobacter_A|s__unclassified_mgs_1208
saliva_pheno.2505	CD16+Monocyte	AIDA	0.02171	0.710032258	-0.280985576	4.95E-05	0.000358793	saliva:k__Bacteria|p__Campylobacterota|c__Campylobacteria|o__Campylobacterales|f__Campylobacteraceae|g__Campylobacter_A|s__unclassified_mgs_1208
saliva_pheno.2505	CD16+Monocyte	DAP3	0.03174	0.74298	-0.420488979	2.20E-14	3.59E-13	saliva:k__Bacteria|p__Campylobacterota|c__Campylobacteria|o__Campylobacterales|f__Campylobacteraceae|g__Campylobacter_A|s__unclassified_mgs_1208
saliva_pheno.2505	CD16+Monocyte	ZNF644	0.00437	0.710032258	-0.903575277	5.03E-43	2.81E-41	saliva:k__Bacteria|p__Campylobacterota|c__Campylobacteria|o__Campylobacterales|f__Campylobacteraceae|g__Campylobacter_A|s__unclassified_mgs_1208
saliva_pheno.2505	CD16+Monocyte	NCK2	0.02427	0.710032258	-0.363124722	4.62E-13	7.00E-12	saliva:k__Bacteria|p__Campylobacterota|c__Campylobacteria|o__Campylobacterales|f__Campylobacteraceae|g__Campylobacter_A|s__unclassified_mgs_1208
saliva_pheno.2505	CD16+Monocyte	GINM1	0.0214	0.710032258	-0.62377269	6.45E-17	1.24E-15	saliva:k__Bacteria|p__Campylobacterota|c__Campylobacteria|o__Campylobacterales|f__Campylobacteraceae|g__Campylobacter_A|s__unclassified_mgs_1208
saliva_pheno.2505	CD16+Monocyte	CBX3	0.02328	0.710032258	-0.718901136	9.20E-41	4.82E-39	saliva:k__Bacteria|p__Campylobacterota|c__Campylobacteria|o__Campylobacterales|f__Campylobacteraceae|g__Campylobacter_A|s__unclassified_mgs_1208
saliva_pheno.2505	CD16+Monocyte	NUDT1	0.03742	0.74298	-0.52363128	3.03E-12	4.22E-11	saliva:k__Bacteria|p__Campylobacterota|c__Campylobacteria|o__Campylobacterales|f__Campylobacteraceae|g__Campylobacter_A|s__unclassified_mgs_1208
saliva_pheno.2505	CD16+Monocyte	PPP1R17	0.02024	0.710032258	-0.2872582	3.15E-05	0.000235686	saliva:k__Bacteria|p__Campylobacterota|c__Campylobacteria|o__Campylobacterales|f__Campylobacteraceae|g__Campylobacter_A|s__unclassified_mgs_1208
saliva_pheno.2505	CD16+Monocyte	URM1	0.0249	0.710032258	-0.526758033	5.80E-09	6.35E-08	saliva:k__Bacteria|p__Campylobacterota|c__Campylobacteria|o__Campylobacterales|f__Campylobacteraceae|g__Campylobacter_A|s__unclassified_mgs_1208
saliva_pheno.2505	CD16+Monocyte	ADK	0.0377	0.74298	0.355212004	1.09E-20	2.77E-19	saliva:k__Bacteria|p__Campylobacterota|c__Campylobacteria|o__Campylobacterales|f__Campylobacteraceae|g__Campylobacter_A|s__unclassified_mgs_1208
saliva_pheno.2505	CD16+Monocyte	TBC1D12	0.0496	0.770571429	-0.36790282	6.93E-07	6.15E-06	saliva:k__Bacteria|p__Campylobacterota|c__Campylobacteria|o__Campylobacterales|f__Campylobacteraceae|g__Campylobacter_A|s__unclassified_mgs_1208
saliva_pheno.2505	CD16+Monocyte	ACVR1B	0.0222	0.710032258	-0.597216315	1.20E-17	2.49E-16	saliva:k__Bacteria|p__Campylobacterota|c__Campylobacteria|o__Campylobacterales|f__Campylobacteraceae|g__Campylobacter_A|s__unclassified_mgs_1208
saliva_pheno.2505	CD16+Monocyte	EPSTI1	0.0343	0.74298	1.088886776	2.05E-16	3.85E-15	saliva:k__Bacteria|p__Campylobacterota|c__Campylobacteria|o__Campylobacterales|f__Campylobacteraceae|g__Campylobacter_A|s__unclassified_mgs_1208
saliva_pheno.2505	CD16+Monocyte	NDUFB10	0.03271	0.74298	-0.817829911	1.69E-18	3.84E-17	saliva:k__Bacteria|p__Campylobacterota|c__Campylobacteria|o__Campylobacterales|f__Campylobacteraceae|g__Campylobacter_A|s__unclassified_mgs_1208
saliva_pheno.2505	CD16+Monocyte	ROGDI	0.04461	0.746359615	-0.355237279	9.24E-05	0.000639715	saliva:k__Bacteria|p__Campylobacterota|c__Campylobacteria|o__Campylobacterales|f__Campylobacteraceae|g__Campylobacter_A|s__unclassified_mgs_1208
saliva_pheno.2505	CD16+Monocyte	MMD	0.0444	0.746359615	-0.598919993	3.46E-15	6.01E-14	saliva:k__Bacteria|p__Campylobacterota|c__Campylobacteria|o__Campylobacterales|f__Campylobacteraceae|g__Campylobacter_A|s__unclassified_mgs_1208
saliva_pheno.2510	Prolif	THUMPD2	0.0255	0.979761039	-0.537005453	0.002797231	0.015612494	saliva:k__Bacteria|p__Campylobacterota|c__Campylobacteria|o__Campylobacterales|f__Campylobacteraceae|g__Campylobacter_A|s__unclassified_mgs_2113
saliva_pheno.2510	Prolif	CREBRF	0.0363	0.979761039	-1.308369524	1.61E-15	2.86E-14	saliva:k__Bacteria|p__Campylobacterota|c__Campylobacteria|o__Campylobacterales|f__Campylobacteraceae|g__Campylobacter_A|s__unclassified_mgs_2113
saliva_pheno.2510	Prolif	MKRN1	0.0464	0.979761039	-0.321657837	0.002202382	0.012655563	saliva:k__Bacteria|p__Campylobacterota|c__Campylobacteria|o__Campylobacterales|f__Campylobacteraceae|g__Campylobacter_A|s__unclassified_mgs_2113
saliva_pheno.2510	Prolif	RAB2A	0.0234	0.979761039	-1.959522322	0.00468224	0.025025088	saliva:k__Bacteria|p__Campylobacterota|c__Campylobacteria|o__Campylobacterales|f__Campylobacteraceae|g__Campylobacter_A|s__unclassified_mgs_2113
saliva_pheno.2510	Prolif	AKNA	0.0177	0.979761039	-2.801617826	1.08E-09	1.30E-08	saliva:k__Bacteria|p__Campylobacterota|c__Campylobacteria|o__Campylobacterales|f__Campylobacteraceae|g__Campylobacter_A|s__unclassified_mgs_2113
saliva_pheno.2510	Prolif	ASCC2	0.04322	0.979761039	-0.260644786	0.002488436	0.013993735	saliva:k__Bacteria|p__Campylobacterota|c__Campylobacteria|o__Campylobacterales|f__Campylobacteraceae|g__Campylobacter_A|s__unclassified_mgs_2113
saliva_pheno.2534	Prolif	TNFRSF1B	0.01115	0.819803636	1.026571377	1.30E-06	1.12E-05	saliva:k__Bacteria|p__Firmicutes|c__Clostridia|o__Lachnospirales|f__Lachnospiraceae|g__Catonella|s__unclassified_mgs_2255
saliva_pheno.2534	Prolif	CCNA2	0.00342	0.819803636	-1.33968016	0.005251535	0.027901117	saliva:k__Bacteria|p__Firmicutes|c__Clostridia|o__Lachnospirales|f__Lachnospiraceae|g__Catonella|s__unclassified_mgs_2255
saliva_pheno.2534	Prolif	CCZ1B	0.0126	0.819803636	-0.36667606	8.22E-07	7.20E-06	saliva:k__Bacteria|p__Firmicutes|c__Clostridia|o__Lachnospirales|f__Lachnospiraceae|g__Catonella|s__unclassified_mgs_2255
saliva_pheno.2534	Prolif	DYNLL2	0.0196	0.915604444	-1.258458294	6.41E-09	6.88E-08	saliva:k__Bacteria|p__Firmicutes|c__Clostridia|o__Lachnospirales|f__Lachnospiraceae|g__Catonella|s__unclassified_mgs_2255
saliva_pheno.2534	Prolif	CSTB	0.013	0.819803636	-5.195913993	0.000282503	0.001866733	saliva:k__Bacteria|p__Firmicutes|c__Clostridia|o__Lachnospirales|f__Lachnospiraceae|g__Catonella|s__unclassified_mgs_2255
saliva_pheno.2540	CD16+Monocyte	WDR1	0.0202	0.901823684	-0.390764588	2.13E-43	1.24E-41	saliva:k__Bacteria|p__Firmicutes|c__Clostridia|o__Lachnospirales|f__Lachnospiraceae|g__Lachnoanaerobaculum|s__Lachnoanaerobaculum_sp000296385_mgs_3102
saliva_pheno.2540	CD16+Monocyte	ERAP2	0.0131	0.901823684	-2.266143685	1.82E-44	1.13E-42	saliva:k__Bacteria|p__Firmicutes|c__Clostridia|o__Lachnospirales|f__Lachnospiraceae|g__Lachnoanaerobaculum|s__Lachnoanaerobaculum_sp000296385_mgs_3102
saliva_pheno.2540	CD16+Monocyte	LSM1	0.0124	0.901823684	-0.791360621	2.87E-18	6.34E-17	saliva:k__Bacteria|p__Firmicutes|c__Clostridia|o__Lachnospirales|f__Lachnospiraceae|g__Lachnoanaerobaculum|s__Lachnoanaerobaculum_sp000296385_mgs_3102
saliva_pheno.2540	CD16+Monocyte	TAGLN	0.04612	0.911918182	-0.545335127	1.62E-13	2.51E-12	saliva:k__Bacteria|p__Firmicutes|c__Clostridia|o__Lachnospirales|f__Lachnospiraceae|g__Lachnoanaerobaculum|s__Lachnoanaerobaculum_sp000296385_mgs_3102
saliva_pheno.2540	CD16+Monocyte	MKNK2	0.00747	0.901823684	-1.771464671	2.72E-25	8.30E-24	saliva:k__Bacteria|p__Firmicutes|c__Clostridia|o__Lachnospirales|f__Lachnospiraceae|g__Lachnoanaerobaculum|s__Lachnoanaerobaculum_sp000296385_mgs_3102
saliva_pheno.2540	Prolif	RPIA	0.00808	0.920452525	-1.166850893	0.00175059	0.010223582	saliva:k__Bacteria|p__Firmicutes|c__Clostridia|o__Lachnospirales|f__Lachnospiraceae|g__Lachnoanaerobaculum|s__Lachnoanaerobaculum_sp000296385_mgs_3102
saliva_pheno.2540	Prolif	ERAP2	0.0272	0.920452525	-4.747398633	0.00948839	0.048845011	saliva:k__Bacteria|p__Firmicutes|c__Clostridia|o__Lachnospirales|f__Lachnospiraceae|g__Lachnoanaerobaculum|s__Lachnoanaerobaculum_sp000296385_mgs_3102
saliva_pheno.2540	Prolif	SQSTM1	0.0263	0.920452525	-12.88223964	0.001083127	0.006574447	saliva:k__Bacteria|p__Firmicutes|c__Clostridia|o__Lachnospirales|f__Lachnospiraceae|g__Lachnoanaerobaculum|s__Lachnoanaerobaculum_sp000296385_mgs_3102
saliva_pheno.2540	Prolif	ANP32B	0.0342	0.920452525	9.691947198	0.005320743	0.028235285	saliva:k__Bacteria|p__Firmicutes|c__Clostridia|o__Lachnospirales|f__Lachnospiraceae|g__Lachnoanaerobaculum|s__Lachnoanaerobaculum_sp000296385_mgs_3102
saliva_pheno.2540	Prolif	C17orf49	0.04163	0.920452525	-0.381220613	0.000453935	0.002900968	saliva:k__Bacteria|p__Firmicutes|c__Clostridia|o__Lachnospirales|f__Lachnospiraceae|g__Lachnoanaerobaculum|s__Lachnoanaerobaculum_sp000296385_mgs_3102
saliva_pheno.2540	Prolif	EIF5A	0.04233	0.920452525	-8.039951381	0.003738707	0.020334475	saliva:k__Bacteria|p__Firmicutes|c__Clostridia|o__Lachnospirales|f__Lachnospiraceae|g__Lachnoanaerobaculum|s__Lachnoanaerobaculum_sp000296385_mgs_3102
saliva_pheno.2572	CD16+Monocyte	AIDA	0.022296	0.773633	-0.280985576	4.95E-05	0.000358793	saliva:k__Bacteria|p__Campylobacterota|c__Campylobacteria|o__Campylobacterales|f__Campylobacteraceae|g__Campylobacter_A|s__unclassified_mgs_2948
saliva_pheno.2572	CD16+Monocyte	MTHFR	0.007849	0.738709091	-1.374632297	2.44E-17	4.86E-16	saliva:k__Bacteria|p__Campylobacterota|c__Campylobacteria|o__Campylobacterales|f__Campylobacteraceae|g__Campylobacter_A|s__unclassified_mgs_2948
saliva_pheno.2572	CD16+Monocyte	ZNF644	0.014706	0.7534635	-0.903575277	5.03E-43	2.81E-41	saliva:k__Bacteria|p__Campylobacterota|c__Campylobacteria|o__Campylobacterales|f__Campylobacteraceae|g__Campylobacter_A|s__unclassified_mgs_2948
saliva_pheno.2572	CD16+Monocyte	SMIM20	0.00546	0.738709091	-0.33798715	1.04E-08	1.09E-07	saliva:k__Bacteria|p__Campylobacterota|c__Campylobacteria|o__Campylobacterales|f__Campylobacteraceae|g__Campylobacter_A|s__unclassified_mgs_2948
saliva_pheno.2572	CD16+Monocyte	DEF6	0.0139	0.7534635	-0.302260541	0.001105018	0.006693704	saliva:k__Bacteria|p__Campylobacterota|c__Campylobacteria|o__Campylobacterales|f__Campylobacteraceae|g__Campylobacter_A|s__unclassified_mgs_2948
saliva_pheno.2572	CD16+Monocyte	CAT	0.032	0.785351351	-1.232459507	4.27E-31	1.67E-29	saliva:k__Bacteria|p__Campylobacterota|c__Campylobacteria|o__Campylobacterales|f__Campylobacteraceae|g__Campylobacter_A|s__unclassified_mgs_2948
saliva_pheno.2572	CD16+Monocyte	GOLT1B	0.0145	0.7534635	-0.696233828	5.39E-26	1.72E-24	saliva:k__Bacteria|p__Campylobacterota|c__Campylobacteria|o__Campylobacterales|f__Campylobacteraceae|g__Campylobacter_A|s__unclassified_mgs_2948
saliva_pheno.2572	CD16+Monocyte	TPGS2	0.0263	0.773633	-0.402567242	5.27E-07	4.71E-06	saliva:k__Bacteria|p__Campylobacterota|c__Campylobacteria|o__Campylobacterales|f__Campylobacteraceae|g__Campylobacter_A|s__unclassified_mgs_2948
saliva_pheno.2572	CD16+Monocyte	CFD	0.001879	0.4086825	0.787702721	3.89E-18	8.34E-17	saliva:k__Bacteria|p__Campylobacterota|c__Campylobacteria|o__Campylobacterales|f__Campylobacteraceae|g__Campylobacter_A|s__unclassified_mgs_2948
saliva_pheno.2572	CD16+Monocyte	SDHAF1	0.020067	0.773633	-0.259819572	5.30E-06	4.23E-05	saliva:k__Bacteria|p__Campylobacterota|c__Campylobacteria|o__Campylobacterales|f__Campylobacteraceae|g__Campylobacter_A|s__unclassified_mgs_2948
saliva_pheno.2572	CD16+Monocyte	TBCB	0.04079	0.853428571	-1.278596914	6.35E-09	6.86E-08	saliva:k__Bacteria|p__Campylobacterota|c__Campylobacteria|o__Campylobacterales|f__Campylobacteraceae|g__Campylobacter_A|s__unclassified_mgs_2948
saliva_pheno.2572	CD16+Monocyte	CST3	0.0163	0.7534635	-16.00950727	4.22E-05	0.000309286	saliva:k__Bacteria|p__Campylobacterota|c__Campylobacteria|o__Campylobacterales|f__Campylobacteraceae|g__Campylobacter_A|s__unclassified_mgs_2948
saliva_pheno.2587	CD16+Monocyte	DRAM2	0.000803	0.23287	-0.455049675	2.05E-16	3.85E-15	saliva:k__Bacteria|p__Firmicutes|c__Clostridia|o__Lachnospirales|f__Lachnospiraceae|g__Lachnoanaerobaculum|s__Lachnoanaerobaculum_sp000296385_mgs_3537
saliva_pheno.2587	CD16+Monocyte	HAT1	0.010576	0.702525	-0.310864223	9.56E-11	1.23E-09	saliva:k__Bacteria|p__Firmicutes|c__Clostridia|o__Lachnospirales|f__Lachnospiraceae|g__Lachnoanaerobaculum|s__Lachnoanaerobaculum_sp000296385_mgs_3537
saliva_pheno.2587	CD16+Monocyte	ERAP2	0.019885	0.76386	-2.266143685	1.82E-44	1.13E-42	saliva:k__Bacteria|p__Firmicutes|c__Clostridia|o__Lachnospirales|f__Lachnospiraceae|g__Lachnoanaerobaculum|s__Lachnoanaerobaculum_sp000296385_mgs_3537
saliva_pheno.2587	CD16+Monocyte	LSM1	0.00918	0.702525	-0.791360621	2.87E-18	6.34E-17	saliva:k__Bacteria|p__Firmicutes|c__Clostridia|o__Lachnospirales|f__Lachnospiraceae|g__Lachnoanaerobaculum|s__Lachnoanaerobaculum_sp000296385_mgs_3537
saliva_pheno.2587	CD16+Monocyte	DNAJC1	0.01559	0.702525	-0.693506041	1.83E-08	1.88E-07	saliva:k__Bacteria|p__Firmicutes|c__Clostridia|o__Lachnospirales|f__Lachnospiraceae|g__Lachnoanaerobaculum|s__Lachnoanaerobaculum_sp000296385_mgs_3537
saliva_pheno.2587	CD16+Monocyte	SLC25A3	0.035	0.878028857	-7.12597866	7.66E-60	7.97E-58	saliva:k__Bacteria|p__Firmicutes|c__Clostridia|o__Lachnospirales|f__Lachnospiraceae|g__Lachnoanaerobaculum|s__Lachnoanaerobaculum_sp000296385_mgs_3537
saliva_pheno.2587	CD16+Monocyte	TMPO	0.0138	0.702525	-6.283691681	8.15E-46	5.40E-44	saliva:k__Bacteria|p__Firmicutes|c__Clostridia|o__Lachnospirales|f__Lachnospiraceae|g__Lachnoanaerobaculum|s__Lachnoanaerobaculum_sp000296385_mgs_3537
saliva_pheno.2587	CD16+Monocyte	MKNK2	0.02798	0.83027	-1.771464671	2.72E-25	8.30E-24	saliva:k__Bacteria|p__Firmicutes|c__Clostridia|o__Lachnospirales|f__Lachnospiraceae|g__Lachnoanaerobaculum|s__Lachnoanaerobaculum_sp000296385_mgs_3537
saliva_pheno.2587	CD16+Monocyte	SNAP29	0.0128	0.702525	-1.012350425	2.58E-13	3.97E-12	saliva:k__Bacteria|p__Firmicutes|c__Clostridia|o__Lachnospirales|f__Lachnospiraceae|g__Lachnoanaerobaculum|s__Lachnoanaerobaculum_sp000296385_mgs_3537
saliva_pheno.2596	CD16+Monocyte	CKS1B	0.0328	0.771243243	-0.297248352	1.07E-21	2.79E-20	saliva:k__Bacteria|p__Campylobacterota|c__Campylobacteria|o__Campylobacterales|f__Campylobacteraceae|g__Campylobacter_A|s__unclassified_mgs_1095
saliva_pheno.2596	CD16+Monocyte	MTHFR	0.00915	0.771243243	-1.374632297	2.44E-17	4.86E-16	saliva:k__Bacteria|p__Campylobacterota|c__Campylobacteria|o__Campylobacterales|f__Campylobacteraceae|g__Campylobacter_A|s__unclassified_mgs_1095
saliva_pheno.2596	CD16+Monocyte	SNIP1	0.02421	0.771243243	-0.35104596	2.28E-10	2.84E-09	saliva:k__Bacteria|p__Campylobacterota|c__Campylobacteria|o__Campylobacterales|f__Campylobacteraceae|g__Campylobacter_A|s__unclassified_mgs_1095
saliva_pheno.2596	CD16+Monocyte	SMIM20	0.00112	0.771243243	-0.33798715	1.04E-08	1.09E-07	saliva:k__Bacteria|p__Campylobacterota|c__Campylobacteria|o__Campylobacterales|f__Campylobacteraceae|g__Campylobacter_A|s__unclassified_mgs_1095
saliva_pheno.2596	CD16+Monocyte	TNNI2	0.021	0.771243243	1.915374053	3.17E-23	9.00E-22	saliva:k__Bacteria|p__Campylobacterota|c__Campylobacteria|o__Campylobacterales|f__Campylobacteraceae|g__Campylobacter_A|s__unclassified_mgs_1095
saliva_pheno.2596	CD16+Monocyte	GOLT1B	0.0417	0.80966129	-0.696233828	5.39E-26	1.72E-24	saliva:k__Bacteria|p__Campylobacterota|c__Campylobacteria|o__Campylobacterales|f__Campylobacteraceae|g__Campylobacter_A|s__unclassified_mgs_1095
saliva_pheno.2596	CD16+Monocyte	CARS2	0.0319	0.771243243	-0.709395353	3.19E-06	2.62E-05	saliva:k__Bacteria|p__Campylobacterota|c__Campylobacteria|o__Campylobacterales|f__Campylobacteraceae|g__Campylobacter_A|s__unclassified_mgs_1095
saliva_pheno.2596	CD16+Monocyte	RAB20	0.024	0.771243243	-0.687966174	1.00E-06	8.70E-06	saliva:k__Bacteria|p__Campylobacterota|c__Campylobacteria|o__Campylobacterales|f__Campylobacteraceae|g__Campylobacter_A|s__unclassified_mgs_1095
saliva_pheno.2596	CD16+Monocyte	CFD	0.01624	0.771243243	0.787702721	3.89E-18	8.34E-17	saliva:k__Bacteria|p__Campylobacterota|c__Campylobacteria|o__Campylobacterales|f__Campylobacteraceae|g__Campylobacter_A|s__unclassified_mgs_1095
saliva_pheno.2596	CD16+Monocyte	MKNK2	0.04609	0.80966129	-1.771464671	2.72E-25	8.30E-24	saliva:k__Bacteria|p__Campylobacterota|c__Campylobacteria|o__Campylobacterales|f__Campylobacteraceae|g__Campylobacter_A|s__unclassified_mgs_1095
saliva_pheno.2596	CD16+Monocyte	CST3	0.0296	0.771243243	-16.00950727	4.22E-05	0.000309286	saliva:k__Bacteria|p__Campylobacterota|c__Campylobacteria|o__Campylobacterales|f__Campylobacteraceae|g__Campylobacter_A|s__unclassified_mgs_1095
saliva_pheno.2596	CD16+Monocyte	PRMT2	0.042	0.80966129	-0.39848133	1.90E-05	0.000143834	saliva:k__Bacteria|p__Campylobacterota|c__Campylobacteria|o__Campylobacterales|f__Campylobacteraceae|g__Campylobacter_A|s__unclassified_mgs_1095
saliva_pheno.2642	CD8+T naive	HDGF	0.04765	0.816126316	-0.361423583	4.46E-10	5.52E-09	saliva:k__Bacteria|p__Firmicutes|c__Clostridia|o__Lachnospirales|f__Lachnospiraceae|g__Catonella|s__unclassified_mgs_2581
saliva_pheno.2642	CD8+T naive	RCC1	0.00661	0.816126316	0.585341757	3.14E-09	3.60E-08	saliva:k__Bacteria|p__Firmicutes|c__Clostridia|o__Lachnospirales|f__Lachnospiraceae|g__Catonella|s__unclassified_mgs_2581
saliva_pheno.2642	CD8+T naive	GLS	0.04391	0.816126316	-0.495597114	9.45E-09	9.99E-08	saliva:k__Bacteria|p__Firmicutes|c__Clostridia|o__Lachnospirales|f__Lachnospiraceae|g__Catonella|s__unclassified_mgs_2581
saliva_pheno.2642	CD8+T naive	NSA2	0.0249	0.816126316	0.687044384	0.000101494	0.000700128	saliva:k__Bacteria|p__Firmicutes|c__Clostridia|o__Lachnospirales|f__Lachnospiraceae|g__Catonella|s__unclassified_mgs_2581
saliva_pheno.2642	CD8+T naive	LIMD2	0.0341	0.816126316	-1.415525235	2.34E-06	1.97E-05	saliva:k__Bacteria|p__Firmicutes|c__Clostridia|o__Lachnospirales|f__Lachnospiraceae|g__Catonella|s__unclassified_mgs_2581
saliva_pheno.2642	CD8+T effector	COPA	0.00811	0.539683636	-0.75748757	3.14E-59	3.20E-57	saliva:k__Bacteria|p__Firmicutes|c__Clostridia|o__Lachnospirales|f__Lachnospiraceae|g__Catonella|s__unclassified_mgs_2581
saliva_pheno.2642	CD8+T effector	RCSD1	0.02177	0.745309091	0.761180912	1.05E-21	2.76E-20	saliva:k__Bacteria|p__Firmicutes|c__Clostridia|o__Lachnospirales|f__Lachnospiraceae|g__Catonella|s__unclassified_mgs_2581
saliva_pheno.2642	CD8+T effector	TRAT1	0.02099	0.745309091	-0.344671425	2.46E-19	5.85E-18	saliva:k__Bacteria|p__Firmicutes|c__Clostridia|o__Lachnospirales|f__Lachnospiraceae|g__Catonella|s__unclassified_mgs_2581
saliva_pheno.2642	CD8+T effector	TMED4	0.03957	0.838662857	-0.444584942	2.51E-12	3.56E-11	saliva:k__Bacteria|p__Firmicutes|c__Clostridia|o__Lachnospirales|f__Lachnospiraceae|g__Catonella|s__unclassified_mgs_2581
saliva_pheno.2642	CD8+T effector	PABPN1	0.0401	0.838662857	-0.600576284	3.78E-41	2.02E-39	saliva:k__Bacteria|p__Firmicutes|c__Clostridia|o__Lachnospirales|f__Lachnospiraceae|g__Catonella|s__unclassified_mgs_2581
saliva_pheno.2642	CD8+T effector	TOB1	0.00277	0.405737143	-1.497250544	3.71E-17	7.27E-16	saliva:k__Bacteria|p__Firmicutes|c__Clostridia|o__Lachnospirales|f__Lachnospiraceae|g__Catonella|s__unclassified_mgs_2581
saliva_pheno.2642	CD8+T effector	DIP2A	0.0371	0.838662857	0.367050352	0.000332239	0.002168158	saliva:k__Bacteria|p__Firmicutes|c__Clostridia|o__Lachnospirales|f__Lachnospiraceae|g__Catonella|s__unclassified_mgs_2581
saliva_pheno.2642	CD8+T effector	SMDT1	0.00237	0.405737143	-0.409445304	1.62E-09	1.88E-08	saliva:k__Bacteria|p__Firmicutes|c__Clostridia|o__Lachnospirales|f__Lachnospiraceae|g__Catonella|s__unclassified_mgs_2581
saliva_pheno.2642	NKT	B3GNT7	0.02755	0.774617143	-1.889193974	9.11E-20	2.20E-18	saliva:k__Bacteria|p__Firmicutes|c__Clostridia|o__Lachnospirales|f__Lachnospiraceae|g__Catonella|s__unclassified_mgs_2581
saliva_pheno.2642	NKT	NBEAL2	0.03672	0.774617143	-0.398566704	0.002412839	0.013680401	saliva:k__Bacteria|p__Firmicutes|c__Clostridia|o__Lachnospirales|f__Lachnospiraceae|g__Catonella|s__unclassified_mgs_2581
saliva_pheno.2642	NKT	ESYT2	0.0107	0.743255556	-0.475241548	7.50E-11	9.67E-10	saliva:k__Bacteria|p__Firmicutes|c__Clostridia|o__Lachnospirales|f__Lachnospiraceae|g__Catonella|s__unclassified_mgs_2581
saliva_pheno.2642	NKT	RALGDS	0.0151	0.743255556	-0.318759194	0.001142586	0.006897922	saliva:k__Bacteria|p__Firmicutes|c__Clostridia|o__Lachnospirales|f__Lachnospiraceae|g__Catonella|s__unclassified_mgs_2581
saliva_pheno.2642	NKT	SLC15A4	0.00881	0.743255556	-0.60405438	1.03E-14	1.72E-13	saliva:k__Bacteria|p__Firmicutes|c__Clostridia|o__Lachnospirales|f__Lachnospiraceae|g__Catonella|s__unclassified_mgs_2581
saliva_pheno.2642	NKT	HBA2	0.0412	0.782211429	667.4228689	1.61E-12	2.32E-11	saliva:k__Bacteria|p__Firmicutes|c__Clostridia|o__Lachnospirales|f__Lachnospiraceae|g__Catonella|s__unclassified_mgs_2581
saliva_pheno.2642	NKT	VAMP2	0.04568	0.823128077	-1.853328187	6.41E-08	6.32E-07	saliva:k__Bacteria|p__Firmicutes|c__Clostridia|o__Lachnospirales|f__Lachnospiraceae|g__Catonella|s__unclassified_mgs_2581
saliva_pheno.2642	NKT	UBL5	0.0362	0.774617143	0.630235842	2.73E-08	2.75E-07	saliva:k__Bacteria|p__Firmicutes|c__Clostridia|o__Lachnospirales|f__Lachnospiraceae|g__Catonella|s__unclassified_mgs_2581
saliva_pheno.2642	NKT	CSNK2A1	0.02066	0.763323077	-0.571192423	1.35E-05	0.000104212	saliva:k__Bacteria|p__Firmicutes|c__Clostridia|o__Lachnospirales|f__Lachnospiraceae|g__Catonella|s__unclassified_mgs_2581
saliva_pheno.2642	NKT	CSTB	0.000131	0.174099	0.719574351	1.21E-09	1.45E-08	saliva:k__Bacteria|p__Firmicutes|c__Clostridia|o__Lachnospirales|f__Lachnospiraceae|g__Catonella|s__unclassified_mgs_2581
saliva_pheno.2642	NKT	SMDT1	0.0059	0.743255556	0.720067191	3.38E-05	0.000252514	saliva:k__Bacteria|p__Firmicutes|c__Clostridia|o__Lachnospirales|f__Lachnospiraceae|g__Catonella|s__unclassified_mgs_2581
saliva_pheno.2678	CD16+Monocyte	ADAR	0.04046	0.7569	-2.833641984	1.48E-43	8.63E-42	saliva:k__Bacteria|p__Campylobacterota|c__Campylobacteria|o__Campylobacterales|f__Campylobacteraceae|g__Campylobacter_A|s__Campylobacter_A_concisus_F_mgs_1384
saliva_pheno.2678	CD16+Monocyte	CKS1B	0.02992	0.7569	-0.297248352	1.07E-21	2.79E-20	saliva:k__Bacteria|p__Campylobacterota|c__Campylobacteria|o__Campylobacterales|f__Campylobacteraceae|g__Campylobacter_A|s__Campylobacter_A_concisus_F_mgs_1384
saliva_pheno.2678	CD16+Monocyte	MTHFR	0.01905	0.7569	-1.374632297	2.44E-17	4.86E-16	saliva:k__Bacteria|p__Campylobacterota|c__Campylobacteria|o__Campylobacterales|f__Campylobacteraceae|g__Campylobacter_A|s__Campylobacter_A_concisus_F_mgs_1384
saliva_pheno.2678	CD16+Monocyte	SMIM20	0.000445	0.38715	-0.33798715	1.04E-08	1.09E-07	saliva:k__Bacteria|p__Campylobacterota|c__Campylobacteria|o__Campylobacterales|f__Campylobacteraceae|g__Campylobacter_A|s__Campylobacter_A_concisus_F_mgs_1384
saliva_pheno.2678	CD16+Monocyte	NUDT1	0.0245	0.7569	-0.52363128	3.03E-12	4.22E-11	saliva:k__Bacteria|p__Campylobacterota|c__Campylobacteria|o__Campylobacterales|f__Campylobacteraceae|g__Campylobacter_A|s__Campylobacter_A_concisus_F_mgs_1384
saliva_pheno.2678	CD16+Monocyte	TNNI2	0.0339	0.7569	1.915374053	3.17E-23	9.00E-22	saliva:k__Bacteria|p__Campylobacterota|c__Campylobacteria|o__Campylobacterales|f__Campylobacteraceae|g__Campylobacter_A|s__Campylobacter_A_concisus_F_mgs_1384
saliva_pheno.2678	CD16+Monocyte	ACVR1B	0.0236	0.7569	-0.597216315	1.20E-17	2.49E-16	saliva:k__Bacteria|p__Campylobacterota|c__Campylobacteria|o__Campylobacterales|f__Campylobacteraceae|g__Campylobacter_A|s__Campylobacter_A_concisus_F_mgs_1384
saliva_pheno.2678	CD16+Monocyte	GOLT1B	0.0189	0.7569	-0.696233828	5.39E-26	1.72E-24	saliva:k__Bacteria|p__Campylobacterota|c__Campylobacteria|o__Campylobacterales|f__Campylobacteraceae|g__Campylobacter_A|s__Campylobacter_A_concisus_F_mgs_1384
saliva_pheno.2678	CD16+Monocyte	YEATS4	0.0227	0.7569	-0.269599412	1.27E-07	1.22E-06	saliva:k__Bacteria|p__Campylobacterota|c__Campylobacteria|o__Campylobacterales|f__Campylobacteraceae|g__Campylobacter_A|s__Campylobacter_A_concisus_F_mgs_1384
saliva_pheno.2678	CD16+Monocyte	LAMP1	0.0283	0.7569	-0.707651565	5.96E-25	1.80E-23	saliva:k__Bacteria|p__Campylobacterota|c__Campylobacteria|o__Campylobacterales|f__Campylobacteraceae|g__Campylobacter_A|s__Campylobacter_A_concisus_F_mgs_1384
saliva_pheno.2678	CD16+Monocyte	SDHAF1	0.01587	0.7569	-0.259819572	5.30E-06	4.23E-05	saliva:k__Bacteria|p__Campylobacterota|c__Campylobacteria|o__Campylobacterales|f__Campylobacteraceae|g__Campylobacter_A|s__Campylobacter_A_concisus_F_mgs_1384
saliva_pheno.2678	CD16+Monocyte	TBCB	0.03756	0.7569	-1.278596914	6.35E-09	6.86E-08	saliva:k__Bacteria|p__Campylobacterota|c__Campylobacteria|o__Campylobacterales|f__Campylobacteraceae|g__Campylobacter_A|s__Campylobacter_A_concisus_F_mgs_1384
saliva_pheno.2678	CD16+Monocyte	CST3	0.0191	0.7569	-16.00950727	4.22E-05	0.000309286	saliva:k__Bacteria|p__Campylobacterota|c__Campylobacteria|o__Campylobacterales|f__Campylobacteraceae|g__Campylobacter_A|s__Campylobacter_A_concisus_F_mgs_1384
saliva_pheno.2708	B	FCRL2	0.048422	0.91250625	-0.829939905	7.45E-08	7.29E-07	saliva:k__Bacteria|p__Firmicutes|c__Bacilli|o__Erysipelotrichales|f__Erysipelotrichaceae|g__Solobacterium|s__unclassified_mgs_1935
saliva_pheno.2708	B	UBE2J1	0.0253	0.91250625	-0.9732703	1.44E-20	3.59E-19	saliva:k__Bacteria|p__Firmicutes|c__Bacilli|o__Erysipelotrichales|f__Erysipelotrichaceae|g__Solobacterium|s__unclassified_mgs_1935
saliva_pheno.2708	B	BCL7A	0.0398	0.91250625	-1.641979926	4.54E-50	3.41E-48	saliva:k__Bacteria|p__Firmicutes|c__Bacilli|o__Erysipelotrichales|f__Erysipelotrichaceae|g__Solobacterium|s__unclassified_mgs_1935
saliva_pheno.2708	B	MBP	0.0427	0.91250625	-0.456682458	6.99E-16	1.28E-14	saliva:k__Bacteria|p__Firmicutes|c__Bacilli|o__Erysipelotrichales|f__Erysipelotrichaceae|g__Solobacterium|s__unclassified_mgs_1935
saliva_pheno.2708	cDC	B3GALNT2	0.0421	0.999	-0.583770294	4.84E-05	0.000352332	saliva:k__Bacteria|p__Firmicutes|c__Bacilli|o__Erysipelotrichales|f__Erysipelotrichaceae|g__Solobacterium|s__unclassified_mgs_1935
saliva_pheno.2708	cDC	CD2	0.0419	0.999	-1.887797932	0.00482267	0.0257142	saliva:k__Bacteria|p__Firmicutes|c__Bacilli|o__Erysipelotrichales|f__Erysipelotrichaceae|g__Solobacterium|s__unclassified_mgs_1935
saliva_pheno.2708	cDC	MAN1A2	0.044	0.999	-0.377857085	0.00019552	0.00132124	saliva:k__Bacteria|p__Firmicutes|c__Bacilli|o__Erysipelotrichales|f__Erysipelotrichaceae|g__Solobacterium|s__unclassified_mgs_1935
saliva_pheno.2708	cDC	SDHC	0.0468	0.999	-1.125966923	6.06E-09	6.58E-08	saliva:k__Bacteria|p__Firmicutes|c__Bacilli|o__Erysipelotrichales|f__Erysipelotrichaceae|g__Solobacterium|s__unclassified_mgs_1935
saliva_pheno.2708	cDC	FAM49A	0.0489	0.999	-2.666051958	1.67E-12	2.39E-11	saliva:k__Bacteria|p__Firmicutes|c__Bacilli|o__Erysipelotrichales|f__Erysipelotrichaceae|g__Solobacterium|s__unclassified_mgs_1935
saliva_pheno.2708	cDC	PPIL3	0.0192	0.999	-0.690275743	3.24E-05	0.000242006	saliva:k__Bacteria|p__Firmicutes|c__Bacilli|o__Erysipelotrichales|f__Erysipelotrichaceae|g__Solobacterium|s__unclassified_mgs_1935
saliva_pheno.2708	cDC	SFT2D3	0.0436	0.999	-0.719493664	0.00018604	0.001259075	saliva:k__Bacteria|p__Firmicutes|c__Bacilli|o__Erysipelotrichales|f__Erysipelotrichaceae|g__Solobacterium|s__unclassified_mgs_1935
saliva_pheno.2708	cDC	GIMAP4	0.0467	0.999	2.699920288	0.000244009	0.001630717	saliva:k__Bacteria|p__Firmicutes|c__Bacilli|o__Erysipelotrichales|f__Erysipelotrichaceae|g__Solobacterium|s__unclassified_mgs_1935
saliva_pheno.2708	cDC	FUOM	0.01301	0.999	-0.797460272	1.24E-06	1.07E-05	saliva:k__Bacteria|p__Firmicutes|c__Bacilli|o__Erysipelotrichales|f__Erysipelotrichaceae|g__Solobacterium|s__unclassified_mgs_1935
saliva_pheno.2708	cDC	UTF1	0.00601	0.882268	-1.427532612	3.21E-08	3.21E-07	saliva:k__Bacteria|p__Firmicutes|c__Bacilli|o__Erysipelotrichales|f__Erysipelotrichaceae|g__Solobacterium|s__unclassified_mgs_1935
saliva_pheno.2708	cDC	SMDT1	0.0251	0.999	-4.636297793	3.08E-18	6.73E-17	saliva:k__Bacteria|p__Firmicutes|c__Bacilli|o__Erysipelotrichales|f__Erysipelotrichaceae|g__Solobacterium|s__unclassified_mgs_1935
saliva_pheno.2723	Prolif	CREBRF	0.03526	0.832407843	-1.308369524	1.61E-15	2.86E-14	saliva:k__Bacteria|p__Firmicutes|c__Clostridia|o__Lachnospirales|f__Lachnospiraceae|g__Oribacterium|s__unclassified_mgs_384
saliva_pheno.2723	Prolif	UBE2J1	0.0202	0.832407843	3.444747204	5.21E-09	5.77E-08	saliva:k__Bacteria|p__Firmicutes|c__Clostridia|o__Lachnospirales|f__Lachnospiraceae|g__Oribacterium|s__unclassified_mgs_384
saliva_pheno.2736	Prolif	THUMPD2	0.00717	0.729114286	-0.537005453	0.002797231	0.015612494	saliva:k__Bacteria|p__Campylobacterota|c__Campylobacteria|o__Campylobacterales|f__Campylobacteraceae|g__Campylobacter_A|s__unclassified_mgs_1990
saliva_pheno.2736	Prolif	CDV3	0.00755	0.729114286	1.718994787	2.68E-08	2.73E-07	saliva:k__Bacteria|p__Campylobacterota|c__Campylobacteria|o__Campylobacterales|f__Campylobacteraceae|g__Campylobacter_A|s__unclassified_mgs_1990
saliva_pheno.2736	Prolif	CCZ1B	0.0423	0.8788	-0.36667606	8.22E-07	7.20E-06	saliva:k__Bacteria|p__Campylobacterota|c__Campylobacteria|o__Campylobacterales|f__Campylobacteraceae|g__Campylobacter_A|s__unclassified_mgs_1990
saliva_pheno.2736	Prolif	RAB2A	0.0236	0.8788	-1.959522322	0.00468224	0.025025088	saliva:k__Bacteria|p__Campylobacterota|c__Campylobacteria|o__Campylobacterales|f__Campylobacteraceae|g__Campylobacter_A|s__unclassified_mgs_1990
saliva_pheno.2736	Prolif	NFAT5	0.04464	0.8788	-1.454646744	4.51E-06	3.65E-05	saliva:k__Bacteria|p__Campylobacterota|c__Campylobacteria|o__Campylobacterales|f__Campylobacteraceae|g__Campylobacter_A|s__unclassified_mgs_1990
saliva_pheno.2774	CD16+Monocyte	AIDA	0.03263	0.738679245	-0.280985576	4.95E-05	0.000358793	saliva:k__Bacteria|p__Campylobacterota|c__Campylobacteria|o__Campylobacterales|f__Campylobacteraceae|g__Campylobacter_A|s__unclassified_mgs_2225
saliva_pheno.2774	CD16+Monocyte	EGLN1	0.04469	0.738679245	-0.274103993	0.000265663	0.001763266	saliva:k__Bacteria|p__Campylobacterota|c__Campylobacteria|o__Campylobacterales|f__Campylobacteraceae|g__Campylobacter_A|s__unclassified_mgs_2225
saliva_pheno.2774	CD16+Monocyte	MTHFR	0.00707	0.738679245	-1.374632297	2.44E-17	4.86E-16	saliva:k__Bacteria|p__Campylobacterota|c__Campylobacteria|o__Campylobacterales|f__Campylobacteraceae|g__Campylobacter_A|s__unclassified_mgs_2225
saliva_pheno.2774	CD16+Monocyte	ZNF644	0.02011	0.738679245	-0.903575277	5.03E-43	2.81E-41	saliva:k__Bacteria|p__Campylobacterota|c__Campylobacteria|o__Campylobacterales|f__Campylobacteraceae|g__Campylobacter_A|s__unclassified_mgs_2225
saliva_pheno.2774	CD16+Monocyte	SMIM20	0.012	0.738679245	-0.33798715	1.04E-08	1.09E-07	saliva:k__Bacteria|p__Campylobacterota|c__Campylobacteria|o__Campylobacterales|f__Campylobacteraceae|g__Campylobacter_A|s__unclassified_mgs_2225
saliva_pheno.2774	CD16+Monocyte	GINM1	0.0392	0.738679245	-0.62377269	6.45E-17	1.24E-15	saliva:k__Bacteria|p__Campylobacterota|c__Campylobacteria|o__Campylobacterales|f__Campylobacteraceae|g__Campylobacter_A|s__unclassified_mgs_2225
saliva_pheno.2774	CD16+Monocyte	ACVR1B	0.0207	0.738679245	-0.597216315	1.20E-17	2.49E-16	saliva:k__Bacteria|p__Campylobacterota|c__Campylobacteria|o__Campylobacterales|f__Campylobacteraceae|g__Campylobacter_A|s__unclassified_mgs_2225
saliva_pheno.2774	CD16+Monocyte	GOLT1B	0.0395	0.738679245	-0.696233828	5.39E-26	1.72E-24	saliva:k__Bacteria|p__Campylobacterota|c__Campylobacteria|o__Campylobacterales|f__Campylobacteraceae|g__Campylobacter_A|s__unclassified_mgs_2225
saliva_pheno.2774	CD16+Monocyte	LAMP1	0.0307	0.738679245	-0.707651565	5.96E-25	1.80E-23	saliva:k__Bacteria|p__Campylobacterota|c__Campylobacteria|o__Campylobacterales|f__Campylobacteraceae|g__Campylobacter_A|s__unclassified_mgs_2225
saliva_pheno.2774	CD16+Monocyte	EVL	0.0222	0.738679245	-0.878520398	3.54E-61	3.91E-59	saliva:k__Bacteria|p__Campylobacterota|c__Campylobacteria|o__Campylobacterales|f__Campylobacteraceae|g__Campylobacter_A|s__unclassified_mgs_2225
saliva_pheno.2774	CD16+Monocyte	JUP	0.01381	0.738679245	-0.853373467	1.04E-19	2.49E-18	saliva:k__Bacteria|p__Campylobacterota|c__Campylobacteria|o__Campylobacterales|f__Campylobacteraceae|g__Campylobacter_A|s__unclassified_mgs_2225
saliva_pheno.2774	CD16+Monocyte	CFD	0.03788	0.738679245	0.787702721	3.89E-18	8.34E-17	saliva:k__Bacteria|p__Campylobacterota|c__Campylobacteria|o__Campylobacterales|f__Campylobacteraceae|g__Campylobacter_A|s__unclassified_mgs_2225
saliva_pheno.2774	CD16+Monocyte	SDHAF1	0.04476	0.738679245	-0.259819572	5.30E-06	4.23E-05	saliva:k__Bacteria|p__Campylobacterota|c__Campylobacteria|o__Campylobacterales|f__Campylobacteraceae|g__Campylobacter_A|s__unclassified_mgs_2225
saliva_pheno.2774	CD16+Monocyte	CST3	0.0236	0.738679245	-16.00950727	4.22E-05	0.000309286	saliva:k__Bacteria|p__Campylobacterota|c__Campylobacteria|o__Campylobacterales|f__Campylobacteraceae|g__Campylobacter_A|s__unclassified_mgs_2225
saliva_pheno.2783	B	ICA1L	0.009421	0.53251081	-0.348082267	9.24E-31	3.59E-29	saliva:k__Bacteria|p__Campylobacterota|c__Campylobacteria|o__Campylobacterales|f__Campylobacteraceae|g__Campylobacter_A|s__unclassified_mgs_1397
saliva_pheno.2783	B	MANBA	0.000103	0.086255333	-0.430524462	3.12E-30	1.16E-28	saliva:k__Bacteria|p__Campylobacterota|c__Campylobacteria|o__Campylobacterales|f__Campylobacteraceae|g__Campylobacter_A|s__unclassified_mgs_1397
saliva_pheno.2783	B	PPP2CA	0.02748	0.88508913	-0.472594226	1.05E-55	9.43E-54	saliva:k__Bacteria|p__Campylobacterota|c__Campylobacteria|o__Campylobacterales|f__Campylobacteraceae|g__Campylobacter_A|s__unclassified_mgs_1397
saliva_pheno.2783	B	SQSTM1	0.00491	0.497550833	2.532693101	3.22E-103	8.00E-101	saliva:k__Bacteria|p__Campylobacterota|c__Campylobacteria|o__Campylobacterales|f__Campylobacteraceae|g__Campylobacter_A|s__unclassified_mgs_1397
saliva_pheno.2783	B	COA1	0.00899	0.53251081	-0.2667076	2.02E-13	3.12E-12	saliva:k__Bacteria|p__Campylobacterota|c__Campylobacteria|o__Campylobacterales|f__Campylobacteraceae|g__Campylobacter_A|s__unclassified_mgs_1397
saliva_pheno.2783	B	TPT1	0.0343	0.88508913	62.75915497	5.72E-184	4.65E-181	saliva:k__Bacteria|p__Campylobacterota|c__Campylobacteria|o__Campylobacterales|f__Campylobacteraceae|g__Campylobacter_A|s__unclassified_mgs_1397
saliva_pheno.2783	B	CALM3	0.0165	0.753288462	-1.542714124	4.43E-32	1.80E-30	saliva:k__Bacteria|p__Campylobacterota|c__Campylobacteria|o__Campylobacterales|f__Campylobacteraceae|g__Campylobacter_A|s__unclassified_mgs_1397
saliva_pheno.2783	B	PRNP	0.01641	0.753288462	-0.253056067	2.79E-21	7.25E-20	saliva:k__Bacteria|p__Campylobacterota|c__Campylobacteria|o__Campylobacterales|f__Campylobacteraceae|g__Campylobacter_A|s__unclassified_mgs_1397
saliva_pheno.2826	Prolif	C1orf43	0.0438	0.964646018	-1.54441531	7.39E-06	5.81E-05	saliva:k__Bacteria|p__Campylobacterota|c__Campylobacteria|o__Campylobacterales|f__Campylobacteraceae|g__Campylobacter_A|s__unclassified_mgs_1351
saliva_pheno.2826	Prolif	THUMPD2	0.02636	0.964646018	-0.537005453	0.002797231	0.015612494	saliva:k__Bacteria|p__Campylobacterota|c__Campylobacteria|o__Campylobacterales|f__Campylobacteraceae|g__Campylobacter_A|s__unclassified_mgs_1351
saliva_pheno.2826	Prolif	SQSTM1	0.0302	0.964646018	-12.88223964	0.001083127	0.006574447	saliva:k__Bacteria|p__Campylobacterota|c__Campylobacteria|o__Campylobacterales|f__Campylobacteraceae|g__Campylobacter_A|s__unclassified_mgs_1351
saliva_pheno.2826	Prolif	CCAR2	0.0394	0.964646018	-0.360710437	0.000442297	0.002832665	saliva:k__Bacteria|p__Campylobacterota|c__Campylobacteria|o__Campylobacterales|f__Campylobacteraceae|g__Campylobacter_A|s__unclassified_mgs_1351
saliva_pheno.2826	Prolif	RAB2A	0.0475	0.964646018	-1.959522322	0.00468224	0.025025088	saliva:k__Bacteria|p__Campylobacterota|c__Campylobacteria|o__Campylobacterales|f__Campylobacteraceae|g__Campylobacter_A|s__unclassified_mgs_1351
saliva_pheno.2826	Prolif	AKNA	0.0314	0.964646018	-2.801617826	1.08E-09	1.30E-08	saliva:k__Bacteria|p__Campylobacterota|c__Campylobacteria|o__Campylobacterales|f__Campylobacteraceae|g__Campylobacter_A|s__unclassified_mgs_1351
saliva_pheno.2826	Prolif	ASCC2	0.00909	0.964646018	-0.260644786	0.002488436	0.013993735	saliva:k__Bacteria|p__Campylobacterota|c__Campylobacteria|o__Campylobacterales|f__Campylobacteraceae|g__Campylobacter_A|s__unclassified_mgs_1351
saliva_pheno.2909	cDC	CCT3	0.00332	0.955781897	1.103494	4.03E-07	3.63E-06	saliva:k__Bacteria|p__Actinobacteriota|c__Actinobacteria|o__Actinomycetales|f__Actinomycetaceae|g__Pauljensenia|s__unclassified_mgs_1346
saliva_pheno.2909	cDC	CHMP2B	0.0377	0.955781897	-2.464203462	1.41E-12	2.04E-11	saliva:k__Bacteria|p__Actinobacteriota|c__Actinobacteria|o__Actinomycetales|f__Actinomycetaceae|g__Pauljensenia|s__unclassified_mgs_1346
saliva_pheno.2909	cDC	RNASET2	0.0403	0.955781897	-8.761614031	7.86E-16	1.43E-14	saliva:k__Bacteria|p__Actinobacteriota|c__Actinobacteria|o__Actinomycetales|f__Actinomycetaceae|g__Pauljensenia|s__unclassified_mgs_1346
saliva_pheno.2909	cDC	C7orf50	0.0333	0.955781897	-1.627450969	8.14E-12	1.11E-10	saliva:k__Bacteria|p__Actinobacteriota|c__Actinobacteria|o__Actinomycetales|f__Actinomycetaceae|g__Pauljensenia|s__unclassified_mgs_1346
saliva_pheno.2909	cDC	EIF3H	0.0406	0.955781897	-5.639366884	3.03E-21	7.87E-20	saliva:k__Bacteria|p__Actinobacteriota|c__Actinobacteria|o__Actinomycetales|f__Actinomycetaceae|g__Pauljensenia|s__unclassified_mgs_1346
saliva_pheno.2909	cDC	KDM4C	0.0452	0.955781897	-1.045307401	1.74E-06	1.48E-05	saliva:k__Bacteria|p__Actinobacteriota|c__Actinobacteria|o__Actinomycetales|f__Actinomycetaceae|g__Pauljensenia|s__unclassified_mgs_1346
saliva_pheno.2909	cDC	EI24	0.0404	0.955781897	-0.70932632	6.53E-06	5.18E-05	saliva:k__Bacteria|p__Actinobacteriota|c__Actinobacteria|o__Actinomycetales|f__Actinomycetaceae|g__Pauljensenia|s__unclassified_mgs_1346
saliva_pheno.2909	cDC	ACIN1	0.0404	0.955781897	-0.314573937	0.000854735	0.005259503	saliva:k__Bacteria|p__Actinobacteriota|c__Actinobacteria|o__Actinomycetales|f__Actinomycetaceae|g__Pauljensenia|s__unclassified_mgs_1346
saliva_pheno.2909	cDC	VPS13C	0.0086	0.955781897	-1.175014939	1.38E-09	1.63E-08	saliva:k__Bacteria|p__Actinobacteriota|c__Actinobacteria|o__Actinomycetales|f__Actinomycetaceae|g__Pauljensenia|s__unclassified_mgs_1346
saliva_pheno.2909	cDC	ETFB	0.00903	0.955781897	-0.893646143	2.68E-05	0.000200957	saliva:k__Bacteria|p__Actinobacteriota|c__Actinobacteria|o__Actinomycetales|f__Actinomycetaceae|g__Pauljensenia|s__unclassified_mgs_1346
saliva_pheno.2909	cDC	SIGLEC1	0.0327	0.955781897	-1.464158317	1.25E-05	9.68E-05	saliva:k__Bacteria|p__Actinobacteriota|c__Actinobacteria|o__Actinomycetales|f__Actinomycetaceae|g__Pauljensenia|s__unclassified_mgs_1346
saliva_pheno.2909	Prolif	MED30	0.0226	0.99522843	-1.152485871	2.42E-06	2.03E-05	saliva:k__Bacteria|p__Actinobacteriota|c__Actinobacteria|o__Actinomycetales|f__Actinomycetaceae|g__Pauljensenia|s__unclassified_mgs_1346
saliva_pheno.2909	Prolif	VEZT	0.0447	0.99522843	1.301142042	2.02E-06	1.71E-05	saliva:k__Bacteria|p__Actinobacteriota|c__Actinobacteria|o__Actinomycetales|f__Actinomycetaceae|g__Pauljensenia|s__unclassified_mgs_1346
saliva_pheno.2909	Prolif	PCNA	0.042	0.99522843	12.10461571	0.002151686	0.012396095	saliva:k__Bacteria|p__Actinobacteriota|c__Actinobacteria|o__Actinomycetales|f__Actinomycetaceae|g__Pauljensenia|s__unclassified_mgs_1346
saliva_pheno.3020	NKT	GOLGB1	0.0233	0.882762692	-3.908987391	9.75E-06	7.57E-05	saliva:k__Bacteria|p__Campylobacterota|c__Campylobacteria|o__Campylobacterales|f__Campylobacteraceae|g__Campylobacter_A|s__Campylobacter_A_showae_A_mgs_2140
saliva_pheno.3020	NKT	ORMDL3	0.00109	0.724305	0.287051265	1.81E-05	0.000137842	saliva:k__Bacteria|p__Campylobacterota|c__Campylobacteria|o__Campylobacterales|f__Campylobacteraceae|g__Campylobacter_A|s__Campylobacter_A_showae_A_mgs_2140
saliva_pheno.3020	NKT	BRD4	0.0138	0.882762692	-0.569153393	1.66E-08	1.72E-07	saliva:k__Bacteria|p__Campylobacterota|c__Campylobacteria|o__Campylobacterales|f__Campylobacteraceae|g__Campylobacter_A|s__Campylobacter_A_showae_A_mgs_2140
saliva_pheno.3021	CD8+T naive	CORO1B	0.02344	0.966913028	1.044871141	0.000384221	0.002474892	saliva:k__Bacteria|p__Actinobacteriota|c__Coriobacteriia|o__Coriobacteriales|f__Atopobiaceae|g__Lancefieldella|s__Lancefieldella_parvula_mgs_1818
saliva_pheno.3021	CD8+T naive	FAU	0.0238	0.966913028	10.19480869	0.000747707	0.004629574	saliva:k__Bacteria|p__Actinobacteriota|c__Coriobacteriia|o__Coriobacteriales|f__Atopobiaceae|g__Lancefieldella|s__Lancefieldella_parvula_mgs_1818
saliva_pheno.3021	CD8+T naive	RASGRP2	0.01761	0.966913028	-0.903038704	8.04E-07	7.08E-06	saliva:k__Bacteria|p__Actinobacteriota|c__Coriobacteriia|o__Coriobacteriales|f__Atopobiaceae|g__Lancefieldella|s__Lancefieldella_parvula_mgs_1818
saliva_pheno.3021	CD8+T naive	TMEM120B	0.0389	0.966913028	-0.411705042	2.36E-07	2.19E-06	saliva:k__Bacteria|p__Actinobacteriota|c__Coriobacteriia|o__Coriobacteriales|f__Atopobiaceae|g__Lancefieldella|s__Lancefieldella_parvula_mgs_1818
saliva_pheno.3021	CD8+T effector	PPP1CA	0.00498	0.799569231	1.924095742	1.39E-17	2.85E-16	saliva:k__Bacteria|p__Actinobacteriota|c__Coriobacteriia|o__Coriobacteriales|f__Atopobiaceae|g__Lancefieldella|s__Lancefieldella_parvula_mgs_1818
saliva_pheno.3021	CD8+T effector memory	HPCAL1	0.0198	0.8613	-0.25648581	3.57E-05	0.000265208	saliva:k__Bacteria|p__Actinobacteriota|c__Coriobacteriia|o__Coriobacteriales|f__Atopobiaceae|g__Lancefieldella|s__Lancefieldella_parvula_mgs_1818
saliva_pheno.3021	CD8+T effector memory	CNOT6L	0.03	0.965487805	-2.901692664	9.40E-79	1.53E-76	saliva:k__Bacteria|p__Actinobacteriota|c__Coriobacteriia|o__Coriobacteriales|f__Atopobiaceae|g__Lancefieldella|s__Lancefieldella_parvula_mgs_1818
saliva_pheno.3021	CD8+T effector memory	KCTD20	0.02257	0.90208125	-0.466035136	3.09E-09	3.54E-08	saliva:k__Bacteria|p__Actinobacteriota|c__Coriobacteriia|o__Coriobacteriales|f__Atopobiaceae|g__Lancefieldella|s__Lancefieldella_parvula_mgs_1818
saliva_pheno.3021	CD8+T effector memory	ZC3HAV1	0.000304	0.240352	0.357411555	3.59E-23	1.01E-21	saliva:k__Bacteria|p__Actinobacteriota|c__Coriobacteriia|o__Coriobacteriales|f__Atopobiaceae|g__Lancefieldella|s__Lancefieldella_parvula_mgs_1818
saliva_pheno.3021	CD8+T effector memory	CORO1B	0.009876	0.707586353	1.03295989	1.12E-07	1.08E-06	saliva:k__Bacteria|p__Actinobacteriota|c__Coriobacteriia|o__Coriobacteriales|f__Atopobiaceae|g__Lancefieldella|s__Lancefieldella_parvula_mgs_1818
saliva_pheno.3021	CD8+T effector memory	SLC38A2	0.0322	0.965487805	-3.315562444	1.47E-73	2.23E-71	saliva:k__Bacteria|p__Actinobacteriota|c__Coriobacteriia|o__Coriobacteriales|f__Atopobiaceae|g__Lancefieldella|s__Lancefieldella_parvula_mgs_1818
saliva_pheno.3021	CD8+T effector memory	PRDX2	0.00694	0.703395	0.969859197	4.15E-06	3.37E-05	saliva:k__Bacteria|p__Actinobacteriota|c__Coriobacteriia|o__Coriobacteriales|f__Atopobiaceae|g__Lancefieldella|s__Lancefieldella_parvula_mgs_1818
saliva_pheno.3021	CD8+T effector memory	DYNLRB1	0.0024	0.61915	0.686037326	0.006992119	0.036648207	saliva:k__Bacteria|p__Actinobacteriota|c__Coriobacteriia|o__Coriobacteriales|f__Atopobiaceae|g__Lancefieldella|s__Lancefieldella_parvula_mgs_1818
saliva_pheno.3021	CD8+T effector memory	SIRPG	0.00257	0.61915	0.90206417	0.0017932	0.010438362	saliva:k__Bacteria|p__Actinobacteriota|c__Coriobacteriia|o__Coriobacteriales|f__Atopobiaceae|g__Lancefieldella|s__Lancefieldella_parvula_mgs_1818
saliva_pheno.3021	NKT	CD55	0.04	0.994666353	0.798016346	1.86E-05	0.000141466	saliva:k__Bacteria|p__Actinobacteriota|c__Coriobacteriia|o__Coriobacteriales|f__Atopobiaceae|g__Lancefieldella|s__Lancefieldella_parvula_mgs_1818
saliva_pheno.3021	NKT	CORO1B	0.0195	0.925553571	1.29487456	7.31E-08	7.16E-07	saliva:k__Bacteria|p__Actinobacteriota|c__Coriobacteriia|o__Coriobacteriales|f__Atopobiaceae|g__Lancefieldella|s__Lancefieldella_parvula_mgs_1818
saliva_pheno.3021	NKT	SLC38A2	0.0147	0.848515385	-2.786813842	6.64E-18	1.39E-16	saliva:k__Bacteria|p__Actinobacteriota|c__Coriobacteriia|o__Coriobacteriales|f__Atopobiaceae|g__Lancefieldella|s__Lancefieldella_parvula_mgs_1818
saliva_pheno.3021	NK	CLDND1	0.0284	0.862801807	-0.320122636	8.91E-53	7.38E-51	saliva:k__Bacteria|p__Actinobacteriota|c__Coriobacteriia|o__Coriobacteriales|f__Atopobiaceae|g__Lancefieldella|s__Lancefieldella_parvula_mgs_1818
saliva_pheno.3021	NK	TRIM38	0.031	0.862801807	-0.434408785	2.31E-50	1.75E-48	saliva:k__Bacteria|p__Actinobacteriota|c__Coriobacteriia|o__Coriobacteriales|f__Atopobiaceae|g__Lancefieldella|s__Lancefieldella_parvula_mgs_1818
saliva_pheno.3021	NK	ISCA1	0.0212	0.862801807	-0.981989168	1.63E-118	5.85E-116	saliva:k__Bacteria|p__Actinobacteriota|c__Coriobacteriia|o__Coriobacteriales|f__Atopobiaceae|g__Lancefieldella|s__Lancefieldella_parvula_mgs_1818
saliva_pheno.3021	Prolif	MKRN1	0.0221	0.995563636	-0.321657837	0.002202382	0.012655563	saliva:k__Bacteria|p__Actinobacteriota|c__Coriobacteriia|o__Coriobacteriales|f__Atopobiaceae|g__Lancefieldella|s__Lancefieldella_parvula_mgs_1818
saliva_pheno.3021	Prolif	C17orf49	0.0234	0.995563636	-0.381220613	0.000453935	0.002900968	saliva:k__Bacteria|p__Actinobacteriota|c__Coriobacteriia|o__Coriobacteriales|f__Atopobiaceae|g__Lancefieldella|s__Lancefieldella_parvula_mgs_1818
saliva_pheno.3021	Prolif	EIF5A	0.03335	0.995563636	-8.039951381	0.003738707	0.020334475	saliva:k__Bacteria|p__Actinobacteriota|c__Coriobacteriia|o__Coriobacteriales|f__Atopobiaceae|g__Lancefieldella|s__Lancefieldella_parvula_mgs_1818
saliva_pheno.3021	Prolif	ASCC2	0.0346	0.995563636	-0.260644786	0.002488436	0.013993735	saliva:k__Bacteria|p__Actinobacteriota|c__Coriobacteriia|o__Coriobacteriales|f__Atopobiaceae|g__Lancefieldella|s__Lancefieldella_parvula_mgs_1818
saliva_pheno.307	CD14+Monocyte	PMF1	0.03277	0.907912088	-0.749415343	9.11E-109	2.55E-106	saliva:k__Bacteria|p__Proteobacteria|c__Gammaproteobacteria|o__Burkholderiales|f__Neisseriaceae|g__Neisseria|s__Neisseria_sicca_A_mgs_986
saliva_pheno.307	CD14+Monocyte	SSR2	0.04078	0.907912088	-1.859828899	2.20E-106	5.62E-104	saliva:k__Bacteria|p__Proteobacteria|c__Gammaproteobacteria|o__Burkholderiales|f__Neisseriaceae|g__Neisseria|s__Neisseria_sicca_A_mgs_986
saliva_pheno.307	CD14+Monocyte	SKAP2	0.0233	0.907912088	0.472724535	1.08E-16	2.06E-15	saliva:k__Bacteria|p__Proteobacteria|c__Gammaproteobacteria|o__Burkholderiales|f__Neisseriaceae|g__Neisseria|s__Neisseria_sicca_A_mgs_986
saliva_pheno.307	CD14+Monocyte	TAX1BP1	0.0138	0.8865	-1.463556317	2.78E-90	5.79E-88	saliva:k__Bacteria|p__Proteobacteria|c__Gammaproteobacteria|o__Burkholderiales|f__Neisseriaceae|g__Neisseria|s__Neisseria_sicca_A_mgs_986
saliva_pheno.307	CD14+Monocyte	CST3	0.00604	0.698914286	-8.172336558	1.42E-99	3.43E-97	saliva:k__Bacteria|p__Proteobacteria|c__Gammaproteobacteria|o__Burkholderiales|f__Neisseriaceae|g__Neisseria|s__Neisseria_sicca_A_mgs_986
saliva_pheno.307	CD16+Monocyte	MTHFR	0.0228	0.799186047	-1.374632297	2.44E-17	4.86E-16	saliva:k__Bacteria|p__Proteobacteria|c__Gammaproteobacteria|o__Burkholderiales|f__Neisseriaceae|g__Neisseria|s__Neisseria_sicca_A_mgs_986
saliva_pheno.307	CD16+Monocyte	VAMP3	0.0467	0.80355	-2.07278045	7.06E-32	2.85E-30	saliva:k__Bacteria|p__Proteobacteria|c__Gammaproteobacteria|o__Burkholderiales|f__Neisseriaceae|g__Neisseria|s__Neisseria_sicca_A_mgs_986
saliva_pheno.307	CD16+Monocyte	CD44	0.00923	0.708428571	-27.89819943	2.14E-63	2.48E-61	saliva:k__Bacteria|p__Proteobacteria|c__Gammaproteobacteria|o__Burkholderiales|f__Neisseriaceae|g__Neisseria|s__Neisseria_sicca_A_mgs_986
saliva_pheno.307	CD16+Monocyte	EI24	0.00792	0.68904	-0.308160197	1.02E-07	9.84E-07	saliva:k__Bacteria|p__Proteobacteria|c__Gammaproteobacteria|o__Burkholderiales|f__Neisseriaceae|g__Neisseria|s__Neisseria_sicca_A_mgs_986
saliva_pheno.307	CD16+Monocyte	SLC36A4	0.03398	0.799186047	-0.483844977	1.52E-07	1.46E-06	saliva:k__Bacteria|p__Proteobacteria|c__Gammaproteobacteria|o__Burkholderiales|f__Neisseriaceae|g__Neisseria|s__Neisseria_sicca_A_mgs_986
saliva_pheno.307	CD16+Monocyte	MED13L	0.044971	0.80355	-4.545139326	1.61E-73	2.35E-71	saliva:k__Bacteria|p__Proteobacteria|c__Gammaproteobacteria|o__Burkholderiales|f__Neisseriaceae|g__Neisseria|s__Neisseria_sicca_A_mgs_986
saliva_pheno.307	CD16+Monocyte	OAS1	0.022927	0.799186047	-1.867333968	1.50E-11	2.01E-10	saliva:k__Bacteria|p__Proteobacteria|c__Gammaproteobacteria|o__Burkholderiales|f__Neisseriaceae|g__Neisseria|s__Neisseria_sicca_A_mgs_986
saliva_pheno.307	CD16+Monocyte	ACIN1	0.03637	0.799186047	-0.323465101	2.58E-05	0.000193835	saliva:k__Bacteria|p__Proteobacteria|c__Gammaproteobacteria|o__Burkholderiales|f__Neisseriaceae|g__Neisseria|s__Neisseria_sicca_A_mgs_986
saliva_pheno.307	CD16+Monocyte	IFI27L2	0.04623	0.80355	-0.330811975	2.13E-10	2.68E-09	saliva:k__Bacteria|p__Proteobacteria|c__Gammaproteobacteria|o__Burkholderiales|f__Neisseriaceae|g__Neisseria|s__Neisseria_sicca_A_mgs_986
saliva_pheno.307	CD16+Monocyte	SULT1A1	0.0266	0.799186047	3.333442413	1.37E-11	1.85E-10	saliva:k__Bacteria|p__Proteobacteria|c__Gammaproteobacteria|o__Burkholderiales|f__Neisseriaceae|g__Neisseria|s__Neisseria_sicca_A_mgs_986
saliva_pheno.307	CD16+Monocyte	ULK2	0.0305	0.799186047	-0.30773932	1.28E-07	1.22E-06	saliva:k__Bacteria|p__Proteobacteria|c__Gammaproteobacteria|o__Burkholderiales|f__Neisseriaceae|g__Neisseria|s__Neisseria_sicca_A_mgs_986
saliva_pheno.307	CD16+Monocyte	XBP1	0.0292	0.799186047	3.637128805	4.34E-15	7.40E-14	saliva:k__Bacteria|p__Proteobacteria|c__Gammaproteobacteria|o__Burkholderiales|f__Neisseriaceae|g__Neisseria|s__Neisseria_sicca_A_mgs_986
saliva_pheno.3088	Prolif	RAB2A	0.0386	0.969151574	-1.959522322	0.00468224	0.025025088	saliva:k__Bacteria|p__Campylobacterota|c__Campylobacteria|o__Campylobacterales|f__Campylobacteraceae|g__Campylobacter_A|s__unclassified_mgs_3153
saliva_pheno.3088	Prolif	MGMT	0.00366	0.6591	-0.863776206	0.002889361	0.016076564	saliva:k__Bacteria|p__Campylobacterota|c__Campylobacteria|o__Campylobacterales|f__Campylobacteraceae|g__Campylobacter_A|s__unclassified_mgs_3153
saliva_pheno.3088	Prolif	XRN2	0.0212	0.969151574	-1.130619434	0.001846639	0.010721534	saliva:k__Bacteria|p__Campylobacterota|c__Campylobacteria|o__Campylobacterales|f__Campylobacteraceae|g__Campylobacter_A|s__unclassified_mgs_3153
saliva_pheno.3088	Prolif	ASCC2	0.0335	0.969151574	-0.260644786	0.002488436	0.013993735	saliva:k__Bacteria|p__Campylobacterota|c__Campylobacteria|o__Campylobacterales|f__Campylobacteraceae|g__Campylobacter_A|s__unclassified_mgs_3153
saliva_pheno.3202	Prolif	KPNA4	0.0118	0.569771429	-0.76763236	5.29E-09	5.82E-08	saliva:k__Bacteria|p__Firmicutes|c__Clostridia|o__Lachnospirales|f__Lachnospiraceae|g__Stomatobaculum|s__unclassified_mgs_1040
saliva_pheno.3202	Prolif	NFAT5	0.0199	0.622483333	-1.454646744	4.51E-06	3.65E-05	saliva:k__Bacteria|p__Firmicutes|c__Clostridia|o__Lachnospirales|f__Lachnospiraceae|g__Stomatobaculum|s__unclassified_mgs_1040
saliva_pheno.3202	Prolif	USP22	0.00523	0.545628571	-1.581755603	4.21E-07	3.79E-06	saliva:k__Bacteria|p__Firmicutes|c__Clostridia|o__Lachnospirales|f__Lachnospiraceae|g__Stomatobaculum|s__unclassified_mgs_1040
saliva_pheno.3354	CD16+Monocyte	ADAR	0.025	0.7134	-2.833641984	1.48E-43	8.63E-42	saliva:k__Bacteria|p__Patescibacteria|c__Saccharimonadia|o__Saccharimonadales|f__Saccharimonadaceae|g__unclassified_mgs_2490
saliva_pheno.3354	CD16+Monocyte	ZNF644	0.0291	0.7134	-0.903575277	5.03E-43	2.81E-41	saliva:k__Bacteria|p__Patescibacteria|c__Saccharimonadia|o__Saccharimonadales|f__Saccharimonadaceae|g__unclassified_mgs_2490
saliva_pheno.3354	CD16+Monocyte	ARL6IP5	0.0397	0.7134	-8.155748524	1.39E-69	1.83E-67	saliva:k__Bacteria|p__Patescibacteria|c__Saccharimonadia|o__Saccharimonadales|f__Saccharimonadaceae|g__unclassified_mgs_2490
saliva_pheno.3354	CD16+Monocyte	SMIM20	0.00155	0.30276	-0.33798715	1.04E-08	1.09E-07	saliva:k__Bacteria|p__Patescibacteria|c__Saccharimonadia|o__Saccharimonadales|f__Saccharimonadaceae|g__unclassified_mgs_2490
saliva_pheno.3354	CD16+Monocyte	CCZ1B	0.0136	0.61335	-0.444523564	8.11E-15	1.37E-13	saliva:k__Bacteria|p__Patescibacteria|c__Saccharimonadia|o__Saccharimonadales|f__Saccharimonadaceae|g__unclassified_mgs_2490
saliva_pheno.3354	CD16+Monocyte	HMBOX1	0.0369	0.7134	-0.274123083	0.003926984	0.021229443	saliva:k__Bacteria|p__Patescibacteria|c__Saccharimonadia|o__Saccharimonadales|f__Saccharimonadaceae|g__unclassified_mgs_2490
saliva_pheno.3354	CD16+Monocyte	TMEM70	0.0439	0.7134	3.703356179	1.51E-09	1.76E-08	saliva:k__Bacteria|p__Patescibacteria|c__Saccharimonadia|o__Saccharimonadales|f__Saccharimonadaceae|g__unclassified_mgs_2490
saliva_pheno.3354	CD16+Monocyte	UAP1L1	8.98E-05	0.039063	-0.326072386	4.80E-06	3.87E-05	saliva:k__Bacteria|p__Patescibacteria|c__Saccharimonadia|o__Saccharimonadales|f__Saccharimonadaceae|g__unclassified_mgs_2490
saliva_pheno.3354	CD16+Monocyte	CD44	0.0371	0.7134	-27.89819943	2.14E-63	2.48E-61	saliva:k__Bacteria|p__Patescibacteria|c__Saccharimonadia|o__Saccharimonadales|f__Saccharimonadaceae|g__unclassified_mgs_2490
saliva_pheno.3354	CD16+Monocyte	ZFC3H1	0.0411	0.7134	-1.872389112	2.25E-27	7.57E-26	saliva:k__Bacteria|p__Patescibacteria|c__Saccharimonadia|o__Saccharimonadales|f__Saccharimonadaceae|g__unclassified_mgs_2490
saliva_pheno.3354	CD16+Monocyte	GLRX5	0.0141	0.61335	-1.37173106	7.02E-34	3.03E-32	saliva:k__Bacteria|p__Patescibacteria|c__Saccharimonadia|o__Saccharimonadales|f__Saccharimonadaceae|g__unclassified_mgs_2490
saliva_pheno.3354	CD16+Monocyte	SECISBP2L	0.02685	0.7134	-0.317655416	5.62E-06	4.48E-05	saliva:k__Bacteria|p__Patescibacteria|c__Saccharimonadia|o__Saccharimonadales|f__Saccharimonadaceae|g__unclassified_mgs_2490
saliva_pheno.3354	CD16+Monocyte	SLTM	0.01283	0.61335	-0.704833671	3.05E-15	5.31E-14	saliva:k__Bacteria|p__Patescibacteria|c__Saccharimonadia|o__Saccharimonadales|f__Saccharimonadaceae|g__unclassified_mgs_2490
saliva_pheno.3354	CD16+Monocyte	HEATR3	0.0365	0.7134	-0.618833587	2.47E-15	4.30E-14	saliva:k__Bacteria|p__Patescibacteria|c__Saccharimonadia|o__Saccharimonadales|f__Saccharimonadaceae|g__unclassified_mgs_2490
saliva_pheno.3354	CD16+Monocyte	SPATA20	0.041	0.7134	-0.257819681	6.92E-07	6.14E-06	saliva:k__Bacteria|p__Patescibacteria|c__Saccharimonadia|o__Saccharimonadales|f__Saccharimonadaceae|g__unclassified_mgs_2490
saliva_pheno.3354	CD16+Monocyte	MAP3K7CL	0.0425	0.7134	-2.204656702	2.89E-13	4.44E-12	saliva:k__Bacteria|p__Patescibacteria|c__Saccharimonadia|o__Saccharimonadales|f__Saccharimonadaceae|g__unclassified_mgs_2490
saliva_pheno.3354	cDC	C7orf50	0.0491	0.910075145	-1.627450969	8.14E-12	1.11E-10	saliva:k__Bacteria|p__Patescibacteria|c__Saccharimonadia|o__Saccharimonadales|f__Saccharimonadaceae|g__unclassified_mgs_2490
saliva_pheno.3354	cDC	CCZ1B	0.0287	0.910075145	-0.554139843	2.26E-05	0.000170729	saliva:k__Bacteria|p__Patescibacteria|c__Saccharimonadia|o__Saccharimonadales|f__Saccharimonadaceae|g__unclassified_mgs_2490
saliva_pheno.3354	cDC	EFR3A	0.000954	0.700236	-0.462460476	0.001381719	0.008186914	saliva:k__Bacteria|p__Patescibacteria|c__Saccharimonadia|o__Saccharimonadales|f__Saccharimonadaceae|g__unclassified_mgs_2490
saliva_pheno.3354	cDC	TIMM10	0.0242	0.910075145	-0.853989349	1.32E-05	0.000101814	saliva:k__Bacteria|p__Patescibacteria|c__Saccharimonadia|o__Saccharimonadales|f__Saccharimonadaceae|g__unclassified_mgs_2490
saliva_pheno.3354	cDC	PYCARD	0.0192	0.910075145	2.367644336	0.00036294	0.002347956	saliva:k__Bacteria|p__Patescibacteria|c__Saccharimonadia|o__Saccharimonadales|f__Saccharimonadaceae|g__unclassified_mgs_2490
saliva_pheno.3354	cDC	GAA	0.0114	0.910075145	0.402930473	1.80E-05	0.000136983	saliva:k__Bacteria|p__Patescibacteria|c__Saccharimonadia|o__Saccharimonadales|f__Saccharimonadaceae|g__unclassified_mgs_2490
saliva_pheno.3354	cDC	PRKCA	0.0393	0.910075145	-0.562697457	0.000102806	0.00070863	saliva:k__Bacteria|p__Patescibacteria|c__Saccharimonadia|o__Saccharimonadales|f__Saccharimonadaceae|g__unclassified_mgs_2490
saliva_pheno.3362	CD8+T effector	SERPINB9	0.022	0.889302128	-0.700033124	1.38E-31	5.52E-30	saliva:k__Bacteria|p__Patescibacteria|c__Saccharimonadia|o__Saccharimonadales|f__Saccharimonadaceae|g__unclassified_mgs_2185|s__unclassified_mgs_2185
saliva_pheno.3362	CD8+T effector	ZRANB1	0.0346	0.889302128	-0.27879532	1.21E-30	4.68E-29	saliva:k__Bacteria|p__Patescibacteria|c__Saccharimonadia|o__Saccharimonadales|f__Saccharimonadaceae|g__unclassified_mgs_2185|s__unclassified_mgs_2185
saliva_pheno.3362	CD8+T effector memory	ATP8A1	0.03137	0.802447059	-0.551714549	3.56E-09	4.05E-08	saliva:k__Bacteria|p__Patescibacteria|c__Saccharimonadia|o__Saccharimonadales|f__Saccharimonadaceae|g__unclassified_mgs_2185|s__unclassified_mgs_2185
saliva_pheno.3362	CD8+T effector memory	MXD4	0.04594	0.824873171	-4.828781535	6.50E-26	2.04E-24	saliva:k__Bacteria|p__Patescibacteria|c__Saccharimonadia|o__Saccharimonadales|f__Saccharimonadaceae|g__unclassified_mgs_2185|s__unclassified_mgs_2185
saliva_pheno.3362	CD8+T effector memory	CAST	0.02242	0.802447059	-2.368987219	0.002247801	0.012875208	saliva:k__Bacteria|p__Patescibacteria|c__Saccharimonadia|o__Saccharimonadales|f__Saccharimonadaceae|g__unclassified_mgs_2185|s__unclassified_mgs_2185
saliva_pheno.3362	CD8+T effector memory	ERAP2	0.00975	0.766057895	-0.35134443	0.002695567	0.015082703	saliva:k__Bacteria|p__Patescibacteria|c__Saccharimonadia|o__Saccharimonadales|f__Saccharimonadaceae|g__unclassified_mgs_2185|s__unclassified_mgs_2185
saliva_pheno.3362	CD8+T effector memory	ZC3HAV1	0.0475	0.824873171	0.357411555	3.59E-23	1.01E-21	saliva:k__Bacteria|p__Patescibacteria|c__Saccharimonadia|o__Saccharimonadales|f__Saccharimonadaceae|g__unclassified_mgs_2185|s__unclassified_mgs_2185
saliva_pheno.3362	CD8+T effector memory	CNOT7	0.02774	0.802447059	-0.560246272	8.46E-13	1.26E-11	saliva:k__Bacteria|p__Patescibacteria|c__Saccharimonadia|o__Saccharimonadales|f__Saccharimonadaceae|g__unclassified_mgs_2185|s__unclassified_mgs_2185
saliva_pheno.3362	CD8+T effector memory	OSTF1	0.0198	0.802447059	-0.92939573	6.94E-05	0.000487328	saliva:k__Bacteria|p__Patescibacteria|c__Saccharimonadia|o__Saccharimonadales|f__Saccharimonadaceae|g__unclassified_mgs_2185|s__unclassified_mgs_2185
saliva_pheno.3362	CD8+T effector memory	ABI1	0.0281	0.802447059	-0.382568554	1.38E-12	2.01E-11	saliva:k__Bacteria|p__Patescibacteria|c__Saccharimonadia|o__Saccharimonadales|f__Saccharimonadaceae|g__unclassified_mgs_2185|s__unclassified_mgs_2185
saliva_pheno.3362	CD8+T effector memory	PPHLN1	0.02441	0.802447059	-0.649698036	5.03E-21	1.29E-19	saliva:k__Bacteria|p__Patescibacteria|c__Saccharimonadia|o__Saccharimonadales|f__Saccharimonadaceae|g__unclassified_mgs_2185|s__unclassified_mgs_2185
saliva_pheno.3362	CD8+T effector memory	WNK1	0.01854	0.802447059	0.689894211	0.000198765	0.001342151	saliva:k__Bacteria|p__Patescibacteria|c__Saccharimonadia|o__Saccharimonadales|f__Saccharimonadaceae|g__unclassified_mgs_2185|s__unclassified_mgs_2185
saliva_pheno.3362	CD8+T effector memory	GID8	0.00614	0.766057895	-0.340393055	1.04E-07	1.00E-06	saliva:k__Bacteria|p__Patescibacteria|c__Saccharimonadia|o__Saccharimonadales|f__Saccharimonadaceae|g__unclassified_mgs_2185|s__unclassified_mgs_2185
saliva_pheno.3362	NKT	JADE1	0.0469	0.95688	-0.360096632	0.003705455	0.020221468	saliva:k__Bacteria|p__Patescibacteria|c__Saccharimonadia|o__Saccharimonadales|f__Saccharimonadaceae|g__unclassified_mgs_2185|s__unclassified_mgs_2185
saliva_pheno.3362	NKT	CD3E	0.0176	0.889675703	3.024876351	2.91E-28	1.04E-26	saliva:k__Bacteria|p__Patescibacteria|c__Saccharimonadia|o__Saccharimonadales|f__Saccharimonadaceae|g__unclassified_mgs_2185|s__unclassified_mgs_2185
saliva_pheno.3362	NKT	GOLGA8B	0.0426	0.95688	-0.334794587	2.02E-05	0.000152547	saliva:k__Bacteria|p__Patescibacteria|c__Saccharimonadia|o__Saccharimonadales|f__Saccharimonadaceae|g__unclassified_mgs_2185|s__unclassified_mgs_2185
saliva_pheno.3362	NKT	HBA2	0.0284	0.95688	667.4228689	1.61E-12	2.32E-11	saliva:k__Bacteria|p__Patescibacteria|c__Saccharimonadia|o__Saccharimonadales|f__Saccharimonadaceae|g__unclassified_mgs_2185|s__unclassified_mgs_2185
saliva_pheno.3362	NK	SNRNP27	0.012332	0.736945714	-0.421442849	1.09E-50	8.45E-49	saliva:k__Bacteria|p__Patescibacteria|c__Saccharimonadia|o__Saccharimonadales|f__Saccharimonadaceae|g__unclassified_mgs_2185|s__unclassified_mgs_2185
saliva_pheno.3362	NK	EIF2A	0.01423	0.736945714	-0.537721734	3.23E-60	3.45E-58	saliva:k__Bacteria|p__Patescibacteria|c__Saccharimonadia|o__Saccharimonadales|f__Saccharimonadaceae|g__unclassified_mgs_2185|s__unclassified_mgs_2185
saliva_pheno.3362	NK	PLSCR1	0.02577	0.783183913	-0.295294517	2.75E-08	2.77E-07	saliva:k__Bacteria|p__Patescibacteria|c__Saccharimonadia|o__Saccharimonadales|f__Saccharimonadaceae|g__unclassified_mgs_2185|s__unclassified_mgs_2185
saliva_pheno.3362	NK	SACM1L	0.01104	0.736945714	-0.40462645	2.06E-33	8.81E-32	saliva:k__Bacteria|p__Patescibacteria|c__Saccharimonadia|o__Saccharimonadales|f__Saccharimonadaceae|g__unclassified_mgs_2185|s__unclassified_mgs_2185
saliva_pheno.3362	NK	NMRK1	0.01147	0.736945714	-0.305630343	1.59E-10	2.02E-09	saliva:k__Bacteria|p__Patescibacteria|c__Saccharimonadia|o__Saccharimonadales|f__Saccharimonadaceae|g__unclassified_mgs_2185|s__unclassified_mgs_2185
saliva_pheno.3362	NK	CD3E	0.00592	0.591154286	17.93837131	7.50E-18	1.57E-16	saliva:k__Bacteria|p__Patescibacteria|c__Saccharimonadia|o__Saccharimonadales|f__Saccharimonadaceae|g__unclassified_mgs_2185|s__unclassified_mgs_2185
saliva_pheno.3362	NK	EIF3G	0.04443	0.886283793	-3.638577611	4.65E-39	2.25E-37	saliva:k__Bacteria|p__Patescibacteria|c__Saccharimonadia|o__Saccharimonadales|f__Saccharimonadaceae|g__unclassified_mgs_2185|s__unclassified_mgs_2185
saliva_pheno.3362	NK	DSTN	0.0366	0.823509375	-0.69496281	4.54E-83	7.67E-81	saliva:k__Bacteria|p__Patescibacteria|c__Saccharimonadia|o__Saccharimonadales|f__Saccharimonadaceae|g__unclassified_mgs_2185|s__unclassified_mgs_2185
saliva_pheno.3486	CD16+Monocyte	NOC2L	0.00802	0.69774	-0.453222505	4.48E-16	8.30E-15	saliva:k__Bacteria|p__Patescibacteria|c__Saccharimonadia|o__Saccharimonadales|f__Saccharimonadaceae|g__unclassified_mgs_254|s__unclassified_mgs_254
saliva_pheno.3486	CD16+Monocyte	REST	0.040096	0.79850495	-0.717350833	9.21E-23	2.53E-21	saliva:k__Bacteria|p__Patescibacteria|c__Saccharimonadia|o__Saccharimonadales|f__Saccharimonadaceae|g__unclassified_mgs_254|s__unclassified_mgs_254
saliva_pheno.3486	CD16+Monocyte	LY86	0.038	0.79850495	0.344814789	0.001310413	0.007769557	saliva:k__Bacteria|p__Patescibacteria|c__Saccharimonadia|o__Saccharimonadales|f__Saccharimonadaceae|g__unclassified_mgs_254|s__unclassified_mgs_254
saliva_pheno.3486	CD16+Monocyte	TIAM2	0.0188	0.757180645	-0.777368184	5.15E-17	1.00E-15	saliva:k__Bacteria|p__Patescibacteria|c__Saccharimonadia|o__Saccharimonadales|f__Saccharimonadaceae|g__unclassified_mgs_254|s__unclassified_mgs_254
saliva_pheno.3486	CD16+Monocyte	CBX3	0.04405	0.79850495	-0.718901136	9.20E-41	4.82E-39	saliva:k__Bacteria|p__Patescibacteria|c__Saccharimonadia|o__Saccharimonadales|f__Saccharimonadaceae|g__unclassified_mgs_254|s__unclassified_mgs_254
saliva_pheno.3486	CD16+Monocyte	TMTC1	0.02254	0.757180645	-0.363634885	3.38E-11	4.45E-10	saliva:k__Bacteria|p__Patescibacteria|c__Saccharimonadia|o__Saccharimonadales|f__Saccharimonadaceae|g__unclassified_mgs_254|s__unclassified_mgs_254
saliva_pheno.3486	CD16+Monocyte	EPSTI1	0.0213	0.757180645	1.088886776	2.05E-16	3.85E-15	saliva:k__Bacteria|p__Patescibacteria|c__Saccharimonadia|o__Saccharimonadales|f__Saccharimonadaceae|g__unclassified_mgs_254|s__unclassified_mgs_254
saliva_pheno.3486	CD16+Monocyte	ULK2	0.0163	0.757180645	-0.30773932	1.28E-07	1.22E-06	saliva:k__Bacteria|p__Patescibacteria|c__Saccharimonadia|o__Saccharimonadales|f__Saccharimonadaceae|g__unclassified_mgs_254|s__unclassified_mgs_254
saliva_pheno.3486	CD16+Monocyte	VPS53	0.0196	0.757180645	-1.534875488	1.63E-18	3.74E-17	saliva:k__Bacteria|p__Patescibacteria|c__Saccharimonadia|o__Saccharimonadales|f__Saccharimonadaceae|g__unclassified_mgs_254|s__unclassified_mgs_254
saliva_pheno.3486	CD16+Monocyte	XBP1	0.0136	0.757180645	3.637128805	4.34E-15	7.40E-14	saliva:k__Bacteria|p__Patescibacteria|c__Saccharimonadia|o__Saccharimonadales|f__Saccharimonadaceae|g__unclassified_mgs_254|s__unclassified_mgs_254
saliva_pheno.3547	NK	CD52	0.00992	0.915190714	14.29217315	7.13E-05	0.000499823	saliva:k__Bacteria|p__Patescibacteria|c__Saccharimonadia|o__Saccharimonadales|f__Saccharimonadaceae|g__TM7x|s__unclassified_mgs_689
saliva_pheno.3547	NK	SNRNP27	0.0421	0.957267556	-0.421442849	1.09E-50	8.45E-49	saliva:k__Bacteria|p__Patescibacteria|c__Saccharimonadia|o__Saccharimonadales|f__Saccharimonadaceae|g__TM7x|s__unclassified_mgs_689
saliva_pheno.3547	NK	TRIM38	0.0302	0.915190714	-0.434408785	2.31E-50	1.75E-48	saliva:k__Bacteria|p__Patescibacteria|c__Saccharimonadia|o__Saccharimonadales|f__Saccharimonadaceae|g__TM7x|s__unclassified_mgs_689
saliva_pheno.3547	NK	PCID2	0.0254	0.915190714	-4.391533265	2.68E-31	1.07E-29	saliva:k__Bacteria|p__Patescibacteria|c__Saccharimonadia|o__Saccharimonadales|f__Saccharimonadaceae|g__TM7x|s__unclassified_mgs_689
saliva_pheno.3547	NK	PIK3IP1	0.0326	0.915190714	-0.520297607	2.83E-142	1.81E-139	saliva:k__Bacteria|p__Patescibacteria|c__Saccharimonadia|o__Saccharimonadales|f__Saccharimonadaceae|g__TM7x|s__unclassified_mgs_689
saliva_pheno.3641	CD16+Monocyte	L1TD1	0.00291	0.69426	-2.057262213	7.05E-19	1.63E-17	saliva:k__Bacteria|p__Actinobacteriota|c__Coriobacteriia|o__Coriobacteriales|f__Atopobiaceae|g__Lancefieldella|s__Lancefieldella_sp000564995_mgs_2467
saliva_pheno.3641	CD16+Monocyte	SNIP1	0.00345	0.69426	-0.35104596	2.28E-10	2.84E-09	saliva:k__Bacteria|p__Actinobacteriota|c__Coriobacteriia|o__Coriobacteriales|f__Atopobiaceae|g__Lancefieldella|s__Lancefieldella_sp000564995_mgs_2467
saliva_pheno.3641	CD16+Monocyte	DEF6	0.0285	0.78898125	-0.302260541	0.001105018	0.006693704	saliva:k__Bacteria|p__Actinobacteriota|c__Coriobacteriia|o__Coriobacteriales|f__Atopobiaceae|g__Lancefieldella|s__Lancefieldella_sp000564995_mgs_2467
saliva_pheno.3641	CD16+Monocyte	NUDT1	0.034922	0.7946	-0.52363128	3.03E-12	4.22E-11	saliva:k__Bacteria|p__Actinobacteriota|c__Coriobacteriia|o__Coriobacteriales|f__Atopobiaceae|g__Lancefieldella|s__Lancefieldella_sp000564995_mgs_2467
saliva_pheno.3641	CD16+Monocyte	ZFC3H1	0.0221	0.78898125	-1.872389112	2.25E-27	7.57E-26	saliva:k__Bacteria|p__Actinobacteriota|c__Coriobacteriia|o__Coriobacteriales|f__Atopobiaceae|g__Lancefieldella|s__Lancefieldella_sp000564995_mgs_2467
saliva_pheno.3641	CD16+Monocyte	RAB20	0.00399	0.69426	-0.687966174	1.00E-06	8.70E-06	saliva:k__Bacteria|p__Actinobacteriota|c__Coriobacteriia|o__Coriobacteriales|f__Atopobiaceae|g__Lancefieldella|s__Lancefieldella_sp000564995_mgs_2467
saliva_pheno.3641	CD16+Monocyte	SMARCD2	0.00677	0.725	-0.346308801	1.91E-07	1.82E-06	saliva:k__Bacteria|p__Actinobacteriota|c__Coriobacteriia|o__Coriobacteriales|f__Atopobiaceae|g__Lancefieldella|s__Lancefieldella_sp000564995_mgs_2467
saliva_pheno.3641	CD16+Monocyte	CST3	0.0121	0.78898125	-16.00950727	4.22E-05	0.000309286	saliva:k__Bacteria|p__Actinobacteriota|c__Coriobacteriia|o__Coriobacteriales|f__Atopobiaceae|g__Lancefieldella|s__Lancefieldella_sp000564995_mgs_2467
saliva_pheno.3641	CD16+Monocyte	LGALS1	0.0174	0.78898125	11.37505049	5.59E-55	4.96E-53	saliva:k__Bacteria|p__Actinobacteriota|c__Coriobacteriia|o__Coriobacteriales|f__Atopobiaceae|g__Lancefieldella|s__Lancefieldella_sp000564995_mgs_2467
saliva_pheno.3641	CD16+Monocyte	NAGA	0.0434	0.7946	-0.33884804	5.11E-12	7.03E-11	saliva:k__Bacteria|p__Actinobacteriota|c__Coriobacteriia|o__Coriobacteriales|f__Atopobiaceae|g__Lancefieldella|s__Lancefieldella_sp000564995_mgs_2467
saliva_pheno.3641	CD16+Monocyte	POLR2F	0.0174	0.78898125	-0.71632165	1.08E-05	8.39E-05	saliva:k__Bacteria|p__Actinobacteriota|c__Coriobacteriia|o__Coriobacteriales|f__Atopobiaceae|g__Lancefieldella|s__Lancefieldella_sp000564995_mgs_2467
saliva_pheno.3641	cDC	B3GALNT2	0.04755	0.846818519	-0.583770294	4.84E-05	0.000352332	saliva:k__Bacteria|p__Actinobacteriota|c__Coriobacteriia|o__Coriobacteriales|f__Atopobiaceae|g__Lancefieldella|s__Lancefieldella_sp000564995_mgs_2467
saliva_pheno.3641	cDC	CD2	0.03494	0.787381818	-1.887797932	0.00482267	0.0257142	saliva:k__Bacteria|p__Actinobacteriota|c__Coriobacteriia|o__Coriobacteriales|f__Atopobiaceae|g__Lancefieldella|s__Lancefieldella_sp000564995_mgs_2467
saliva_pheno.3641	cDC	SDHC	0.04883	0.846818519	-1.125966923	6.06E-09	6.58E-08	saliva:k__Bacteria|p__Actinobacteriota|c__Coriobacteriia|o__Coriobacteriales|f__Atopobiaceae|g__Lancefieldella|s__Lancefieldella_sp000564995_mgs_2467
saliva_pheno.3641	cDC	TLK1	0.0313	0.787381818	-0.396876772	0.00025675	0.001710455	saliva:k__Bacteria|p__Actinobacteriota|c__Coriobacteriia|o__Coriobacteriales|f__Atopobiaceae|g__Lancefieldella|s__Lancefieldella_sp000564995_mgs_2467
saliva_pheno.3641	cDC	LARP7	0.0414	0.821286486	-0.349953601	3.85E-06	3.14E-05	saliva:k__Bacteria|p__Actinobacteriota|c__Coriobacteriia|o__Coriobacteriales|f__Atopobiaceae|g__Lancefieldella|s__Lancefieldella_sp000564995_mgs_2467
saliva_pheno.3641	cDC	ARMC10	0.00992	0.703416667	-0.739977492	0.000127497	0.000873445	saliva:k__Bacteria|p__Actinobacteriota|c__Coriobacteriia|o__Coriobacteriales|f__Atopobiaceae|g__Lancefieldella|s__Lancefieldella_sp000564995_mgs_2467
saliva_pheno.3641	cDC	NDUFS3	0.0332	0.787381818	-0.592685034	2.08E-05	0.000157166	saliva:k__Bacteria|p__Actinobacteriota|c__Coriobacteriia|o__Coriobacteriales|f__Atopobiaceae|g__Lancefieldella|s__Lancefieldella_sp000564995_mgs_2467
saliva_pheno.3641	cDC	ZBTB25	0.031	0.787381818	-0.290640908	0.003695568	0.020198074	saliva:k__Bacteria|p__Actinobacteriota|c__Coriobacteriia|o__Coriobacteriales|f__Atopobiaceae|g__Lancefieldella|s__Lancefieldella_sp000564995_mgs_2467
saliva_pheno.3641	cDC	ASXL1	0.015	0.787381818	-1.067278935	5.74E-05	0.000411158	saliva:k__Bacteria|p__Actinobacteriota|c__Coriobacteriia|o__Coriobacteriales|f__Atopobiaceae|g__Lancefieldella|s__Lancefieldella_sp000564995_mgs_2467
saliva_pheno.3641	cDC	SMDT1	0.00846	0.703416667	-4.636297793	3.08E-18	6.73E-17	saliva:k__Bacteria|p__Actinobacteriota|c__Coriobacteriia|o__Coriobacteriales|f__Atopobiaceae|g__Lancefieldella|s__Lancefieldella_sp000564995_mgs_2467
saliva_pheno.3641	cDC	UPK3A	0.0199	0.787381818	-1.301630293	1.99E-07	1.88E-06	saliva:k__Bacteria|p__Actinobacteriota|c__Coriobacteriia|o__Coriobacteriales|f__Atopobiaceae|g__Lancefieldella|s__Lancefieldella_sp000564995_mgs_2467
saliva_pheno.3681	CD16+Monocyte	L1TD1	0.01237	0.801423529	-2.057262213	7.05E-19	1.63E-17	saliva:k__Bacteria|p__Actinobacteriota|c__Coriobacteriia|o__Coriobacteriales|f__Atopobiaceae|g__Lancefieldella|s__unclassified_mgs_1312
saliva_pheno.3681	CD16+Monocyte	SNIP1	0.03774	0.801423529	-0.35104596	2.28E-10	2.84E-09	saliva:k__Bacteria|p__Actinobacteriota|c__Coriobacteriia|o__Coriobacteriales|f__Atopobiaceae|g__Lancefieldella|s__unclassified_mgs_1312
saliva_pheno.3681	CD16+Monocyte	SAP30	0.0476	0.801423529	5.748736657	5.92E-05	0.000422325	saliva:k__Bacteria|p__Actinobacteriota|c__Coriobacteriia|o__Coriobacteriales|f__Atopobiaceae|g__Lancefieldella|s__unclassified_mgs_1312
saliva_pheno.3681	CD16+Monocyte	SMIM20	0.03	0.801423529	-0.33798715	1.04E-08	1.09E-07	saliva:k__Bacteria|p__Actinobacteriota|c__Coriobacteriia|o__Coriobacteriales|f__Atopobiaceae|g__Lancefieldella|s__unclassified_mgs_1312
saliva_pheno.3681	CD16+Monocyte	TAF9	0.0303	0.801423529	-0.523722637	6.45E-17	1.24E-15	saliva:k__Bacteria|p__Actinobacteriota|c__Coriobacteriia|o__Coriobacteriales|f__Atopobiaceae|g__Lancefieldella|s__unclassified_mgs_1312
saliva_pheno.3681	CD16+Monocyte	DEF6	0.001	0.801423529	-0.302260541	0.001105018	0.006693704	saliva:k__Bacteria|p__Actinobacteriota|c__Coriobacteriia|o__Coriobacteriales|f__Atopobiaceae|g__Lancefieldella|s__unclassified_mgs_1312
saliva_pheno.3681	CD16+Monocyte	L3MBTL3	0.0211	0.801423529	-0.438666365	6.90E-10	8.44E-09	saliva:k__Bacteria|p__Actinobacteriota|c__Coriobacteriia|o__Coriobacteriales|f__Atopobiaceae|g__Lancefieldella|s__unclassified_mgs_1312
saliva_pheno.3681	CD16+Monocyte	NUDT1	0.00844	0.801423529	-0.52363128	3.03E-12	4.22E-11	saliva:k__Bacteria|p__Actinobacteriota|c__Coriobacteriia|o__Coriobacteriales|f__Atopobiaceae|g__Lancefieldella|s__unclassified_mgs_1312
saliva_pheno.3681	CD16+Monocyte	TMEM70	0.0233	0.801423529	3.703356179	1.51E-09	1.76E-08	saliva:k__Bacteria|p__Actinobacteriota|c__Coriobacteriia|o__Coriobacteriales|f__Atopobiaceae|g__Lancefieldella|s__unclassified_mgs_1312
saliva_pheno.3681	CD16+Monocyte	ARHGEF40	0.044	0.801423529	-0.380164065	1.08E-09	1.30E-08	saliva:k__Bacteria|p__Actinobacteriota|c__Coriobacteriia|o__Coriobacteriales|f__Atopobiaceae|g__Lancefieldella|s__unclassified_mgs_1312
saliva_pheno.3681	CD16+Monocyte	SNRPB	0.0301	0.801423529	-3.775612347	1.23E-71	1.74E-69	saliva:k__Bacteria|p__Actinobacteriota|c__Coriobacteriia|o__Coriobacteriales|f__Atopobiaceae|g__Lancefieldella|s__unclassified_mgs_1312
saliva_pheno.484	CD16+Monocyte	AIDA	0.01411	0.942652632	-0.280985576	4.95E-05	0.000358793	saliva:k__Bacteria|p__Firmicutes|c__Bacilli|o__Lactobacillales|f__Streptococcaceae|g__Streptococcus|s__unclassified_mgs_2210
saliva_pheno.484	CD16+Monocyte	BTF3L4	0.04001	0.942652632	-0.317471018	2.60E-06	2.16E-05	saliva:k__Bacteria|p__Firmicutes|c__Bacilli|o__Lactobacillales|f__Streptococcaceae|g__Streptococcus|s__unclassified_mgs_2210
saliva_pheno.484	CD16+Monocyte	EGLN1	0.02784	0.942652632	-0.274103993	0.000265663	0.001763266	saliva:k__Bacteria|p__Firmicutes|c__Bacilli|o__Lactobacillales|f__Streptococcaceae|g__Streptococcus|s__unclassified_mgs_2210
saliva_pheno.484	CD16+Monocyte	ILF2	0.03279	0.942652632	-1.040531766	2.54E-22	6.88E-21	saliva:k__Bacteria|p__Firmicutes|c__Bacilli|o__Lactobacillales|f__Streptococcaceae|g__Streptococcus|s__unclassified_mgs_2210
saliva_pheno.484	CD16+Monocyte	NOC2L	0.03589	0.942652632	-0.453222505	4.48E-16	8.30E-15	saliva:k__Bacteria|p__Firmicutes|c__Bacilli|o__Lactobacillales|f__Streptococcaceae|g__Streptococcus|s__unclassified_mgs_2210
saliva_pheno.484	CD16+Monocyte	PRPF38A	0.03997	0.942652632	-0.473158361	4.17E-10	5.17E-09	saliva:k__Bacteria|p__Firmicutes|c__Bacilli|o__Lactobacillales|f__Streptococcaceae|g__Streptococcus|s__unclassified_mgs_2210
saliva_pheno.484	CD16+Monocyte	MRPS22	0.0207	0.942652632	-0.488939234	4.14E-15	7.12E-14	saliva:k__Bacteria|p__Firmicutes|c__Bacilli|o__Lactobacillales|f__Streptococcaceae|g__Streptococcus|s__unclassified_mgs_2210
saliva_pheno.484	CD16+Monocyte	TNIP1	0.0353	0.942652632	-4.599049083	1.98E-35	9.08E-34	saliva:k__Bacteria|p__Firmicutes|c__Bacilli|o__Lactobacillales|f__Streptococcaceae|g__Streptococcus|s__unclassified_mgs_2210
saliva_pheno.484	CD16+Monocyte	SLC36A4	0.0151	0.942652632	-0.483844977	1.52E-07	1.46E-06	saliva:k__Bacteria|p__Firmicutes|c__Bacilli|o__Lactobacillales|f__Streptococcaceae|g__Streptococcus|s__unclassified_mgs_2210
saliva_pheno.484	CD16+Monocyte	TPGS2	0.0459	0.942652632	-0.402567242	5.27E-07	4.71E-06	saliva:k__Bacteria|p__Firmicutes|c__Bacilli|o__Lactobacillales|f__Streptococcaceae|g__Streptococcus|s__unclassified_mgs_2210
saliva_pheno.484	CD16+Monocyte	MYO1F	0.03377	0.942652632	-4.354898855	2.22E-82	3.67E-80	saliva:k__Bacteria|p__Firmicutes|c__Bacilli|o__Lactobacillales|f__Streptococcaceae|g__Streptococcus|s__unclassified_mgs_2210
saliva_pheno.58	Prolif	ERAP2	0.04965	0.980858053	-4.747398633	0.00948839	0.048845011	saliva:k__Bacteria|p__Bacteroidota|c__Bacteroidia|o__Bacteroidales|f__Bacteroidaceae|g__Prevotella|s__Prevotella_conceptionensis_mgs_303
saliva_pheno.58	Prolif	RAB2A	0.0087	0.930345	-1.959522322	0.00468224	0.025025088	saliva:k__Bacteria|p__Bacteroidota|c__Bacteroidia|o__Bacteroidales|f__Bacteroidaceae|g__Prevotella|s__Prevotella_conceptionensis_mgs_303
saliva_pheno.58	Prolif	XRN2	0.0467	0.980858053	-1.130619434	0.001846639	0.010721534	saliva:k__Bacteria|p__Bacteroidota|c__Bacteroidia|o__Bacteroidales|f__Bacteroidaceae|g__Prevotella|s__Prevotella_conceptionensis_mgs_303
saliva_pheno.58	Prolif	UBE2G2	0.00388	0.930345	-0.544693799	0.006858653	0.035969736	saliva:k__Bacteria|p__Bacteroidota|c__Bacteroidia|o__Bacteroidales|f__Bacteroidaceae|g__Prevotella|s__Prevotella_conceptionensis_mgs_303
saliva_pheno.704	CD4+T effector	FKBP5	0.014	0.756	3.02593165	5.12E-13	7.70E-12	saliva:k__Bacteria|p__Fusobacteriota|c__Fusobacteriia|o__Fusobacteriales|f__Fusobacteriaceae|g__Fusobacterium|s__Fusobacterium_periodonticum_C_mgs_3054
saliva_pheno.704	NKT	RASA2	0.0346	0.966080769	-0.306361214	0.000337074	0.002186948	saliva:k__Bacteria|p__Fusobacteriota|c__Fusobacteriia|o__Fusobacteriales|f__Fusobacteriaceae|g__Fusobacterium|s__Fusobacterium_periodonticum_C_mgs_3054
saliva_pheno.704	NKT	RALGDS	0.0426	0.977941271	-0.318759194	0.001142586	0.006897922	saliva:k__Bacteria|p__Fusobacteriota|c__Fusobacteriia|o__Fusobacteriales|f__Fusobacteriaceae|g__Fusobacterium|s__Fusobacterium_periodonticum_C_mgs_3054
saliva_pheno.704	NKT	IFITM1	0.043245	0.977941271	31.37283004	6.98E-35	3.12E-33	saliva:k__Bacteria|p__Fusobacteriota|c__Fusobacteriia|o__Fusobacteriales|f__Fusobacteriaceae|g__Fusobacterium|s__Fusobacterium_periodonticum_C_mgs_3054
saliva_pheno.704	NKT	PATL2	0.0459	0.980211333	2.211525663	0.003621656	0.019866928	saliva:k__Bacteria|p__Fusobacteriota|c__Fusobacteriia|o__Fusobacteriales|f__Fusobacteriaceae|g__Fusobacterium|s__Fusobacterium_periodonticum_C_mgs_3054
saliva_pheno.704	NKT	CD300A	0.04306	0.977941271	-0.523803189	0.000460651	0.002935503	saliva:k__Bacteria|p__Fusobacteriota|c__Fusobacteriia|o__Fusobacteriales|f__Fusobacteriaceae|g__Fusobacterium|s__Fusobacterium_periodonticum_C_mgs_3054
saliva_pheno.704	NK	THEMIS2	0.037	0.891827586	-0.797080931	3.58E-74	5.53E-72	saliva:k__Bacteria|p__Fusobacteriota|c__Fusobacteriia|o__Fusobacteriales|f__Fusobacteriaceae|g__Fusobacterium|s__Fusobacterium_periodonticum_C_mgs_3054
saliva_pheno.704	NK	NUDT16L1	0.0223	0.891827586	-0.307289723	3.54E-19	8.34E-18	saliva:k__Bacteria|p__Fusobacteriota|c__Fusobacteriia|o__Fusobacteriales|f__Fusobacteriaceae|g__Fusobacterium|s__Fusobacterium_periodonticum_C_mgs_3054
saliva_pheno.763	NKT	ANXA5	0.008	0.7475625	0.617207122	8.90E-05	0.000618011	saliva:k__Bacteria|p__Bacteroidota|c__Bacteroidia|o__Flavobacteriales|f__Flavobacteriaceae|g__Capnocytophaga|s__unclassified_mgs_2174
saliva_pheno.763	NKT	RALGDS	0.00221	0.7342725	-0.318759194	0.001142586	0.006897922	saliva:k__Bacteria|p__Bacteroidota|c__Bacteroidia|o__Flavobacteriales|f__Flavobacteriaceae|g__Capnocytophaga|s__unclassified_mgs_2174
saliva_pheno.763	NKT	CELF2	0.02049	0.776085849	-0.432319013	9.05E-07	7.91E-06	saliva:k__Bacteria|p__Bacteroidota|c__Bacteroidia|o__Flavobacteriales|f__Flavobacteriaceae|g__Capnocytophaga|s__unclassified_mgs_2174
saliva_pheno.763	NKT	ITGAX	0.00527	0.7475625	-0.851874065	3.27E-09	3.74E-08	saliva:k__Bacteria|p__Bacteroidota|c__Bacteroidia|o__Flavobacteriales|f__Flavobacteriaceae|g__Capnocytophaga|s__unclassified_mgs_2174
saliva_pheno.763	NK	ZNF622	0.0395	0.903707143	-0.467567078	1.06E-65	1.28E-63	saliva:k__Bacteria|p__Bacteroidota|c__Bacteroidia|o__Flavobacteriales|f__Flavobacteriaceae|g__Capnocytophaga|s__unclassified_mgs_2174
saliva_pheno.763	NK	PPIF	0.019	0.737833333	-0.251250659	2.40E-36	1.11E-34	saliva:k__Bacteria|p__Bacteroidota|c__Bacteroidia|o__Flavobacteriales|f__Flavobacteriaceae|g__Capnocytophaga|s__unclassified_mgs_2174
saliva_pheno.763	NK	PCID2	0.0443	0.903707143	-4.391533265	2.68E-31	1.07E-29	saliva:k__Bacteria|p__Bacteroidota|c__Bacteroidia|o__Flavobacteriales|f__Flavobacteriaceae|g__Capnocytophaga|s__unclassified_mgs_2174
saliva_pheno.763	NK	ATP5S	0.0121	0.737833333	-0.278190403	1.38E-12	2.00E-11	saliva:k__Bacteria|p__Bacteroidota|c__Bacteroidia|o__Flavobacteriales|f__Flavobacteriaceae|g__Capnocytophaga|s__unclassified_mgs_2174
saliva_pheno.763	NK	NEMF	0.0314	0.890526	-0.828468718	8.99E-75	1.41E-72	saliva:k__Bacteria|p__Bacteroidota|c__Bacteroidia|o__Flavobacteriales|f__Flavobacteriaceae|g__Capnocytophaga|s__unclassified_mgs_2174
saliva_pheno.763	NK	KHSRP	0.00321	0.67104	-0.254646888	7.19E-28	2.55E-26	saliva:k__Bacteria|p__Bacteroidota|c__Bacteroidia|o__Flavobacteriales|f__Flavobacteriaceae|g__Capnocytophaga|s__unclassified_mgs_2174
saliva_pheno.861	NKT	PDE7A	0.049	0.90392658	-0.565734015	2.35E-14	3.80E-13	saliva:k__Bacteria|p__Firmicutes|c__Bacilli|o__Lactobacillales|f__Streptococcaceae|g__Streptococcus|s__unclassified_mgs_3457
saliva_pheno.861	NKT	DNAJA1	0.025	0.90392658	-0.468163462	6.20E-05	0.000440106	saliva:k__Bacteria|p__Firmicutes|c__Bacilli|o__Lactobacillales|f__Streptococcaceae|g__Streptococcus|s__unclassified_mgs_3457
saliva_pheno.861	NKT	FAM53B	0.04935	0.90392658	-0.868318447	8.73E-09	9.31E-08	saliva:k__Bacteria|p__Firmicutes|c__Bacilli|o__Lactobacillales|f__Streptococcaceae|g__Streptococcus|s__unclassified_mgs_3457
saliva_pheno.861	B	SP140	0.0199	0.869132442	-0.268752829	7.19E-16	1.31E-14	saliva:k__Bacteria|p__Firmicutes|c__Bacilli|o__Lactobacillales|f__Streptococcaceae|g__Streptococcus|s__unclassified_mgs_3457
saliva_pheno.861	B	DAPP1	0.0387	0.869132442	3.214653947	4.49E-70	6.17E-68	saliva:k__Bacteria|p__Firmicutes|c__Bacilli|o__Lactobacillales|f__Streptococcaceae|g__Streptococcus|s__unclassified_mgs_3457
saliva_pheno.861	B	PPP3CA	0.0417	0.869132442	-0.578594454	1.90E-44	1.17E-42	saliva:k__Bacteria|p__Firmicutes|c__Bacilli|o__Lactobacillales|f__Streptococcaceae|g__Streptococcus|s__unclassified_mgs_3457
saliva_pheno.861	B	TAGAP	0.01064	0.869132442	8.564938666	1.31E-140	7.83E-138	saliva:k__Bacteria|p__Firmicutes|c__Bacilli|o__Lactobacillales|f__Streptococcaceae|g__Streptococcus|s__unclassified_mgs_3457
saliva_pheno.861	B	GNA12	0.04184	0.869132442	-0.396689183	1.92E-40	9.91E-39	saliva:k__Bacteria|p__Firmicutes|c__Bacilli|o__Lactobacillales|f__Streptococcaceae|g__Streptococcus|s__unclassified_mgs_3457
saliva_pheno.861	B	ENY2	0.0232	0.869132442	-0.573487777	1.81E-33	7.78E-32	saliva:k__Bacteria|p__Firmicutes|c__Bacilli|o__Lactobacillales|f__Streptococcaceae|g__Streptococcus|s__unclassified_mgs_3457
saliva_pheno.861	B	ERICH1	0.0499	0.869132442	-0.4100503	4.34E-10	5.38E-09	saliva:k__Bacteria|p__Firmicutes|c__Bacilli|o__Lactobacillales|f__Streptococcaceae|g__Streptococcus|s__unclassified_mgs_3457
saliva_pheno.861	B	RRAS2	0.034771	0.869132442	-0.654386628	9.72E-79	1.55E-76	saliva:k__Bacteria|p__Firmicutes|c__Bacilli|o__Lactobacillales|f__Streptococcaceae|g__Streptococcus|s__unclassified_mgs_3457
saliva_pheno.861	B	VEZT	0.0378	0.869132442	-0.309192692	2.37E-35	1.08E-33	saliva:k__Bacteria|p__Firmicutes|c__Bacilli|o__Lactobacillales|f__Streptococcaceae|g__Streptococcus|s__unclassified_mgs_3457
saliva_pheno.861	B	ZNF506	0.0111	0.869132442	-0.475110861	1.17E-46	8.13E-45	saliva:k__Bacteria|p__Firmicutes|c__Bacilli|o__Lactobacillales|f__Streptococcaceae|g__Streptococcus|s__unclassified_mgs_3457
saliva_pheno.922	CD16+Monocyte	AIDA	0.00102	0.4437	-0.280985576	4.95E-05	0.000358793	saliva:k__Bacteria|p__Firmicutes|c__Bacilli|o__Lactobacillales|f__Streptococcaceae|g__Streptococcus|s__Streptococcus_mitis_AT_mgs_1239
saliva_pheno.922	CD16+Monocyte	EGLN1	0.01238	0.898231788	-0.274103993	0.000265663	0.001763266	saliva:k__Bacteria|p__Firmicutes|c__Bacilli|o__Lactobacillales|f__Streptococcaceae|g__Streptococcus|s__Streptococcus_mitis_AT_mgs_1239
saliva_pheno.922	CD16+Monocyte	CPVL	0.0221	0.898231788	4.802941831	1.85E-41	9.95E-40	saliva:k__Bacteria|p__Firmicutes|c__Bacilli|o__Lactobacillales|f__Streptococcaceae|g__Streptococcus|s__Streptococcus_mitis_AT_mgs_1239
saliva_pheno.922	CD16+Monocyte	DNAJC1	0.000119	0.10353	-0.693506041	1.83E-08	1.88E-07	saliva:k__Bacteria|p__Firmicutes|c__Bacilli|o__Lactobacillales|f__Streptococcaceae|g__Streptococcus|s__Streptococcus_mitis_AT_mgs_1239
saliva_pheno.922	CD16+Monocyte	POLD3	0.0347	0.898231788	-0.281931065	9.15E-06	7.13E-05	saliva:k__Bacteria|p__Firmicutes|c__Bacilli|o__Lactobacillales|f__Streptococcaceae|g__Streptococcus|s__Streptococcus_mitis_AT_mgs_1239
saliva_pheno.922	CD16+Monocyte	IFI27L2	0.0162	0.898231788	-0.330811975	2.13E-10	2.68E-09	saliva:k__Bacteria|p__Firmicutes|c__Bacilli|o__Lactobacillales|f__Streptococcaceae|g__Streptococcus|s__Streptococcus_mitis_AT_mgs_1239
saliva_pheno.922	CD16+Monocyte	ROGDI	0.00777	0.898231788	-0.355237279	9.24E-05	0.000639715	saliva:k__Bacteria|p__Firmicutes|c__Bacilli|o__Lactobacillales|f__Streptococcaceae|g__Streptococcus|s__Streptococcus_mitis_AT_mgs_1239
saliva_pheno.922	CD16+Monocyte	TTC39C	0.0386	0.898231788	-0.535417142	2.57E-18	5.70E-17	saliva:k__Bacteria|p__Firmicutes|c__Bacilli|o__Lactobacillales|f__Streptococcaceae|g__Streptococcus|s__Streptococcus_mitis_AT_mgs_1239
saliva_pheno.922	CD16+Monocyte	CSNK1G2	0.0208	0.898231788	-1.569853771	2.57E-35	1.16E-33	saliva:k__Bacteria|p__Firmicutes|c__Bacilli|o__Lactobacillales|f__Streptococcaceae|g__Streptococcus|s__Streptococcus_mitis_AT_mgs_1239
saliva_pheno.922	CD16+Monocyte	MKNK2	0.01625	0.898231788	-1.771464671	2.72E-25	8.30E-24	saliva:k__Bacteria|p__Firmicutes|c__Bacilli|o__Lactobacillales|f__Streptococcaceae|g__Streptococcus|s__Streptococcus_mitis_AT_mgs_1239
saliva_pheno.922	CD16+Monocyte	SAFB2	0.04334	0.898231788	-0.923128164	4.00E-17	7.83E-16	saliva:k__Bacteria|p__Firmicutes|c__Bacilli|o__Lactobacillales|f__Streptococcaceae|g__Streptococcus|s__Streptococcus_mitis_AT_mgs_1239
saliva_pheno.922	CD16+Monocyte	CST3	0.02	0.898231788	-16.00950727	4.22E-05	0.000309286	saliva:k__Bacteria|p__Firmicutes|c__Bacilli|o__Lactobacillales|f__Streptococcaceae|g__Streptococcus|s__Streptococcus_mitis_AT_mgs_1239
saliva_pheno.922	CD16+Monocyte	SNRPB	0.0482	0.898231788	-3.775612347	1.23E-71	1.74E-69	saliva:k__Bacteria|p__Firmicutes|c__Bacilli|o__Lactobacillales|f__Streptococcaceae|g__Streptococcus|s__Streptococcus_mitis_AT_mgs_1239
saliva_pheno.937	CD4+T effector memory	PDHB	0.00782	0.759718182	-0.677656742	7.13E-09	7.63E-08	saliva:k__Bacteria|p__Patescibacteria|c__Gracilibacteria|o__Absconditabacterales|f__X112|g__HOT-345|s__unclassified_mgs_2727
saliva_pheno.937	CD4+T effector memory	NSA2	0.0475	0.900578143	-1.981389591	1.08E-11	1.46E-10	saliva:k__Bacteria|p__Patescibacteria|c__Gracilibacteria|o__Absconditabacterales|f__X112|g__HOT-345|s__unclassified_mgs_2727
saliva_pheno.937	CD4+T effector memory	NQO2	0.001	0.288666667	-0.277791289	0.008666277	0.044866251	saliva:k__Bacteria|p__Patescibacteria|c__Gracilibacteria|o__Absconditabacterales|f__X112|g__HOT-345|s__unclassified_mgs_2727
saliva_pheno.937	CD4+T effector memory	MRPL32	0.0114	0.759718182	-0.347312333	3.47E-05	0.000258182	saliva:k__Bacteria|p__Patescibacteria|c__Gracilibacteria|o__Absconditabacterales|f__X112|g__HOT-345|s__unclassified_mgs_2727
saliva_pheno.937	CD4+T effector memory	ENDOG	0.013845	0.759718182	-0.283184564	1.27E-05	9.82E-05	saliva:k__Bacteria|p__Patescibacteria|c__Gracilibacteria|o__Absconditabacterales|f__X112|g__HOT-345|s__unclassified_mgs_2727
saliva_pheno.937	CD4+T effector memory	TLE4	0.037601	0.874882051	-1.572139563	1.41E-15	2.52E-14	saliva:k__Bacteria|p__Patescibacteria|c__Gracilibacteria|o__Absconditabacterales|f__X112|g__HOT-345|s__unclassified_mgs_2727
saliva_pheno.937	CD4+T effector memory	UBE2R2	0.006002	0.742533143	-1.153212939	6.61E-14	1.06E-12	saliva:k__Bacteria|p__Patescibacteria|c__Gracilibacteria|o__Absconditabacterales|f__X112|g__HOT-345|s__unclassified_mgs_2727
saliva_pheno.937	CD4+T effector memory	TFDP1	0.0123	0.759718182	-0.590992947	9.72E-11	1.25E-09	saliva:k__Bacteria|p__Patescibacteria|c__Gracilibacteria|o__Absconditabacterales|f__X112|g__HOT-345|s__unclassified_mgs_2727
saliva_pheno.937	CD4+T effector memory	LSM12	0.01892	0.759718182	-0.33760243	0.001030894	0.006287262	saliva:k__Bacteria|p__Patescibacteria|c__Gracilibacteria|o__Absconditabacterales|f__X112|g__HOT-345|s__unclassified_mgs_2727
saliva_pheno.937	NK	EIF2A	0.0247	0.98657866	-0.537721734	3.23E-60	3.45E-58	saliva:k__Bacteria|p__Patescibacteria|c__Gracilibacteria|o__Absconditabacterales|f__X112|g__HOT-345|s__unclassified_mgs_2727
saliva_pheno.937	NK	STARD4	0.021	0.98657866	-0.342245038	6.64E-47	4.64E-45	saliva:k__Bacteria|p__Patescibacteria|c__Gracilibacteria|o__Absconditabacterales|f__X112|g__HOT-345|s__unclassified_mgs_2727
saliva_pheno.937	NK	MYOM2	0.0286	0.98657866	-4.835830898	1.11E-27	3.81E-26	saliva:k__Bacteria|p__Patescibacteria|c__Gracilibacteria|o__Absconditabacterales|f__X112|g__HOT-345|s__unclassified_mgs_2727
saliva_pheno.937	NK	DNAJC15	0.04706	0.98657866	-0.258797685	4.40E-13	6.71E-12	saliva:k__Bacteria|p__Patescibacteria|c__Gracilibacteria|o__Absconditabacterales|f__X112|g__HOT-345|s__unclassified_mgs_2727
saliva_pheno.937	NK	MYCBP2	0.03024	0.98657866	-0.387162542	3.76E-22	1.01E-20	saliva:k__Bacteria|p__Patescibacteria|c__Gracilibacteria|o__Absconditabacterales|f__X112|g__HOT-345|s__unclassified_mgs_2727
saliva_pheno.937	Prolif	CCZ1B	0.044048	0.972852174	-0.36667606	8.22E-07	7.20E-06	saliva:k__Bacteria|p__Patescibacteria|c__Gracilibacteria|o__Absconditabacterales|f__X112|g__HOT-345|s__unclassified_mgs_2727
saliva_pheno.937	Prolif	FAM102A	0.0335	0.972852174	-1.412231561	3.65E-07	3.33E-06	saliva:k__Bacteria|p__Patescibacteria|c__Gracilibacteria|o__Absconditabacterales|f__X112|g__HOT-345|s__unclassified_mgs_2727
saliva_pheno.937	Prolif	PCNA	0.0473	0.972852174	12.10461571	0.002151686	0.012396095	saliva:k__Bacteria|p__Patescibacteria|c__Gracilibacteria|o__Absconditabacterales|f__X112|g__HOT-345|s__unclassified_mgs_2727
saliva_pheno.954	cDC	SDHC	0.000741	0.413137143	-1.125966923	6.06E-09	6.58E-08	saliva:k__Bacteria|p__Campylobacterota|c__Campylobacteria|o__Campylobacterales|f__Campylobacteraceae|g__Campylobacter_B|s__unclassified_mgs_290
saliva_pheno.954	cDC	APPL1	0.0099	0.749728571	-1.914779926	1.27E-06	1.09E-05	saliva:k__Bacteria|p__Campylobacterota|c__Campylobacteria|o__Campylobacterales|f__Campylobacteraceae|g__Campylobacter_B|s__unclassified_mgs_290
saliva_pheno.954	cDC	TBCA	0.0118	0.749728571	0.967442999	1.55E-09	1.81E-08	saliva:k__Bacteria|p__Campylobacterota|c__Campylobacteria|o__Campylobacterales|f__Campylobacteraceae|g__Campylobacter_B|s__unclassified_mgs_290
saliva_pheno.954	cDC	CCM2	0.0249	0.878081481	-0.448246962	0.004185443	0.022585741	saliva:k__Bacteria|p__Campylobacterota|c__Campylobacteria|o__Campylobacterales|f__Campylobacteraceae|g__Campylobacter_B|s__unclassified_mgs_290
saliva_pheno.954	cDC	ZP3	0.0429	0.896307042	-0.253695895	7.98E-05	0.000556517	saliva:k__Bacteria|p__Campylobacterota|c__Campylobacteria|o__Campylobacterales|f__Campylobacteraceae|g__Campylobacter_B|s__unclassified_mgs_290
saliva_pheno.954	cDC	CTSW	0.01415	0.749728571	0.339296454	0.000556476	0.003511135	saliva:k__Bacteria|p__Campylobacterota|c__Campylobacteria|o__Campylobacterales|f__Campylobacteraceae|g__Campylobacter_B|s__unclassified_mgs_290
saliva_pheno.954	cDC	SPI1	0.00238	0.413137143	-7.441202384	4.57E-20	1.12E-18	saliva:k__Bacteria|p__Campylobacterota|c__Campylobacteria|o__Campylobacterales|f__Campylobacteraceae|g__Campylobacter_B|s__unclassified_mgs_290
saliva_pheno.954	cDC	CARS2	0.00384	0.413137143	-0.882790377	1.67E-08	1.72E-07	saliva:k__Bacteria|p__Campylobacterota|c__Campylobacteria|o__Campylobacterales|f__Campylobacteraceae|g__Campylobacter_B|s__unclassified_mgs_290
saliva_pheno.954	cDC	ACIN1	0.043	0.896307042	-0.314573937	0.000854735	0.005259503	saliva:k__Bacteria|p__Campylobacterota|c__Campylobacteria|o__Campylobacterales|f__Campylobacteraceae|g__Campylobacter_B|s__unclassified_mgs_290
saliva_pheno.954	cDC	GPI	0.0314	0.878081481	-0.7903998	5.61E-07	5.01E-06	saliva:k__Bacteria|p__Campylobacterota|c__Campylobacteria|o__Campylobacterales|f__Campylobacteraceae|g__Campylobacter_B|s__unclassified_mgs_290
saliva_pheno.954	cDC	NFIC	0.0445	0.896307042	-0.892423203	6.93E-05	0.00048654	saliva:k__Bacteria|p__Campylobacterota|c__Campylobacteria|o__Campylobacterales|f__Campylobacteraceae|g__Campylobacter_B|s__unclassified_mgs_290
saliva_pheno.954	cDC	SUMO3	0.0268	0.878081481	-5.459945155	7.55E-12	1.03E-10	saliva:k__Bacteria|p__Campylobacterota|c__Campylobacteria|o__Campylobacterales|f__Campylobacteraceae|g__Campylobacter_B|s__unclassified_mgs_290
saliva_pheno.954	cDC	RTCB	0.0311	0.878081481	-1.996537999	2.06E-11	2.73E-10	saliva:k__Bacteria|p__Campylobacterota|c__Campylobacteria|o__Campylobacterales|f__Campylobacteraceae|g__Campylobacter_B|s__unclassified_mgs_290
saliva_pheno.954	cDC	SUN2	0.0337	0.883421429	-0.559166128	5.67E-08	5.59E-07	saliva:k__Bacteria|p__Campylobacterota|c__Campylobacteria|o__Campylobacterales|f__Campylobacteraceae|g__Campylobacter_B|s__unclassified_mgs_290
saliva_pheno.956	CD16+Monocyte	C1orf162	0.030869	0.746000833	20.02150206	9.80E-06	7.59E-05	saliva:k__Bacteria|p__Proteobacteria|c__Gammaproteobacteria|o__Enterobacterales|f__Pasteurellaceae|g__Haemophilus|s__unclassified_mgs_1198
saliva_pheno.956	CD16+Monocyte	EGLN1	0.006626	0.660804545	-0.274103993	0.000265663	0.001763266	saliva:k__Bacteria|p__Proteobacteria|c__Gammaproteobacteria|o__Enterobacterales|f__Pasteurellaceae|g__Haemophilus|s__unclassified_mgs_1198
saliva_pheno.956	CD16+Monocyte	L1TD1	0.036586	0.766428571	-2.057262213	7.05E-19	1.63E-17	saliva:k__Bacteria|p__Proteobacteria|c__Gammaproteobacteria|o__Enterobacterales|f__Pasteurellaceae|g__Haemophilus|s__unclassified_mgs_1198
saliva_pheno.956	CD16+Monocyte	DOCK10	0.0241	0.72046875	-1.417303048	3.49E-18	7.59E-17	saliva:k__Bacteria|p__Proteobacteria|c__Gammaproteobacteria|o__Enterobacterales|f__Pasteurellaceae|g__Haemophilus|s__unclassified_mgs_1198
saliva_pheno.956	CD16+Monocyte	BDP1	0.00654	0.660804545	-0.915655412	2.45E-06	2.04E-05	saliva:k__Bacteria|p__Proteobacteria|c__Gammaproteobacteria|o__Enterobacterales|f__Pasteurellaceae|g__Haemophilus|s__unclassified_mgs_1198
saliva_pheno.956	CD16+Monocyte	PTTG1	0.03493	0.766428571	-0.283550828	2.94E-07	2.71E-06	saliva:k__Bacteria|p__Proteobacteria|c__Gammaproteobacteria|o__Enterobacterales|f__Pasteurellaceae|g__Haemophilus|s__unclassified_mgs_1198
saliva_pheno.956	CD16+Monocyte	TAF9	0.00123	0.53505	-0.523722637	6.45E-17	1.24E-15	saliva:k__Bacteria|p__Proteobacteria|c__Gammaproteobacteria|o__Enterobacterales|f__Pasteurellaceae|g__Haemophilus|s__unclassified_mgs_1198
saliva_pheno.956	CD16+Monocyte	SNAPC3	0.0261	0.72046875	-0.49831674	1.05E-12	1.55E-11	saliva:k__Bacteria|p__Proteobacteria|c__Gammaproteobacteria|o__Enterobacterales|f__Pasteurellaceae|g__Haemophilus|s__unclassified_mgs_1198
saliva_pheno.956	CD16+Monocyte	CD151	0.0163	0.660804545	-0.801953155	2.15E-19	5.11E-18	saliva:k__Bacteria|p__Proteobacteria|c__Gammaproteobacteria|o__Enterobacterales|f__Pasteurellaceae|g__Haemophilus|s__unclassified_mgs_1198
saliva_pheno.956	CD16+Monocyte	GLRX5	0.0398	0.769466667	-1.37173106	7.02E-34	3.03E-32	saliva:k__Bacteria|p__Proteobacteria|c__Gammaproteobacteria|o__Enterobacterales|f__Pasteurellaceae|g__Haemophilus|s__unclassified_mgs_1198
saliva_pheno.956	CD16+Monocyte	ANKDD1A	0.0114	0.660804545	-1.505598055	6.30E-40	3.22E-38	saliva:k__Bacteria|p__Proteobacteria|c__Gammaproteobacteria|o__Enterobacterales|f__Pasteurellaceae|g__Haemophilus|s__unclassified_mgs_1198
saliva_pheno.956	CD16+Monocyte	CD79B	0.0158	0.660804545	-2.099816425	4.86E-35	2.18E-33	saliva:k__Bacteria|p__Proteobacteria|c__Gammaproteobacteria|o__Enterobacterales|f__Pasteurellaceae|g__Haemophilus|s__unclassified_mgs_1198
saliva_pheno.956	CD16+Monocyte	TPGS2	0.03067	0.746000833	-0.402567242	5.27E-07	4.71E-06	saliva:k__Bacteria|p__Proteobacteria|c__Gammaproteobacteria|o__Enterobacterales|f__Pasteurellaceae|g__Haemophilus|s__unclassified_mgs_1198
saliva_pheno.956	CD16+Monocyte	TUBB6	0.00976	0.660804545	-0.255551855	1.97E-05	0.000149181	saliva:k__Bacteria|p__Proteobacteria|c__Gammaproteobacteria|o__Enterobacterales|f__Pasteurellaceae|g__Haemophilus|s__unclassified_mgs_1198
saliva_pheno.956	CD16+Monocyte	CSNK1G2	0.02809	0.740554545	-1.569853771	2.57E-35	1.16E-33	saliva:k__Bacteria|p__Proteobacteria|c__Gammaproteobacteria|o__Enterobacterales|f__Pasteurellaceae|g__Haemophilus|s__unclassified_mgs_1198
saliva_pheno.956	CD16+Monocyte	DYRK1A	0.0228	0.72046875	-1.120714288	8.59E-26	2.68E-24	saliva:k__Bacteria|p__Proteobacteria|c__Gammaproteobacteria|o__Enterobacterales|f__Pasteurellaceae|g__Haemophilus|s__unclassified_mgs_1198
saliva_pheno.956	cDC	SDHC	0.00364	0.5866128	-1.125966923	6.06E-09	6.58E-08	saliva:k__Bacteria|p__Proteobacteria|c__Gammaproteobacteria|o__Enterobacterales|f__Pasteurellaceae|g__Haemophilus|s__unclassified_mgs_1198
saliva_pheno.956	cDC	EXOSC9	0.003996	0.5866128	-0.69430618	2.76E-07	2.54E-06	saliva:k__Bacteria|p__Proteobacteria|c__Gammaproteobacteria|o__Enterobacterales|f__Pasteurellaceae|g__Haemophilus|s__unclassified_mgs_1198
saliva_pheno.956	cDC	UBE2B	0.0166	0.824684516	-2.021840367	1.93E-18	4.36E-17	saliva:k__Bacteria|p__Proteobacteria|c__Gammaproteobacteria|o__Enterobacterales|f__Pasteurellaceae|g__Haemophilus|s__unclassified_mgs_1198
saliva_pheno.956	cDC	DST	0.00189	0.5866128	-1.606296935	1.27E-09	1.50E-08	saliva:k__Bacteria|p__Proteobacteria|c__Gammaproteobacteria|o__Enterobacterales|f__Pasteurellaceae|g__Haemophilus|s__unclassified_mgs_1198
saliva_pheno.956	cDC	KDM4C	0.0439	0.847436364	-1.045307401	1.74E-06	1.48E-05	saliva:k__Bacteria|p__Proteobacteria|c__Gammaproteobacteria|o__Enterobacterales|f__Pasteurellaceae|g__Haemophilus|s__unclassified_mgs_1198
saliva_pheno.956	cDC	CD151	0.04301	0.847436364	-0.694805333	0.000139151	0.000948918	saliva:k__Bacteria|p__Proteobacteria|c__Gammaproteobacteria|o__Enterobacterales|f__Pasteurellaceae|g__Haemophilus|s__unclassified_mgs_1198
saliva_pheno.956	cDC	NDUFB1	0.0461	0.847436364	-1.715538261	1.37E-07	1.32E-06	saliva:k__Bacteria|p__Proteobacteria|c__Gammaproteobacteria|o__Enterobacterales|f__Pasteurellaceae|g__Haemophilus|s__unclassified_mgs_1198
saliva_pheno.956	cDC	VPS13C	0.0309	0.824684516	-1.175014939	1.38E-09	1.63E-08	saliva:k__Bacteria|p__Proteobacteria|c__Gammaproteobacteria|o__Enterobacterales|f__Pasteurellaceae|g__Haemophilus|s__unclassified_mgs_1198
saliva_pheno.956	cDC	CD300C	0.00398	0.5866128	-1.444637991	2.56E-05	0.000192809	saliva:k__Bacteria|p__Proteobacteria|c__Gammaproteobacteria|o__Enterobacterales|f__Pasteurellaceae|g__Haemophilus|s__unclassified_mgs_1198
saliva_pheno.956	cDC	ZNF516	0.00791	0.71932	-0.873244107	0.000223288	0.001504336	saliva:k__Bacteria|p__Proteobacteria|c__Gammaproteobacteria|o__Enterobacterales|f__Pasteurellaceae|g__Haemophilus|s__unclassified_mgs_1198
saliva_pheno.956	cDC	ASXL1	0.0189	0.824684516	-1.067278935	5.74E-05	0.000411158	saliva:k__Bacteria|p__Proteobacteria|c__Gammaproteobacteria|o__Enterobacterales|f__Pasteurellaceae|g__Haemophilus|s__unclassified_mgs_1198
saliva_pheno.956	cDC	CCT8	0.0272	0.824684516	-2.787247459	2.00E-15	3.51E-14	saliva:k__Bacteria|p__Proteobacteria|c__Gammaproteobacteria|o__Enterobacterales|f__Pasteurellaceae|g__Haemophilus|s__unclassified_mgs_1198
saliva_pheno.956	cDC	UPK3A	0.00909	0.71932	-1.301630293	1.99E-07	1.88E-06	saliva:k__Bacteria|p__Proteobacteria|c__Gammaproteobacteria|o__Enterobacterales|f__Pasteurellaceae|g__Haemophilus|s__unclassified_mgs_1198
tongue_pheno.1027	CD16+Monocyte	L1TD1	0.02675	0.589902439	-2.057262213	7.05E-19	1.63E-17	tongue:k__Bacteria|p__Firmicutes|c__Bacilli|o__Lactobacillales|f__Streptococcaceae|g__Streptococcus|s__unclassified_mgs_1057
tongue_pheno.1027	CD16+Monocyte	MTHFR	0.04174	0.616416393	-1.374632297	2.44E-17	4.86E-16	tongue:k__Bacteria|p__Firmicutes|c__Bacilli|o__Lactobacillales|f__Streptococcaceae|g__Streptococcus|s__unclassified_mgs_1057
tongue_pheno.1027	CD16+Monocyte	ARL6IP5	0.01454	0.568587097	-8.155748524	1.39E-69	1.83E-67	tongue:k__Bacteria|p__Firmicutes|c__Bacilli|o__Lactobacillales|f__Streptococcaceae|g__Streptococcus|s__unclassified_mgs_1057
tongue_pheno.1027	CD16+Monocyte	RPN1	0.03463	0.616416393	-0.374292218	4.24E-09	4.73E-08	tongue:k__Bacteria|p__Firmicutes|c__Bacilli|o__Lactobacillales|f__Streptococcaceae|g__Streptococcus|s__unclassified_mgs_1057
tongue_pheno.1027	CD16+Monocyte	CHST12	0.03121	0.61307234	-0.267394675	6.26E-07	5.57E-06	tongue:k__Bacteria|p__Firmicutes|c__Bacilli|o__Lactobacillales|f__Streptococcaceae|g__Streptococcus|s__unclassified_mgs_1057
tongue_pheno.1027	CD16+Monocyte	HMBOX1	0.0428	0.616416393	-0.274123083	0.003926984	0.021229443	tongue:k__Bacteria|p__Firmicutes|c__Bacilli|o__Lactobacillales|f__Streptococcaceae|g__Streptococcus|s__unclassified_mgs_1057
tongue_pheno.1027	CD16+Monocyte	SMIM19	0.0105	0.480789474	-0.26588502	1.60E-05	0.000122498	tongue:k__Bacteria|p__Firmicutes|c__Bacilli|o__Lactobacillales|f__Streptococcaceae|g__Streptococcus|s__unclassified_mgs_1057
tongue_pheno.1027	CD16+Monocyte	CAT	0.02991	0.605155814	-1.232459507	4.27E-31	1.67E-29	tongue:k__Bacteria|p__Firmicutes|c__Bacilli|o__Lactobacillales|f__Streptococcaceae|g__Streptococcus|s__unclassified_mgs_1057
tongue_pheno.1027	CD16+Monocyte	CD44	0.02129	0.578821875	-27.89819943	2.14E-63	2.48E-61	tongue:k__Bacteria|p__Firmicutes|c__Bacilli|o__Lactobacillales|f__Streptococcaceae|g__Streptococcus|s__unclassified_mgs_1057
tongue_pheno.1027	CD16+Monocyte	IKBIP	0.00117	0.471042857	-0.344151068	0.000903369	0.005554942	tongue:k__Bacteria|p__Firmicutes|c__Bacilli|o__Lactobacillales|f__Streptococcaceae|g__Streptococcus|s__unclassified_mgs_1057
tongue_pheno.1027	CD16+Monocyte	SLC25A3	0.01885	0.568587097	-7.12597866	7.66E-60	7.97E-58	tongue:k__Bacteria|p__Firmicutes|c__Bacilli|o__Lactobacillales|f__Streptococcaceae|g__Streptococcus|s__unclassified_mgs_1057
tongue_pheno.1027	CD16+Monocyte	TMPO	0.02851	0.590564286	-6.283691681	8.15E-46	5.40E-44	tongue:k__Bacteria|p__Firmicutes|c__Bacilli|o__Lactobacillales|f__Streptococcaceae|g__Streptococcus|s__unclassified_mgs_1057
tongue_pheno.1027	CD16+Monocyte	DHRS4L2	0.01765	0.568587097	-0.256978905	0.000245034	0.001636058	tongue:k__Bacteria|p__Firmicutes|c__Bacilli|o__Lactobacillales|f__Streptococcaceae|g__Streptococcus|s__unclassified_mgs_1057
tongue_pheno.1027	CD16+Monocyte	GLRX5	0.02026	0.568587097	-1.37173106	7.02E-34	3.03E-32	tongue:k__Bacteria|p__Firmicutes|c__Bacilli|o__Lactobacillales|f__Streptococcaceae|g__Streptococcus|s__unclassified_mgs_1057
tongue_pheno.1027	CD16+Monocyte	NGDN	0.01765	0.568587097	-0.352956166	2.07E-08	2.13E-07	tongue:k__Bacteria|p__Firmicutes|c__Bacilli|o__Lactobacillales|f__Streptococcaceae|g__Streptococcus|s__unclassified_mgs_1057
tongue_pheno.1027	CD16+Monocyte	PSME2	0.04322	0.616416393	27.5911923	8.94E-33	3.74E-31	tongue:k__Bacteria|p__Firmicutes|c__Bacilli|o__Lactobacillales|f__Streptococcaceae|g__Streptococcus|s__unclassified_mgs_1057
tongue_pheno.1027	CD16+Monocyte	JUP	0.02488	0.589902439	-0.853373467	1.04E-19	2.49E-18	tongue:k__Bacteria|p__Firmicutes|c__Bacilli|o__Lactobacillales|f__Streptococcaceae|g__Streptococcus|s__unclassified_mgs_1057
tongue_pheno.1027	CD16+Monocyte	SMARCD2	0.02343	0.582402857	-0.346308801	1.91E-07	1.82E-06	tongue:k__Bacteria|p__Firmicutes|c__Bacilli|o__Lactobacillales|f__Streptococcaceae|g__Streptococcus|s__unclassified_mgs_1057
tongue_pheno.1027	CD16+Monocyte	CFD	0.049	0.636268657	0.787702721	3.89E-18	8.34E-17	tongue:k__Bacteria|p__Firmicutes|c__Bacilli|o__Lactobacillales|f__Streptococcaceae|g__Streptococcus|s__unclassified_mgs_1057
tongue_pheno.1027	CD16+Monocyte	SDHAF1	0.04228	0.616416393	-0.259819572	5.30E-06	4.23E-05	tongue:k__Bacteria|p__Firmicutes|c__Bacilli|o__Lactobacillales|f__Streptococcaceae|g__Streptococcus|s__unclassified_mgs_1057
tongue_pheno.1027	CD16+Monocyte	MAP3K7CL	0.0465	0.632109375	-2.204656702	2.89E-13	4.44E-12	tongue:k__Bacteria|p__Firmicutes|c__Bacilli|o__Lactobacillales|f__Streptococcaceae|g__Streptococcus|s__unclassified_mgs_1057
tongue_pheno.1027	CD16+Monocyte	PRMT2	0.0269	0.589902439	-0.39848133	1.90E-05	0.000143834	tongue:k__Bacteria|p__Firmicutes|c__Bacilli|o__Lactobacillales|f__Streptococcaceae|g__Streptococcus|s__unclassified_mgs_1057
tongue_pheno.1027	CD16+Monocyte	EP300	0.00929	0.480547059	-0.851043897	8.18E-66	1.00E-63	tongue:k__Bacteria|p__Firmicutes|c__Bacilli|o__Lactobacillales|f__Streptococcaceae|g__Streptococcus|s__unclassified_mgs_1057
tongue_pheno.1027	CD16+Monocyte	NAGA	0.02243	0.582402857	-0.33884804	5.11E-12	7.03E-11	tongue:k__Bacteria|p__Firmicutes|c__Bacilli|o__Lactobacillales|f__Streptococcaceae|g__Streptococcus|s__unclassified_mgs_1057
tongue_pheno.1170	NKT	RASA2	0.000436	0.280862	-0.306361214	0.000337074	0.002186948	tongue:k__Bacteria|p__Firmicutes|c__Bacilli|o__Staphylococcales|f__Gemellaceae|g__Gemella|s__unclassified_mgs_2104
tongue_pheno.1170	NKT	NAA38	0.017092	0.712827273	0.405185435	0.000137496	0.000938351	tongue:k__Bacteria|p__Firmicutes|c__Bacilli|o__Staphylococcales|f__Gemellaceae|g__Gemella|s__unclassified_mgs_2104
tongue_pheno.1170	NKT	PILRB	0.010564	0.712827273	-0.326551945	1.20E-09	1.44E-08	tongue:k__Bacteria|p__Firmicutes|c__Bacilli|o__Staphylococcales|f__Gemellaceae|g__Gemella|s__unclassified_mgs_2104
tongue_pheno.1170	NKT	CEP78	0.04238	0.782264167	-1.091187374	7.01E-07	6.20E-06	tongue:k__Bacteria|p__Firmicutes|c__Bacilli|o__Staphylococcales|f__Gemellaceae|g__Gemella|s__unclassified_mgs_2104
tongue_pheno.1170	NKT	PATL2	0.0126	0.712827273	2.211525663	0.003621656	0.019866928	tongue:k__Bacteria|p__Firmicutes|c__Bacilli|o__Staphylococcales|f__Gemellaceae|g__Gemella|s__unclassified_mgs_2104
tongue_pheno.1219	CD4+T effector	ORMDL1	0.00914	0.458305714	-0.664163512	0.000620136	0.00387997	tongue:k__Bacteria|p__Firmicutes|c__Bacilli|o__Lactobacillales|f__Streptococcaceae|g__Streptococcus|s__Streptococcus_mitis_O_mgs_379
tongue_pheno.1219	CD4+T effector	MXD4	0.00135	0.236925	-0.796517241	0.001024718	0.006253858	tongue:k__Bacteria|p__Firmicutes|c__Bacilli|o__Lactobacillales|f__Streptococcaceae|g__Streptococcus|s__Streptococcus_mitis_O_mgs_379
tongue_pheno.1219	CD4+T effector	IDI1	0.0254	0.826445455	-0.910044051	7.53E-07	6.64E-06	tongue:k__Bacteria|p__Firmicutes|c__Bacilli|o__Lactobacillales|f__Streptococcaceae|g__Streptococcus|s__Streptococcus_mitis_O_mgs_379
tongue_pheno.1219	CD8+T effector	HMGN2	0.0285	0.971988395	-0.559101518	2.61E-12	3.69E-11	tongue:k__Bacteria|p__Firmicutes|c__Bacilli|o__Lactobacillales|f__Streptococcaceae|g__Streptococcus|s__Streptococcus_mitis_O_mgs_379
tongue_pheno.1219	CD8+T effector	DYNC1LI2	0.02119	0.971988395	-0.41059643	7.18E-38	3.42E-36	tongue:k__Bacteria|p__Firmicutes|c__Bacilli|o__Lactobacillales|f__Streptococcaceae|g__Streptococcus|s__Streptococcus_mitis_O_mgs_379
tongue_pheno.1219	CD8+T effector	ITGB2	0.0348	0.971988395	7.463858121	8.02E-27	2.67E-25	tongue:k__Bacteria|p__Firmicutes|c__Bacilli|o__Lactobacillales|f__Streptococcaceae|g__Streptococcus|s__Streptococcus_mitis_O_mgs_379
tongue_pheno.1219	CD8+T effector memory	EML4	0.0224	0.757866667	-1.381391631	1.94E-68	2.48E-66	tongue:k__Bacteria|p__Firmicutes|c__Bacilli|o__Lactobacillales|f__Streptococcaceae|g__Streptococcus|s__Streptococcus_mitis_O_mgs_379
tongue_pheno.1219	CD8+T effector memory	MXD4	0.003991	0.547163077	-4.828781535	6.50E-26	2.04E-24	tongue:k__Bacteria|p__Firmicutes|c__Bacilli|o__Lactobacillales|f__Streptococcaceae|g__Streptococcus|s__Streptococcus_mitis_O_mgs_379
tongue_pheno.1219	CD8+T effector memory	RNF4	0.000404	0.246036	-0.305898581	6.86E-14	1.09E-12	tongue:k__Bacteria|p__Firmicutes|c__Bacilli|o__Lactobacillales|f__Streptococcaceae|g__Streptococcus|s__Streptococcus_mitis_O_mgs_379
tongue_pheno.1219	CD8+T effector memory	TYROBP	0.01271	0.609	4.07880306	5.46E-05	0.000393427	tongue:k__Bacteria|p__Firmicutes|c__Bacilli|o__Lactobacillales|f__Streptococcaceae|g__Streptococcus|s__Streptococcus_mitis_O_mgs_379
tongue_pheno.1219	NKT	C4orf48	0.02426	0.9690625	0.369670789	3.62E-10	4.50E-09	tongue:k__Bacteria|p__Firmicutes|c__Bacilli|o__Lactobacillales|f__Streptococcaceae|g__Streptococcus|s__Streptococcus_mitis_O_mgs_379
tongue_pheno.1219	NK	CD52	0.029	0.699	14.29217315	7.13E-05	0.000499823	tongue:k__Bacteria|p__Firmicutes|c__Bacilli|o__Lactobacillales|f__Streptococcaceae|g__Streptococcus|s__Streptococcus_mitis_O_mgs_379
tongue_pheno.1219	NK	GORASP2	0.02337	0.68735	-0.342915528	1.50E-42	8.31E-41	tongue:k__Bacteria|p__Firmicutes|c__Bacilli|o__Lactobacillales|f__Streptococcaceae|g__Streptococcus|s__Streptococcus_mitis_O_mgs_379
tongue_pheno.1219	NK	COMMD2	0.0236	0.68735	-0.38010176	4.12E-21	1.06E-19	tongue:k__Bacteria|p__Firmicutes|c__Bacilli|o__Lactobacillales|f__Streptococcaceae|g__Streptococcus|s__Streptococcus_mitis_O_mgs_379
tongue_pheno.1219	NK	ISCA1	0.0014	0.37047	-0.981989168	1.63E-118	5.85E-116	tongue:k__Bacteria|p__Firmicutes|c__Bacilli|o__Lactobacillales|f__Streptococcaceae|g__Streptococcus|s__Streptococcus_mitis_O_mgs_379
tongue_pheno.1219	NK	SEC61B	0.0369	0.735891667	-0.681582701	7.36E-38	3.48E-36	tongue:k__Bacteria|p__Firmicutes|c__Bacilli|o__Lactobacillales|f__Streptococcaceae|g__Streptococcus|s__Streptococcus_mitis_O_mgs_379
tongue_pheno.1219	NK	HBB	0.0212	0.68735	533.0391697	3.49E-46	2.36E-44	tongue:k__Bacteria|p__Firmicutes|c__Bacilli|o__Lactobacillales|f__Streptococcaceae|g__Streptococcus|s__Streptococcus_mitis_O_mgs_379
tongue_pheno.1219	NK	ATP5S	0.04888	0.794584186	-0.278190403	1.38E-12	2.00E-11	tongue:k__Bacteria|p__Firmicutes|c__Bacilli|o__Lactobacillales|f__Streptococcaceae|g__Streptococcus|s__Streptococcus_mitis_O_mgs_379
tongue_pheno.1265	Prolif	SLMAP	0.0435	0.92105	-0.565846895	3.25E-06	2.65E-05	tongue:k__Bacteria|p__Firmicutes|c__Clostridia|o__4C28d-15|f__CAG-917|g__unclassified_mgs_1695|s__unclassified_mgs_1695
tongue_pheno.1275	CD8+T effector	GBP4	0.0193	0.984815029	2.15892271	2.18E-14	3.56E-13	tongue:k__Bacteria|p__Campylobacterota|c__Campylobacteria|o__Campylobacterales|f__Campylobacteraceae|g__Campylobacter_A|s__unclassified_mgs_3488
tongue_pheno.1275	CD8+T effector	NPDC1	0.0415	0.984815029	0.809822291	6.93E-08	6.81E-07	tongue:k__Bacteria|p__Campylobacterota|c__Campylobacteria|o__Campylobacterales|f__Campylobacteraceae|g__Campylobacter_A|s__unclassified_mgs_3488
tongue_pheno.1275	CD8+T effector	PRKCQ	0.0316	0.984815029	-0.292660834	6.50E-30	2.39E-28	tongue:k__Bacteria|p__Campylobacterota|c__Campylobacteria|o__Campylobacterales|f__Campylobacteraceae|g__Campylobacter_A|s__unclassified_mgs_3488
tongue_pheno.1275	CD8+T effector	USP15	0.0383	0.984815029	-0.997577738	2.44E-54	2.12E-52	tongue:k__Bacteria|p__Campylobacterota|c__Campylobacteria|o__Campylobacterales|f__Campylobacteraceae|g__Campylobacter_A|s__unclassified_mgs_3488
tongue_pheno.1275	CD8+T effector	ARRB2	0.00891	0.984815029	-0.354150936	2.20E-07	2.06E-06	tongue:k__Bacteria|p__Campylobacterota|c__Campylobacteria|o__Campylobacterales|f__Campylobacteraceae|g__Campylobacter_A|s__unclassified_mgs_3488
tongue_pheno.1275	NK	CLDND1	0.00571	0.5592	-0.320122636	8.91E-53	7.38E-51	tongue:k__Bacteria|p__Campylobacterota|c__Campylobacteria|o__Campylobacterales|f__Campylobacteraceae|g__Campylobacter_A|s__unclassified_mgs_3488
tongue_pheno.1275	NK	GZMH	0.0488	0.888552353	12.54910518	2.69E-39	1.31E-37	tongue:k__Bacteria|p__Campylobacterota|c__Campylobacteria|o__Campylobacterales|f__Campylobacteraceae|g__Campylobacter_A|s__unclassified_mgs_3488
tongue_pheno.1275	Prolif	TRMT10C	0.0219	0.962571552	-0.523013112	5.72E-05	0.00041034	tongue:k__Bacteria|p__Campylobacterota|c__Campylobacteria|o__Campylobacterales|f__Campylobacteraceae|g__Campylobacter_A|s__unclassified_mgs_3488
tongue_pheno.1275	Prolif	CYCS	0.045	0.962571552	11.03479046	6.17E-05	0.000438697	tongue:k__Bacteria|p__Campylobacterota|c__Campylobacteria|o__Campylobacterales|f__Campylobacteraceae|g__Campylobacter_A|s__unclassified_mgs_3488
tongue_pheno.1275	Prolif	RAB21	0.0202	0.962571552	-1.379089271	2.83E-08	2.85E-07	tongue:k__Bacteria|p__Campylobacterota|c__Campylobacteria|o__Campylobacterales|f__Campylobacteraceae|g__Campylobacter_A|s__unclassified_mgs_3488
tongue_pheno.1315	Prolif	TNFRSF1B	0.0335	0.838740741	1.026571377	1.30E-06	1.12E-05	tongue:k__Bacteria|p__Actinobacteriota|c__Actinobacteria|o__Actinomycetales|f__Actinomycetaceae|g__Pauljensenia|s__unclassified_mgs_773
tongue_pheno.1315	Prolif	ARAP2	0.02086	0.808496	-1.66685577	2.19E-07	2.06E-06	tongue:k__Bacteria|p__Actinobacteriota|c__Actinobacteria|o__Actinomycetales|f__Actinomycetaceae|g__Pauljensenia|s__unclassified_mgs_773
tongue_pheno.1315	Prolif	CCAR2	0.0271	0.808496	-0.360710437	0.000442297	0.002832665	tongue:k__Bacteria|p__Actinobacteriota|c__Actinobacteria|o__Actinomycetales|f__Actinomycetaceae|g__Pauljensenia|s__unclassified_mgs_773
tongue_pheno.1315	Prolif	SUPT16H	0.0443	0.849567568	-1.701572403	0.006651659	0.034966156	tongue:k__Bacteria|p__Actinobacteriota|c__Actinobacteria|o__Actinomycetales|f__Actinomycetaceae|g__Pauljensenia|s__unclassified_mgs_773
tongue_pheno.1315	Prolif	EIF5A	0.0299	0.808496	-8.039951381	0.003738707	0.020334475	tongue:k__Bacteria|p__Actinobacteriota|c__Actinobacteria|o__Actinomycetales|f__Actinomycetaceae|g__Pauljensenia|s__unclassified_mgs_773
tongue_pheno.1323	NKT	GOLGB1	0.034628	0.896308269	-3.908987391	9.75E-06	7.57E-05	tongue:k__Bacteria|p__Actinobacteriota|c__Actinobacteria|o__Actinomycetales|f__Actinomycetaceae|g__Pauljensenia|s__Pauljensenia_sp000308055_mgs_1219
tongue_pheno.1323	NKT	RASA2	0.039299	0.896308269	-0.306361214	0.000337074	0.002186948	tongue:k__Bacteria|p__Actinobacteriota|c__Actinobacteria|o__Actinomycetales|f__Actinomycetaceae|g__Pauljensenia|s__Pauljensenia_sp000308055_mgs_1219
tongue_pheno.1323	NKT	F2R	0.0482	0.896308269	-0.516656484	0.00128698	0.007640747	tongue:k__Bacteria|p__Actinobacteriota|c__Actinobacteria|o__Actinomycetales|f__Actinomycetaceae|g__Pauljensenia|s__Pauljensenia_sp000308055_mgs_1219
tongue_pheno.1323	NKT	MYOM2	0.01974	0.896308269	-3.291664283	0.005816664	0.030648819	tongue:k__Bacteria|p__Actinobacteriota|c__Actinobacteria|o__Actinomycetales|f__Actinomycetaceae|g__Pauljensenia|s__Pauljensenia_sp000308055_mgs_1219
tongue_pheno.1323	NKT	PATL2	0.0219	0.896308269	2.211525663	0.003621656	0.019866928	tongue:k__Bacteria|p__Actinobacteriota|c__Actinobacteria|o__Actinomycetales|f__Actinomycetaceae|g__Pauljensenia|s__Pauljensenia_sp000308055_mgs_1219
tongue_pheno.1323	Prolif	MGMT	0.0324	0.746304	-0.863776206	0.002889361	0.016076564	tongue:k__Bacteria|p__Actinobacteriota|c__Actinobacteria|o__Actinomycetales|f__Actinomycetaceae|g__Pauljensenia|s__Pauljensenia_sp000308055_mgs_1219
tongue_pheno.1323	Prolif	SMC3	0.0374	0.766133333	-8.57245635	2.30E-06	1.94E-05	tongue:k__Bacteria|p__Actinobacteriota|c__Actinobacteria|o__Actinomycetales|f__Actinomycetaceae|g__Pauljensenia|s__Pauljensenia_sp000308055_mgs_1219
tongue_pheno.1323	Prolif	HDDC3	0.032	0.746304	0.638091161	0.001702084	0.009959809	tongue:k__Bacteria|p__Actinobacteriota|c__Actinobacteria|o__Actinomycetales|f__Actinomycetaceae|g__Pauljensenia|s__Pauljensenia_sp000308055_mgs_1219
tongue_pheno.1323	Prolif	UBE2G2	0.0393	0.781376471	-0.544693799	0.006858653	0.035969736	tongue:k__Bacteria|p__Actinobacteriota|c__Actinobacteria|o__Actinomycetales|f__Actinomycetaceae|g__Pauljensenia|s__Pauljensenia_sp000308055_mgs_1219
tongue_pheno.1388	CD8+T naive	ITM2C	0.00382	0.560426667	-0.419015337	0.000248929	0.001660825	tongue:k__Bacteria|p__Firmicutes|c__Bacilli|o__Lactobacillales|f__Streptococcaceae|g__Streptococcus|s__unclassified_mgs_1433
tongue_pheno.1388	CD8+T naive	H2AFZ	0.0201	0.60873931	-3.630892288	0.007246301	0.037891675	tongue:k__Bacteria|p__Firmicutes|c__Bacilli|o__Lactobacillales|f__Streptococcaceae|g__Streptococcus|s__unclassified_mgs_1433
tongue_pheno.1388	CD8+T naive	PARP8	0.01613	0.60873931	-0.447032977	3.97E-05	0.000293675	tongue:k__Bacteria|p__Firmicutes|c__Bacilli|o__Lactobacillales|f__Streptococcaceae|g__Streptococcus|s__unclassified_mgs_1433
tongue_pheno.1388	CD8+T naive	PILRB	0.0053	0.560426667	-0.418354062	8.82E-08	8.60E-07	tongue:k__Bacteria|p__Firmicutes|c__Bacilli|o__Lactobacillales|f__Streptococcaceae|g__Streptococcus|s__unclassified_mgs_1433
tongue_pheno.1388	CD8+T naive	TMEM120B	0.0323	0.733082553	-0.411705042	2.36E-07	2.19E-06	tongue:k__Bacteria|p__Firmicutes|c__Bacilli|o__Lactobacillales|f__Streptococcaceae|g__Streptococcus|s__unclassified_mgs_1433
tongue_pheno.1388	CD8+T effector	CNST	0.03251	0.661036667	-0.254950389	1.21E-18	2.78E-17	tongue:k__Bacteria|p__Firmicutes|c__Bacilli|o__Lactobacillales|f__Streptococcaceae|g__Streptococcus|s__unclassified_mgs_1433
tongue_pheno.1388	CD8+T effector	GBP4	0.00739	0.420618462	2.15892271	2.18E-14	3.56E-13	tongue:k__Bacteria|p__Firmicutes|c__Bacilli|o__Lactobacillales|f__Streptococcaceae|g__Streptococcus|s__unclassified_mgs_1433
tongue_pheno.1388	CD8+T effector	LYAR	0.00642	0.420618462	-0.551886296	1.60E-30	6.01E-29	tongue:k__Bacteria|p__Firmicutes|c__Bacilli|o__Lactobacillales|f__Streptococcaceae|g__Streptococcus|s__unclassified_mgs_1433
tongue_pheno.1388	CD8+T effector	USP15	0.01474	0.496714286	-0.997577738	2.44E-54	2.12E-52	tongue:k__Bacteria|p__Firmicutes|c__Bacilli|o__Lactobacillales|f__Streptococcaceae|g__Streptococcus|s__unclassified_mgs_1433
tongue_pheno.1388	CD8+T effector	APEX1	0.0183	0.496714286	-0.394690634	6.76E-13	1.01E-11	tongue:k__Bacteria|p__Firmicutes|c__Bacilli|o__Lactobacillales|f__Streptococcaceae|g__Streptococcus|s__unclassified_mgs_1433
tongue_pheno.1388	NK	NECAP2	0.0329	0.746351613	-0.363490374	6.88E-58	6.48E-56	tongue:k__Bacteria|p__Firmicutes|c__Bacilli|o__Lactobacillales|f__Streptococcaceae|g__Streptococcus|s__unclassified_mgs_1433
tongue_pheno.1388	NK	PRPF38B	0.0249	0.7368625	-1.228806067	4.36E-117	1.35E-114	tongue:k__Bacteria|p__Firmicutes|c__Bacilli|o__Lactobacillales|f__Streptococcaceae|g__Streptococcus|s__unclassified_mgs_1433
tongue_pheno.1388	NK	GCC2	0.03047	0.746351613	-1.636862779	1.99E-107	5.24E-105	tongue:k__Bacteria|p__Firmicutes|c__Bacilli|o__Lactobacillales|f__Streptococcaceae|g__Streptococcus|s__unclassified_mgs_1433
tongue_pheno.1388	NK	PILRB	0.00217	0.432603333	-0.378842418	1.99E-34	8.77E-33	tongue:k__Bacteria|p__Firmicutes|c__Bacilli|o__Lactobacillales|f__Streptococcaceae|g__Streptococcus|s__unclassified_mgs_1433
tongue_pheno.1388	NK	MYOM2	0.0331	0.746351613	-4.835830898	1.11E-27	3.81E-26	tongue:k__Bacteria|p__Firmicutes|c__Bacilli|o__Lactobacillales|f__Streptococcaceae|g__Streptococcus|s__unclassified_mgs_1433
tongue_pheno.1388	NK	VMP1	0.00942	0.543069231	-0.433265902	8.45E-50	6.14E-48	tongue:k__Bacteria|p__Firmicutes|c__Bacilli|o__Lactobacillales|f__Streptococcaceae|g__Streptococcus|s__unclassified_mgs_1433
tongue_pheno.1388	Prolif	TNFRSF1B	0.04243	0.916555852	1.026571377	1.30E-06	1.12E-05	tongue:k__Bacteria|p__Firmicutes|c__Bacilli|o__Lactobacillales|f__Streptococcaceae|g__Streptococcus|s__unclassified_mgs_1433
tongue_pheno.1388	Prolif	CD8A	0.0224	0.884678261	-10.77189963	0.001541091	0.009095078	tongue:k__Bacteria|p__Firmicutes|c__Bacilli|o__Lactobacillales|f__Streptococcaceae|g__Streptococcus|s__unclassified_mgs_1433
tongue_pheno.1388	Prolif	SMC3	0.00891	0.884678261	-8.57245635	2.30E-06	1.94E-05	tongue:k__Bacteria|p__Firmicutes|c__Bacilli|o__Lactobacillales|f__Streptococcaceae|g__Streptococcus|s__unclassified_mgs_1433
tongue_pheno.1393	NK	DHX9	0.04429	0.789358537	-0.368797902	3.53E-29	1.28E-27	tongue:k__Bacteria|p__Campylobacterota|c__Campylobacteria|o__Campylobacterales|f__Campylobacteraceae|g__Campylobacter_A|s__unclassified_mgs_1427
tongue_pheno.1393	NK	CLDND1	0.00934	0.529143	-0.320122636	8.91E-53	7.38E-51	tongue:k__Bacteria|p__Campylobacterota|c__Campylobacteria|o__Campylobacterales|f__Campylobacteraceae|g__Campylobacter_A|s__unclassified_mgs_1427
tongue_pheno.1393	NK	KLRC2	0.03207	0.728442727	-0.645579639	7.05E-25	2.09E-23	tongue:k__Bacteria|p__Campylobacterota|c__Campylobacteria|o__Campylobacterales|f__Campylobacteraceae|g__Campylobacter_A|s__unclassified_mgs_1427
tongue_pheno.1393	NK	GZMH	0.0192	0.583513043	12.54910518	2.69E-39	1.31E-37	tongue:k__Bacteria|p__Campylobacterota|c__Campylobacteria|o__Campylobacterales|f__Campylobacteraceae|g__Campylobacter_A|s__unclassified_mgs_1427
tongue_pheno.1574	CD4+T effector memory	ARPC5	0.0334	0.896082105	-5.693606318	7.00E-07	6.20E-06	tongue:k__Bacteria|p__Firmicutes|c__Bacilli|o__Lactobacillales|f__Streptococcaceae|g__Streptococcus|s__unclassified_mgs_2469
tongue_pheno.1574	CD4+T effector memory	CCT3	0.02134	0.896082105	-1.299092031	1.44E-11	1.93E-10	tongue:k__Bacteria|p__Firmicutes|c__Bacilli|o__Lactobacillales|f__Streptococcaceae|g__Streptococcus|s__unclassified_mgs_2469
tongue_pheno.1574	CD4+T effector memory	FAM129A	0.00486	0.738265	-1.583584402	1.30E-09	1.54E-08	tongue:k__Bacteria|p__Firmicutes|c__Bacilli|o__Lactobacillales|f__Streptococcaceae|g__Streptococcus|s__unclassified_mgs_2469
tongue_pheno.1574	CD4+T effector memory	IAH1	0.02873	0.896082105	-0.575591735	4.43E-05	0.000324138	tongue:k__Bacteria|p__Firmicutes|c__Bacilli|o__Lactobacillales|f__Streptococcaceae|g__Streptococcus|s__unclassified_mgs_2469
tongue_pheno.1574	CD4+T effector memory	TLK1	0.03062	0.896082105	-1.191520183	2.20E-07	2.06E-06	tongue:k__Bacteria|p__Firmicutes|c__Bacilli|o__Lactobacillales|f__Streptococcaceae|g__Streptococcus|s__unclassified_mgs_2469
tongue_pheno.1574	CD4+T effector memory	PDE7A	0.0391	0.896082105	-0.264660833	1.79E-06	1.52E-05	tongue:k__Bacteria|p__Firmicutes|c__Bacilli|o__Lactobacillales|f__Streptococcaceae|g__Streptococcus|s__unclassified_mgs_2469
tongue_pheno.1574	CD4+T effector memory	PYROXD1	0.0349	0.896082105	-0.776395248	2.26E-12	3.22E-11	tongue:k__Bacteria|p__Firmicutes|c__Bacilli|o__Lactobacillales|f__Streptococcaceae|g__Streptococcus|s__unclassified_mgs_2469
tongue_pheno.1574	CD4+T effector memory	HAGH	0.04661	0.896082105	-0.36022371	0.000310205	0.002034753	tongue:k__Bacteria|p__Firmicutes|c__Bacilli|o__Lactobacillales|f__Streptococcaceae|g__Streptococcus|s__unclassified_mgs_2469
tongue_pheno.1574	CD4+T effector memory	EFTUD2	0.0318	0.896082105	-0.361707428	0.00053825	0.003403338	tongue:k__Bacteria|p__Firmicutes|c__Bacilli|o__Lactobacillales|f__Streptococcaceae|g__Streptococcus|s__unclassified_mgs_2469
tongue_pheno.1574	CD4+T effector memory	CSTB	0.00208	0.738265	-1.213839807	0.009450899	0.048708063	tongue:k__Bacteria|p__Firmicutes|c__Bacilli|o__Lactobacillales|f__Streptococcaceae|g__Streptococcus|s__unclassified_mgs_2469
tongue_pheno.1574	CD8+T effector	PPP1CA	0.0202	0.92415	1.924095742	1.39E-17	2.85E-16	tongue:k__Bacteria|p__Firmicutes|c__Bacilli|o__Lactobacillales|f__Streptococcaceae|g__Streptococcus|s__unclassified_mgs_2469
tongue_pheno.1574	CD8+T effector	FAM214A	0.000935	0.672708	-0.399790962	1.74E-39	8.70E-38	tongue:k__Bacteria|p__Firmicutes|c__Bacilli|o__Lactobacillales|f__Streptococcaceae|g__Streptococcus|s__unclassified_mgs_2469
tongue_pheno.1574	CD8+T effector memory	AKIRIN1	0.0213	0.855943529	-0.849960253	8.25E-27	2.73E-25	tongue:k__Bacteria|p__Firmicutes|c__Bacilli|o__Lactobacillales|f__Streptococcaceae|g__Streptococcus|s__unclassified_mgs_2469
tongue_pheno.1574	CD8+T effector memory	NDUFS5	0.0181	0.855943529	-0.639508682	0.000644097	0.004018643	tongue:k__Bacteria|p__Firmicutes|c__Bacilli|o__Lactobacillales|f__Streptococcaceae|g__Streptococcus|s__unclassified_mgs_2469
tongue_pheno.1574	CD8+T effector memory	MXD4	0.018	0.855943529	-4.828781535	6.50E-26	2.04E-24	tongue:k__Bacteria|p__Firmicutes|c__Bacilli|o__Lactobacillales|f__Streptococcaceae|g__Streptococcus|s__unclassified_mgs_2469
tongue_pheno.1574	CD8+T effector memory	RNF4	0.0062	0.855943529	-0.305898581	6.86E-14	1.09E-12	tongue:k__Bacteria|p__Firmicutes|c__Bacilli|o__Lactobacillales|f__Streptococcaceae|g__Streptococcus|s__unclassified_mgs_2469
tongue_pheno.1574	CD8+T effector memory	PATL2	0.0483	0.96363375	1.768552597	2.97E-06	2.44E-05	tongue:k__Bacteria|p__Firmicutes|c__Bacilli|o__Lactobacillales|f__Streptococcaceae|g__Streptococcus|s__unclassified_mgs_2469
tongue_pheno.1574	CD8+T effector memory	TYROBP	0.02359	0.855943529	4.07880306	5.46E-05	0.000393427	tongue:k__Bacteria|p__Firmicutes|c__Bacilli|o__Lactobacillales|f__Streptococcaceae|g__Streptococcus|s__unclassified_mgs_2469
tongue_pheno.1574	CD8+T effector memory	CCT8	0.0429	0.95004	0.528792012	0.000145024	0.000985963	tongue:k__Bacteria|p__Firmicutes|c__Bacilli|o__Lactobacillales|f__Streptococcaceae|g__Streptococcus|s__unclassified_mgs_2469
tongue_pheno.1574	NKT	CD55	0.0422	0.949245912	0.798016346	1.86E-05	0.000141466	tongue:k__Bacteria|p__Firmicutes|c__Bacilli|o__Lactobacillales|f__Streptococcaceae|g__Streptococcus|s__unclassified_mgs_2469
tongue_pheno.1574	NKT	B4GALT1	0.0194	0.85942	-0.639042329	1.04E-05	8.03E-05	tongue:k__Bacteria|p__Firmicutes|c__Bacilli|o__Lactobacillales|f__Streptococcaceae|g__Streptococcus|s__unclassified_mgs_2469
tongue_pheno.1574	NKT	ZBTB7A	0.048	0.949245912	0.557163333	9.34E-08	9.06E-07	tongue:k__Bacteria|p__Firmicutes|c__Bacilli|o__Lactobacillales|f__Streptococcaceae|g__Streptococcus|s__unclassified_mgs_2469
tongue_pheno.1574	Prolif	SLC15A4	0.0224	0.944537008	1.094931725	0.000564751	0.003555824	tongue:k__Bacteria|p__Firmicutes|c__Bacilli|o__Lactobacillales|f__Streptococcaceae|g__Streptococcus|s__unclassified_mgs_2469
tongue_pheno.1574	Prolif	NFAT5	0.0379	0.944537008	-1.454646744	4.51E-06	3.65E-05	tongue:k__Bacteria|p__Firmicutes|c__Bacilli|o__Lactobacillales|f__Streptococcaceae|g__Streptococcus|s__unclassified_mgs_2469
tongue_pheno.1574	Prolif	CSTB	0.00035	0.107258667	-5.195913993	0.000282503	0.001866733	tongue:k__Bacteria|p__Firmicutes|c__Bacilli|o__Lactobacillales|f__Streptococcaceae|g__Streptococcus|s__unclassified_mgs_2469
tongue_pheno.1574	Prolif	ASCC2	0.0457	0.944537008	-0.260644786	0.002488436	0.013993735	tongue:k__Bacteria|p__Firmicutes|c__Bacilli|o__Lactobacillales|f__Streptococcaceae|g__Streptococcus|s__unclassified_mgs_2469
tongue_pheno.1582	NK	DHX9	0.0354	0.729838235	-0.368797902	3.53E-29	1.28E-27	tongue:k__Bacteria|p__Campylobacterota|c__Campylobacteria|o__Campylobacterales|f__Campylobacteraceae|g__Campylobacter_A|s__unclassified_mgs_1208
tongue_pheno.1582	NK	STIM1	0.0141	0.520056	-0.291186994	4.92E-33	2.08E-31	tongue:k__Bacteria|p__Campylobacterota|c__Campylobacteria|o__Campylobacterales|f__Campylobacteraceae|g__Campylobacter_A|s__unclassified_mgs_1208
tongue_pheno.1582	NK	KLRC2	0.01255	0.520056	-0.645579639	7.05E-25	2.09E-23	tongue:k__Bacteria|p__Campylobacterota|c__Campylobacteria|o__Campylobacterales|f__Campylobacteraceae|g__Campylobacter_A|s__unclassified_mgs_1208
tongue_pheno.1582	NK	ILF3	0.025872	0.623604414	-0.447860481	1.62E-32	6.63E-31	tongue:k__Bacteria|p__Campylobacterota|c__Campylobacteria|o__Campylobacterales|f__Campylobacteraceae|g__Campylobacter_A|s__unclassified_mgs_1208
tongue_pheno.1590	CD4+T effector	ORMDL1	0.026451	0.670773103	-0.664163512	0.000620136	0.00387997	tongue:k__Bacteria|p__Firmicutes|c__Bacilli|o__Lactobacillales|f__Aerococcaceae|g__Granulicatella|s__Granulicatella_elegans_mgs_2285
tongue_pheno.1590	CD4+T effector	MXD4	0.0165	0.595028571	-0.796517241	0.001024718	0.006253858	tongue:k__Bacteria|p__Firmicutes|c__Bacilli|o__Lactobacillales|f__Aerococcaceae|g__Granulicatella|s__Granulicatella_elegans_mgs_2285
tongue_pheno.1590	CD4+T effector	ZC3H4	0.02771	0.670773103	0.25894549	0.00127691	0.007601137	tongue:k__Bacteria|p__Firmicutes|c__Bacilli|o__Lactobacillales|f__Aerococcaceae|g__Granulicatella|s__Granulicatella_elegans_mgs_2285
tongue_pheno.1590	CD8+T effector	GBP4	0.0349	0.767461333	2.15892271	2.18E-14	3.56E-13	tongue:k__Bacteria|p__Firmicutes|c__Bacilli|o__Lactobacillales|f__Aerococcaceae|g__Granulicatella|s__Granulicatella_elegans_mgs_2285
tongue_pheno.1590	CD8+T effector	LYAR	0.0308	0.767461333	-0.551886296	1.60E-30	6.01E-29	tongue:k__Bacteria|p__Firmicutes|c__Bacilli|o__Lactobacillales|f__Aerococcaceae|g__Granulicatella|s__Granulicatella_elegans_mgs_2285
tongue_pheno.1590	CD8+T effector	ZRANB1	0.0438	0.767461333	-0.27879532	1.21E-30	4.68E-29	tongue:k__Bacteria|p__Firmicutes|c__Bacilli|o__Lactobacillales|f__Aerococcaceae|g__Granulicatella|s__Granulicatella_elegans_mgs_2285
tongue_pheno.1590	CD8+T effector	SIK3	0.0447	0.767461333	-0.546978801	5.33E-59	5.24E-57	tongue:k__Bacteria|p__Firmicutes|c__Bacilli|o__Lactobacillales|f__Aerococcaceae|g__Granulicatella|s__Granulicatella_elegans_mgs_2285
tongue_pheno.1590	CD8+T effector	FAM214A	0.00352	0.767461333	-0.399790962	1.74E-39	8.70E-38	tongue:k__Bacteria|p__Firmicutes|c__Bacilli|o__Lactobacillales|f__Aerococcaceae|g__Granulicatella|s__Granulicatella_elegans_mgs_2285
tongue_pheno.1590	CD8+T effector	LYSMD2	0.04614	0.767461333	-0.429371675	8.37E-33	3.52E-31	tongue:k__Bacteria|p__Firmicutes|c__Bacilli|o__Lactobacillales|f__Aerococcaceae|g__Granulicatella|s__Granulicatella_elegans_mgs_2285
tongue_pheno.1590	CD8+T effector	DYNC1LI2	0.037519	0.767461333	-0.41059643	7.18E-38	3.42E-36	tongue:k__Bacteria|p__Firmicutes|c__Bacilli|o__Lactobacillales|f__Aerococcaceae|g__Granulicatella|s__Granulicatella_elegans_mgs_2285
tongue_pheno.1590	CD8+T effector	TUFM	0.01566	0.767461333	-0.410630294	4.20E-14	6.76E-13	tongue:k__Bacteria|p__Firmicutes|c__Bacilli|o__Lactobacillales|f__Aerococcaceae|g__Granulicatella|s__Granulicatella_elegans_mgs_2285
tongue_pheno.1590	CD8+T effector	FAM118A	0.01609	0.767461333	-0.440211426	3.95E-40	2.03E-38	tongue:k__Bacteria|p__Firmicutes|c__Bacilli|o__Lactobacillales|f__Aerococcaceae|g__Granulicatella|s__Granulicatella_elegans_mgs_2285
tongue_pheno.1590	CD8+T effector memory	MXD4	0.002288	0.2976792	-4.828781535	6.50E-26	2.04E-24	tongue:k__Bacteria|p__Firmicutes|c__Bacilli|o__Lactobacillales|f__Aerococcaceae|g__Granulicatella|s__Granulicatella_elegans_mgs_2285
tongue_pheno.1590	CD8+T effector memory	RNF4	0.000883	0.29638	-0.305898581	6.86E-14	1.09E-12	tongue:k__Bacteria|p__Firmicutes|c__Bacilli|o__Lactobacillales|f__Aerococcaceae|g__Granulicatella|s__Granulicatella_elegans_mgs_2285
tongue_pheno.1590	CD8+T effector memory	ZC3HAV1	0.041	0.711447333	0.357411555	3.59E-23	1.01E-21	tongue:k__Bacteria|p__Firmicutes|c__Bacilli|o__Lactobacillales|f__Aerococcaceae|g__Granulicatella|s__Granulicatella_elegans_mgs_2285
tongue_pheno.1590	CD8+T effector memory	FAM118A	0.01229	0.572911111	-0.976178023	6.83E-29	2.46E-27	tongue:k__Bacteria|p__Firmicutes|c__Bacilli|o__Lactobacillales|f__Aerococcaceae|g__Granulicatella|s__Granulicatella_elegans_mgs_2285
tongue_pheno.1590	NKT	NDUFS5	0.01063	0.700348026	0.727930461	4.70E-08	4.65E-07	tongue:k__Bacteria|p__Firmicutes|c__Bacilli|o__Lactobacillales|f__Aerococcaceae|g__Granulicatella|s__Granulicatella_elegans_mgs_2285
tongue_pheno.1590	NKT	GOLGB1	0.04644	0.751125181	-3.908987391	9.75E-06	7.57E-05	tongue:k__Bacteria|p__Firmicutes|c__Bacilli|o__Lactobacillales|f__Aerococcaceae|g__Granulicatella|s__Granulicatella_elegans_mgs_2285
tongue_pheno.1590	NKT	NBEAL2	0.01699	0.700348026	-0.398566704	0.002412839	0.013680401	tongue:k__Bacteria|p__Firmicutes|c__Bacilli|o__Lactobacillales|f__Aerococcaceae|g__Granulicatella|s__Granulicatella_elegans_mgs_2285
tongue_pheno.1590	NKT	PILRB	0.0124	0.700348026	-0.326551945	1.20E-09	1.44E-08	tongue:k__Bacteria|p__Firmicutes|c__Bacilli|o__Lactobacillales|f__Aerococcaceae|g__Granulicatella|s__Granulicatella_elegans_mgs_2285
tongue_pheno.1590	NK	NSD1	0.0202	0.552986667	-0.32531046	1.35E-20	3.40E-19	tongue:k__Bacteria|p__Firmicutes|c__Bacilli|o__Lactobacillales|f__Aerococcaceae|g__Granulicatella|s__Granulicatella_elegans_mgs_2285
tongue_pheno.1590	NK	PURA	0.0228	0.552986667	-0.300030256	9.65E-25	2.83E-23	tongue:k__Bacteria|p__Firmicutes|c__Bacilli|o__Lactobacillales|f__Aerococcaceae|g__Granulicatella|s__Granulicatella_elegans_mgs_2285
tongue_pheno.1590	NK	RNASET2	0.0236	0.552986667	-0.304394568	3.74E-15	6.44E-14	tongue:k__Bacteria|p__Firmicutes|c__Bacilli|o__Lactobacillales|f__Aerococcaceae|g__Granulicatella|s__Granulicatella_elegans_mgs_2285
tongue_pheno.1590	NK	PILRB	0.0163	0.552986667	-0.378842418	1.99E-34	8.77E-33	tongue:k__Bacteria|p__Firmicutes|c__Bacilli|o__Lactobacillales|f__Aerococcaceae|g__Granulicatella|s__Granulicatella_elegans_mgs_2285
tongue_pheno.1590	NK	ISCA1	0.02248	0.552986667	-0.981989168	1.63E-118	5.85E-116	tongue:k__Bacteria|p__Firmicutes|c__Bacilli|o__Lactobacillales|f__Aerococcaceae|g__Granulicatella|s__Granulicatella_elegans_mgs_2285
tongue_pheno.1590	NK	HBB	0.019607	0.552986667	533.0391697	3.49E-46	2.36E-44	tongue:k__Bacteria|p__Firmicutes|c__Bacilli|o__Lactobacillales|f__Aerococcaceae|g__Granulicatella|s__Granulicatella_elegans_mgs_2285
tongue_pheno.1590	NK	ATP5S	0.0478	0.651951923	-0.278190403	1.38E-12	2.00E-11	tongue:k__Bacteria|p__Firmicutes|c__Bacilli|o__Lactobacillales|f__Aerococcaceae|g__Granulicatella|s__Granulicatella_elegans_mgs_2285
tongue_pheno.1590	NK	PIGT	0.0319	0.566840233	-0.661879287	1.33E-94	2.91E-92	tongue:k__Bacteria|p__Firmicutes|c__Bacilli|o__Lactobacillales|f__Aerococcaceae|g__Granulicatella|s__Granulicatella_elegans_mgs_2285
tongue_pheno.1590	NK	FAM118A	0.01609	0.552986667	-0.341395882	5.25E-51	4.20E-49	tongue:k__Bacteria|p__Firmicutes|c__Bacilli|o__Lactobacillales|f__Aerococcaceae|g__Granulicatella|s__Granulicatella_elegans_mgs_2285
tongue_pheno.1590	Prolif	CD53	0.04169	0.771660377	11.28135014	0.00881642	0.045543019	tongue:k__Bacteria|p__Firmicutes|c__Bacilli|o__Lactobacillales|f__Aerococcaceae|g__Granulicatella|s__Granulicatella_elegans_mgs_2285
tongue_pheno.1590	Prolif	MAN2A1	0.0112	0.4732	-0.319726239	0.000295555	0.001944362	tongue:k__Bacteria|p__Firmicutes|c__Bacilli|o__Lactobacillales|f__Aerococcaceae|g__Granulicatella|s__Granulicatella_elegans_mgs_2285
tongue_pheno.1590	Prolif	NFAT5	0.01099	0.4732	-1.454646744	4.51E-06	3.65E-05	tongue:k__Bacteria|p__Firmicutes|c__Bacilli|o__Lactobacillales|f__Aerococcaceae|g__Granulicatella|s__Granulicatella_elegans_mgs_2285
tongue_pheno.1590	Prolif	ASCC2	0.00581	0.455378182	-0.260644786	0.002488436	0.013993735	tongue:k__Bacteria|p__Firmicutes|c__Bacilli|o__Lactobacillales|f__Aerococcaceae|g__Granulicatella|s__Granulicatella_elegans_mgs_2285
tongue_pheno.1590	Prolif	FAM118A	0.01027	0.4732	-0.952832515	2.92E-08	2.93E-07	tongue:k__Bacteria|p__Firmicutes|c__Bacilli|o__Lactobacillales|f__Aerococcaceae|g__Granulicatella|s__Granulicatella_elegans_mgs_2285
tongue_pheno.1595	CD8+T effector	GBP4	0.0239	0.94428	2.15892271	2.18E-14	3.56E-13	tongue:k__Bacteria|p__Firmicutes|c__Clostridia|o__Lachnospirales|f__Lachnospiraceae|g__Catonella|s__unclassified_mgs_1428
tongue_pheno.1595	CD8+T effector	HMGN2	0.0199	0.94428	-0.559101518	2.61E-12	3.69E-11	tongue:k__Bacteria|p__Firmicutes|c__Clostridia|o__Lachnospirales|f__Lachnospiraceae|g__Catonella|s__unclassified_mgs_1428
tongue_pheno.1595	CD8+T effector	LYAR	0.00193	0.800808	-0.551886296	1.60E-30	6.01E-29	tongue:k__Bacteria|p__Firmicutes|c__Clostridia|o__Lachnospirales|f__Lachnospiraceae|g__Catonella|s__unclassified_mgs_1428
tongue_pheno.1595	CD8+T effector	DIP2A	0.00509	0.800808	0.367050352	0.000332239	0.002168158	tongue:k__Bacteria|p__Firmicutes|c__Clostridia|o__Lachnospirales|f__Lachnospiraceae|g__Catonella|s__unclassified_mgs_1428
tongue_pheno.1595	NKT	GNLY	0.01487	0.811576	-7.414230831	0.000367904	0.00237492	tongue:k__Bacteria|p__Firmicutes|c__Clostridia|o__Lachnospirales|f__Lachnospiraceae|g__Catonella|s__unclassified_mgs_1428
tongue_pheno.1595	NKT	SPON2	0.00329	0.6611775	2.162527752	6.09E-10	7.46E-09	tongue:k__Bacteria|p__Firmicutes|c__Clostridia|o__Lachnospirales|f__Lachnospiraceae|g__Catonella|s__unclassified_mgs_1428
tongue_pheno.1595	NKT	F2R	0.02478	0.811576	-0.516656484	0.00128698	0.007640747	tongue:k__Bacteria|p__Firmicutes|c__Clostridia|o__Lachnospirales|f__Lachnospiraceae|g__Catonella|s__unclassified_mgs_1428
tongue_pheno.1595	NKT	TMEM173	0.03945	0.811576	0.283037595	0.000510709	0.003233768	tongue:k__Bacteria|p__Firmicutes|c__Clostridia|o__Lachnospirales|f__Lachnospiraceae|g__Catonella|s__unclassified_mgs_1428
tongue_pheno.1595	NKT	PDE7A	0.01417	0.811576	-0.565734015	2.35E-14	3.80E-13	tongue:k__Bacteria|p__Firmicutes|c__Clostridia|o__Lachnospirales|f__Lachnospiraceae|g__Catonella|s__unclassified_mgs_1428
tongue_pheno.1595	NKT	CD300A	0.04555	0.811576	-0.523803189	0.000460651	0.002935503	tongue:k__Bacteria|p__Firmicutes|c__Clostridia|o__Lachnospirales|f__Lachnospiraceae|g__Catonella|s__unclassified_mgs_1428
tongue_pheno.1595	NKT	FBXO7	0.0305	0.811576	0.996489554	0.000142206	0.000968275	tongue:k__Bacteria|p__Firmicutes|c__Clostridia|o__Lachnospirales|f__Lachnospiraceae|g__Catonella|s__unclassified_mgs_1428
tongue_pheno.1595	NK	ANXA6	0.00429	0.933165	-1.293668941	1.77E-36	8.27E-35	tongue:k__Bacteria|p__Firmicutes|c__Clostridia|o__Lachnospirales|f__Lachnospiraceae|g__Catonella|s__unclassified_mgs_1428
tongue_pheno.1595	NK	TERF1	0.0328	0.946338462	-0.752247793	2.57E-45	1.64E-43	tongue:k__Bacteria|p__Firmicutes|c__Clostridia|o__Lachnospirales|f__Lachnospiraceae|g__Catonella|s__unclassified_mgs_1428
tongue_pheno.1595	NK	EID1	0.0319	0.946338462	-0.418433408	6.00E-18	1.28E-16	tongue:k__Bacteria|p__Firmicutes|c__Clostridia|o__Lachnospirales|f__Lachnospiraceae|g__Catonella|s__unclassified_mgs_1428
tongue_pheno.1595	NK	ILF3	0.0326	0.946338462	-0.447860481	1.62E-32	6.63E-31	tongue:k__Bacteria|p__Firmicutes|c__Clostridia|o__Lachnospirales|f__Lachnospiraceae|g__Catonella|s__unclassified_mgs_1428
tongue_pheno.1595	NK	BTG3	0.0486	0.97161	-1.012646005	1.02E-156	7.05E-154	tongue:k__Bacteria|p__Firmicutes|c__Clostridia|o__Lachnospirales|f__Lachnospiraceae|g__Catonella|s__unclassified_mgs_1428
tongue_pheno.1595	NK	PRMT2	0.0335	0.946338462	-1.315783453	3.07E-11	4.05E-10	tongue:k__Bacteria|p__Firmicutes|c__Clostridia|o__Lachnospirales|f__Lachnospiraceae|g__Catonella|s__unclassified_mgs_1428
tongue_pheno.1595	NK	S100B	0.0346	0.946338462	-15.17497159	2.56E-17	5.07E-16	tongue:k__Bacteria|p__Firmicutes|c__Clostridia|o__Lachnospirales|f__Lachnospiraceae|g__Catonella|s__unclassified_mgs_1428
tongue_pheno.1595	NK	MIF	0.0352	0.946338462	4.884167596	2.21E-88	4.30E-86	tongue:k__Bacteria|p__Firmicutes|c__Clostridia|o__Lachnospirales|f__Lachnospiraceae|g__Catonella|s__unclassified_mgs_1428
tongue_pheno.1595	Prolif	RLF	0.000234	0.079092	-0.253736745	2.78E-06	2.29E-05	tongue:k__Bacteria|p__Firmicutes|c__Clostridia|o__Lachnospirales|f__Lachnospiraceae|g__Catonella|s__unclassified_mgs_1428
tongue_pheno.1595	Prolif	KPNA4	0.0182	0.694402222	-0.76763236	5.29E-09	5.82E-08	tongue:k__Bacteria|p__Firmicutes|c__Clostridia|o__Lachnospirales|f__Lachnospiraceae|g__Catonella|s__unclassified_mgs_1428
tongue_pheno.1595	Prolif	NFAT5	0.0063	0.53235	-1.454646744	4.51E-06	3.65E-05	tongue:k__Bacteria|p__Firmicutes|c__Clostridia|o__Lachnospirales|f__Lachnospiraceae|g__Catonella|s__unclassified_mgs_1428
tongue_pheno.1604	NKT	GNLY	0.000597	0.3967065	-7.414230831	0.000367904	0.00237492	tongue:k__Bacteria|p__Fusobacteriota|c__Fusobacteriia|o__Fusobacteriales|f__Fusobacteriaceae|g__Fusobacterium|s__unclassified_mgs_2195
tongue_pheno.1604	NKT	CNOT6L	0.0412	0.909036	1.213785653	1.08E-27	3.79E-26	tongue:k__Bacteria|p__Fusobacteriota|c__Fusobacteriia|o__Fusobacteriales|f__Fusobacteriaceae|g__Fusobacterium|s__unclassified_mgs_2195
tongue_pheno.1604	NKT	MYOM2	0.0475	0.909036	-3.291664283	0.005816664	0.030648819	tongue:k__Bacteria|p__Fusobacteriota|c__Fusobacteriia|o__Fusobacteriales|f__Fusobacteriaceae|g__Fusobacterium|s__unclassified_mgs_2195
tongue_pheno.1604	NKT	AP1G1	0.0179	0.909036	-0.306432671	9.57E-05	0.000661332	tongue:k__Bacteria|p__Fusobacteriota|c__Fusobacteriia|o__Fusobacteriales|f__Fusobacteriaceae|g__Fusobacterium|s__unclassified_mgs_2195
tongue_pheno.1604	NKT	SMDT1	0.0037	0.546366667	0.720067191	3.38E-05	0.000252514	tongue:k__Bacteria|p__Fusobacteriota|c__Fusobacteriia|o__Fusobacteriales|f__Fusobacteriaceae|g__Fusobacterium|s__unclassified_mgs_2195
tongue_pheno.1604	NK	DHX9	0.0206	0.866007231	-0.368797902	3.53E-29	1.28E-27	tongue:k__Bacteria|p__Fusobacteriota|c__Fusobacteriia|o__Fusobacteriales|f__Fusobacteriaceae|g__Fusobacterium|s__unclassified_mgs_2195
tongue_pheno.1604	NK	CYC1	0.0227	0.866007231	-0.464946297	1.17E-15	2.11E-14	tongue:k__Bacteria|p__Fusobacteriota|c__Fusobacteriia|o__Fusobacteriales|f__Fusobacteriaceae|g__Fusobacterium|s__unclassified_mgs_2195
tongue_pheno.1604	NK	MYOM2	0.0291	0.866007231	-4.835830898	1.11E-27	3.81E-26	tongue:k__Bacteria|p__Fusobacteriota|c__Fusobacteriia|o__Fusobacteriales|f__Fusobacteriaceae|g__Fusobacterium|s__unclassified_mgs_2195
tongue_pheno.1604	NK	ATP5S	0.00195	0.45435	-0.278190403	1.38E-12	2.00E-11	tongue:k__Bacteria|p__Fusobacteriota|c__Fusobacteriia|o__Fusobacteriales|f__Fusobacteriaceae|g__Fusobacterium|s__unclassified_mgs_2195
tongue_pheno.1604	Prolif	LAP3	0.0239	0.970288722	0.290132884	0.004209445	0.022674237	tongue:k__Bacteria|p__Fusobacteriota|c__Fusobacteriia|o__Fusobacteriales|f__Fusobacteriaceae|g__Fusobacterium|s__unclassified_mgs_2195
tongue_pheno.1604	Prolif	C17orf49	0.00835	0.970288722	-0.381220613	0.000453935	0.002900968	tongue:k__Bacteria|p__Fusobacteriota|c__Fusobacteriia|o__Fusobacteriales|f__Fusobacteriaceae|g__Fusobacterium|s__unclassified_mgs_2195
tongue_pheno.1618	Prolif	PI4KB	0.02939	0.956057143	-0.339989066	0.000278026	0.00184123	tongue:k__Bacteria|p__Proteobacteria|c__Gammaproteobacteria|o__Burkholderiales|f__Neisseriaceae|g__Neisseria|s__Neisseria_sp000186165_mgs_1395
tongue_pheno.1618	Prolif	IRF1	0.02663	0.956057143	-32.5639162	2.64E-12	3.71E-11	tongue:k__Bacteria|p__Proteobacteria|c__Gammaproteobacteria|o__Burkholderiales|f__Neisseriaceae|g__Neisseria|s__Neisseria_sp000186165_mgs_1395
tongue_pheno.1618	Prolif	USP47	0.037951	0.97344	-0.661586054	0.000390904	0.002514319	tongue:k__Bacteria|p__Proteobacteria|c__Gammaproteobacteria|o__Burkholderiales|f__Neisseriaceae|g__Neisseria|s__Neisseria_sp000186165_mgs_1395
tongue_pheno.1618	Prolif	ASCC2	0.00128	0.269273333	-0.260644786	0.002488436	0.013993735	tongue:k__Bacteria|p__Proteobacteria|c__Gammaproteobacteria|o__Burkholderiales|f__Neisseriaceae|g__Neisseria|s__Neisseria_sp000186165_mgs_1395
tongue_pheno.1624	Prolif	PPP6R3	0.03583	0.862089888	-1.084947833	3.90E-07	3.54E-06	tongue:k__Bacteria|p__Campylobacterota|c__Campylobacteria|o__Campylobacterales|f__Campylobacteraceae|g__Campylobacter_A|s__unclassified_mgs_1144
tongue_pheno.1624	Prolif	NFAT5	0.0255	0.862089888	-1.454646744	4.51E-06	3.65E-05	tongue:k__Bacteria|p__Campylobacterota|c__Campylobacteria|o__Campylobacterales|f__Campylobacteraceae|g__Campylobacter_A|s__unclassified_mgs_1144
tongue_pheno.163	Prolif	TNFRSF1B	0.04877	0.819829787	1.026571377	1.30E-06	1.12E-05	tongue:k__Bacteria|p__Firmicutes|c__Negativicutes|o__Veillonellales|f__Veillonellaceae|g__Veillonella|s__unclassified_mgs_2905
tongue_pheno.163	Prolif	DAP	0.0148	0.747576471	6.200563033	5.05E-05	0.000365393	tongue:k__Bacteria|p__Firmicutes|c__Negativicutes|o__Veillonellales|f__Veillonellaceae|g__Veillonella|s__unclassified_mgs_2905
tongue_pheno.163	Prolif	UBE2G2	0.0257	0.747576471	-0.544693799	0.006858653	0.035969736	tongue:k__Bacteria|p__Firmicutes|c__Negativicutes|o__Veillonellales|f__Veillonellaceae|g__Veillonella|s__unclassified_mgs_2905
tongue_pheno.1803	NKT	RASA2	0.002446	0.5284104	-0.306361214	0.000337074	0.002186948	tongue:k__Bacteria|p__Bacteroidota|c__Bacteroidia|o__Bacteroidales|f__Porphyromonadaceae|g__Porphyromonas|s__unclassified_mgs_43
tongue_pheno.1803	NKT	CEP78	0.0474	0.944150422	-1.091187374	7.01E-07	6.20E-06	tongue:k__Bacteria|p__Bacteroidota|c__Bacteroidia|o__Bacteroidales|f__Porphyromonadaceae|g__Porphyromonas|s__unclassified_mgs_43
tongue_pheno.1829	Prolif	TNFRSF1B	0.00969	0.88151954	1.026571377	1.30E-06	1.12E-05	tongue:k__Bacteria|p__Fusobacteriota|c__Fusobacteriia|o__Fusobacteriales|f__Leptotrichiaceae|g__Leptotrichia_A
tongue_pheno.1829	Prolif	ZNF281	0.0407	0.88151954	-0.396602769	0.001592918	0.009370044	tongue:k__Bacteria|p__Fusobacteriota|c__Fusobacteriia|o__Fusobacteriales|f__Leptotrichiaceae|g__Leptotrichia_A
tongue_pheno.1829	Prolif	MCM6	0.0486	0.88151954	-0.912862405	0.000823439	0.005087922	tongue:k__Bacteria|p__Fusobacteriota|c__Fusobacteriia|o__Fusobacteriales|f__Leptotrichiaceae|g__Leptotrichia_A
tongue_pheno.1829	Prolif	CNOT6L	0.038	0.88151954	-4.869342717	2.92E-13	4.47E-12	tongue:k__Bacteria|p__Fusobacteriota|c__Fusobacteriia|o__Fusobacteriales|f__Leptotrichiaceae|g__Leptotrichia_A
tongue_pheno.1829	Prolif	HDDC3	0.0341	0.88151954	0.638091161	0.001702084	0.009959809	tongue:k__Bacteria|p__Fusobacteriota|c__Fusobacteriia|o__Fusobacteriales|f__Leptotrichiaceae|g__Leptotrichia_A
tongue_pheno.1829	Prolif	EIF5A	0.0338	0.88151954	-8.039951381	0.003738707	0.020334475	tongue:k__Bacteria|p__Fusobacteriota|c__Fusobacteriia|o__Fusobacteriales|f__Leptotrichiaceae|g__Leptotrichia_A
tongue_pheno.1975	CD16+Monocyte	C1orf162	0.01704	0.990903382	20.02150206	9.80E-06	7.59E-05	tongue:k__Bacteria|p__Firmicutes|c__Clostridia|o__Lachnospirales|f__Lachnospiraceae|g__Lachnoanaerobaculum|s__Lachnoanaerobaculum_sp000296385_mgs_3102
tongue_pheno.1975	CD16+Monocyte	SNIP1	0.02675	0.990903382	-0.35104596	2.28E-10	2.84E-09	tongue:k__Bacteria|p__Firmicutes|c__Clostridia|o__Lachnospirales|f__Lachnospiraceae|g__Lachnoanaerobaculum|s__Lachnoanaerobaculum_sp000296385_mgs_3102
tongue_pheno.1975	CD16+Monocyte	DOCK10	0.0434	0.990903382	-1.417303048	3.49E-18	7.59E-17	tongue:k__Bacteria|p__Firmicutes|c__Clostridia|o__Lachnospirales|f__Lachnospiraceae|g__Lachnoanaerobaculum|s__Lachnoanaerobaculum_sp000296385_mgs_3102
tongue_pheno.1975	CD16+Monocyte	LIMD1	0.0216	0.990903382	-0.740407043	1.55E-13	2.41E-12	tongue:k__Bacteria|p__Firmicutes|c__Clostridia|o__Lachnospirales|f__Lachnospiraceae|g__Lachnoanaerobaculum|s__Lachnoanaerobaculum_sp000296385_mgs_3102
tongue_pheno.1975	CD16+Monocyte	LSM1	0.0331	0.990903382	-0.791360621	2.87E-18	6.34E-17	tongue:k__Bacteria|p__Firmicutes|c__Clostridia|o__Lachnospirales|f__Lachnospiraceae|g__Lachnoanaerobaculum|s__Lachnoanaerobaculum_sp000296385_mgs_3102
tongue_pheno.1975	CD16+Monocyte	URM1	0.00355	0.60465	-0.526758033	5.80E-09	6.35E-08	tongue:k__Bacteria|p__Firmicutes|c__Clostridia|o__Lachnospirales|f__Lachnospiraceae|g__Lachnoanaerobaculum|s__Lachnoanaerobaculum_sp000296385_mgs_3102
tongue_pheno.1975	CD16+Monocyte	HEATR3	0.0103	0.963873	-0.618833587	2.47E-15	4.30E-14	tongue:k__Bacteria|p__Firmicutes|c__Clostridia|o__Lachnospirales|f__Lachnospiraceae|g__Lachnoanaerobaculum|s__Lachnoanaerobaculum_sp000296385_mgs_3102
tongue_pheno.1975	CD16+Monocyte	VSTM1	0.0452	0.990903382	-0.396280148	0.005493638	0.029100993	tongue:k__Bacteria|p__Firmicutes|c__Clostridia|o__Lachnospirales|f__Lachnospiraceae|g__Lachnoanaerobaculum|s__Lachnoanaerobaculum_sp000296385_mgs_3102
tongue_pheno.1975	cDC	COX7A2L	0.00641	0.688561905	-2.422616701	6.00E-13	9.00E-12	tongue:k__Bacteria|p__Firmicutes|c__Clostridia|o__Lachnospirales|f__Lachnospiraceae|g__Lachnoanaerobaculum|s__Lachnoanaerobaculum_sp000296385_mgs_3102
tongue_pheno.1975	cDC	UBE2B	0.03658	0.764292063	-2.021840367	1.93E-18	4.36E-17	tongue:k__Bacteria|p__Firmicutes|c__Clostridia|o__Lachnospirales|f__Lachnospiraceae|g__Lachnoanaerobaculum|s__Lachnoanaerobaculum_sp000296385_mgs_3102
tongue_pheno.1975	cDC	ZNF467	0.0403	0.764292063	-1.454343736	3.78E-05	0.000279479	tongue:k__Bacteria|p__Firmicutes|c__Clostridia|o__Lachnospirales|f__Lachnospiraceae|g__Lachnoanaerobaculum|s__Lachnoanaerobaculum_sp000296385_mgs_3102
tongue_pheno.1975	cDC	CTSB	0.032021	0.764292063	15.44721965	5.66E-07	5.05E-06	tongue:k__Bacteria|p__Firmicutes|c__Clostridia|o__Lachnospirales|f__Lachnospiraceae|g__Lachnoanaerobaculum|s__Lachnoanaerobaculum_sp000296385_mgs_3102
tongue_pheno.1975	cDC	GAB2	0.0197	0.688561905	-0.502226333	0.009163921	0.047283509	tongue:k__Bacteria|p__Firmicutes|c__Clostridia|o__Lachnospirales|f__Lachnospiraceae|g__Lachnoanaerobaculum|s__Lachnoanaerobaculum_sp000296385_mgs_3102
tongue_pheno.1975	cDC	LRR1	0.0293	0.764292063	-0.458715077	0.002275651	0.013009743	tongue:k__Bacteria|p__Firmicutes|c__Clostridia|o__Lachnospirales|f__Lachnospiraceae|g__Lachnoanaerobaculum|s__Lachnoanaerobaculum_sp000296385_mgs_3102
tongue_pheno.1975	cDC	SPNS1	0.000796	0.361862	-1.734248114	1.45E-08	1.51E-07	tongue:k__Bacteria|p__Firmicutes|c__Clostridia|o__Lachnospirales|f__Lachnospiraceae|g__Lachnoanaerobaculum|s__Lachnoanaerobaculum_sp000296385_mgs_3102
tongue_pheno.1975	cDC	CC2D1A	0.0184	0.688561905	-0.359938872	0.002396021	0.013602287	tongue:k__Bacteria|p__Firmicutes|c__Clostridia|o__Lachnospirales|f__Lachnospiraceae|g__Lachnoanaerobaculum|s__Lachnoanaerobaculum_sp000296385_mgs_3102
tongue_pheno.1975	cDC	SUMO3	0.0313	0.764292063	-5.459945155	7.55E-12	1.03E-10	tongue:k__Bacteria|p__Firmicutes|c__Clostridia|o__Lachnospirales|f__Lachnospiraceae|g__Lachnoanaerobaculum|s__Lachnoanaerobaculum_sp000296385_mgs_3102
tongue_pheno.1975	Prolif	CSTB	0.0476	0.936953712	-5.195913993	0.000282503	0.001866733	tongue:k__Bacteria|p__Firmicutes|c__Clostridia|o__Lachnospirales|f__Lachnospiraceae|g__Lachnoanaerobaculum|s__Lachnoanaerobaculum_sp000296385_mgs_3102
tongue_pheno.1996	Prolif	CREBRF	0.0113	0.5876	-1.308369524	1.61E-15	2.86E-14	tongue:k__Bacteria|p__Firmicutes|c__Negativicutes|o__Veillonellales|f__Dialisteraceae
tongue_pheno.1996	Prolif	MTHFD1	0.0391	0.85852	-0.832856748	4.13E-05	0.000304969	tongue:k__Bacteria|p__Firmicutes|c__Negativicutes|o__Veillonellales|f__Dialisteraceae
tongue_pheno.2004	Prolif	CREBRF	0.0437	0.933354386	-1.308369524	1.61E-15	2.86E-14	tongue:k__Bacteria|p__Firmicutes|c__Clostridia|o__Lachnospirales|f__Lachnospiraceae|g__Lachnoanaerobaculum|s__Lachnoanaerobaculum_sp000287675_mgs_3023
tongue_pheno.2004	Prolif	SLC15A4	0.00469	0.933354386	1.094931725	0.000564751	0.003555824	tongue:k__Bacteria|p__Firmicutes|c__Clostridia|o__Lachnospirales|f__Lachnospiraceae|g__Lachnoanaerobaculum|s__Lachnoanaerobaculum_sp000287675_mgs_3023
tongue_pheno.2024	Prolif	PI4KB	0.0448	0.9991	-0.339989066	0.000278026	0.00184123	tongue:k__Bacteria|p__Proteobacteria|c__Gammaproteobacteria|o__Burkholderiales|f__Neisseriaceae|g__Neisseria|s__Neisseria_sp000186165_mgs_3225
tongue_pheno.2024	Prolif	KPNA4	0.0179	0.8112	-0.76763236	5.29E-09	5.82E-08	tongue:k__Bacteria|p__Proteobacteria|c__Gammaproteobacteria|o__Burkholderiales|f__Neisseriaceae|g__Neisseria|s__Neisseria_sp000186165_mgs_3225
tongue_pheno.2024	Prolif	IRF1	0.02687	0.9991	-32.5639162	2.64E-12	3.71E-11	tongue:k__Bacteria|p__Proteobacteria|c__Gammaproteobacteria|o__Burkholderiales|f__Neisseriaceae|g__Neisseria|s__Neisseria_sp000186165_mgs_3225
tongue_pheno.2024	Prolif	AKAP8L	0.0406	0.9991	-0.588021599	2.02E-06	1.71E-05	tongue:k__Bacteria|p__Proteobacteria|c__Gammaproteobacteria|o__Burkholderiales|f__Neisseriaceae|g__Neisseria|s__Neisseria_sp000186165_mgs_3225
tongue_pheno.2024	Prolif	ASCC2	0.0029	0.54925	-0.260644786	0.002488436	0.013993735	tongue:k__Bacteria|p__Proteobacteria|c__Gammaproteobacteria|o__Burkholderiales|f__Neisseriaceae|g__Neisseria|s__Neisseria_sp000186165_mgs_3225
tongue_pheno.2026	cDC	MPC2	0.02377	0.887627907	-2.233766711	2.23E-15	3.90E-14	tongue:k__Bacteria|p__Firmicutes|c__Bacilli|o__Staphylococcales|f__Gemellaceae|g__Gemella|s__Gemella_sp002871655_mgs_708
tongue_pheno.2026	cDC	USF1	0.04238	0.887627907	-0.546436682	0.004389826	0.023589054	tongue:k__Bacteria|p__Firmicutes|c__Bacilli|o__Staphylococcales|f__Gemellaceae|g__Gemella|s__Gemella_sp002871655_mgs_708
tongue_pheno.2026	cDC	TLK1	0.0476	0.887627907	-0.396876772	0.00025675	0.001710455	tongue:k__Bacteria|p__Firmicutes|c__Bacilli|o__Staphylococcales|f__Gemellaceae|g__Gemella|s__Gemella_sp002871655_mgs_708
tongue_pheno.2026	cDC	TCTEX1D2	0.0291	0.887627907	0.712304419	0.00574958	0.030331069	tongue:k__Bacteria|p__Firmicutes|c__Bacilli|o__Staphylococcales|f__Gemellaceae|g__Gemella|s__Gemella_sp002871655_mgs_708
tongue_pheno.2026	cDC	RNASET2	0.0158	0.887627907	-8.761614031	7.86E-16	1.43E-14	tongue:k__Bacteria|p__Firmicutes|c__Bacilli|o__Staphylococcales|f__Gemellaceae|g__Gemella|s__Gemella_sp002871655_mgs_708
tongue_pheno.2026	cDC	MED4	0.0489	0.887627907	-2.284321053	1.83E-09	2.12E-08	tongue:k__Bacteria|p__Firmicutes|c__Bacilli|o__Staphylococcales|f__Gemellaceae|g__Gemella|s__Gemella_sp002871655_mgs_708
tongue_pheno.2026	cDC	KDM6B	0.044878	0.887627907	-2.400205129	4.13E-26	1.34E-24	tongue:k__Bacteria|p__Firmicutes|c__Bacilli|o__Staphylococcales|f__Gemellaceae|g__Gemella|s__Gemella_sp002871655_mgs_708
tongue_pheno.2026	cDC	SPATA20	0.000261	0.191574	-0.679883377	2.61E-05	0.00019642	tongue:k__Bacteria|p__Firmicutes|c__Bacilli|o__Staphylococcales|f__Gemellaceae|g__Gemella|s__Gemella_sp002871655_mgs_708
tongue_pheno.2026	cDC	RBM38	0.0318	0.887627907	-1.791448859	1.38E-12	2.00E-11	tongue:k__Bacteria|p__Firmicutes|c__Bacilli|o__Staphylococcales|f__Gemellaceae|g__Gemella|s__Gemella_sp002871655_mgs_708
tongue_pheno.2046	CD8+T effector	RCSD1	0.04426	0.737136842	0.761180912	1.05E-21	2.76E-20	tongue:k__Bacteria|p__Firmicutes|c__Bacilli|o__Lactobacillales|f__Streptococcaceae|g__Streptococcus|s__unclassified_mgs_233
tongue_pheno.2046	CD8+T effector	LYAR	0.0343	0.737136842	-0.551886296	1.60E-30	6.01E-29	tongue:k__Bacteria|p__Firmicutes|c__Bacilli|o__Lactobacillales|f__Streptococcaceae|g__Streptococcus|s__unclassified_mgs_233
tongue_pheno.2046	CD8+T effector	MED10	0.01451	0.737136842	-0.929520703	2.13E-51	1.72E-49	tongue:k__Bacteria|p__Firmicutes|c__Bacilli|o__Lactobacillales|f__Streptococcaceae|g__Streptococcus|s__unclassified_mgs_233
tongue_pheno.2046	CD8+T effector	DIP2A	0.000861	0.315126	0.367050352	0.000332239	0.002168158	tongue:k__Bacteria|p__Firmicutes|c__Bacilli|o__Lactobacillales|f__Streptococcaceae|g__Streptococcus|s__unclassified_mgs_233
tongue_pheno.2046	NKT	PAFAH2	0.025	0.947047561	-0.328888367	2.14E-07	2.02E-06	tongue:k__Bacteria|p__Firmicutes|c__Bacilli|o__Lactobacillales|f__Streptococcaceae|g__Streptococcus|s__unclassified_mgs_233
tongue_pheno.2046	NKT	RASA2	0.0126	0.916551724	-0.306361214	0.000337074	0.002186948	tongue:k__Bacteria|p__Firmicutes|c__Bacilli|o__Lactobacillales|f__Streptococcaceae|g__Streptococcus|s__unclassified_mgs_233
tongue_pheno.2046	NKT	F2R	0.03141	0.947047561	-0.516656484	0.00128698	0.007640747	tongue:k__Bacteria|p__Firmicutes|c__Bacilli|o__Lactobacillales|f__Streptococcaceae|g__Streptococcus|s__unclassified_mgs_233
tongue_pheno.2046	NKT	UBE2H	0.0338	0.947047561	-1.04679658	0.000648368	0.004034037	tongue:k__Bacteria|p__Firmicutes|c__Bacilli|o__Lactobacillales|f__Streptococcaceae|g__Streptococcus|s__unclassified_mgs_233
tongue_pheno.2046	NKT	CORO1B	0.0397	0.947047561	1.29487456	7.31E-08	7.16E-07	tongue:k__Bacteria|p__Firmicutes|c__Bacilli|o__Lactobacillales|f__Streptococcaceae|g__Streptococcus|s__unclassified_mgs_233
tongue_pheno.2046	NKT	LAIR2	0.02418	0.947047561	0.469792574	0.000464146	0.002953569	tongue:k__Bacteria|p__Firmicutes|c__Bacilli|o__Lactobacillales|f__Streptococcaceae|g__Streptococcus|s__unclassified_mgs_233
tongue_pheno.2046	NK	PRPF38B	0.0468	0.905205	-1.228806067	4.36E-117	1.35E-114	tongue:k__Bacteria|p__Firmicutes|c__Bacilli|o__Lactobacillales|f__Streptococcaceae|g__Streptococcus|s__unclassified_mgs_233
tongue_pheno.2046	NK	VMP1	0.00814	0.716475	-0.433265902	8.45E-50	6.14E-48	tongue:k__Bacteria|p__Firmicutes|c__Bacilli|o__Lactobacillales|f__Streptococcaceae|g__Streptococcus|s__unclassified_mgs_233
tongue_pheno.2046	NK	PRMT2	0.0104	0.716475	-1.315783453	3.07E-11	4.05E-10	tongue:k__Bacteria|p__Firmicutes|c__Bacilli|o__Lactobacillales|f__Streptococcaceae|g__Streptococcus|s__unclassified_mgs_233
tongue_pheno.2046	NK	S100B	0.0115	0.716475	-15.17497159	2.56E-17	5.07E-16	tongue:k__Bacteria|p__Firmicutes|c__Bacilli|o__Lactobacillales|f__Streptococcaceae|g__Streptococcus|s__unclassified_mgs_233
tongue_pheno.2046	Prolif	SHMT1	0.0292	0.80987451	-0.466994538	9.36E-05	0.000647954	tongue:k__Bacteria|p__Firmicutes|c__Bacilli|o__Lactobacillales|f__Streptococcaceae|g__Streptococcus|s__unclassified_mgs_233
tongue_pheno.2046	Prolif	ASCC2	0.0232	0.746819048	-0.260644786	0.002488436	0.013993735	tongue:k__Bacteria|p__Firmicutes|c__Bacilli|o__Lactobacillales|f__Streptococcaceae|g__Streptococcus|s__unclassified_mgs_233
tongue_pheno.2094	CD8+T effector	GBP4	0.01456	0.726369231	2.15892271	2.18E-14	3.56E-13	tongue:k__Bacteria|p__Firmicutes|c__Bacilli|o__Lactobacillales|f__Streptococcaceae|g__Streptococcus|s__unclassified_mgs_2764
tongue_pheno.2094	CD8+T effector	PPP1CA	0.0174	0.726369231	1.924095742	1.39E-17	2.85E-16	tongue:k__Bacteria|p__Firmicutes|c__Bacilli|o__Lactobacillales|f__Streptococcaceae|g__Streptococcus|s__unclassified_mgs_2764
tongue_pheno.2094	CD8+T effector	FAM214A	0.022	0.726369231	-0.399790962	1.74E-39	8.70E-38	tongue:k__Bacteria|p__Firmicutes|c__Bacilli|o__Lactobacillales|f__Streptococcaceae|g__Streptococcus|s__unclassified_mgs_2764
tongue_pheno.2094	CD8+T effector	DIP2A	0.02465	0.726369231	0.367050352	0.000332239	0.002168158	tongue:k__Bacteria|p__Firmicutes|c__Bacilli|o__Lactobacillales|f__Streptococcaceae|g__Streptococcus|s__unclassified_mgs_2764
tongue_pheno.2094	CD8+T effector	SMDT1	0.048	0.844027826	-0.409445304	1.62E-09	1.88E-08	tongue:k__Bacteria|p__Firmicutes|c__Bacilli|o__Lactobacillales|f__Streptococcaceae|g__Streptococcus|s__unclassified_mgs_2764
tongue_pheno.2094	NK	DHX9	0.0277	0.971110714	-0.368797902	3.53E-29	1.28E-27	tongue:k__Bacteria|p__Firmicutes|c__Bacilli|o__Lactobacillales|f__Streptococcaceae|g__Streptococcus|s__unclassified_mgs_2764
tongue_pheno.2094	NK	NECAP2	0.0324	0.971110714	-0.363490374	6.88E-58	6.48E-56	tongue:k__Bacteria|p__Firmicutes|c__Bacilli|o__Lactobacillales|f__Streptococcaceae|g__Streptococcus|s__unclassified_mgs_2764
tongue_pheno.2094	NK	RNASET2	0.03105	0.971110714	-0.304394568	3.74E-15	6.44E-14	tongue:k__Bacteria|p__Firmicutes|c__Bacilli|o__Lactobacillales|f__Streptococcaceae|g__Streptococcus|s__unclassified_mgs_2764
tongue_pheno.2094	NK	PILRB	0.04561	0.971110714	-0.378842418	1.99E-34	8.77E-33	tongue:k__Bacteria|p__Firmicutes|c__Bacilli|o__Lactobacillales|f__Streptococcaceae|g__Streptococcus|s__unclassified_mgs_2764
tongue_pheno.2094	NK	VMP1	0.0195	0.971110714	-0.433265902	8.45E-50	6.14E-48	tongue:k__Bacteria|p__Firmicutes|c__Bacilli|o__Lactobacillales|f__Streptococcaceae|g__Streptococcus|s__unclassified_mgs_2764
tongue_pheno.2094	NK	JOSD1	0.0108	0.971110714	-1.352397966	1.33E-185	1.32E-182	tongue:k__Bacteria|p__Firmicutes|c__Bacilli|o__Lactobacillales|f__Streptococcaceae|g__Streptococcus|s__unclassified_mgs_2764
tongue_pheno.2094	NK	MIF	0.034	0.971110714	4.884167596	2.21E-88	4.30E-86	tongue:k__Bacteria|p__Firmicutes|c__Bacilli|o__Lactobacillales|f__Streptococcaceae|g__Streptococcus|s__unclassified_mgs_2764
tongue_pheno.2094	Prolif	TNFRSF1B	0.04054	0.938206061	1.026571377	1.30E-06	1.12E-05	tongue:k__Bacteria|p__Firmicutes|c__Bacilli|o__Lactobacillales|f__Streptococcaceae|g__Streptococcus|s__unclassified_mgs_2764
tongue_pheno.2094	Prolif	NDUFB8	0.0295	0.906454545	-1.756213977	2.50E-08	2.55E-07	tongue:k__Bacteria|p__Firmicutes|c__Bacilli|o__Lactobacillales|f__Streptococcaceae|g__Streptococcus|s__unclassified_mgs_2764
tongue_pheno.2094	Prolif	RASA3	0.038	0.938206061	-0.615076359	0.000504288	0.003195371	tongue:k__Bacteria|p__Firmicutes|c__Bacilli|o__Lactobacillales|f__Streptococcaceae|g__Streptococcus|s__unclassified_mgs_2764
tongue_pheno.2166	CD8+T effector	GBP4	0.03006	0.773828571	2.15892271	2.18E-14	3.56E-13	tongue:k__Bacteria|p__Campylobacterota|c__Campylobacteria|o__Campylobacterales|f__Campylobacteraceae|g__Campylobacter_A|s__unclassified_mgs_2155
tongue_pheno.2166	CD8+T effector	POLE3	0.02432	0.773828571	-0.360326895	9.96E-23	2.73E-21	tongue:k__Bacteria|p__Campylobacterota|c__Campylobacteria|o__Campylobacterales|f__Campylobacteraceae|g__Campylobacter_A|s__unclassified_mgs_2155
tongue_pheno.2166	CD8+T effector	RSRC2	0.04254	0.798443077	-4.018700941	5.14E-108	1.39E-105	tongue:k__Bacteria|p__Campylobacterota|c__Campylobacteria|o__Campylobacterales|f__Campylobacteraceae|g__Campylobacter_A|s__unclassified_mgs_2155
tongue_pheno.2166	CD8+T effector	ARRB2	0.0163	0.662866667	-0.354150936	2.20E-07	2.06E-06	tongue:k__Bacteria|p__Campylobacterota|c__Campylobacteria|o__Campylobacterales|f__Campylobacteraceae|g__Campylobacter_A|s__unclassified_mgs_2155
tongue_pheno.2166	NKT	CNOT6L	0.0495	0.945371134	1.213785653	1.08E-27	3.79E-26	tongue:k__Bacteria|p__Campylobacterota|c__Campylobacteria|o__Campylobacterales|f__Campylobacteraceae|g__Campylobacter_A|s__unclassified_mgs_2155
tongue_pheno.2166	NKT	PILRB	0.0311	0.945371134	-0.326551945	1.20E-09	1.44E-08	tongue:k__Bacteria|p__Campylobacterota|c__Campylobacteria|o__Campylobacterales|f__Campylobacteraceae|g__Campylobacter_A|s__unclassified_mgs_2155
tongue_pheno.2166	NKT	SAMD9L	0.0372	0.945371134	6.033663671	0.004260625	0.022922317	tongue:k__Bacteria|p__Campylobacterota|c__Campylobacteria|o__Campylobacterales|f__Campylobacteraceae|g__Campylobacter_A|s__unclassified_mgs_2155
tongue_pheno.2166	NKT	NDUFA12	0.0281	0.945371134	0.36099142	0.000271894	0.001803287	tongue:k__Bacteria|p__Campylobacterota|c__Campylobacteria|o__Campylobacterales|f__Campylobacteraceae|g__Campylobacter_A|s__unclassified_mgs_2155
tongue_pheno.2166	NK	SETD2	0.01443	0.480312857	-0.702754702	9.37E-40	4.76E-38	tongue:k__Bacteria|p__Campylobacterota|c__Campylobacteria|o__Campylobacterales|f__Campylobacteraceae|g__Campylobacter_A|s__unclassified_mgs_2155
tongue_pheno.2166	NK	RNASET2	0.0407	0.677364286	-0.304394568	3.74E-15	6.44E-14	tongue:k__Bacteria|p__Campylobacterota|c__Campylobacteria|o__Campylobacterales|f__Campylobacteraceae|g__Campylobacter_A|s__unclassified_mgs_2155
tongue_pheno.2166	NK	MYOM2	0.01647	0.523296818	-4.835830898	1.11E-27	3.81E-26	tongue:k__Bacteria|p__Campylobacterota|c__Campylobacteria|o__Campylobacterales|f__Campylobacteraceae|g__Campylobacter_A|s__unclassified_mgs_2155
tongue_pheno.2166	NK	NMRK1	0.033	0.64075	-0.305630343	1.59E-10	2.02E-09	tongue:k__Bacteria|p__Campylobacterota|c__Campylobacteria|o__Campylobacterales|f__Campylobacteraceae|g__Campylobacter_A|s__unclassified_mgs_2155
tongue_pheno.2166	NK	KLRC2	0.02621	0.590993226	-0.645579639	7.05E-25	2.09E-23	tongue:k__Bacteria|p__Campylobacterota|c__Campylobacteria|o__Campylobacterales|f__Campylobacteraceae|g__Campylobacter_A|s__unclassified_mgs_2155
tongue_pheno.2166	NK	GZMH	0.00605	0.348266471	12.54910518	2.69E-39	1.31E-37	tongue:k__Bacteria|p__Campylobacterota|c__Campylobacteria|o__Campylobacterales|f__Campylobacteraceae|g__Campylobacter_A|s__unclassified_mgs_2155
tongue_pheno.2166	NK	EID1	0.0192	0.556611111	-0.418433408	6.00E-18	1.28E-16	tongue:k__Bacteria|p__Campylobacterota|c__Campylobacteria|o__Campylobacterales|f__Campylobacteraceae|g__Campylobacter_A|s__unclassified_mgs_2155
tongue_pheno.2166	NK	DSTN	0.03422	0.6448275	-0.69496281	4.54E-83	7.67E-81	tongue:k__Bacteria|p__Campylobacterota|c__Campylobacteria|o__Campylobacterales|f__Campylobacteraceae|g__Campylobacter_A|s__unclassified_mgs_2155
tongue_pheno.2170	CD4+T effector	ZNF326	0.03153	0.975125402	-0.359580226	0.001746319	0.0102053	tongue:k__Bacteria|p__Bacteroidota|c__Bacteroidia|o__Bacteroidales|f__Bacteroidaceae|g__Prevotella|s__Prevotella_shahii_mgs_27
tongue_pheno.2170	CD4+T effector	FKBP5	0.00557	0.975125402	3.02593165	5.12E-13	7.70E-12	tongue:k__Bacteria|p__Bacteroidota|c__Bacteroidia|o__Bacteroidales|f__Bacteroidaceae|g__Prevotella|s__Prevotella_shahii_mgs_27
tongue_pheno.2170	CD4+T effector	COA3	0.02636	0.975125402	0.531927357	0.008345256	0.043258981	tongue:k__Bacteria|p__Bacteroidota|c__Bacteroidia|o__Bacteroidales|f__Bacteroidaceae|g__Prevotella|s__Prevotella_shahii_mgs_27
tongue_pheno.2170	NK	ITSN2	0.045584	0.869027027	-0.460099617	5.85E-43	3.25E-41	tongue:k__Bacteria|p__Bacteroidota|c__Bacteroidia|o__Bacteroidales|f__Bacteroidaceae|g__Prevotella|s__Prevotella_shahii_mgs_27
tongue_pheno.2170	NK	NSD1	0.01266	0.820875643	-0.32531046	1.35E-20	3.40E-19	tongue:k__Bacteria|p__Bacteroidota|c__Bacteroidia|o__Bacteroidales|f__Bacteroidaceae|g__Prevotella|s__Prevotella_shahii_mgs_27
tongue_pheno.2170	NK	VOPP1	0.046	0.869027027	-0.441320443	1.49E-57	1.38E-55	tongue:k__Bacteria|p__Bacteroidota|c__Bacteroidia|o__Bacteroidales|f__Bacteroidaceae|g__Prevotella|s__Prevotella_shahii_mgs_27
tongue_pheno.2170	NK	JMJD6	0.03931	0.869027027	-4.71351618	1.23E-272	5.49E-269	tongue:k__Bacteria|p__Bacteroidota|c__Bacteroidia|o__Bacteroidales|f__Bacteroidaceae|g__Prevotella|s__Prevotella_shahii_mgs_27
tongue_pheno.2170	NK	C19orf66	0.0164	0.820875643	-0.626952075	1.04E-45	6.76E-44	tongue:k__Bacteria|p__Bacteroidota|c__Bacteroidia|o__Bacteroidales|f__Bacteroidaceae|g__Prevotella|s__Prevotella_shahii_mgs_27
tongue_pheno.2170	Prolif	MED30	0.0498	0.907565579	-1.152485871	2.42E-06	2.03E-05	tongue:k__Bacteria|p__Bacteroidota|c__Bacteroidia|o__Bacteroidales|f__Bacteroidaceae|g__Prevotella|s__Prevotella_shahii_mgs_27
tongue_pheno.2170	Prolif	SLC15A4	0.0264	0.847414286	1.094931725	0.000564751	0.003555824	tongue:k__Bacteria|p__Bacteroidota|c__Bacteroidia|o__Bacteroidales|f__Bacteroidaceae|g__Prevotella|s__Prevotella_shahii_mgs_27
tongue_pheno.2170	Prolif	HDDC3	0.0116	0.822466667	0.638091161	0.001702084	0.009959809	tongue:k__Bacteria|p__Bacteroidota|c__Bacteroidia|o__Bacteroidales|f__Bacteroidaceae|g__Prevotella|s__Prevotella_shahii_mgs_27
tongue_pheno.2170	Prolif	HOXB2	0.0122	0.822466667	-0.253323596	0.001908047	0.01105654	tongue:k__Bacteria|p__Bacteroidota|c__Bacteroidia|o__Bacteroidales|f__Bacteroidaceae|g__Prevotella|s__Prevotella_shahii_mgs_27
tongue_pheno.224	CD16+Monocyte	ILF2	0.04375	0.896890909	-1.040531766	2.54E-22	6.88E-21	tongue:k__Bacteria|p__Bacteroidota|c__Bacteroidia|o__Bacteroidales|f__Bacteroidaceae|g__Prevotella|s__unclassified_mgs_1956
tongue_pheno.224	CD16+Monocyte	BDP1	0.00454	0.6583	-0.915655412	2.45E-06	2.04E-05	tongue:k__Bacteria|p__Bacteroidota|c__Bacteroidia|o__Bacteroidales|f__Bacteroidaceae|g__Prevotella|s__unclassified_mgs_1956
tongue_pheno.224	CD16+Monocyte	MSH3	0.02667	0.896890909	-0.303472327	0.000162753	0.001104816	tongue:k__Bacteria|p__Bacteroidota|c__Bacteroidia|o__Bacteroidales|f__Bacteroidaceae|g__Prevotella|s__unclassified_mgs_1956
tongue_pheno.224	CD16+Monocyte	HMBOX1	0.03537	0.896890909	-0.274123083	0.003926984	0.021229443	tongue:k__Bacteria|p__Bacteroidota|c__Bacteroidia|o__Bacteroidales|f__Bacteroidaceae|g__Prevotella|s__unclassified_mgs_1956
tongue_pheno.224	CD16+Monocyte	TMEM70	0.04921	0.896890909	3.703356179	1.51E-09	1.76E-08	tongue:k__Bacteria|p__Bacteroidota|c__Bacteroidia|o__Bacteroidales|f__Bacteroidaceae|g__Prevotella|s__unclassified_mgs_1956
tongue_pheno.224	CD16+Monocyte	UAP1L1	0.0166	0.875117647	-0.326072386	4.80E-06	3.87E-05	tongue:k__Bacteria|p__Bacteroidota|c__Bacteroidia|o__Bacteroidales|f__Bacteroidaceae|g__Prevotella|s__unclassified_mgs_1956
tongue_pheno.224	CD16+Monocyte	UBAP1	0.0332	0.896890909	-0.590381694	1.09E-13	1.70E-12	tongue:k__Bacteria|p__Bacteroidota|c__Bacteroidia|o__Bacteroidales|f__Bacteroidaceae|g__Prevotella|s__unclassified_mgs_1956
tongue_pheno.224	CD16+Monocyte	CARS2	0.0248	0.896890909	-0.709395353	3.19E-06	2.62E-05	tongue:k__Bacteria|p__Bacteroidota|c__Bacteroidia|o__Bacteroidales|f__Bacteroidaceae|g__Prevotella|s__unclassified_mgs_1956
tongue_pheno.224	CD16+Monocyte	VSTM1	0.00102	0.17748	-0.396280148	0.005493638	0.029100993	tongue:k__Bacteria|p__Bacteroidota|c__Bacteroidia|o__Bacteroidales|f__Bacteroidaceae|g__Prevotella|s__unclassified_mgs_1956
tongue_pheno.224	CD16+Monocyte	XBP1	2.00E-04	0.174	3.637128805	4.34E-15	7.40E-14	tongue:k__Bacteria|p__Bacteroidota|c__Bacteroidia|o__Bacteroidales|f__Bacteroidaceae|g__Prevotella|s__unclassified_mgs_1956
tongue_pheno.224	cDC	SFT2D3	0.0315	0.97752107	-0.719493664	0.00018604	0.001259075	tongue:k__Bacteria|p__Bacteroidota|c__Bacteroidia|o__Bacteroidales|f__Bacteroidaceae|g__Prevotella|s__unclassified_mgs_1956
tongue_pheno.224	cDC	COX6C	0.0143	0.97752107	-5.307142002	3.30E-16	6.16E-15	tongue:k__Bacteria|p__Bacteroidota|c__Bacteroidia|o__Bacteroidales|f__Bacteroidaceae|g__Prevotella|s__unclassified_mgs_1956
tongue_pheno.224	cDC	HSD17B12	0.0193	0.97752107	-0.47545347	2.24E-06	1.89E-05	tongue:k__Bacteria|p__Bacteroidota|c__Bacteroidia|o__Bacteroidales|f__Bacteroidaceae|g__Prevotella|s__unclassified_mgs_1956
tongue_pheno.224	cDC	OAS1	0.01726	0.97752107	-1.040019629	8.53E-05	0.000593388	tongue:k__Bacteria|p__Bacteroidota|c__Bacteroidia|o__Bacteroidales|f__Bacteroidaceae|g__Prevotella|s__unclassified_mgs_1956
tongue_pheno.224	cDC	ZBTB7A	0.0146	0.97752107	-4.861271633	3.08E-20	7.58E-19	tongue:k__Bacteria|p__Bacteroidota|c__Bacteroidia|o__Bacteroidales|f__Bacteroidaceae|g__Prevotella|s__unclassified_mgs_1956
tongue_pheno.224	cDC	CCT8	0.0102	0.97752107	-2.787247459	2.00E-15	3.51E-14	tongue:k__Bacteria|p__Bacteroidota|c__Bacteroidia|o__Bacteroidales|f__Bacteroidaceae|g__Prevotella|s__unclassified_mgs_1956
tongue_pheno.2401	Prolif	LAP3	0.0227	0.79092	0.290132884	0.004209445	0.022674237	tongue:k__Bacteria|p__Firmicutes|c__Clostridia|o__Lachnospirales|f__Lachnospiraceae|g__Lachnoanaerobaculum|s__unclassified_mgs_2166
tongue_pheno.2401	Prolif	MAN2A1	0.0234	0.79092	-0.319726239	0.000295555	0.001944362	tongue:k__Bacteria|p__Firmicutes|c__Clostridia|o__Lachnospirales|f__Lachnospiraceae|g__Lachnoanaerobaculum|s__unclassified_mgs_2166
tongue_pheno.2401	Prolif	ETS1	0.04648	0.8554	-7.357604399	9.27E-06	7.22E-05	tongue:k__Bacteria|p__Firmicutes|c__Clostridia|o__Lachnospirales|f__Lachnospiraceae|g__Lachnoanaerobaculum|s__unclassified_mgs_2166
tongue_pheno.2505	cDC	SDHC	0.0392	0.864022857	-1.125966923	6.06E-09	6.58E-08	tongue:k__Bacteria|p__Firmicutes|c__Clostridia|o__Peptostreptococcales|f__Anaerovoracaceae|g__Eubacterium_B|s__Eubacterium_B_sulci_mgs_3109
tongue_pheno.2505	cDC	BIN1	0.0454	0.864022857	-3.342446176	5.08E-15	8.65E-14	tongue:k__Bacteria|p__Firmicutes|c__Clostridia|o__Peptostreptococcales|f__Anaerovoracaceae|g__Eubacterium_B|s__Eubacterium_B_sulci_mgs_3109
tongue_pheno.2505	cDC	FAM49A	0.0404	0.864022857	-2.666051958	1.67E-12	2.39E-11	tongue:k__Bacteria|p__Firmicutes|c__Clostridia|o__Peptostreptococcales|f__Anaerovoracaceae|g__Eubacterium_B|s__Eubacterium_B_sulci_mgs_3109
tongue_pheno.2505	cDC	CHMP2B	0.0295	0.864022857	-2.464203462	1.41E-12	2.04E-11	tongue:k__Bacteria|p__Firmicutes|c__Clostridia|o__Peptostreptococcales|f__Anaerovoracaceae|g__Eubacterium_B|s__Eubacterium_B_sulci_mgs_3109
tongue_pheno.2505	cDC	MANBA	0.0355	0.864022857	-1.637100451	9.34E-10	1.14E-08	tongue:k__Bacteria|p__Firmicutes|c__Clostridia|o__Peptostreptococcales|f__Anaerovoracaceae|g__Eubacterium_B|s__Eubacterium_B_sulci_mgs_3109
tongue_pheno.2505	cDC	DST	0.0458	0.864022857	-1.606296935	1.27E-09	1.50E-08	tongue:k__Bacteria|p__Firmicutes|c__Clostridia|o__Peptostreptococcales|f__Anaerovoracaceae|g__Eubacterium_B|s__Eubacterium_B_sulci_mgs_3109
tongue_pheno.2505	cDC	NQO2	0.0177	0.864022857	-1.062877126	1.49E-08	1.55E-07	tongue:k__Bacteria|p__Firmicutes|c__Clostridia|o__Peptostreptococcales|f__Anaerovoracaceae|g__Eubacterium_B|s__Eubacterium_B_sulci_mgs_3109
tongue_pheno.2505	cDC	DENND1A	0.039	0.864022857	-0.413044527	0.001563996	0.009212031	tongue:k__Bacteria|p__Firmicutes|c__Clostridia|o__Peptostreptococcales|f__Anaerovoracaceae|g__Eubacterium_B|s__Eubacterium_B_sulci_mgs_3109
tongue_pheno.2505	cDC	EI24	0.0207	0.864022857	-0.70932632	6.53E-06	5.18E-05	tongue:k__Bacteria|p__Firmicutes|c__Clostridia|o__Peptostreptococcales|f__Anaerovoracaceae|g__Eubacterium_B|s__Eubacterium_B_sulci_mgs_3109
tongue_pheno.2505	cDC	MRPL49	0.0314	0.864022857	-0.432501896	0.000136041	0.000930547	tongue:k__Bacteria|p__Firmicutes|c__Clostridia|o__Peptostreptococcales|f__Anaerovoracaceae|g__Eubacterium_B|s__Eubacterium_B_sulci_mgs_3109
tongue_pheno.2505	cDC	HEBP1	0.03362	0.864022857	-0.977251566	0.004421699	0.023717593	tongue:k__Bacteria|p__Firmicutes|c__Clostridia|o__Peptostreptococcales|f__Anaerovoracaceae|g__Eubacterium_B|s__Eubacterium_B_sulci_mgs_3109
tongue_pheno.2505	cDC	ACIN1	0.013071	0.864022857	-0.314573937	0.000854735	0.005259503	tongue:k__Bacteria|p__Firmicutes|c__Clostridia|o__Peptostreptococcales|f__Anaerovoracaceae|g__Eubacterium_B|s__Eubacterium_B_sulci_mgs_3109
tongue_pheno.2505	cDC	LRR1	0.000216	0.158544	-0.458715077	0.002275651	0.013009743	tongue:k__Bacteria|p__Firmicutes|c__Clostridia|o__Peptostreptococcales|f__Anaerovoracaceae|g__Eubacterium_B|s__Eubacterium_B_sulci_mgs_3109
tongue_pheno.2505	cDC	ENGASE	0.0337	0.864022857	-0.477242964	0.001255283	0.007482356	tongue:k__Bacteria|p__Firmicutes|c__Clostridia|o__Peptostreptococcales|f__Anaerovoracaceae|g__Eubacterium_B|s__Eubacterium_B_sulci_mgs_3109
tongue_pheno.2505	cDC	RBM38	0.0447	0.864022857	-1.791448859	1.38E-12	2.00E-11	tongue:k__Bacteria|p__Firmicutes|c__Clostridia|o__Peptostreptococcales|f__Anaerovoracaceae|g__Eubacterium_B|s__Eubacterium_B_sulci_mgs_3109
tongue_pheno.2505	cDC	EWSR1	0.0433	0.864022857	-2.163428578	5.55E-15	9.45E-14	tongue:k__Bacteria|p__Firmicutes|c__Clostridia|o__Peptostreptococcales|f__Anaerovoracaceae|g__Eubacterium_B|s__Eubacterium_B_sulci_mgs_3109
tongue_pheno.2505	cDC	SUN2	0.0339	0.864022857	-0.559166128	5.67E-08	5.59E-07	tongue:k__Bacteria|p__Firmicutes|c__Clostridia|o__Peptostreptococcales|f__Anaerovoracaceae|g__Eubacterium_B|s__Eubacterium_B_sulci_mgs_3109
tongue_pheno.2505	Prolif	KPNA4	0.00424	0.855489655	-0.76763236	5.29E-09	5.82E-08	tongue:k__Bacteria|p__Firmicutes|c__Clostridia|o__Peptostreptococcales|f__Anaerovoracaceae|g__Eubacterium_B|s__Eubacterium_B_sulci_mgs_3109
tongue_pheno.2505	Prolif	SLMAP	0.03506	0.855489655	-0.565846895	3.25E-06	2.65E-05	tongue:k__Bacteria|p__Firmicutes|c__Clostridia|o__Peptostreptococcales|f__Anaerovoracaceae|g__Eubacterium_B|s__Eubacterium_B_sulci_mgs_3109
tongue_pheno.2505	Prolif	HOXB2	0.0153	0.855489655	-0.253323596	0.001908047	0.01105654	tongue:k__Bacteria|p__Firmicutes|c__Clostridia|o__Peptostreptococcales|f__Anaerovoracaceae|g__Eubacterium_B|s__Eubacterium_B_sulci_mgs_3109
tongue_pheno.2517	B	PRKD3	0.0403	0.951674369	-0.673781933	3.55E-46	2.39E-44	tongue:k__Bacteria|p__Firmicutes|c__Bacilli|o__Erysipelotrichales|f__Erysipelotrichaceae|g__Solobacterium|s__unclassified_mgs_1935
tongue_pheno.2517	B	ARL14EP	0.01	0.791333333	-0.996109868	5.92E-42	3.23E-40	tongue:k__Bacteria|p__Firmicutes|c__Bacilli|o__Erysipelotrichales|f__Erysipelotrichaceae|g__Solobacterium|s__unclassified_mgs_1935
tongue_pheno.2517	B	TPT1	0.0169	0.791333333	62.75915497	5.72E-184	4.65E-181	tongue:k__Bacteria|p__Firmicutes|c__Bacilli|o__Erysipelotrichales|f__Erysipelotrichaceae|g__Solobacterium|s__unclassified_mgs_1935
tongue_pheno.2517	B	SULF2	0.0175	0.791333333	-1.252076364	1.27E-58	1.23E-56	tongue:k__Bacteria|p__Firmicutes|c__Bacilli|o__Erysipelotrichales|f__Erysipelotrichaceae|g__Solobacterium|s__unclassified_mgs_1935
tongue_pheno.2517	B	VPREB3	0.01384	0.791333333	1.689875718	0.004731624	0.025258853	tongue:k__Bacteria|p__Firmicutes|c__Bacilli|o__Erysipelotrichales|f__Erysipelotrichaceae|g__Solobacterium|s__unclassified_mgs_1935
tongue_pheno.260	NKT	GOLGB1	0.033167	0.901362097	-3.908987391	9.75E-06	7.57E-05	tongue:k__Bacteria|p__Firmicutes|c__Bacilli|o__Lactobacillales|f__Streptococcaceae|g__Streptococcus|s__Streptococcus_sanguinis_mgs_3170
tongue_pheno.260	NKT	CD3E	0.0417	0.901362097	3.024876351	2.91E-28	1.04E-26	tongue:k__Bacteria|p__Firmicutes|c__Bacilli|o__Lactobacillales|f__Streptococcaceae|g__Streptococcus|s__Streptococcus_sanguinis_mgs_3170
tongue_pheno.260	NKT	LLGL2	0.0198	0.901362097	-0.644248497	4.58E-16	8.41E-15	tongue:k__Bacteria|p__Firmicutes|c__Bacilli|o__Lactobacillales|f__Streptococcaceae|g__Streptococcus|s__Streptococcus_sanguinis_mgs_3170
tongue_pheno.260	NKT	FBXO7	0.0245	0.901362097	0.996489554	0.000142206	0.000968275	tongue:k__Bacteria|p__Firmicutes|c__Bacilli|o__Lactobacillales|f__Streptococcaceae|g__Streptococcus|s__Streptococcus_sanguinis_mgs_3170
tongue_pheno.260	Prolif	RASA3	0.03453	0.935946392	-0.615076359	0.000504288	0.003195371	tongue:k__Bacteria|p__Firmicutes|c__Bacilli|o__Lactobacillales|f__Streptococcaceae|g__Streptococcus|s__Streptococcus_sanguinis_mgs_3170
tongue_pheno.260	Prolif	EIF5A	0.03594	0.935946392	-8.039951381	0.003738707	0.020334475	tongue:k__Bacteria|p__Firmicutes|c__Bacilli|o__Lactobacillales|f__Streptococcaceae|g__Streptococcus|s__Streptococcus_sanguinis_mgs_3170
tongue_pheno.260	Prolif	EVI2A	0.00925	0.721066667	-0.372615062	0.002419289	0.013699607	tongue:k__Bacteria|p__Firmicutes|c__Bacilli|o__Lactobacillales|f__Streptococcaceae|g__Streptococcus|s__Streptococcus_sanguinis_mgs_3170
tongue_pheno.260	Prolif	ZNF24	0.00811	0.721066667	-1.238176676	0.001229406	0.00733789	tongue:k__Bacteria|p__Firmicutes|c__Bacilli|o__Lactobacillales|f__Streptococcaceae|g__Streptococcus|s__Streptococcus_sanguinis_mgs_3170
tongue_pheno.2645	CD4+T effector memory	NFKB1	0.0205	0.751907937	-1.229524676	4.38E-16	8.14E-15	tongue:k__Bacteria|p__Campylobacterota|c__Campylobacteria|o__Campylobacterales|f__Campylobacteraceae|g__Campylobacter_A|s__unclassified_mgs_1939
tongue_pheno.2645	CD4+T effector memory	C6orf226	0.0322	0.751907937	-0.306033698	0.000677267	0.004210914	tongue:k__Bacteria|p__Campylobacterota|c__Campylobacteria|o__Campylobacterales|f__Campylobacteraceae|g__Campylobacter_A|s__unclassified_mgs_1939
tongue_pheno.2645	CD4+T effector memory	RNASET2	0.0242	0.751907937	-3.67203231	3.21E-08	3.21E-07	tongue:k__Bacteria|p__Campylobacterota|c__Campylobacteria|o__Campylobacterales|f__Campylobacteraceae|g__Campylobacter_A|s__unclassified_mgs_1939
tongue_pheno.2645	CD4+T effector memory	GSTP1	0.0482	0.751907937	-0.64470669	9.23E-05	0.000639715	tongue:k__Bacteria|p__Campylobacterota|c__Campylobacteria|o__Campylobacterales|f__Campylobacteraceae|g__Campylobacter_A|s__unclassified_mgs_1939
tongue_pheno.2645	CD4+T effector memory	CIB1	0.00157	0.67981	-2.336083713	6.51E-11	8.43E-10	tongue:k__Bacteria|p__Campylobacterota|c__Campylobacteria|o__Campylobacterales|f__Campylobacteraceae|g__Campylobacter_A|s__unclassified_mgs_1939
tongue_pheno.2645	CD4+T effector memory	HEXIM1	0.04847	0.751907937	-0.819115094	2.23E-10	2.80E-09	tongue:k__Bacteria|p__Campylobacterota|c__Campylobacteria|o__Campylobacterales|f__Campylobacteraceae|g__Campylobacter_A|s__unclassified_mgs_1939
tongue_pheno.2645	CD4+T effector memory	CCT8	0.0279	0.751907937	-4.800488174	8.47E-25	2.49E-23	tongue:k__Bacteria|p__Campylobacterota|c__Campylobacteria|o__Campylobacterales|f__Campylobacteraceae|g__Campylobacter_A|s__unclassified_mgs_1939
tongue_pheno.272	Prolif	CD53	0.0359	0.713776471	11.28135014	0.00881642	0.045543019	tongue:k__Bacteria|p__Firmicutes|c__Bacilli|o__Lactobacillales|f__Streptococcaceae|g__Streptococcus|s__unclassified_mgs_1947
tongue_pheno.272	Prolif	IRF1	0.0219	0.61685	-32.5639162	2.64E-12	3.71E-11	tongue:k__Bacteria|p__Firmicutes|c__Bacilli|o__Lactobacillales|f__Streptococcaceae|g__Streptococcus|s__unclassified_mgs_1947
tongue_pheno.272	Prolif	ZNF24	0.0211	0.61685	-1.238176676	0.001229406	0.00733789	tongue:k__Bacteria|p__Firmicutes|c__Bacilli|o__Lactobacillales|f__Streptococcaceae|g__Streptococcus|s__unclassified_mgs_1947
tongue_pheno.2753	Prolif	CCZ1B	0.04738	0.884808889	-0.36667606	8.22E-07	7.20E-06	tongue:k__Bacteria|p__Fusobacteriota|c__Fusobacteriia|o__Fusobacteriales|f__Fusobacteriaceae|g__Fusobacterium|s__Fusobacterium_massiliense_mgs_586
tongue_pheno.2753	Prolif	USP47	0.0229	0.884808889	-0.661586054	0.000390904	0.002514319	tongue:k__Bacteria|p__Fusobacteriota|c__Fusobacteriia|o__Fusobacteriales|f__Fusobacteriaceae|g__Fusobacterium|s__Fusobacterium_massiliense_mgs_586
tongue_pheno.2753	Prolif	APOBEC3G	0.0315	0.884808889	1.542815895	0.003747235	0.020368475	tongue:k__Bacteria|p__Fusobacteriota|c__Fusobacteriia|o__Fusobacteriales|f__Fusobacteriaceae|g__Fusobacterium|s__Fusobacterium_massiliense_mgs_586
tongue_pheno.29	CD8+T effector	GBP4	0.0119	0.7259	2.15892271	2.18E-14	3.56E-13	tongue:k__Bacteria|p__Firmicutes|c__Clostridia|o__Lachnospirales|f__Lachnospiraceae|g__Catonella
tongue_pheno.29	CD8+T effector	LYAR	0.00302	0.413057143	-0.551886296	1.60E-30	6.01E-29	tongue:k__Bacteria|p__Firmicutes|c__Clostridia|o__Lachnospirales|f__Lachnospiraceae|g__Catonella
tongue_pheno.29	CD8+T effector	PRKCQ	0.0213	0.974475	-0.292660834	6.50E-30	2.39E-28	tongue:k__Bacteria|p__Firmicutes|c__Clostridia|o__Lachnospirales|f__Lachnospiraceae|g__Catonella
tongue_pheno.29	NK	NISCH	0.02918	0.875414286	-0.386208677	1.67E-45	1.08E-43	tongue:k__Bacteria|p__Firmicutes|c__Clostridia|o__Lachnospirales|f__Lachnospiraceae|g__Catonella
tongue_pheno.29	NK	TERF1	0.0303	0.875414286	-0.752247793	2.57E-45	1.64E-43	tongue:k__Bacteria|p__Firmicutes|c__Clostridia|o__Lachnospirales|f__Lachnospiraceae|g__Catonella
tongue_pheno.29	NK	LCOR	0.04112	0.875414286	-0.508547858	6.33E-48	4.57E-46	tongue:k__Bacteria|p__Firmicutes|c__Clostridia|o__Lachnospirales|f__Lachnospiraceae|g__Catonella
tongue_pheno.29	NK	STIM1	0.0339	0.875414286	-0.291186994	4.92E-33	2.08E-31	tongue:k__Bacteria|p__Firmicutes|c__Clostridia|o__Lachnospirales|f__Lachnospiraceae|g__Catonella
tongue_pheno.29	NK	EID1	0.0114	0.87375	-0.418433408	6.00E-18	1.28E-16	tongue:k__Bacteria|p__Firmicutes|c__Clostridia|o__Lachnospirales|f__Lachnospiraceae|g__Catonella
tongue_pheno.29	Prolif	KPNA4	0.0103	0.860934286	-0.76763236	5.29E-09	5.82E-08	tongue:k__Bacteria|p__Firmicutes|c__Clostridia|o__Lachnospirales|f__Lachnospiraceae|g__Catonella
tongue_pheno.29	Prolif	MAN2A1	0.0111	0.860934286	-0.319726239	0.000295555	0.001944362	tongue:k__Bacteria|p__Firmicutes|c__Clostridia|o__Lachnospirales|f__Lachnospiraceae|g__Catonella
tongue_pheno.29	Prolif	FNBP1	0.0421	0.860934286	-2.999227394	6.85E-06	5.41E-05	tongue:k__Bacteria|p__Firmicutes|c__Clostridia|o__Lachnospirales|f__Lachnospiraceae|g__Catonella
tongue_pheno.29	Prolif	MTHFD1	0.0451	0.860934286	-0.832856748	4.13E-05	0.000304969	tongue:k__Bacteria|p__Firmicutes|c__Clostridia|o__Lachnospirales|f__Lachnospiraceae|g__Catonella
tongue_pheno.3055	CD4+T effector	ZNF326	0.00724	0.68952	-0.359580226	0.001746319	0.0102053	tongue:k__Bacteria|p__Patescibacteria|c__Saccharimonadia|o__Saccharimonadales|f__Saccharimonadaceae|g__unclassified_mgs_2610
tongue_pheno.3055	CD4+T effector	EIF2A	0.03647	0.775816364	-0.683752434	0.001111355	0.006727533	tongue:k__Bacteria|p__Patescibacteria|c__Saccharimonadia|o__Saccharimonadales|f__Saccharimonadaceae|g__unclassified_mgs_2610
tongue_pheno.3055	CD4+T effector	FKBP5	0.0276	0.775816364	3.02593165	5.12E-13	7.70E-12	tongue:k__Bacteria|p__Patescibacteria|c__Saccharimonadia|o__Saccharimonadales|f__Saccharimonadaceae|g__unclassified_mgs_2610
tongue_pheno.3055	CD4+T effector	DNAJC15	0.00227	0.65286	-0.465139884	0.002288237	0.013056669	tongue:k__Bacteria|p__Patescibacteria|c__Saccharimonadia|o__Saccharimonadales|f__Saccharimonadaceae|g__unclassified_mgs_2610
tongue_pheno.3055	CD4+T effector	BCL3	0.0279	0.775816364	-1.209738851	9.09E-09	9.67E-08	tongue:k__Bacteria|p__Patescibacteria|c__Saccharimonadia|o__Saccharimonadales|f__Saccharimonadaceae|g__unclassified_mgs_2610
tongue_pheno.3055	CD4+T effector	ZC3H4	0.03358	0.775816364	0.25894549	0.00127691	0.007601137	tongue:k__Bacteria|p__Patescibacteria|c__Saccharimonadia|o__Saccharimonadales|f__Saccharimonadaceae|g__unclassified_mgs_2610
tongue_pheno.3102	Prolif	CCZ1B	0.028	0.910096296	-0.36667606	8.22E-07	7.20E-06	tongue:k__Bacteria|p__Spirochaetota|c__Spirochaetia|o__Treponematales|f__Treponemataceae|g__Treponema_A|s__unclassified_mgs_2085
tongue_pheno.3102	Prolif	MKRN1	0.0167	0.893285714	-0.321657837	0.002202382	0.012655563	tongue:k__Bacteria|p__Spirochaetota|c__Spirochaetia|o__Treponematales|f__Treponemataceae|g__Treponema_A|s__unclassified_mgs_2085
tongue_pheno.3102	Prolif	HNRNPM	0.0133	0.893285714	-7.887480409	0.000404854	0.002598442	tongue:k__Bacteria|p__Spirochaetota|c__Spirochaetia|o__Treponematales|f__Treponemataceae|g__Treponema_A|s__unclassified_mgs_2085
tongue_pheno.313	Prolif	CD8A	0.0189	0.602521739	-10.77189963	0.001541091	0.009095078	tongue:k__Bacteria|p__Firmicutes|c__Bacilli|o__Lactobacillales|f__Streptococcaceae|g__Streptococcus|s__unclassified_mgs_2388
tongue_pheno.313	Prolif	CYCS	0.01626	0.602521739	11.03479046	6.17E-05	0.000438697	tongue:k__Bacteria|p__Firmicutes|c__Bacilli|o__Lactobacillales|f__Streptococcaceae|g__Streptococcus|s__unclassified_mgs_2388
tongue_pheno.313	Prolif	ASCC2	0.03654	0.70332766	-0.260644786	0.002488436	0.013993735	tongue:k__Bacteria|p__Firmicutes|c__Bacilli|o__Lactobacillales|f__Streptococcaceae|g__Streptococcus|s__unclassified_mgs_2388
tongue_pheno.3250	CD8+T effector memory	ASNSD1	0.04463	0.842975245	-0.306123422	1.36E-08	1.41E-07	tongue:k__Bacteria|p__Patescibacteria|c__Saccharimonadia|o__Saccharimonadales|f__Saccharimonadaceae|g__unclassified_mgs_1185
tongue_pheno.3250	CD8+T effector memory	DHX36	0.03156	0.842975245	-1.688624982	1.55E-41	8.42E-40	tongue:k__Bacteria|p__Patescibacteria|c__Saccharimonadia|o__Saccharimonadales|f__Saccharimonadaceae|g__unclassified_mgs_1185
tongue_pheno.3250	CD8+T effector memory	SLC3A2	0.0433	0.842975245	-1.164508552	1.28E-10	1.64E-09	tongue:k__Bacteria|p__Patescibacteria|c__Saccharimonadia|o__Saccharimonadales|f__Saccharimonadaceae|g__unclassified_mgs_1185
tongue_pheno.3250	CD8+T effector memory	GAPDH	0.0391	0.842975245	-5.23630557	0.00310157	0.01722517	tongue:k__Bacteria|p__Patescibacteria|c__Saccharimonadia|o__Saccharimonadales|f__Saccharimonadaceae|g__unclassified_mgs_1185
tongue_pheno.3250	CD8+T effector memory	SNRPF	0.0375	0.842975245	0.73642719	7.34E-09	7.84E-08	tongue:k__Bacteria|p__Patescibacteria|c__Saccharimonadia|o__Saccharimonadales|f__Saccharimonadaceae|g__unclassified_mgs_1185
tongue_pheno.3250	CD8+T effector memory	FKBP3	0.0113	0.822306154	0.283685773	3.71E-05	0.000274979	tongue:k__Bacteria|p__Patescibacteria|c__Saccharimonadia|o__Saccharimonadales|f__Saccharimonadaceae|g__unclassified_mgs_1185
tongue_pheno.3250	CD8+T effector memory	PATL2	0.0244	0.822306154	1.768552597	2.97E-06	2.44E-05	tongue:k__Bacteria|p__Patescibacteria|c__Saccharimonadia|o__Saccharimonadales|f__Saccharimonadaceae|g__unclassified_mgs_1185
tongue_pheno.3250	CD8+T effector memory	TUFM	0.00136	0.55216	4.555761329	4.71E-06	3.79E-05	tongue:k__Bacteria|p__Patescibacteria|c__Saccharimonadia|o__Saccharimonadales|f__Saccharimonadaceae|g__unclassified_mgs_1185
tongue_pheno.3250	CD8+T effector memory	DCXR	0.00533	0.7134	0.749374909	3.58E-05	0.000265422	tongue:k__Bacteria|p__Patescibacteria|c__Saccharimonadia|o__Saccharimonadales|f__Saccharimonadaceae|g__unclassified_mgs_1185
tongue_pheno.3250	CD8+T effector memory	MXRA7	0.03454	0.842975245	-0.378980832	1.09E-17	2.27E-16	tongue:k__Bacteria|p__Patescibacteria|c__Saccharimonadia|o__Saccharimonadales|f__Saccharimonadaceae|g__unclassified_mgs_1185
tongue_pheno.3250	CD8+T effector memory	CALM3	0.043	0.842975245	0.491656761	3.91E-07	3.55E-06	tongue:k__Bacteria|p__Patescibacteria|c__Saccharimonadia|o__Saccharimonadales|f__Saccharimonadaceae|g__unclassified_mgs_1185
tongue_pheno.3250	CD8+T effector memory	SIRT2	0.0311	0.842975245	-0.60549764	8.26E-13	1.24E-11	tongue:k__Bacteria|p__Patescibacteria|c__Saccharimonadia|o__Saccharimonadales|f__Saccharimonadaceae|g__unclassified_mgs_1185
tongue_pheno.3506	CD4+T effector	NFE2L2	0.02486	0.84996	-2.14928982	0.00501935	0.026715125	tongue:k__Bacteria|p__Patescibacteria|c__Saccharimonadia|o__Saccharimonadales|f__Saccharimonadaceae|g__TM7x|s__unclassified_mgs_2324
tongue_pheno.3506	CD4+T effector	COA3	0.0106	0.84996	0.531927357	0.008345256	0.043258981	tongue:k__Bacteria|p__Patescibacteria|c__Saccharimonadia|o__Saccharimonadales|f__Saccharimonadaceae|g__TM7x|s__unclassified_mgs_2324
tongue_pheno.3506	CD4+T effector	BCL3	0.000178	0.124956	-1.209738851	9.09E-09	9.67E-08	tongue:k__Bacteria|p__Patescibacteria|c__Saccharimonadia|o__Saccharimonadales|f__Saccharimonadaceae|g__TM7x|s__unclassified_mgs_2324
tongue_pheno.3506	B	ITM2C	0.00133	0.369948333	-1.533341736	7.26E-12	9.93E-11	tongue:k__Bacteria|p__Patescibacteria|c__Saccharimonadia|o__Saccharimonadales|f__Saccharimonadaceae|g__TM7x|s__unclassified_mgs_2324
tongue_pheno.3506	B	PPP1R2	0.01799	0.918634783	-1.033131419	5.38E-61	5.87E-59	tongue:k__Bacteria|p__Patescibacteria|c__Saccharimonadia|o__Saccharimonadales|f__Saccharimonadaceae|g__TM7x|s__unclassified_mgs_2324
tongue_pheno.3506	B	LTV1	0.03486	0.918634783	-0.250562911	1.06E-14	1.78E-13	tongue:k__Bacteria|p__Patescibacteria|c__Saccharimonadia|o__Saccharimonadales|f__Saccharimonadaceae|g__TM7x|s__unclassified_mgs_2324
tongue_pheno.3506	B	FOXK1	0.034	0.918634783	-0.269032851	1.66E-27	5.67E-26	tongue:k__Bacteria|p__Patescibacteria|c__Saccharimonadia|o__Saccharimonadales|f__Saccharimonadaceae|g__TM7x|s__unclassified_mgs_2324
tongue_pheno.3506	B	ARL14EP	0.04241	0.92099759	-0.996109868	5.92E-42	3.23E-40	tongue:k__Bacteria|p__Patescibacteria|c__Saccharimonadia|o__Saccharimonadales|f__Saccharimonadaceae|g__TM7x|s__unclassified_mgs_2324
tongue_pheno.3506	B	CD81	0.00187	0.369948333	2.071744641	2.20E-97	5.19E-95	tongue:k__Bacteria|p__Patescibacteria|c__Saccharimonadia|o__Saccharimonadales|f__Saccharimonadaceae|g__TM7x|s__unclassified_mgs_2324
tongue_pheno.3506	B	VPREB3	0.00982	0.896641538	1.689875718	0.004731624	0.025258853	tongue:k__Bacteria|p__Patescibacteria|c__Saccharimonadia|o__Saccharimonadales|f__Saccharimonadaceae|g__TM7x|s__unclassified_mgs_2324
tongue_pheno.3506	Prolif	RLF	0.0178	0.7098	-0.253736745	2.78E-06	2.29E-05	tongue:k__Bacteria|p__Patescibacteria|c__Saccharimonadia|o__Saccharimonadales|f__Saccharimonadaceae|g__TM7x|s__unclassified_mgs_2324
tongue_pheno.3506	Prolif	SLMAP	0.0367	0.7098	-0.565846895	3.25E-06	2.65E-05	tongue:k__Bacteria|p__Patescibacteria|c__Saccharimonadia|o__Saccharimonadales|f__Saccharimonadaceae|g__TM7x|s__unclassified_mgs_2324
tongue_pheno.3506	Prolif	HDDC3	0.0196	0.7098	0.638091161	0.001702084	0.009959809	tongue:k__Bacteria|p__Patescibacteria|c__Saccharimonadia|o__Saccharimonadales|f__Saccharimonadaceae|g__TM7x|s__unclassified_mgs_2324
tongue_pheno.353	CD16+Monocyte	VAMP3	0.01475	0.875536364	-2.07278045	7.06E-32	2.85E-30	tongue:k__Bacteria|p__Actinobacteriota|c__Actinobacteria|o__Actinomycetales|f__Actinomycetaceae|g__Pauljensenia|s__unclassified_mgs_3449
tongue_pheno.353	CD16+Monocyte	PPM1B	0.0328	0.875536364	-1.048952559	1.66E-16	3.13E-15	tongue:k__Bacteria|p__Actinobacteriota|c__Actinobacteria|o__Actinomycetales|f__Actinomycetaceae|g__Pauljensenia|s__unclassified_mgs_3449
tongue_pheno.353	CD16+Monocyte	ZNF638	0.0206	0.875536364	-0.253610645	0.000957989	0.005882722	tongue:k__Bacteria|p__Actinobacteriota|c__Actinobacteria|o__Actinomycetales|f__Actinomycetaceae|g__Pauljensenia|s__unclassified_mgs_3449
tongue_pheno.353	CD16+Monocyte	EMC3	0.0486	0.943062245	-2.051420295	9.87E-48	7.01E-46	tongue:k__Bacteria|p__Actinobacteriota|c__Actinobacteria|o__Actinomycetales|f__Actinomycetaceae|g__Pauljensenia|s__unclassified_mgs_3449
tongue_pheno.353	CD16+Monocyte	SAP30	0.0465	0.943062245	5.748736657	5.92E-05	0.000422325	tongue:k__Bacteria|p__Actinobacteriota|c__Actinobacteria|o__Actinomycetales|f__Actinomycetaceae|g__Pauljensenia|s__unclassified_mgs_3449
tongue_pheno.353	CD16+Monocyte	GINM1	0.0236	0.875536364	-0.62377269	6.45E-17	1.24E-15	tongue:k__Bacteria|p__Actinobacteriota|c__Actinobacteria|o__Actinomycetales|f__Actinomycetaceae|g__Pauljensenia|s__unclassified_mgs_3449
tongue_pheno.353	CD16+Monocyte	PSMA1	0.00302	0.875536364	-0.640746911	1.83E-27	6.23E-26	tongue:k__Bacteria|p__Actinobacteriota|c__Actinobacteria|o__Actinomycetales|f__Actinomycetaceae|g__Pauljensenia|s__unclassified_mgs_3449
tongue_pheno.353	CD16+Monocyte	GOLT1B	0.0276	0.875536364	-0.696233828	5.39E-26	1.72E-24	tongue:k__Bacteria|p__Actinobacteriota|c__Actinobacteria|o__Actinomycetales|f__Actinomycetaceae|g__Pauljensenia|s__unclassified_mgs_3449
tongue_pheno.353	CD16+Monocyte	RAB20	0.0437	0.943062245	-0.687966174	1.00E-06	8.70E-06	tongue:k__Bacteria|p__Actinobacteriota|c__Actinobacteria|o__Actinomycetales|f__Actinomycetaceae|g__Pauljensenia|s__unclassified_mgs_3449
tongue_pheno.353	CD16+Monocyte	CST3	0.04222	0.943062245	-16.00950727	4.22E-05	0.000309286	tongue:k__Bacteria|p__Actinobacteriota|c__Actinobacteria|o__Actinomycetales|f__Actinomycetaceae|g__Pauljensenia|s__unclassified_mgs_3449
tongue_pheno.353	CD16+Monocyte	SYS1	0.0272	0.875536364	-0.454631756	9.99E-10	1.21E-08	tongue:k__Bacteria|p__Actinobacteriota|c__Actinobacteria|o__Actinomycetales|f__Actinomycetaceae|g__Pauljensenia|s__unclassified_mgs_3449
tongue_pheno.3612	CD16+Monocyte	ANP32E	0.03178	0.851545455	-0.641998852	5.73E-11	7.44E-10	tongue:k__Bacteria|p__Patescibacteria|c__Saccharimonadia|o__Saccharimonadales|f__Saccharimonadaceae|g__unclassified_mgs_1644|s__unclassified_mgs_1644
tongue_pheno.3612	CD16+Monocyte	RPRD2	0.01609	0.733826087	-0.32058924	3.23E-06	2.65E-05	tongue:k__Bacteria|p__Patescibacteria|c__Saccharimonadia|o__Saccharimonadales|f__Saccharimonadaceae|g__unclassified_mgs_1644|s__unclassified_mgs_1644
tongue_pheno.3612	CD16+Monocyte	THEMIS2	0.01838	0.733826087	-3.903892317	2.61E-61	2.95E-59	tongue:k__Bacteria|p__Patescibacteria|c__Saccharimonadia|o__Saccharimonadales|f__Saccharimonadaceae|g__unclassified_mgs_1644|s__unclassified_mgs_1644
tongue_pheno.3612	CD16+Monocyte	REST	0.0193	0.733826087	-0.717350833	9.21E-23	2.53E-21	tongue:k__Bacteria|p__Patescibacteria|c__Saccharimonadia|o__Saccharimonadales|f__Saccharimonadaceae|g__unclassified_mgs_1644|s__unclassified_mgs_1644
tongue_pheno.3612	CD16+Monocyte	SMIM20	0.0311	0.851545455	-0.33798715	1.04E-08	1.09E-07	tongue:k__Bacteria|p__Patescibacteria|c__Saccharimonadia|o__Saccharimonadales|f__Saccharimonadaceae|g__unclassified_mgs_1644|s__unclassified_mgs_1644
tongue_pheno.3612	CD16+Monocyte	BDP1	0.0017	0.4176	-0.915655412	2.45E-06	2.04E-05	tongue:k__Bacteria|p__Patescibacteria|c__Saccharimonadia|o__Saccharimonadales|f__Saccharimonadaceae|g__unclassified_mgs_1644|s__unclassified_mgs_1644
tongue_pheno.3612	CD16+Monocyte	NUDT1	0.0403	0.947594595	-0.52363128	3.03E-12	4.22E-11	tongue:k__Bacteria|p__Patescibacteria|c__Saccharimonadia|o__Saccharimonadales|f__Saccharimonadaceae|g__unclassified_mgs_1644|s__unclassified_mgs_1644
tongue_pheno.3612	CD16+Monocyte	UBAP1	0.00435	0.572957143	-0.590381694	1.09E-13	1.70E-12	tongue:k__Bacteria|p__Patescibacteria|c__Saccharimonadia|o__Saccharimonadales|f__Saccharimonadaceae|g__unclassified_mgs_1644|s__unclassified_mgs_1644
tongue_pheno.3612	CD16+Monocyte	IFI27L2	0.04	0.947594595	-0.330811975	2.13E-10	2.68E-09	tongue:k__Bacteria|p__Patescibacteria|c__Saccharimonadia|o__Saccharimonadales|f__Saccharimonadaceae|g__unclassified_mgs_1644|s__unclassified_mgs_1644
tongue_pheno.3612	CD16+Monocyte	SERPINA1	0.0223	0.77604	-16.00841139	1.71E-46	1.18E-44	tongue:k__Bacteria|p__Patescibacteria|c__Saccharimonadia|o__Saccharimonadales|f__Saccharimonadaceae|g__unclassified_mgs_1644|s__unclassified_mgs_1644
tongue_pheno.3612	CD16+Monocyte	MKNK2	0.03204	0.851545455	-1.771464671	2.72E-25	8.30E-24	tongue:k__Bacteria|p__Patescibacteria|c__Saccharimonadia|o__Saccharimonadales|f__Saccharimonadaceae|g__unclassified_mgs_1644|s__unclassified_mgs_1644
tongue_pheno.3612	CD16+Monocyte	SDHAF1	0.02996	0.851545455	-0.259819572	5.30E-06	4.23E-05	tongue:k__Bacteria|p__Patescibacteria|c__Saccharimonadia|o__Saccharimonadales|f__Saccharimonadaceae|g__unclassified_mgs_1644|s__unclassified_mgs_1644
tongue_pheno.3612	CD16+Monocyte	TBCB	0.0275	0.851545455	-1.278596914	6.35E-09	6.86E-08	tongue:k__Bacteria|p__Patescibacteria|c__Saccharimonadia|o__Saccharimonadales|f__Saccharimonadaceae|g__unclassified_mgs_1644|s__unclassified_mgs_1644
tongue_pheno.3612	CD16+Monocyte	SULF2	0.0323	0.851545455	-0.872864675	8.58E-24	2.48E-22	tongue:k__Bacteria|p__Patescibacteria|c__Saccharimonadia|o__Saccharimonadales|f__Saccharimonadaceae|g__unclassified_mgs_1644|s__unclassified_mgs_1644
tongue_pheno.3729	CD16+Monocyte	EGLN1	0.007468	0.6525	-0.274103993	0.000265663	0.001763266	tongue:k__Bacteria|p__Firmicutes|c__Bacilli|o__RF39|f__CAG-611|g__unclassified_mgs_391
tongue_pheno.3729	CD16+Monocyte	THEMIS2	0.009343	0.6773675	-3.903892317	2.61E-61	2.95E-59	tongue:k__Bacteria|p__Firmicutes|c__Bacilli|o__RF39|f__CAG-611|g__unclassified_mgs_391
tongue_pheno.3729	CD16+Monocyte	NCK2	0.00309	0.6525	-0.363124722	4.62E-13	7.00E-12	tongue:k__Bacteria|p__Firmicutes|c__Bacilli|o__RF39|f__CAG-611|g__unclassified_mgs_391
tongue_pheno.3729	CD16+Monocyte	SMIM20	0.0495	0.954928571	-0.33798715	1.04E-08	1.09E-07	tongue:k__Bacteria|p__Firmicutes|c__Bacilli|o__RF39|f__CAG-611|g__unclassified_mgs_391
tongue_pheno.3729	CD16+Monocyte	PTTG1	0.0272	0.954928571	-0.283550828	2.94E-07	2.71E-06	tongue:k__Bacteria|p__Firmicutes|c__Bacilli|o__RF39|f__CAG-611|g__unclassified_mgs_391
tongue_pheno.3729	CD16+Monocyte	HMBOX1	0.00531	0.6525	-0.274123083	0.003926984	0.021229443	tongue:k__Bacteria|p__Firmicutes|c__Bacilli|o__RF39|f__CAG-611|g__unclassified_mgs_391
tongue_pheno.3729	CD16+Monocyte	TGS1	0.00112	0.3248	-0.610974808	3.05E-12	4.24E-11	tongue:k__Bacteria|p__Firmicutes|c__Bacilli|o__RF39|f__CAG-611|g__unclassified_mgs_391
tongue_pheno.3729	CD16+Monocyte	POLD3	0.03014	0.954928571	-0.281931065	9.15E-06	7.13E-05	tongue:k__Bacteria|p__Firmicutes|c__Bacilli|o__RF39|f__CAG-611|g__unclassified_mgs_391
tongue_pheno.3729	CD16+Monocyte	CHMP4A	0.0397	0.954928571	-1.190688318	8.76E-23	2.42E-21	tongue:k__Bacteria|p__Firmicutes|c__Bacilli|o__RF39|f__CAG-611|g__unclassified_mgs_391
tongue_pheno.3729	CD16+Monocyte	PSME1	0.029	0.954928571	7.862387062	8.64E-27	2.85E-25	tongue:k__Bacteria|p__Firmicutes|c__Bacilli|o__RF39|f__CAG-611|g__unclassified_mgs_391
tongue_pheno.3729	CD16+Monocyte	NDUFB10	0.0317	0.954928571	-0.817829911	1.69E-18	3.84E-17	tongue:k__Bacteria|p__Firmicutes|c__Bacilli|o__RF39|f__CAG-611|g__unclassified_mgs_391
tongue_pheno.3729	CD16+Monocyte	ELP2	0.0201	0.947842105	-0.626701471	5.18E-19	1.21E-17	tongue:k__Bacteria|p__Firmicutes|c__Bacilli|o__RF39|f__CAG-611|g__unclassified_mgs_391
tongue_pheno.3729	CD16+Monocyte	SDHAF1	0.03539	0.954928571	-0.259819572	5.30E-06	4.23E-05	tongue:k__Bacteria|p__Firmicutes|c__Bacilli|o__RF39|f__CAG-611|g__unclassified_mgs_391
tongue_pheno.3729	Prolif	MCM6	0.00832	0.611619048	-0.912862405	0.000823439	0.005087922	tongue:k__Bacteria|p__Firmicutes|c__Bacilli|o__RF39|f__CAG-611|g__unclassified_mgs_391
tongue_pheno.3729	Prolif	CCZ1B	0.01454	0.611619048	-0.36667606	8.22E-07	7.20E-06	tongue:k__Bacteria|p__Firmicutes|c__Bacilli|o__RF39|f__CAG-611|g__unclassified_mgs_391
tongue_pheno.3729	Prolif	CCAR2	0.00173	0.611619048	-0.360710437	0.000442297	0.002832665	tongue:k__Bacteria|p__Firmicutes|c__Bacilli|o__RF39|f__CAG-611|g__unclassified_mgs_391
tongue_pheno.3729	Prolif	MED30	0.03545	0.7098	-1.152485871	2.42E-06	2.03E-05	tongue:k__Bacteria|p__Firmicutes|c__Bacilli|o__RF39|f__CAG-611|g__unclassified_mgs_391
tongue_pheno.3729	Prolif	HNRNPM	0.036	0.7098	-7.887480409	0.000404854	0.002598442	tongue:k__Bacteria|p__Firmicutes|c__Bacilli|o__RF39|f__CAG-611|g__unclassified_mgs_391
tongue_pheno.3729	Prolif	XRN2	0.0273	0.693525926	-1.130619434	0.001846639	0.010721534	tongue:k__Bacteria|p__Firmicutes|c__Bacilli|o__RF39|f__CAG-611|g__unclassified_mgs_391
tongue_pheno.388	CD4+T effector	MXD4	0.00371	0.5694975	-0.796517241	0.001024718	0.006253858	tongue:k__Bacteria|p__Firmicutes|c__Bacilli|o__Lactobacillales|f__Streptococcaceae|g__Streptococcus|s__unclassified_mgs_2220
tongue_pheno.388	CD4+T effector	EEF1G	0.00968	0.70746	1.335384702	3.34E-07	3.07E-06	tongue:k__Bacteria|p__Firmicutes|c__Bacilli|o__Lactobacillales|f__Streptococcaceae|g__Streptococcus|s__unclassified_mgs_2220
tongue_pheno.388	CD8+T effector	STK17B	0.02131	0.746167742	-3.093356322	1.33E-192	1.98E-189	tongue:k__Bacteria|p__Firmicutes|c__Bacilli|o__Lactobacillales|f__Streptococcaceae|g__Streptococcus|s__unclassified_mgs_2220
tongue_pheno.388	CD8+T effector	TRAPPC10	0.00717	0.65148	-0.656021615	8.08E-56	7.30E-54	tongue:k__Bacteria|p__Firmicutes|c__Bacilli|o__Lactobacillales|f__Streptococcaceae|g__Streptococcus|s__unclassified_mgs_2220
tongue_pheno.388	NKT	GNLY	0.00603	0.570584	-7.414230831	0.000367904	0.00237492	tongue:k__Bacteria|p__Firmicutes|c__Bacilli|o__Lactobacillales|f__Streptococcaceae|g__Streptococcus|s__unclassified_mgs_2220
tongue_pheno.388	NKT	RASA2	0.00693	0.575623125	-0.306361214	0.000337074	0.002186948	tongue:k__Bacteria|p__Firmicutes|c__Bacilli|o__Lactobacillales|f__Streptococcaceae|g__Streptococcus|s__unclassified_mgs_2220
tongue_pheno.388	NKT	NAA38	0.02969	0.792188235	0.405185435	0.000137496	0.000938351	tongue:k__Bacteria|p__Firmicutes|c__Bacilli|o__Lactobacillales|f__Streptococcaceae|g__Streptococcus|s__unclassified_mgs_2220
tongue_pheno.388	NKT	PILRB	0.04122	0.839615294	-0.326551945	1.20E-09	1.44E-08	tongue:k__Bacteria|p__Firmicutes|c__Bacilli|o__Lactobacillales|f__Streptococcaceae|g__Streptococcus|s__unclassified_mgs_2220
tongue_pheno.388	NKT	CD3E	0.01446	0.627667714	3.024876351	2.91E-28	1.04E-26	tongue:k__Bacteria|p__Firmicutes|c__Bacilli|o__Lactobacillales|f__Streptococcaceae|g__Streptococcus|s__unclassified_mgs_2220
tongue_pheno.485	CD4+T effector	ORMDL1	0.04467	0.668244255	-0.664163512	0.000620136	0.00387997	tongue:k__Bacteria|p__Proteobacteria|c__Gammaproteobacteria|o__Enterobacterales|f__Pasteurellaceae|g__Aggregatibacter|s__Aggregatibacter_actinomycetemcomitans_mgs_301
tongue_pheno.485	CD4+T effector	FKBP5	0.0151	0.595406842	3.02593165	5.12E-13	7.70E-12	tongue:k__Bacteria|p__Proteobacteria|c__Gammaproteobacteria|o__Enterobacterales|f__Pasteurellaceae|g__Aggregatibacter|s__Aggregatibacter_actinomycetemcomitans_mgs_301
tongue_pheno.485	CD4+T effector memory	CCT3	0.00818	0.590323333	-1.299092031	1.44E-11	1.93E-10	tongue:k__Bacteria|p__Proteobacteria|c__Gammaproteobacteria|o__Enterobacterales|f__Pasteurellaceae|g__Aggregatibacter|s__Aggregatibacter_actinomycetemcomitans_mgs_301
tongue_pheno.485	CD4+T effector memory	ACP1	0.042456	0.928387347	-1.819534478	1.07E-08	1.11E-07	tongue:k__Bacteria|p__Proteobacteria|c__Gammaproteobacteria|o__Enterobacterales|f__Pasteurellaceae|g__Aggregatibacter|s__Aggregatibacter_actinomycetemcomitans_mgs_301
tongue_pheno.485	CD4+T effector memory	CASP8	0.029683	0.928387347	-0.871439265	1.14E-17	2.37E-16	tongue:k__Bacteria|p__Proteobacteria|c__Gammaproteobacteria|o__Enterobacterales|f__Pasteurellaceae|g__Aggregatibacter|s__Aggregatibacter_actinomycetemcomitans_mgs_301
tongue_pheno.485	CD4+T effector memory	2-Sep	0.03314	0.928387347	-1.097866687	6.47E-09	6.94E-08	tongue:k__Bacteria|p__Proteobacteria|c__Gammaproteobacteria|o__Enterobacterales|f__Pasteurellaceae|g__Aggregatibacter|s__Aggregatibacter_actinomycetemcomitans_mgs_301
tongue_pheno.485	CD4+T effector memory	TLK1	0.000119	0.04763	-1.191520183	2.20E-07	2.06E-06	tongue:k__Bacteria|p__Proteobacteria|c__Gammaproteobacteria|o__Enterobacterales|f__Pasteurellaceae|g__Aggregatibacter|s__Aggregatibacter_actinomycetemcomitans_mgs_301
tongue_pheno.485	CD4+T effector memory	TFDP1	0.0461	0.928387347	-0.590992947	9.72E-11	1.25E-09	tongue:k__Bacteria|p__Proteobacteria|c__Gammaproteobacteria|o__Enterobacterales|f__Pasteurellaceae|g__Aggregatibacter|s__Aggregatibacter_actinomycetemcomitans_mgs_301
tongue_pheno.485	CD4+T effector memory	MT1E	0.00407	0.4622275	-5.156693193	3.71E-08	3.71E-07	tongue:k__Bacteria|p__Proteobacteria|c__Gammaproteobacteria|o__Enterobacterales|f__Pasteurellaceae|g__Aggregatibacter|s__Aggregatibacter_actinomycetemcomitans_mgs_301
tongue_pheno.485	CD4+T effector memory	EFTUD2	0.04714	0.928387347	-0.361707428	0.00053825	0.003403338	tongue:k__Bacteria|p__Proteobacteria|c__Gammaproteobacteria|o__Enterobacterales|f__Pasteurellaceae|g__Aggregatibacter|s__Aggregatibacter_actinomycetemcomitans_mgs_301
tongue_pheno.485	CD4+T effector memory	CCT8	0.0475	0.928387347	-4.800488174	8.47E-25	2.49E-23	tongue:k__Bacteria|p__Proteobacteria|c__Gammaproteobacteria|o__Enterobacterales|f__Pasteurellaceae|g__Aggregatibacter|s__Aggregatibacter_actinomycetemcomitans_mgs_301
tongue_pheno.485	CD8+T effector	GNLY	0.00558	0.991545992	3.046934144	0.000552304	0.003489736	tongue:k__Bacteria|p__Proteobacteria|c__Gammaproteobacteria|o__Enterobacterales|f__Pasteurellaceae|g__Aggregatibacter|s__Aggregatibacter_actinomycetemcomitans_mgs_301
tongue_pheno.485	CD8+T effector	LYAR	0.0329	0.991545992	-0.551886296	1.60E-30	6.01E-29	tongue:k__Bacteria|p__Proteobacteria|c__Gammaproteobacteria|o__Enterobacterales|f__Pasteurellaceae|g__Aggregatibacter|s__Aggregatibacter_actinomycetemcomitans_mgs_301
tongue_pheno.485	CD8+T effector	ANKRD11	0.0443	0.991545992	-0.39221333	1.40E-40	7.28E-39	tongue:k__Bacteria|p__Proteobacteria|c__Gammaproteobacteria|o__Enterobacterales|f__Pasteurellaceae|g__Aggregatibacter|s__Aggregatibacter_actinomycetemcomitans_mgs_301
tongue_pheno.485	CD8+T effector memory	RNF4	0.0261	0.987105316	-0.305898581	6.86E-14	1.09E-12	tongue:k__Bacteria|p__Proteobacteria|c__Gammaproteobacteria|o__Enterobacterales|f__Pasteurellaceae|g__Aggregatibacter|s__Aggregatibacter_actinomycetemcomitans_mgs_301
tongue_pheno.485	CD8+T effector memory	NAA38	0.04035	0.987105316	0.414057624	1.98E-09	2.28E-08	tongue:k__Bacteria|p__Proteobacteria|c__Gammaproteobacteria|o__Enterobacterales|f__Pasteurellaceae|g__Aggregatibacter|s__Aggregatibacter_actinomycetemcomitans_mgs_301
tongue_pheno.485	CD8+T effector memory	CNOT7	0.02417	0.987105316	-0.560246272	8.46E-13	1.26E-11	tongue:k__Bacteria|p__Proteobacteria|c__Gammaproteobacteria|o__Enterobacterales|f__Pasteurellaceae|g__Aggregatibacter|s__Aggregatibacter_actinomycetemcomitans_mgs_301
tongue_pheno.485	CD8+T effector memory	PDE7A	0.04191	0.987105316	-0.329900241	2.03E-08	2.09E-07	tongue:k__Bacteria|p__Proteobacteria|c__Gammaproteobacteria|o__Enterobacterales|f__Pasteurellaceae|g__Aggregatibacter|s__Aggregatibacter_actinomycetemcomitans_mgs_301
tongue_pheno.485	CD8+T effector memory	DNAJC1	0.00806	0.83636	0.523089604	0.009241444	0.047656023	tongue:k__Bacteria|p__Proteobacteria|c__Gammaproteobacteria|o__Enterobacterales|f__Pasteurellaceae|g__Aggregatibacter|s__Aggregatibacter_actinomycetemcomitans_mgs_301
tongue_pheno.485	CD8+T effector memory	PRKCQ	0.04748	0.987105316	-0.494257497	2.52E-06	2.10E-05	tongue:k__Bacteria|p__Proteobacteria|c__Gammaproteobacteria|o__Enterobacterales|f__Pasteurellaceae|g__Aggregatibacter|s__Aggregatibacter_actinomycetemcomitans_mgs_301
tongue_pheno.485	CD8+T effector memory	GAPDH	0.03278	0.987105316	-5.23630557	0.00310157	0.01722517	tongue:k__Bacteria|p__Proteobacteria|c__Gammaproteobacteria|o__Enterobacterales|f__Pasteurellaceae|g__Aggregatibacter|s__Aggregatibacter_actinomycetemcomitans_mgs_301
tongue_pheno.485	CD8+T effector memory	MT1E	0.00401	0.686952	3.734926404	7.33E-09	7.84E-08	tongue:k__Bacteria|p__Proteobacteria|c__Gammaproteobacteria|o__Enterobacterales|f__Pasteurellaceae|g__Aggregatibacter|s__Aggregatibacter_actinomycetemcomitans_mgs_301
tongue_pheno.485	CD8+T effector memory	GID8	0.0397	0.987105316	-0.340393055	1.04E-07	1.00E-06	tongue:k__Bacteria|p__Proteobacteria|c__Gammaproteobacteria|o__Enterobacterales|f__Pasteurellaceae|g__Aggregatibacter|s__Aggregatibacter_actinomycetemcomitans_mgs_301
tongue_pheno.485	CD8+T effector memory	PPP1R16B	0.0413	0.987105316	-0.522648578	1.99E-18	4.48E-17	tongue:k__Bacteria|p__Proteobacteria|c__Gammaproteobacteria|o__Enterobacterales|f__Pasteurellaceae|g__Aggregatibacter|s__Aggregatibacter_actinomycetemcomitans_mgs_301
tongue_pheno.485	CD8+T effector memory	CCT8	0.0404	0.987105316	0.528792012	0.000145024	0.000985963	tongue:k__Bacteria|p__Proteobacteria|c__Gammaproteobacteria|o__Enterobacterales|f__Pasteurellaceae|g__Aggregatibacter|s__Aggregatibacter_actinomycetemcomitans_mgs_301
tongue_pheno.485	NK	NECAP2	0.00169	0.2953275	-0.363490374	6.88E-58	6.48E-56	tongue:k__Bacteria|p__Proteobacteria|c__Gammaproteobacteria|o__Enterobacterales|f__Pasteurellaceae|g__Aggregatibacter|s__Aggregatibacter_actinomycetemcomitans_mgs_301
tongue_pheno.485	NK	PRPF38B	0.01831	0.781235294	-1.228806067	4.36E-117	1.35E-114	tongue:k__Bacteria|p__Proteobacteria|c__Gammaproteobacteria|o__Enterobacterales|f__Pasteurellaceae|g__Aggregatibacter|s__Aggregatibacter_actinomycetemcomitans_mgs_301
tongue_pheno.485	NK	SNRNP27	0.01659	0.781235294	-0.421442849	1.09E-50	8.45E-49	tongue:k__Bacteria|p__Proteobacteria|c__Gammaproteobacteria|o__Enterobacterales|f__Pasteurellaceae|g__Aggregatibacter|s__Aggregatibacter_actinomycetemcomitans_mgs_301
tongue_pheno.598	Prolif	CCNA2	0.0307	0.943157196	-1.33968016	0.005251535	0.027901117	tongue:k__Bacteria|p__Fusobacteriota|c__Fusobacteriia|o__Fusobacteriales|f__Fusobacteriaceae|g__Fusobacterium|s__Fusobacterium_vincentii_mgs_3469
tongue_pheno.622	CD16+Monocyte	TAF9	0.0401	0.95715225	-0.523722637	6.45E-17	1.24E-15	tongue:k__Bacteria|p__Firmicutes|c__Clostridia|o__Lachnospirales|f__Lachnospiraceae|g__Lachnoanaerobaculum|s__Lachnoanaerobaculum_sp000296385_mgs_2787
tongue_pheno.622	CD16+Monocyte	PPP1R17	0.044007	0.95715225	-0.2872582	3.15E-05	0.000235686	tongue:k__Bacteria|p__Firmicutes|c__Clostridia|o__Lachnospirales|f__Lachnospiraceae|g__Lachnoanaerobaculum|s__Lachnoanaerobaculum_sp000296385_mgs_2787
tongue_pheno.622	CD16+Monocyte	HMBOX1	0.0245	0.92075	-0.274123083	0.003926984	0.021229443	tongue:k__Bacteria|p__Firmicutes|c__Clostridia|o__Lachnospirales|f__Lachnospiraceae|g__Lachnoanaerobaculum|s__Lachnoanaerobaculum_sp000296385_mgs_2787
tongue_pheno.622	CD16+Monocyte	SNAPC3	0.04127	0.95715225	-0.49831674	1.05E-12	1.55E-11	tongue:k__Bacteria|p__Firmicutes|c__Clostridia|o__Lachnospirales|f__Lachnospiraceae|g__Lachnoanaerobaculum|s__Lachnoanaerobaculum_sp000296385_mgs_2787
tongue_pheno.622	CD16+Monocyte	URM1	0.00293	0.50982	-0.526758033	5.80E-09	6.35E-08	tongue:k__Bacteria|p__Firmicutes|c__Clostridia|o__Lachnospirales|f__Lachnospiraceae|g__Lachnoanaerobaculum|s__Lachnoanaerobaculum_sp000296385_mgs_2787
tongue_pheno.622	CD16+Monocyte	DNAJC1	0.0254	0.92075	-0.693506041	1.83E-08	1.88E-07	tongue:k__Bacteria|p__Firmicutes|c__Clostridia|o__Lachnospirales|f__Lachnospiraceae|g__Lachnoanaerobaculum|s__Lachnoanaerobaculum_sp000296385_mgs_2787
tongue_pheno.622	CD16+Monocyte	MED13L	0.0136	0.853221429	-4.545139326	1.61E-73	2.35E-71	tongue:k__Bacteria|p__Firmicutes|c__Clostridia|o__Lachnospirales|f__Lachnospiraceae|g__Lachnoanaerobaculum|s__Lachnoanaerobaculum_sp000296385_mgs_2787
tongue_pheno.622	CD16+Monocyte	GLRX5	0.0374	0.95715225	-1.37173106	7.02E-34	3.03E-32	tongue:k__Bacteria|p__Firmicutes|c__Clostridia|o__Lachnospirales|f__Lachnospiraceae|g__Lachnoanaerobaculum|s__Lachnoanaerobaculum_sp000296385_mgs_2787
tongue_pheno.622	CD16+Monocyte	HEATR3	0.04825	0.958851064	-0.618833587	2.47E-15	4.30E-14	tongue:k__Bacteria|p__Firmicutes|c__Clostridia|o__Lachnospirales|f__Lachnospiraceae|g__Lachnoanaerobaculum|s__Lachnoanaerobaculum_sp000296385_mgs_2787
tongue_pheno.622	CD16+Monocyte	TPGS2	0.0428	0.95715225	-0.402567242	5.27E-07	4.71E-06	tongue:k__Bacteria|p__Firmicutes|c__Clostridia|o__Lachnospirales|f__Lachnospiraceae|g__Lachnoanaerobaculum|s__Lachnoanaerobaculum_sp000296385_mgs_2787
tongue_pheno.622	CD16+Monocyte	VSTM1	0.02247	0.888586364	-0.396280148	0.005493638	0.029100993	tongue:k__Bacteria|p__Firmicutes|c__Clostridia|o__Lachnospirales|f__Lachnospiraceae|g__Lachnoanaerobaculum|s__Lachnoanaerobaculum_sp000296385_mgs_2787
tongue_pheno.622	CD16+Monocyte	SYS1	0.0392	0.95715225	-0.454631756	9.99E-10	1.21E-08	tongue:k__Bacteria|p__Firmicutes|c__Clostridia|o__Lachnospirales|f__Lachnospiraceae|g__Lachnoanaerobaculum|s__Lachnoanaerobaculum_sp000296385_mgs_2787
tongue_pheno.622	Prolif	CYCS	0.02062	0.858917647	11.03479046	6.17E-05	0.000438697	tongue:k__Bacteria|p__Firmicutes|c__Clostridia|o__Lachnospirales|f__Lachnospiraceae|g__Lachnoanaerobaculum|s__Lachnoanaerobaculum_sp000296385_mgs_2787
tongue_pheno.672	CD8+T effector	GBP4	0.00468	0.91897098	2.15892271	2.18E-14	3.56E-13	tongue:k__Bacteria|p__Campylobacterota|c__Campylobacteria|o__Campylobacterales|f__Campylobacteraceae|g__Campylobacter_A|s__unclassified_mgs_2445
tongue_pheno.672	CD8+T effector	ARRB2	0.02954	0.91897098	-0.354150936	2.20E-07	2.06E-06	tongue:k__Bacteria|p__Campylobacterota|c__Campylobacteria|o__Campylobacterales|f__Campylobacteraceae|g__Campylobacter_A|s__unclassified_mgs_2445
tongue_pheno.672	CD8+T effector	KDM6B	0.03552	0.91897098	-6.434955114	8.43E-92	1.80E-89	tongue:k__Bacteria|p__Campylobacterota|c__Campylobacteria|o__Campylobacterales|f__Campylobacteraceae|g__Campylobacter_A|s__unclassified_mgs_2445
tongue_pheno.672	NK	CLDND1	0.0252	0.654518182	-0.320122636	8.91E-53	7.38E-51	tongue:k__Bacteria|p__Campylobacterota|c__Campylobacteria|o__Campylobacterales|f__Campylobacteraceae|g__Campylobacter_A|s__unclassified_mgs_2445
tongue_pheno.672	NK	MYOM2	0.0183	0.654518182	-4.835830898	1.11E-27	3.81E-26	tongue:k__Bacteria|p__Campylobacterota|c__Campylobacteria|o__Campylobacterales|f__Campylobacteraceae|g__Campylobacter_A|s__unclassified_mgs_2445
tongue_pheno.672	NK	KLRC2	0.01206	0.654518182	-0.645579639	7.05E-25	2.09E-23	tongue:k__Bacteria|p__Campylobacterota|c__Campylobacteria|o__Campylobacterales|f__Campylobacteraceae|g__Campylobacter_A|s__unclassified_mgs_2445
tongue_pheno.672	NK	ATP5S	0.0289	0.654518182	-0.278190403	1.38E-12	2.00E-11	tongue:k__Bacteria|p__Campylobacterota|c__Campylobacteria|o__Campylobacterales|f__Campylobacteraceae|g__Campylobacter_A|s__unclassified_mgs_2445
tongue_pheno.672	NK	GZMH	0.0196	0.654518182	12.54910518	2.69E-39	1.31E-37	tongue:k__Bacteria|p__Campylobacterota|c__Campylobacteria|o__Campylobacterales|f__Campylobacteraceae|g__Campylobacter_A|s__unclassified_mgs_2445
tongue_pheno.672	Prolif	KPNA4	0.0366	0.886993939	-0.76763236	5.29E-09	5.82E-08	tongue:k__Bacteria|p__Campylobacterota|c__Campylobacteria|o__Campylobacterales|f__Campylobacteraceae|g__Campylobacter_A|s__unclassified_mgs_2445
tongue_pheno.672	Prolif	CYCS	0.0086	0.8788	11.03479046	6.17E-05	0.000438697	tongue:k__Bacteria|p__Campylobacterota|c__Campylobacteria|o__Campylobacterales|f__Campylobacteraceae|g__Campylobacter_A|s__unclassified_mgs_2445
tongue_pheno.71	cDC	HNRNPU	0.0363	0.93585	6.223845029	5.46E-11	7.10E-10	tongue:k__Bacteria|p__Firmicutes|c__Clostridia|o__Peptostreptococcales|f__Anaerovoracaceae|g__Eubacterium_B|s__Eubacterium_B_infirmum_mgs_800
tongue_pheno.71	cDC	SDHC	0.00408	0.744276	-1.125966923	6.06E-09	6.58E-08	tongue:k__Bacteria|p__Firmicutes|c__Clostridia|o__Peptostreptococcales|f__Anaerovoracaceae|g__Eubacterium_B|s__Eubacterium_B_infirmum_mgs_800
tongue_pheno.71	cDC	TKT	0.0358	0.93585	14.5340171	1.73E-15	3.07E-14	tongue:k__Bacteria|p__Firmicutes|c__Clostridia|o__Peptostreptococcales|f__Anaerovoracaceae|g__Eubacterium_B|s__Eubacterium_B_infirmum_mgs_800
tongue_pheno.71	cDC	MANBA	0.0439	0.966143051	-1.637100451	9.34E-10	1.14E-08	tongue:k__Bacteria|p__Firmicutes|c__Clostridia|o__Peptostreptococcales|f__Anaerovoracaceae|g__Eubacterium_B|s__Eubacterium_B_infirmum_mgs_800
tongue_pheno.71	cDC	TFEC	0.0214	0.859828571	-1.1985266	0.001457506	0.008624539	tongue:k__Bacteria|p__Firmicutes|c__Clostridia|o__Peptostreptococcales|f__Anaerovoracaceae|g__Eubacterium_B|s__Eubacterium_B_infirmum_mgs_800
tongue_pheno.71	cDC	RAPGEF1	0.0117	0.859828571	-2.775630115	1.11E-12	1.63E-11	tongue:k__Bacteria|p__Firmicutes|c__Clostridia|o__Peptostreptococcales|f__Anaerovoracaceae|g__Eubacterium_B|s__Eubacterium_B_infirmum_mgs_800
tongue_pheno.71	cDC	HHEX	0.0265	0.877608696	-2.588230338	3.91E-09	4.39E-08	tongue:k__Bacteria|p__Firmicutes|c__Clostridia|o__Peptostreptococcales|f__Anaerovoracaceae|g__Eubacterium_B|s__Eubacterium_B_infirmum_mgs_800
tongue_pheno.71	cDC	C11orf21	0.0168	0.859828571	-0.918422727	0.000380936	0.002455501	tongue:k__Bacteria|p__Firmicutes|c__Clostridia|o__Peptostreptococcales|f__Anaerovoracaceae|g__Eubacterium_B|s__Eubacterium_B_infirmum_mgs_800
tongue_pheno.71	cDC	LRR1	0.00049	0.35966	-0.458715077	0.002275651	0.013009743	tongue:k__Bacteria|p__Firmicutes|c__Clostridia|o__Peptostreptococcales|f__Anaerovoracaceae|g__Eubacterium_B|s__Eubacterium_B_infirmum_mgs_800
tongue_pheno.71	cDC	MPHOSPH6	0.01565	0.859828571	-0.44227119	0.003330675	0.018463164	tongue:k__Bacteria|p__Firmicutes|c__Clostridia|o__Peptostreptococcales|f__Anaerovoracaceae|g__Eubacterium_B|s__Eubacterium_B_infirmum_mgs_800
tongue_pheno.71	cDC	ENGASE	0.0369	0.93585	-0.477242964	0.001255283	0.007482356	tongue:k__Bacteria|p__Firmicutes|c__Clostridia|o__Peptostreptococcales|f__Anaerovoracaceae|g__Eubacterium_B|s__Eubacterium_B_infirmum_mgs_800
tongue_pheno.71	cDC	GAA	0.0378	0.93585	0.402930473	1.80E-05	0.000136983	tongue:k__Bacteria|p__Firmicutes|c__Clostridia|o__Peptostreptococcales|f__Anaerovoracaceae|g__Eubacterium_B|s__Eubacterium_B_infirmum_mgs_800
tongue_pheno.71	cDC	SLC9A3R1	0.0334	0.93585	-1.920281417	3.80E-05	0.000280938	tongue:k__Bacteria|p__Firmicutes|c__Clostridia|o__Peptostreptococcales|f__Anaerovoracaceae|g__Eubacterium_B|s__Eubacterium_B_infirmum_mgs_800
tongue_pheno.734	Prolif	CD53	0.022	0.771766667	11.28135014	0.00881642	0.045543019	tongue:k__Bacteria|p__Firmicutes|c__Negativicutes|o__Veillonellales|f__Veillonellaceae|g__F0422|s__unclassified_mgs_363
tongue_pheno.734	Prolif	ZNF24	0.0335	0.771766667	-1.238176676	0.001229406	0.00733789	tongue:k__Bacteria|p__Firmicutes|c__Negativicutes|o__Veillonellales|f__Veillonellaceae|g__F0422|s__unclassified_mgs_363
tongue_pheno.734	Prolif	UBE2G2	0.0499	0.780104	-0.544693799	0.006858653	0.035969736	tongue:k__Bacteria|p__Firmicutes|c__Negativicutes|o__Veillonellales|f__Veillonellaceae|g__F0422|s__unclassified_mgs_363
tongue_pheno.760	CD4+T naive	HNRNPD	0.04456	0.947521739	-1.140994765	2.63E-182	1.96E-179	tongue:k__Bacteria|p__Campylobacterota|c__Campylobacteria|o__Campylobacterales|f__Campylobacteraceae|g__Campylobacter_A|s__Campylobacter_A_showae_A_mgs_3545
tongue_pheno.760	CD4+T naive	RBM25	0.0343	0.947521739	-1.35757633	5.30E-137	2.97E-134	tongue:k__Bacteria|p__Campylobacterota|c__Campylobacteria|o__Campylobacterales|f__Campylobacteraceae|g__Campylobacter_A|s__Campylobacter_A_showae_A_mgs_3545
tongue_pheno.760	CD4+T effector memory	NFKB1	0.01644	0.925724138	-1.229524676	4.38E-16	8.14E-15	tongue:k__Bacteria|p__Campylobacterota|c__Campylobacteria|o__Campylobacterales|f__Campylobacteraceae|g__Campylobacter_A|s__Campylobacter_A_showae_A_mgs_3545
tongue_pheno.760	CD4+T effector memory	ZNF26	0.0179	0.925724138	-0.281142635	0.001291503	0.007662519	tongue:k__Bacteria|p__Campylobacterota|c__Campylobacteria|o__Campylobacterales|f__Campylobacteraceae|g__Campylobacter_A|s__Campylobacter_A_showae_A_mgs_3545
tongue_pheno.760	CD4+T effector memory	CIB1	0.0404	0.925724138	-2.336083713	6.51E-11	8.43E-10	tongue:k__Bacteria|p__Campylobacterota|c__Campylobacteria|o__Campylobacterales|f__Campylobacteraceae|g__Campylobacter_A|s__Campylobacter_A_showae_A_mgs_3545
tongue_pheno.760	CD4+T effector memory	HEXIM1	0.017912	0.925724138	-0.819115094	2.23E-10	2.80E-09	tongue:k__Bacteria|p__Campylobacterota|c__Campylobacteria|o__Campylobacterales|f__Campylobacteraceae|g__Campylobacter_A|s__Campylobacter_A_showae_A_mgs_3545
tongue_pheno.760	CD8+T naive	CD53	0.0328	0.886316667	0.898469589	7.60E-06	5.95E-05	tongue:k__Bacteria|p__Campylobacterota|c__Campylobacteria|o__Campylobacterales|f__Campylobacteraceae|g__Campylobacter_A|s__Campylobacter_A_showae_A_mgs_3545
tongue_pheno.760	CD8+T naive	SLC20A1	0.0277	0.886316667	-0.425741561	1.47E-05	0.000112273	tongue:k__Bacteria|p__Campylobacterota|c__Campylobacteria|o__Campylobacterales|f__Campylobacteraceae|g__Campylobacter_A|s__Campylobacter_A_showae_A_mgs_3545
tongue_pheno.760	CD8+T naive	TGOLN2	0.0251	0.886316667	-0.695552725	1.74E-10	2.21E-09	tongue:k__Bacteria|p__Campylobacterota|c__Campylobacteria|o__Campylobacterales|f__Campylobacteraceae|g__Campylobacter_A|s__Campylobacter_A_showae_A_mgs_3545
tongue_pheno.760	CD8+T naive	AIMP1	0.03564	0.886316667	-0.857169946	1.40E-10	1.79E-09	tongue:k__Bacteria|p__Campylobacterota|c__Campylobacteria|o__Campylobacterales|f__Campylobacteraceae|g__Campylobacter_A|s__Campylobacter_A_showae_A_mgs_3545
tongue_pheno.760	CD8+T naive	EZR	0.037	0.886316667	-2.027415688	2.23E-12	3.17E-11	tongue:k__Bacteria|p__Campylobacterota|c__Campylobacteria|o__Campylobacterales|f__Campylobacteraceae|g__Campylobacter_A|s__Campylobacter_A_showae_A_mgs_3545
tongue_pheno.760	CD8+T effector	GLS	0.035201	0.812154	-0.77763384	3.75E-59	3.77E-57	tongue:k__Bacteria|p__Campylobacterota|c__Campylobacteria|o__Campylobacterales|f__Campylobacteraceae|g__Campylobacter_A|s__Campylobacter_A_showae_A_mgs_3545
tongue_pheno.760	CD8+T effector	SIK3	0.03392	0.812154	-0.546978801	5.33E-59	5.24E-57	tongue:k__Bacteria|p__Campylobacterota|c__Campylobacteria|o__Campylobacterales|f__Campylobacteraceae|g__Campylobacter_A|s__Campylobacter_A_showae_A_mgs_3545
tongue_pheno.760	CD8+T effector	DNAJC15	0.023	0.812154	-0.271066917	0.000296155	0.001945448	tongue:k__Bacteria|p__Campylobacterota|c__Campylobacteria|o__Campylobacterales|f__Campylobacteraceae|g__Campylobacter_A|s__Campylobacter_A_showae_A_mgs_3545
tongue_pheno.760	CD8+T effector	STK24	0.0457	0.812154	-0.304458951	3.01E-11	3.99E-10	tongue:k__Bacteria|p__Campylobacterota|c__Campylobacteria|o__Campylobacterales|f__Campylobacteraceae|g__Campylobacter_A|s__Campylobacter_A_showae_A_mgs_3545
tongue_pheno.760	CD8+T effector	RNF167	0.0105	0.812154	1.027108115	7.18E-27	2.40E-25	tongue:k__Bacteria|p__Campylobacterota|c__Campylobacteria|o__Campylobacterales|f__Campylobacteraceae|g__Campylobacter_A|s__Campylobacter_A_showae_A_mgs_3545
tongue_pheno.760	CD8+T effector memory	SMAP2	0.04566	0.817851176	-0.513599567	6.25E-26	1.99E-24	tongue:k__Bacteria|p__Campylobacterota|c__Campylobacteria|o__Campylobacterales|f__Campylobacteraceae|g__Campylobacter_A|s__Campylobacter_A_showae_A_mgs_3545
tongue_pheno.760	CD8+T effector memory	TARDBP	0.01889	0.70644	-0.268644506	1.04E-11	1.41E-10	tongue:k__Bacteria|p__Campylobacterota|c__Campylobacteria|o__Campylobacterales|f__Campylobacteraceae|g__Campylobacter_A|s__Campylobacter_A_showae_A_mgs_3545
tongue_pheno.760	CD8+T effector memory	FDX1	0.02275	0.729197368	-0.468275044	3.47E-12	4.81E-11	tongue:k__Bacteria|p__Campylobacterota|c__Campylobacteria|o__Campylobacterales|f__Campylobacteraceae|g__Campylobacter_A|s__Campylobacter_A_showae_A_mgs_3545
tongue_pheno.760	CD8+T effector memory	FKBP3	0.01896	0.70644	0.283685773	3.71E-05	0.000274979	tongue:k__Bacteria|p__Campylobacterota|c__Campylobacteria|o__Campylobacterales|f__Campylobacteraceae|g__Campylobacter_A|s__Campylobacter_A_showae_A_mgs_3545
tongue_pheno.760	CD8+T effector memory	MED13	0.00376	0.57246	-0.316056891	1.41E-11	1.89E-10	tongue:k__Bacteria|p__Campylobacterota|c__Campylobacteria|o__Campylobacterales|f__Campylobacteraceae|g__Campylobacter_A|s__Campylobacter_A_showae_A_mgs_3545
tongue_pheno.760	CD8+T effector memory	CIRBP	0.01034	0.6264	-2.220005938	5.52E-95	1.27E-92	tongue:k__Bacteria|p__Campylobacterota|c__Campylobacteria|o__Campylobacterales|f__Campylobacteraceae|g__Campylobacter_A|s__Campylobacter_A_showae_A_mgs_3545
tongue_pheno.760	NKT	IFNGR1	0.00604	0.992634699	-1.410472425	8.83E-15	1.49E-13	tongue:k__Bacteria|p__Campylobacterota|c__Campylobacteria|o__Campylobacterales|f__Campylobacteraceae|g__Campylobacter_A|s__Campylobacter_A_showae_A_mgs_3545
tongue_pheno.760	NKT	PDE7A	0.0128	0.992634699	-0.565734015	2.35E-14	3.80E-13	tongue:k__Bacteria|p__Campylobacterota|c__Campylobacteria|o__Campylobacterales|f__Campylobacteraceae|g__Campylobacter_A|s__Campylobacter_A_showae_A_mgs_3545
tongue_pheno.760	NKT	AP1G1	0.0472	0.992634699	-0.306432671	9.57E-05	0.000661332	tongue:k__Bacteria|p__Campylobacterota|c__Campylobacteria|o__Campylobacterales|f__Campylobacteraceae|g__Campylobacter_A|s__Campylobacter_A_showae_A_mgs_3545
tongue_pheno.760	NKT	MT2A	0.0192	0.992634699	5.506321691	2.07E-26	6.78E-25	tongue:k__Bacteria|p__Campylobacterota|c__Campylobacteria|o__Campylobacterales|f__Campylobacteraceae|g__Campylobacter_A|s__Campylobacter_A_showae_A_mgs_3545
tongue_pheno.760	Prolif	THEMIS2	0.00916	0.884594286	-2.648548958	0.002530241	0.014202047	tongue:k__Bacteria|p__Campylobacterota|c__Campylobacteria|o__Campylobacterales|f__Campylobacteraceae|g__Campylobacter_A|s__Campylobacter_A_showae_A_mgs_3545
tongue_pheno.760	Prolif	CDYL	0.0453	0.975652364	-1.788704693	4.94E-06	3.96E-05	tongue:k__Bacteria|p__Campylobacterota|c__Campylobacteria|o__Campylobacterales|f__Campylobacteraceae|g__Campylobacter_A|s__Campylobacter_A_showae_A_mgs_3545
tongue_pheno.760	Prolif	PCNA	0.0256	0.935726316	12.10461571	0.002151686	0.012396095	tongue:k__Bacteria|p__Campylobacterota|c__Campylobacteria|o__Campylobacterales|f__Campylobacteraceae|g__Campylobacter_A|s__Campylobacter_A_showae_A_mgs_3545
tongue_pheno.806	CD8+T effector	GBP4	0.00262	0.845866667	2.15892271	2.18E-14	3.56E-13	tongue:k__Bacteria|p__Campylobacterota|c__Campylobacteria|o__Campylobacterales|f__Campylobacteraceae|g__Campylobacter_A|s__unclassified_mgs_1351
tongue_pheno.806	CD8+T effector	STK17B	0.0495	0.845866667	-3.093356322	1.33E-192	1.98E-189	tongue:k__Bacteria|p__Campylobacterota|c__Campylobacteria|o__Campylobacterales|f__Campylobacteraceae|g__Campylobacter_A|s__unclassified_mgs_1351
tongue_pheno.806	NK	CLDND1	0.0276	0.830811429	-0.320122636	8.91E-53	7.38E-51	tongue:k__Bacteria|p__Campylobacterota|c__Campylobacteria|o__Campylobacterales|f__Campylobacteraceae|g__Campylobacter_A|s__unclassified_mgs_1351
tongue_pheno.806	Prolif	RLF	0.0375	0.953955294	-0.253736745	2.78E-06	2.29E-05	tongue:k__Bacteria|p__Campylobacterota|c__Campylobacteria|o__Campylobacterales|f__Campylobacteraceae|g__Campylobacter_A|s__unclassified_mgs_1351
tongue_pheno.806	Prolif	CD8A	0.0485	0.953955294	-10.77189963	0.001541091	0.009095078	tongue:k__Bacteria|p__Campylobacterota|c__Campylobacteria|o__Campylobacterales|f__Campylobacteraceae|g__Campylobacter_A|s__unclassified_mgs_1351
tongue_pheno.806	Prolif	CDV3	0.0213	0.953955294	1.718994787	2.68E-08	2.73E-07	tongue:k__Bacteria|p__Campylobacterota|c__Campylobacteria|o__Campylobacterales|f__Campylobacteraceae|g__Campylobacter_A|s__unclassified_mgs_1351
tongue_pheno.806	Prolif	CREBRF	0.0311	0.953955294	-1.308369524	1.61E-15	2.86E-14	tongue:k__Bacteria|p__Campylobacterota|c__Campylobacteria|o__Campylobacterales|f__Campylobacteraceae|g__Campylobacter_A|s__unclassified_mgs_1351
tongue_pheno.806	Prolif	ASCC2	0.03963	0.953955294	-0.260644786	0.002488436	0.013993735	tongue:k__Bacteria|p__Campylobacterota|c__Campylobacteria|o__Campylobacterales|f__Campylobacteraceae|g__Campylobacter_A|s__unclassified_mgs_1351
tongue_pheno.892	CD16+Monocyte	AGFG1	0.0294	0.771809211	-0.801299394	2.18E-17	4.41E-16	tongue:k__Bacteria|p__Firmicutes|c__Bacilli|o__Lactobacillales|f__Streptococcaceae|g__Streptococcus|s__unclassified_mgs_2403
tongue_pheno.892	CD16+Monocyte	TLK1	0.0318	0.771809211	-0.623348793	4.40E-11	5.73E-10	tongue:k__Bacteria|p__Firmicutes|c__Bacilli|o__Lactobacillales|f__Streptococcaceae|g__Streptococcus|s__unclassified_mgs_2403
tongue_pheno.892	CD16+Monocyte	TIAM2	0.0203	0.771809211	-0.777368184	5.15E-17	1.00E-15	tongue:k__Bacteria|p__Firmicutes|c__Bacilli|o__Lactobacillales|f__Streptococcaceae|g__Streptococcus|s__unclassified_mgs_2403
tongue_pheno.892	CD16+Monocyte	EIF3B	0.0272	0.771809211	-0.641846899	2.06E-10	2.62E-09	tongue:k__Bacteria|p__Firmicutes|c__Bacilli|o__Lactobacillales|f__Streptococcaceae|g__Streptococcus|s__unclassified_mgs_2403
tongue_pheno.892	CD16+Monocyte	PCM1	0.0393	0.776175	-0.612103901	1.42E-13	2.22E-12	tongue:k__Bacteria|p__Firmicutes|c__Bacilli|o__Lactobacillales|f__Streptococcaceae|g__Streptococcus|s__unclassified_mgs_2403
tongue_pheno.892	CD16+Monocyte	EI24	0.0314	0.771809211	-0.308160197	1.02E-07	9.84E-07	tongue:k__Bacteria|p__Firmicutes|c__Bacilli|o__Lactobacillales|f__Streptococcaceae|g__Streptococcus|s__unclassified_mgs_2403
tongue_pheno.892	CD16+Monocyte	SIDT2	0.0336	0.771809211	-2.766086195	7.39E-24	2.15E-22	tongue:k__Bacteria|p__Firmicutes|c__Bacilli|o__Lactobacillales|f__Streptococcaceae|g__Streptococcus|s__unclassified_mgs_2403
tongue_pheno.892	CD16+Monocyte	NDUFB10	0.03737	0.776175	-0.817829911	1.69E-18	3.84E-17	tongue:k__Bacteria|p__Firmicutes|c__Bacilli|o__Lactobacillales|f__Streptococcaceae|g__Streptococcus|s__unclassified_mgs_2403
tongue_pheno.892	CD16+Monocyte	SPSB3	0.02943	0.771809211	-0.704621378	3.44E-09	3.93E-08	tongue:k__Bacteria|p__Firmicutes|c__Bacilli|o__Lactobacillales|f__Streptococcaceae|g__Streptococcus|s__unclassified_mgs_2403
tongue_pheno.892	CD16+Monocyte	XBP1	0.0162	0.771809211	3.637128805	4.34E-15	7.40E-14	tongue:k__Bacteria|p__Firmicutes|c__Bacilli|o__Lactobacillales|f__Streptococcaceae|g__Streptococcus|s__unclassified_mgs_2403
tongue_pheno.924	Prolif	ZNF281	0.003914	0.422982857	-0.396602769	0.001592918	0.009370044	tongue:k__Bacteria|p__Fusobacteriota|c__Fusobacteriia|o__Fusobacteriales|f__Leptotrichiaceae|g__Leptotrichia|s__unclassified_mgs_1146
tongue_pheno.924	Prolif	SMC3	0.043	0.889111864	-8.57245635	2.30E-06	1.94E-05	tongue:k__Bacteria|p__Fusobacteriota|c__Fusobacteriia|o__Fusobacteriales|f__Leptotrichiaceae|g__Leptotrichia|s__unclassified_mgs_1146
tongue_pheno.924	Prolif	EVI2A	0.0468	0.889111864	-0.372615062	0.002419289	0.013699607	tongue:k__Bacteria|p__Fusobacteriota|c__Fusobacteriia|o__Fusobacteriales|f__Leptotrichiaceae|g__Leptotrichia|s__unclassified_mgs_1146
tongue_pheno.924	Prolif	PCNA	0.00119	0.40222	12.10461571	0.002151686	0.012396095	tongue:k__Bacteria|p__Fusobacteriota|c__Fusobacteriia|o__Fusobacteriales|f__Leptotrichiaceae|g__Leptotrichia|s__unclassified_mgs_1146
