# Supplementary material for: Leveraging transcriptome-wide association studies identifies the relationship between upper respiratory flora and cell type-specific gene expression in severe respiratory disease
Source: PLoS One. 2025 May 9;20(5):e0322864. doi: 10.1371/journal.pone.0322864 (PMC12063895; doi:10.1371/journal.pone.0322864)
Supplement: S1 Supporting information — This zip file contains supplementary files, figures to the study. (ZIP) [file pone.0322864.s001.zip › S3 File.csv]

Term	Description	EnrichRatio	qvalue	Label	Top	summ_comb	ct	Taxon
Go	secretory granule lumen	0.666666667	5.95E-06	tongue_pheno.2645 : CD4+T effector memory	1	tongue_pheno.2645	CD4+T effector memory	tongue:k__Bacteria|p__Campylobacterota|c__Campylobacteria|o__Campylobacterales|f__Campylobacteraceae|g__Campylobacter_A|s__unclassified_mgs_1939
Go	glutamate receptor binding	0.375	2.17E-05	saliva_pheno.2783 : B	1	saliva_pheno.2783	B	saliva:k__Bacteria|p__Campylobacterota|c__Campylobacteria|o__Campylobacterales|f__Campylobacteraceae|g__Campylobacter_A|s__unclassified_mgs_1397
Go	leukocyte mediated cytotoxicity	0.5	0.000208173	saliva_pheno.1016 : NK	0	saliva_pheno.1016	NK	saliva:k__Bacteria|p__Bacteroidota|c__Bacteroidia|o__Bacteroidales|f__Bacteroidaceae|g__Prevotella|s__Prevotella_loescheii_mgs_2547
Go	stimulatory C-type lectin receptor signaling pathway	0.333333333	0.000253821	saliva_pheno.1016 : NK	0	saliva_pheno.1016	NK	saliva:k__Bacteria|p__Bacteroidota|c__Bacteroidia|o__Bacteroidales|f__Bacteroidaceae|g__Prevotella|s__Prevotella_loescheii_mgs_2547
Go	response to lectin	0.333333333	0.000253821	saliva_pheno.1016 : NK	0	saliva_pheno.1016	NK	saliva:k__Bacteria|p__Bacteroidota|c__Bacteroidia|o__Bacteroidales|f__Bacteroidaceae|g__Prevotella|s__Prevotella_loescheii_mgs_2547
Go	cellular response to lectin	0.333333333	0.000253821	saliva_pheno.1016 : NK	0	saliva_pheno.1016	NK	saliva:k__Bacteria|p__Bacteroidota|c__Bacteroidia|o__Bacteroidales|f__Bacteroidaceae|g__Prevotella|s__Prevotella_loescheii_mgs_2547
Go	cell killing	0.5	0.000253821	saliva_pheno.1016 : NK	0	saliva_pheno.1016	NK	saliva:k__Bacteria|p__Bacteroidota|c__Bacteroidia|o__Bacteroidales|f__Bacteroidaceae|g__Prevotella|s__Prevotella_loescheii_mgs_2547
Go	positive regulation of natural killer cell mediated cytotoxicity	0.333333333	0.000294873	saliva_pheno.1016 : NK	0	saliva_pheno.1016	NK	saliva:k__Bacteria|p__Bacteroidota|c__Bacteroidia|o__Bacteroidales|f__Bacteroidaceae|g__Prevotella|s__Prevotella_loescheii_mgs_2547
Go	positive regulation of natural killer cell mediated immunity	0.333333333	0.000344958	saliva_pheno.1016 : NK	0	saliva_pheno.1016	NK	saliva:k__Bacteria|p__Bacteroidota|c__Bacteroidia|o__Bacteroidales|f__Bacteroidaceae|g__Prevotella|s__Prevotella_loescheii_mgs_2547
Go	regulation of leukocyte mediated immunity	0.5	0.000344958	saliva_pheno.1016 : NK	0	saliva_pheno.1016	NK	saliva:k__Bacteria|p__Bacteroidota|c__Bacteroidia|o__Bacteroidales|f__Bacteroidaceae|g__Prevotella|s__Prevotella_loescheii_mgs_2547
Go	regulation of natural killer cell activation	0.333333333	0.000550447	saliva_pheno.1016 : NK	0	saliva_pheno.1016	NK	saliva:k__Bacteria|p__Bacteroidota|c__Bacteroidia|o__Bacteroidales|f__Bacteroidaceae|g__Prevotella|s__Prevotella_loescheii_mgs_2547
Go	regulation of natural killer cell mediated cytotoxicity	0.333333333	0.00062985	saliva_pheno.1016 : NK	0	saliva_pheno.1016	NK	saliva:k__Bacteria|p__Bacteroidota|c__Bacteroidia|o__Bacteroidales|f__Bacteroidaceae|g__Prevotella|s__Prevotella_loescheii_mgs_2547
Go	regulation of natural killer cell mediated immunity	0.333333333	0.000634272	saliva_pheno.1016 : NK	0	saliva_pheno.1016	NK	saliva:k__Bacteria|p__Bacteroidota|c__Bacteroidia|o__Bacteroidales|f__Bacteroidaceae|g__Prevotella|s__Prevotella_loescheii_mgs_2547
Go	cellular defense response	0.333333333	0.000634272	saliva_pheno.1016 : NK	0	saliva_pheno.1016	NK	saliva:k__Bacteria|p__Bacteroidota|c__Bacteroidia|o__Bacteroidales|f__Bacteroidaceae|g__Prevotella|s__Prevotella_loescheii_mgs_2547
Go	regulation of immune effector process	0.5	0.000863877	saliva_pheno.1016 : NK	0	saliva_pheno.1016	NK	saliva:k__Bacteria|p__Bacteroidota|c__Bacteroidia|o__Bacteroidales|f__Bacteroidaceae|g__Prevotella|s__Prevotella_loescheii_mgs_2547
Go	leukocyte mediated immunity	0.5	0.000869091	saliva_pheno.1016 : NK	0	saliva_pheno.1016	NK	saliva:k__Bacteria|p__Bacteroidota|c__Bacteroidia|o__Bacteroidales|f__Bacteroidaceae|g__Prevotella|s__Prevotella_loescheii_mgs_2547
Go	positive regulation of leukocyte mediated cytotoxicity	0.333333333	0.000869091	saliva_pheno.1016 : NK	0	saliva_pheno.1016	NK	saliva:k__Bacteria|p__Bacteroidota|c__Bacteroidia|o__Bacteroidales|f__Bacteroidaceae|g__Prevotella|s__Prevotella_loescheii_mgs_2547
Go	positive regulation of cell killing	0.333333333	0.000978701	saliva_pheno.1016 : NK	0	saliva_pheno.1016	NK	saliva:k__Bacteria|p__Bacteroidota|c__Bacteroidia|o__Bacteroidales|f__Bacteroidaceae|g__Prevotella|s__Prevotella_loescheii_mgs_2547
Go	natural killer cell mediated cytotoxicity	0.333333333	0.000978701	saliva_pheno.1016 : NK	0	saliva_pheno.1016	NK	saliva:k__Bacteria|p__Bacteroidota|c__Bacteroidia|o__Bacteroidales|f__Bacteroidaceae|g__Prevotella|s__Prevotella_loescheii_mgs_2547
Go	innate immune response activating cell surface receptor signaling pathway	0.333333333	0.000978701	saliva_pheno.1016 : NK	0	saliva_pheno.1016	NK	saliva:k__Bacteria|p__Bacteroidota|c__Bacteroidia|o__Bacteroidales|f__Bacteroidaceae|g__Prevotella|s__Prevotella_loescheii_mgs_2547
Go	natural killer cell mediated immunity	0.333333333	0.000978701	saliva_pheno.1016 : NK	0	saliva_pheno.1016	NK	saliva:k__Bacteria|p__Bacteroidota|c__Bacteroidia|o__Bacteroidales|f__Bacteroidaceae|g__Prevotella|s__Prevotella_loescheii_mgs_2547
Go	natural killer cell activation	0.333333333	0.001496411	saliva_pheno.1016 : NK	0	saliva_pheno.1016	NK	saliva:k__Bacteria|p__Bacteroidota|c__Bacteroidia|o__Bacteroidales|f__Bacteroidaceae|g__Prevotella|s__Prevotella_loescheii_mgs_2547
Go	positive regulation of lymphocyte mediated immunity	0.333333333	0.002268658	saliva_pheno.1016 : NK	0	saliva_pheno.1016	NK	saliva:k__Bacteria|p__Bacteroidota|c__Bacteroidia|o__Bacteroidales|f__Bacteroidaceae|g__Prevotella|s__Prevotella_loescheii_mgs_2547
Go	positive regulation of leukocyte mediated immunity	0.333333333	0.002993719	saliva_pheno.1016 : NK	0	saliva_pheno.1016	NK	saliva:k__Bacteria|p__Bacteroidota|c__Bacteroidia|o__Bacteroidales|f__Bacteroidaceae|g__Prevotella|s__Prevotella_loescheii_mgs_2547
Go	regulation of lymphocyte mediated immunity	0.333333333	0.004425106	saliva_pheno.1016 : NK	0	saliva_pheno.1016	NK	saliva:k__Bacteria|p__Bacteroidota|c__Bacteroidia|o__Bacteroidales|f__Bacteroidaceae|g__Prevotella|s__Prevotella_loescheii_mgs_2547
Go	lymphocyte activation involved in immune response	0.333333333	0.005270819	saliva_pheno.1016 : NK	0	saliva_pheno.1016	NK	saliva:k__Bacteria|p__Bacteroidota|c__Bacteroidia|o__Bacteroidales|f__Bacteroidaceae|g__Prevotella|s__Prevotella_loescheii_mgs_2547
Go	innate immune response-activating signaling pathway	0.333333333	0.005270819	saliva_pheno.1016 : NK	0	saliva_pheno.1016	NK	saliva:k__Bacteria|p__Bacteroidota|c__Bacteroidia|o__Bacteroidales|f__Bacteroidaceae|g__Prevotella|s__Prevotella_loescheii_mgs_2547
Go	activation of innate immune response	0.333333333	0.006298214	saliva_pheno.1016 : NK	0	saliva_pheno.1016	NK	saliva:k__Bacteria|p__Bacteroidota|c__Bacteroidia|o__Bacteroidales|f__Bacteroidaceae|g__Prevotella|s__Prevotella_loescheii_mgs_2547
Go	positive regulation of immune effector process	0.333333333	0.007917273	saliva_pheno.1016 : NK	0	saliva_pheno.1016	NK	saliva:k__Bacteria|p__Bacteroidota|c__Bacteroidia|o__Bacteroidales|f__Bacteroidaceae|g__Prevotella|s__Prevotella_loescheii_mgs_2547
Go	T cell activation via T cell receptor contact with antigen bound to MHC molecule on antigen presenting cell	0.166666667	0.007917273	saliva_pheno.1016 : NK	0	saliva_pheno.1016	NK	saliva:k__Bacteria|p__Bacteroidota|c__Bacteroidia|o__Bacteroidales|f__Bacteroidaceae|g__Prevotella|s__Prevotella_loescheii_mgs_2547
Go	virion attachment to host cell	0.166666667	0.007917273	saliva_pheno.1016 : NK	0	saliva_pheno.1016	NK	saliva:k__Bacteria|p__Bacteroidota|c__Bacteroidia|o__Bacteroidales|f__Bacteroidaceae|g__Prevotella|s__Prevotella_loescheii_mgs_2547
Go	natural killer cell degranulation	0.166666667	0.007917273	saliva_pheno.1016 : NK	0	saliva_pheno.1016	NK	saliva:k__Bacteria|p__Bacteroidota|c__Bacteroidia|o__Bacteroidales|f__Bacteroidaceae|g__Prevotella|s__Prevotella_loescheii_mgs_2547
Go	leukocyte activation involved in immune response	0.333333333	0.007917273	saliva_pheno.1016 : NK	0	saliva_pheno.1016	NK	saliva:k__Bacteria|p__Bacteroidota|c__Bacteroidia|o__Bacteroidales|f__Bacteroidaceae|g__Prevotella|s__Prevotella_loescheii_mgs_2547
Go	cell activation involved in immune response	0.333333333	0.007917273	saliva_pheno.1016 : NK	0	saliva_pheno.1016	NK	saliva:k__Bacteria|p__Bacteroidota|c__Bacteroidia|o__Bacteroidales|f__Bacteroidaceae|g__Prevotella|s__Prevotella_loescheii_mgs_2547
Go	lymphocyte mediated immunity	0.333333333	0.007917273	saliva_pheno.1016 : NK	0	saliva_pheno.1016	NK	saliva:k__Bacteria|p__Bacteroidota|c__Bacteroidia|o__Bacteroidales|f__Bacteroidaceae|g__Prevotella|s__Prevotella_loescheii_mgs_2547
Go	positive regulation of innate immune response	0.333333333	0.007917273	saliva_pheno.1016 : NK	0	saliva_pheno.1016	NK	saliva:k__Bacteria|p__Bacteroidota|c__Bacteroidia|o__Bacteroidales|f__Bacteroidaceae|g__Prevotella|s__Prevotella_loescheii_mgs_2547
Go	immune response-activating cell surface receptor signaling pathway	0.333333333	0.007917273	saliva_pheno.1016 : NK	0	saliva_pheno.1016	NK	saliva:k__Bacteria|p__Bacteroidota|c__Bacteroidia|o__Bacteroidales|f__Bacteroidaceae|g__Prevotella|s__Prevotella_loescheii_mgs_2547
Go	adhesion of symbiont to host cell	0.166666667	0.007917273	saliva_pheno.1016 : NK	0	saliva_pheno.1016	NK	saliva:k__Bacteria|p__Bacteroidota|c__Bacteroidia|o__Bacteroidales|f__Bacteroidaceae|g__Prevotella|s__Prevotella_loescheii_mgs_2547
Go	detection of calcium ion	0.166666667	0.008355999	saliva_pheno.1016 : NK	0	saliva_pheno.1016	NK	saliva:k__Bacteria|p__Bacteroidota|c__Bacteroidia|o__Bacteroidales|f__Bacteroidaceae|g__Prevotella|s__Prevotella_loescheii_mgs_2547
Go	positive regulation of response to biotic stimulus	0.333333333	0.008468497	saliva_pheno.1016 : NK	0	saliva_pheno.1016	NK	saliva:k__Bacteria|p__Bacteroidota|c__Bacteroidia|o__Bacteroidales|f__Bacteroidaceae|g__Prevotella|s__Prevotella_loescheii_mgs_2547
Go	immune response-regulating cell surface receptor signaling pathway	0.333333333	0.008468497	saliva_pheno.1016 : NK	0	saliva_pheno.1016	NK	saliva:k__Bacteria|p__Bacteroidota|c__Bacteroidia|o__Bacteroidales|f__Bacteroidaceae|g__Prevotella|s__Prevotella_loescheii_mgs_2547
Go	adhesion of symbiont to host	0.166666667	0.008950452	saliva_pheno.1016 : NK	0	saliva_pheno.1016	NK	saliva:k__Bacteria|p__Bacteroidota|c__Bacteroidia|o__Bacteroidales|f__Bacteroidaceae|g__Prevotella|s__Prevotella_loescheii_mgs_2547
Go	positive regulation of miRNA-mediated gene silencing	0.166666667	0.009111964	saliva_pheno.1016 : NK	0	saliva_pheno.1016	NK	saliva:k__Bacteria|p__Bacteroidota|c__Bacteroidia|o__Bacteroidales|f__Bacteroidaceae|g__Prevotella|s__Prevotella_loescheii_mgs_2547
Go	regulation of store-operated calcium entry	0.166666667	0.009111964	saliva_pheno.1016 : NK	0	saliva_pheno.1016	NK	saliva:k__Bacteria|p__Bacteroidota|c__Bacteroidia|o__Bacteroidales|f__Bacteroidaceae|g__Prevotella|s__Prevotella_loescheii_mgs_2547
Go	positive regulation of post-transcriptional gene silencing	0.166666667	0.009259285	saliva_pheno.1016 : NK	0	saliva_pheno.1016	NK	saliva:k__Bacteria|p__Bacteroidota|c__Bacteroidia|o__Bacteroidales|f__Bacteroidaceae|g__Prevotella|s__Prevotella_loescheii_mgs_2547
Go	positive regulation of post-transcriptional gene silencing by RNA	0.166666667	0.009259285	saliva_pheno.1016 : NK	0	saliva_pheno.1016	NK	saliva:k__Bacteria|p__Bacteroidota|c__Bacteroidia|o__Bacteroidales|f__Bacteroidaceae|g__Prevotella|s__Prevotella_loescheii_mgs_2547
Go	regulation of innate immune response	0.333333333	0.009394189	saliva_pheno.1016 : NK	0	saliva_pheno.1016	NK	saliva:k__Bacteria|p__Bacteroidota|c__Bacteroidia|o__Bacteroidales|f__Bacteroidaceae|g__Prevotella|s__Prevotella_loescheii_mgs_2547
Go	positive regulation of cellular extravasation	0.166666667	0.009394189	saliva_pheno.1016 : NK	0	saliva_pheno.1016	NK	saliva:k__Bacteria|p__Bacteroidota|c__Bacteroidia|o__Bacteroidales|f__Bacteroidaceae|g__Prevotella|s__Prevotella_loescheii_mgs_2547
Go	enamel mineralization	0.166666667	0.010222221	saliva_pheno.1016 : NK	0	saliva_pheno.1016	NK	saliva:k__Bacteria|p__Bacteroidota|c__Bacteroidia|o__Bacteroidales|f__Bacteroidaceae|g__Prevotella|s__Prevotella_loescheii_mgs_2547
Go	store-operated calcium entry	0.166666667	0.011016595	saliva_pheno.1016 : NK	0	saliva_pheno.1016	NK	saliva:k__Bacteria|p__Bacteroidota|c__Bacteroidia|o__Bacteroidales|f__Bacteroidaceae|g__Prevotella|s__Prevotella_loescheii_mgs_2547
Go	immune response-activating signaling pathway	0.333333333	0.011109765	saliva_pheno.1016 : NK	0	saliva_pheno.1016	NK	saliva:k__Bacteria|p__Bacteroidota|c__Bacteroidia|o__Bacteroidales|f__Bacteroidaceae|g__Prevotella|s__Prevotella_loescheii_mgs_2547
Go	positive regulation of defense response	0.333333333	0.011376196	saliva_pheno.1016 : NK	0	saliva_pheno.1016	NK	saliva:k__Bacteria|p__Bacteroidota|c__Bacteroidia|o__Bacteroidales|f__Bacteroidaceae|g__Prevotella|s__Prevotella_loescheii_mgs_2547
Go	mitochondrial cytochrome c oxidase assembly	0.166666667	0.011376196	saliva_pheno.1016 : NK	0	saliva_pheno.1016	NK	saliva:k__Bacteria|p__Bacteroidota|c__Bacteroidia|o__Bacteroidales|f__Bacteroidaceae|g__Prevotella|s__Prevotella_loescheii_mgs_2547
Go	positive regulation of leukocyte degranulation	0.166666667	0.011376196	saliva_pheno.1016 : NK	0	saliva_pheno.1016	NK	saliva:k__Bacteria|p__Bacteroidota|c__Bacteroidia|o__Bacteroidales|f__Bacteroidaceae|g__Prevotella|s__Prevotella_loescheii_mgs_2547
Go	amelogenesis	0.166666667	0.011376196	saliva_pheno.1016 : NK	0	saliva_pheno.1016	NK	saliva:k__Bacteria|p__Bacteroidota|c__Bacteroidia|o__Bacteroidales|f__Bacteroidaceae|g__Prevotella|s__Prevotella_loescheii_mgs_2547
Go	immune response-regulating signaling pathway	0.333333333	0.011407663	saliva_pheno.1016 : NK	0	saliva_pheno.1016	NK	saliva:k__Bacteria|p__Bacteroidota|c__Bacteroidia|o__Bacteroidales|f__Bacteroidaceae|g__Prevotella|s__Prevotella_loescheii_mgs_2547
Go	positive regulation of natural killer cell activation	0.166666667	0.011414579	saliva_pheno.1016 : NK	0	saliva_pheno.1016	NK	saliva:k__Bacteria|p__Bacteroidota|c__Bacteroidia|o__Bacteroidales|f__Bacteroidaceae|g__Prevotella|s__Prevotella_loescheii_mgs_2547
Go	regulation of response to biotic stimulus	0.333333333	0.011638678	saliva_pheno.1016 : NK	0	saliva_pheno.1016	NK	saliva:k__Bacteria|p__Bacteroidota|c__Bacteroidia|o__Bacteroidales|f__Bacteroidaceae|g__Prevotella|s__Prevotella_loescheii_mgs_2547
Go	respiratory chain complex IV assembly	0.166666667	0.012305264	saliva_pheno.1016 : NK	0	saliva_pheno.1016	NK	saliva:k__Bacteria|p__Bacteroidota|c__Bacteroidia|o__Bacteroidales|f__Bacteroidaceae|g__Prevotella|s__Prevotella_loescheii_mgs_2547
Go	tooth mineralization	0.166666667	0.012305264	saliva_pheno.1016 : NK	0	saliva_pheno.1016	NK	saliva:k__Bacteria|p__Bacteroidota|c__Bacteroidia|o__Bacteroidales|f__Bacteroidaceae|g__Prevotella|s__Prevotella_loescheii_mgs_2547
Go	activation of immune response	0.333333333	0.012305264	saliva_pheno.1016 : NK	0	saliva_pheno.1016	NK	saliva:k__Bacteria|p__Bacteroidota|c__Bacteroidia|o__Bacteroidales|f__Bacteroidaceae|g__Prevotella|s__Prevotella_loescheii_mgs_2547
Go	positive regulation of adenylate cyclase activity	0.166666667	0.012305264	saliva_pheno.1016 : NK	0	saliva_pheno.1016	NK	saliva:k__Bacteria|p__Bacteroidota|c__Bacteroidia|o__Bacteroidales|f__Bacteroidaceae|g__Prevotella|s__Prevotella_loescheii_mgs_2547
Go	negative regulation of extrinsic apoptotic signaling pathway via death domain receptors	0.166666667	0.012305264	saliva_pheno.1016 : NK	0	saliva_pheno.1016	NK	saliva:k__Bacteria|p__Bacteroidota|c__Bacteroidia|o__Bacteroidales|f__Bacteroidaceae|g__Prevotella|s__Prevotella_loescheii_mgs_2547
Go	natural killer cell activation involved in immune response	0.166666667	0.013075563	saliva_pheno.1016 : NK	0	saliva_pheno.1016	NK	saliva:k__Bacteria|p__Bacteroidota|c__Bacteroidia|o__Bacteroidales|f__Bacteroidaceae|g__Prevotella|s__Prevotella_loescheii_mgs_2547
Go	regulation of miRNA-mediated gene silencing	0.166666667	0.013075563	saliva_pheno.1016 : NK	0	saliva_pheno.1016	NK	saliva:k__Bacteria|p__Bacteroidota|c__Bacteroidia|o__Bacteroidales|f__Bacteroidaceae|g__Prevotella|s__Prevotella_loescheii_mgs_2547
Go	negative regulation of endothelial cell apoptotic process	0.166666667	0.013254417	saliva_pheno.1016 : NK	0	saliva_pheno.1016	NK	saliva:k__Bacteria|p__Bacteroidota|c__Bacteroidia|o__Bacteroidales|f__Bacteroidaceae|g__Prevotella|s__Prevotella_loescheii_mgs_2547
Go	regulation of post-transcriptional gene silencing by RNA	0.166666667	0.013427832	saliva_pheno.1016 : NK	0	saliva_pheno.1016	NK	saliva:k__Bacteria|p__Bacteroidota|c__Bacteroidia|o__Bacteroidales|f__Bacteroidaceae|g__Prevotella|s__Prevotella_loescheii_mgs_2547
Go	regulation of post-transcriptional gene silencing	0.166666667	0.013596048	saliva_pheno.1016 : NK	0	saliva_pheno.1016	NK	saliva:k__Bacteria|p__Bacteroidota|c__Bacteroidia|o__Bacteroidales|f__Bacteroidaceae|g__Prevotella|s__Prevotella_loescheii_mgs_2547
Go	regulation of gene silencing by RNA	0.166666667	0.01372175	saliva_pheno.1016 : NK	0	saliva_pheno.1016	NK	saliva:k__Bacteria|p__Bacteroidota|c__Bacteroidia|o__Bacteroidales|f__Bacteroidaceae|g__Prevotella|s__Prevotella_loescheii_mgs_2547
Go	cytochrome complex assembly	0.166666667	0.01372175	saliva_pheno.1016 : NK	0	saliva_pheno.1016	NK	saliva:k__Bacteria|p__Bacteroidota|c__Bacteroidia|o__Bacteroidales|f__Bacteroidaceae|g__Prevotella|s__Prevotella_loescheii_mgs_2547
Go	positive regulation of cyclase activity	0.166666667	0.01372175	saliva_pheno.1016 : NK	0	saliva_pheno.1016	NK	saliva:k__Bacteria|p__Bacteroidota|c__Bacteroidia|o__Bacteroidales|f__Bacteroidaceae|g__Prevotella|s__Prevotella_loescheii_mgs_2547
Go	positive regulation of lyase activity	0.166666667	0.01387626	saliva_pheno.1016 : NK	0	saliva_pheno.1016	NK	saliva:k__Bacteria|p__Bacteroidota|c__Bacteroidia|o__Bacteroidales|f__Bacteroidaceae|g__Prevotella|s__Prevotella_loescheii_mgs_2547
Go	regulation of cellular extravasation	0.166666667	0.014026445	saliva_pheno.1016 : NK	0	saliva_pheno.1016	NK	saliva:k__Bacteria|p__Bacteroidota|c__Bacteroidia|o__Bacteroidales|f__Bacteroidaceae|g__Prevotella|s__Prevotella_loescheii_mgs_2547
Go	cellular response to amyloid-beta	0.166666667	0.014779246	saliva_pheno.1016 : NK	0	saliva_pheno.1016	NK	saliva:k__Bacteria|p__Bacteroidota|c__Bacteroidia|o__Bacteroidales|f__Bacteroidaceae|g__Prevotella|s__Prevotella_loescheii_mgs_2547
Go	positive regulation of calcium ion transmembrane transporter activity	0.166666667	0.014779246	saliva_pheno.1016 : NK	0	saliva_pheno.1016	NK	saliva:k__Bacteria|p__Bacteroidota|c__Bacteroidia|o__Bacteroidales|f__Bacteroidaceae|g__Prevotella|s__Prevotella_loescheii_mgs_2547
Go	positive regulation of regulated secretory pathway	0.166666667	0.014779246	saliva_pheno.1016 : NK	0	saliva_pheno.1016	NK	saliva:k__Bacteria|p__Bacteroidota|c__Bacteroidia|o__Bacteroidales|f__Bacteroidaceae|g__Prevotella|s__Prevotella_loescheii_mgs_2547
Go	regulation of leukocyte degranulation	0.166666667	0.015553529	saliva_pheno.1016 : NK	0	saliva_pheno.1016	NK	saliva:k__Bacteria|p__Bacteroidota|c__Bacteroidia|o__Bacteroidales|f__Bacteroidaceae|g__Prevotella|s__Prevotella_loescheii_mgs_2547
Go	establishment of endothelial barrier	0.166666667	0.015671898	saliva_pheno.1016 : NK	0	saliva_pheno.1016	NK	saliva:k__Bacteria|p__Bacteroidota|c__Bacteroidia|o__Bacteroidales|f__Bacteroidaceae|g__Prevotella|s__Prevotella_loescheii_mgs_2547
Go	regulation of extrinsic apoptotic signaling pathway via death domain receptors	0.166666667	0.015703218	saliva_pheno.1016 : NK	0	saliva_pheno.1016	NK	saliva:k__Bacteria|p__Bacteroidota|c__Bacteroidia|o__Bacteroidales|f__Bacteroidaceae|g__Prevotella|s__Prevotella_loescheii_mgs_2547
Go	regulation of adenylate cyclase activity	0.166666667	0.015703218	saliva_pheno.1016 : NK	0	saliva_pheno.1016	NK	saliva:k__Bacteria|p__Bacteroidota|c__Bacteroidia|o__Bacteroidales|f__Bacteroidaceae|g__Prevotella|s__Prevotella_loescheii_mgs_2547
Go	regulation of filopodium assembly	0.166666667	0.015703218	saliva_pheno.1016 : NK	0	saliva_pheno.1016	NK	saliva:k__Bacteria|p__Bacteroidota|c__Bacteroidia|o__Bacteroidales|f__Bacteroidaceae|g__Prevotella|s__Prevotella_loescheii_mgs_2547
Go	heterophilic cell-cell adhesion via plasma membrane cell adhesion molecules	0.166666667	0.015813743	saliva_pheno.1016 : NK	0	saliva_pheno.1016	NK	saliva:k__Bacteria|p__Bacteroidota|c__Bacteroidia|o__Bacteroidales|f__Bacteroidaceae|g__Prevotella|s__Prevotella_loescheii_mgs_2547
Go	response to amyloid-beta	0.166666667	0.016219753	saliva_pheno.1016 : NK	0	saliva_pheno.1016	NK	saliva:k__Bacteria|p__Bacteroidota|c__Bacteroidia|o__Bacteroidales|f__Bacteroidaceae|g__Prevotella|s__Prevotella_loescheii_mgs_2547
Go	regulation of alternative mRNA splicing, via spliceosome	0.166666667	0.016615779	saliva_pheno.1016 : NK	0	saliva_pheno.1016	NK	saliva:k__Bacteria|p__Bacteroidota|c__Bacteroidia|o__Bacteroidales|f__Bacteroidaceae|g__Prevotella|s__Prevotella_loescheii_mgs_2547
Go	regulation of endothelial cell apoptotic process	0.166666667	0.017292991	saliva_pheno.1016 : NK	0	saliva_pheno.1016	NK	saliva:k__Bacteria|p__Bacteroidota|c__Bacteroidia|o__Bacteroidales|f__Bacteroidaceae|g__Prevotella|s__Prevotella_loescheii_mgs_2547
Go	regulation of cyclase activity	0.166666667	0.017666553	saliva_pheno.1016 : NK	0	saliva_pheno.1016	NK	saliva:k__Bacteria|p__Bacteroidota|c__Bacteroidia|o__Bacteroidales|f__Bacteroidaceae|g__Prevotella|s__Prevotella_loescheii_mgs_2547
Go	negative regulation of epithelial cell apoptotic process	0.166666667	0.017747393	saliva_pheno.1016 : NK	0	saliva_pheno.1016	NK	saliva:k__Bacteria|p__Bacteroidota|c__Bacteroidia|o__Bacteroidales|f__Bacteroidaceae|g__Prevotella|s__Prevotella_loescheii_mgs_2547
Go	endothelial cell development	0.166666667	0.01782632	saliva_pheno.1016 : NK	0	saliva_pheno.1016	NK	saliva:k__Bacteria|p__Bacteroidota|c__Bacteroidia|o__Bacteroidales|f__Bacteroidaceae|g__Prevotella|s__Prevotella_loescheii_mgs_2547
Go	regulation of lyase activity	0.166666667	0.017978691	saliva_pheno.1016 : NK	0	saliva_pheno.1016	NK	saliva:k__Bacteria|p__Bacteroidota|c__Bacteroidia|o__Bacteroidales|f__Bacteroidaceae|g__Prevotella|s__Prevotella_loescheii_mgs_2547
Go	endothelial cell apoptotic process	0.166666667	0.017978691	saliva_pheno.1016 : NK	0	saliva_pheno.1016	NK	saliva:k__Bacteria|p__Bacteroidota|c__Bacteroidia|o__Bacteroidales|f__Bacteroidaceae|g__Prevotella|s__Prevotella_loescheii_mgs_2547
Go	positive regulation of cation channel activity	0.166666667	0.018052255	saliva_pheno.1016 : NK	0	saliva_pheno.1016	NK	saliva:k__Bacteria|p__Bacteroidota|c__Bacteroidia|o__Bacteroidales|f__Bacteroidaceae|g__Prevotella|s__Prevotella_loescheii_mgs_2547
Go	filopodium assembly	0.166666667	0.018928052	saliva_pheno.1016 : NK	0	saliva_pheno.1016	NK	saliva:k__Bacteria|p__Bacteroidota|c__Bacteroidia|o__Bacteroidales|f__Bacteroidaceae|g__Prevotella|s__Prevotella_loescheii_mgs_2547
Go	alternative mRNA splicing, via spliceosome	0.166666667	0.019254341	saliva_pheno.1016 : NK	0	saliva_pheno.1016	NK	saliva:k__Bacteria|p__Bacteroidota|c__Bacteroidia|o__Bacteroidales|f__Bacteroidaceae|g__Prevotella|s__Prevotella_loescheii_mgs_2547
Go	cellular extravasation	0.166666667	0.019573405	saliva_pheno.1016 : NK	0	saliva_pheno.1016	NK	saliva:k__Bacteria|p__Bacteroidota|c__Bacteroidia|o__Bacteroidales|f__Bacteroidaceae|g__Prevotella|s__Prevotella_loescheii_mgs_2547
Go	annealing activity	0.142857143	0.023154553	saliva_pheno.1016 : NK	0	saliva_pheno.1016	NK	saliva:k__Bacteria|p__Bacteroidota|c__Bacteroidia|o__Bacteroidales|f__Bacteroidaceae|g__Prevotella|s__Prevotella_loescheii_mgs_2547
Go	carbohydrate binding	0.285714286	0.023154553	saliva_pheno.1016 : NK	0	saliva_pheno.1016	NK	saliva:k__Bacteria|p__Bacteroidota|c__Bacteroidia|o__Bacteroidales|f__Bacteroidaceae|g__Prevotella|s__Prevotella_loescheii_mgs_2547
Go	plus-end-directed microtubule motor activity	0.5	7.29E-05	saliva_pheno.2390 : Prolif	1	saliva_pheno.2390	Prolif	saliva:k__Bacteria|p__Proteobacteria|c__Gammaproteobacteria|o__Burkholderiales|f__Neisseriaceae|g__Eikenella|s__unclassified_mgs_2545
Go	mitochondrial protein-containing complex	0.5	9.60E-05	saliva_pheno.1286 : cDC	1	saliva_pheno.1286	cDC	saliva:k__Bacteria|p__Firmicutes|c__Clostridia|o__TANB77|f__CAG-508|g__CAG-793|s__unclassified_mgs_1417
Go	protein localization to Cajal body	0.25	0.000113452	tongue_pheno.485 : CD4+T effector memory	1	tongue_pheno.485	CD4+T effector memory	tongue:k__Bacteria|p__Proteobacteria|c__Gammaproteobacteria|o__Enterobacterales|f__Pasteurellaceae|g__Aggregatibacter|s__Aggregatibacter_actinomycetemcomitans_mgs_301
Go	regulation of leukocyte mediated cytotoxicity	0.5	0.000154409	saliva_pheno.1016 : NK	1	saliva_pheno.1016	NK	saliva:k__Bacteria|p__Bacteroidota|c__Bacteroidia|o__Bacteroidales|f__Bacteroidaceae|g__Prevotella|s__Prevotella_loescheii_mgs_2547
Go	cellular response to starvation	0.6	0.000211708	tongue_pheno.760 : CD8+T effector	1	tongue_pheno.760	CD8+T effector	tongue:k__Bacteria|p__Campylobacterota|c__Campylobacteria|o__Campylobacterales|f__Campylobacteraceae|g__Campylobacter_A|s__Campylobacter_A_showae_A_mgs_3545
Go	ficolin-1-rich granule	0.285714286	0.000389833	saliva_pheno.2774 : CD16+Monocyte	1	saliva_pheno.2774	CD16+Monocyte	saliva:k__Bacteria|p__Campylobacterota|c__Campylobacteria|o__Campylobacterales|f__Campylobacteraceae|g__Campylobacter_A|s__unclassified_mgs_2225
Go	hydrolase activity, hydrolyzing O-glycosyl compounds	0.272727273	0.00039384	tongue_pheno.71 : cDC	1	tongue_pheno.71	cDC	tongue:k__Bacteria|p__Firmicutes|c__Clostridia|o__Peptostreptococcales|f__Anaerovoracaceae|g__Eubacterium_B|s__Eubacterium_B_infirmum_mgs_800
Go	tubulin binding	0.6	0.000427495	tongue_pheno.29 : NK	1	tongue_pheno.29	NK	tongue:k__Bacteria|p__Firmicutes|c__Clostridia|o__Lachnospirales|f__Lachnospiraceae|g__Catonella
Go	cytoplasmic vesicle lumen	0.666666667	5.95E-06	tongue_pheno.2645 : CD4+T effector memory	1	tongue_pheno.2645	CD4+T effector memory	tongue:k__Bacteria|p__Campylobacterota|c__Campylobacteria|o__Campylobacterales|f__Campylobacteraceae|g__Campylobacter_A|s__unclassified_mgs_1939
Go	vesicle lumen	0.666666667	5.95E-06	tongue_pheno.2645 : CD4+T effector memory	1	tongue_pheno.2645	CD4+T effector memory	tongue:k__Bacteria|p__Campylobacterota|c__Campylobacteria|o__Campylobacterales|f__Campylobacteraceae|g__Campylobacter_A|s__unclassified_mgs_1939
Reactome	Neutrophil degranulation	1	6.96E-05	tongue_pheno.2645 : CD4+T effector memory	1	tongue_pheno.2645	CD4+T effector memory	tongue:k__Bacteria|p__Campylobacterota|c__Campylobacteria|o__Campylobacterales|f__Campylobacteraceae|g__Campylobacter_A|s__unclassified_mgs_1939
Go	positive regulation of establishment of protein localization to telomere	0.25	0.000113452	tongue_pheno.485 : CD4+T effector memory	1	tongue_pheno.485	CD4+T effector memory	tongue:k__Bacteria|p__Proteobacteria|c__Gammaproteobacteria|o__Enterobacterales|f__Pasteurellaceae|g__Aggregatibacter|s__Aggregatibacter_actinomycetemcomitans_mgs_301
Go	regulation of establishment of protein localization to telomere	0.25	0.000113452	tongue_pheno.485 : CD4+T effector memory	1	tongue_pheno.485	CD4+T effector memory	tongue:k__Bacteria|p__Proteobacteria|c__Gammaproteobacteria|o__Enterobacterales|f__Pasteurellaceae|g__Aggregatibacter|s__Aggregatibacter_actinomycetemcomitans_mgs_301
Go	regulation of protein localization to Cajal body	0.25	0.000113452	tongue_pheno.485 : CD4+T effector memory	1	tongue_pheno.485	CD4+T effector memory	tongue:k__Bacteria|p__Proteobacteria|c__Gammaproteobacteria|o__Enterobacterales|f__Pasteurellaceae|g__Aggregatibacter|s__Aggregatibacter_actinomycetemcomitans_mgs_301
Go	positive regulation of protein localization to Cajal body	0.25	0.000113452	tongue_pheno.485 : CD4+T effector memory	1	tongue_pheno.485	CD4+T effector memory	tongue:k__Bacteria|p__Proteobacteria|c__Gammaproteobacteria|o__Enterobacterales|f__Pasteurellaceae|g__Aggregatibacter|s__Aggregatibacter_actinomycetemcomitans_mgs_301
Go	regulation of establishment of protein localization to chromosome	0.25	0.000113452	tongue_pheno.485 : CD4+T effector memory	1	tongue_pheno.485	CD4+T effector memory	tongue:k__Bacteria|p__Proteobacteria|c__Gammaproteobacteria|o__Enterobacterales|f__Pasteurellaceae|g__Aggregatibacter|s__Aggregatibacter_actinomycetemcomitans_mgs_301
Go	protein localization to nuclear body	0.25	0.000113452	tongue_pheno.485 : CD4+T effector memory	1	tongue_pheno.485	CD4+T effector memory	tongue:k__Bacteria|p__Proteobacteria|c__Gammaproteobacteria|o__Enterobacterales|f__Pasteurellaceae|g__Aggregatibacter|s__Aggregatibacter_actinomycetemcomitans_mgs_301
Go	positive regulation of protein localization to chromosome, telomeric region	0.25	0.000113452	tongue_pheno.485 : CD4+T effector memory	1	tongue_pheno.485	CD4+T effector memory	tongue:k__Bacteria|p__Proteobacteria|c__Gammaproteobacteria|o__Enterobacterales|f__Pasteurellaceae|g__Aggregatibacter|s__Aggregatibacter_actinomycetemcomitans_mgs_301
Go	oxidoreductase complex	0.375	0.000148906	saliva_pheno.1286 : cDC	1	saliva_pheno.1286	cDC	saliva:k__Bacteria|p__Firmicutes|c__Clostridia|o__TANB77|f__CAG-508|g__CAG-793|s__unclassified_mgs_1417
Go	mitochondrial matrix	0.5	0.000148906	saliva_pheno.1286 : cDC	1	saliva_pheno.1286	cDC	saliva:k__Bacteria|p__Firmicutes|c__Clostridia|o__TANB77|f__CAG-508|g__CAG-793|s__unclassified_mgs_1417
Go	RNA polymerase II complex binding	0.142857143	0.01469678	saliva_pheno.1254 : NKT	0	saliva_pheno.1254	NKT	saliva:k__Bacteria|p__Firmicutes|c__Bacilli|o__Lactobacillales|f__Streptococcaceae|g__Streptococcus|s__unclassified_mgs_2100
Go	RNA polymerase core enzyme binding	0.142857143	0.016339406	saliva_pheno.1254 : NKT	0	saliva_pheno.1254	NKT	saliva:k__Bacteria|p__Firmicutes|c__Bacilli|o__Lactobacillales|f__Streptococcaceae|g__Streptococcus|s__unclassified_mgs_2100
Go	acetylglucosaminyltransferase activity	0.142857143	0.016651875	saliva_pheno.1254 : NKT	0	saliva_pheno.1254	NKT	saliva:k__Bacteria|p__Firmicutes|c__Bacilli|o__Lactobacillales|f__Streptococcaceae|g__Streptococcus|s__unclassified_mgs_2100
Go	amide transmembrane transporter activity	0.142857143	0.016651875	saliva_pheno.1254 : NKT	0	saliva_pheno.1254	NKT	saliva:k__Bacteria|p__Firmicutes|c__Bacilli|o__Lactobacillales|f__Streptococcaceae|g__Streptococcus|s__unclassified_mgs_2100
Go	carbohydrate derivative transmembrane transporter activity	0.142857143	0.01695835	saliva_pheno.1254 : NKT	0	saliva_pheno.1254	NKT	saliva:k__Bacteria|p__Firmicutes|c__Bacilli|o__Lactobacillales|f__Streptococcaceae|g__Streptococcus|s__unclassified_mgs_2100
Go	signaling receptor complex adaptor activity	0.142857143	0.017238316	saliva_pheno.1254 : NKT	0	saliva_pheno.1254	NKT	saliva:k__Bacteria|p__Firmicutes|c__Bacilli|o__Lactobacillales|f__Streptococcaceae|g__Streptococcus|s__unclassified_mgs_2100
Go	RNA polymerase binding	0.142857143	0.017948617	saliva_pheno.1254 : NKT	0	saliva_pheno.1254	NKT	saliva:k__Bacteria|p__Firmicutes|c__Bacilli|o__Lactobacillales|f__Streptococcaceae|g__Streptococcus|s__unclassified_mgs_2100
Go	basal transcription machinery binding	0.142857143	0.017948617	saliva_pheno.1254 : NKT	0	saliva_pheno.1254	NKT	saliva:k__Bacteria|p__Firmicutes|c__Bacilli|o__Lactobacillales|f__Streptococcaceae|g__Streptococcus|s__unclassified_mgs_2100
Go	basal RNA polymerase II transcription machinery binding	0.142857143	0.017948617	saliva_pheno.1254 : NKT	0	saliva_pheno.1254	NKT	saliva:k__Bacteria|p__Firmicutes|c__Bacilli|o__Lactobacillales|f__Streptococcaceae|g__Streptococcus|s__unclassified_mgs_2100
Go	L-amino acid transmembrane transporter activity	0.142857143	0.018336506	saliva_pheno.1254 : NKT	0	saliva_pheno.1254	NKT	saliva:k__Bacteria|p__Firmicutes|c__Bacilli|o__Lactobacillales|f__Streptococcaceae|g__Streptococcus|s__unclassified_mgs_2100
Go	p53 binding	0.142857143	0.018336506	saliva_pheno.1254 : NKT	0	saliva_pheno.1254	NKT	saliva:k__Bacteria|p__Firmicutes|c__Bacilli|o__Lactobacillales|f__Streptococcaceae|g__Streptococcus|s__unclassified_mgs_2100
Go	respiratory electron transport chain	0.375	0.000829972	saliva_pheno.1286 : cDC	0	saliva_pheno.1286	cDC	saliva:k__Bacteria|p__Firmicutes|c__Clostridia|o__TANB77|f__CAG-508|g__CAG-793|s__unclassified_mgs_1417
Go	electron transport chain	0.375	0.001202853	saliva_pheno.1286 : cDC	0	saliva_pheno.1286	cDC	saliva:k__Bacteria|p__Firmicutes|c__Clostridia|o__TANB77|f__CAG-508|g__CAG-793|s__unclassified_mgs_1417
Go	cellular respiration	0.375	0.002056954	saliva_pheno.1286 : cDC	0	saliva_pheno.1286	cDC	saliva:k__Bacteria|p__Firmicutes|c__Clostridia|o__TANB77|f__CAG-508|g__CAG-793|s__unclassified_mgs_1417
Go	energy derivation by oxidation of organic compounds	0.375	0.003709599	saliva_pheno.1286 : cDC	0	saliva_pheno.1286	cDC	saliva:k__Bacteria|p__Firmicutes|c__Clostridia|o__TANB77|f__CAG-508|g__CAG-793|s__unclassified_mgs_1417
Go	proton motive force-driven mitochondrial ATP synthesis	0.25	0.003709599	saliva_pheno.1286 : cDC	0	saliva_pheno.1286	cDC	saliva:k__Bacteria|p__Firmicutes|c__Clostridia|o__TANB77|f__CAG-508|g__CAG-793|s__unclassified_mgs_1417
Go	proton motive force-driven ATP synthesis	0.25	0.003977049	saliva_pheno.1286 : cDC	0	saliva_pheno.1286	cDC	saliva:k__Bacteria|p__Firmicutes|c__Clostridia|o__TANB77|f__CAG-508|g__CAG-793|s__unclassified_mgs_1417
Go	aerobic electron transport chain	0.25	0.004629444	saliva_pheno.1286 : cDC	0	saliva_pheno.1286	cDC	saliva:k__Bacteria|p__Firmicutes|c__Clostridia|o__TANB77|f__CAG-508|g__CAG-793|s__unclassified_mgs_1417
Go	ATP synthesis coupled electron transport	0.25	0.004629444	saliva_pheno.1286 : cDC	0	saliva_pheno.1286	cDC	saliva:k__Bacteria|p__Firmicutes|c__Clostridia|o__TANB77|f__CAG-508|g__CAG-793|s__unclassified_mgs_1417
Go	mitochondrial ATP synthesis coupled electron transport	0.25	0.004629444	saliva_pheno.1286 : cDC	0	saliva_pheno.1286	cDC	saliva:k__Bacteria|p__Firmicutes|c__Clostridia|o__TANB77|f__CAG-508|g__CAG-793|s__unclassified_mgs_1417
Go	ATP biosynthetic process	0.25	0.004629444	saliva_pheno.1286 : cDC	0	saliva_pheno.1286	cDC	saliva:k__Bacteria|p__Firmicutes|c__Clostridia|o__TANB77|f__CAG-508|g__CAG-793|s__unclassified_mgs_1417
Go	purine ribonucleoside triphosphate biosynthetic process	0.25	0.004773077	saliva_pheno.1286 : cDC	0	saliva_pheno.1286	cDC	saliva:k__Bacteria|p__Firmicutes|c__Clostridia|o__TANB77|f__CAG-508|g__CAG-793|s__unclassified_mgs_1417
Go	purine nucleoside triphosphate biosynthetic process	0.25	0.004773077	saliva_pheno.1286 : cDC	0	saliva_pheno.1286	cDC	saliva:k__Bacteria|p__Firmicutes|c__Clostridia|o__TANB77|f__CAG-508|g__CAG-793|s__unclassified_mgs_1417
Go	ribonucleoside triphosphate biosynthetic process	0.25	0.004783723	saliva_pheno.1286 : cDC	0	saliva_pheno.1286	cDC	saliva:k__Bacteria|p__Firmicutes|c__Clostridia|o__TANB77|f__CAG-508|g__CAG-793|s__unclassified_mgs_1417
Go	nucleoside triphosphate biosynthetic process	0.25	0.005263132	saliva_pheno.1286 : cDC	0	saliva_pheno.1286	cDC	saliva:k__Bacteria|p__Firmicutes|c__Clostridia|o__TANB77|f__CAG-508|g__CAG-793|s__unclassified_mgs_1417
Go	oxidative phosphorylation	0.25	0.00597853	saliva_pheno.1286 : cDC	0	saliva_pheno.1286	cDC	saliva:k__Bacteria|p__Firmicutes|c__Clostridia|o__TANB77|f__CAG-508|g__CAG-793|s__unclassified_mgs_1417
Go	aerobic respiration	0.25	0.009745109	saliva_pheno.1286 : cDC	0	saliva_pheno.1286	cDC	saliva:k__Bacteria|p__Firmicutes|c__Clostridia|o__TANB77|f__CAG-508|g__CAG-793|s__unclassified_mgs_1417
Go	purine ribonucleotide biosynthetic process	0.25	0.01048984	saliva_pheno.1286 : cDC	0	saliva_pheno.1286	cDC	saliva:k__Bacteria|p__Firmicutes|c__Clostridia|o__TANB77|f__CAG-508|g__CAG-793|s__unclassified_mgs_1417
Go	ATP metabolic process	0.25	0.01048984	saliva_pheno.1286 : cDC	0	saliva_pheno.1286	cDC	saliva:k__Bacteria|p__Firmicutes|c__Clostridia|o__TANB77|f__CAG-508|g__CAG-793|s__unclassified_mgs_1417
Go	ribonucleotide biosynthetic process	0.25	0.01048984	saliva_pheno.1286 : cDC	0	saliva_pheno.1286	cDC	saliva:k__Bacteria|p__Firmicutes|c__Clostridia|o__TANB77|f__CAG-508|g__CAG-793|s__unclassified_mgs_1417
Go	ribose phosphate biosynthetic process	0.25	0.01048984	saliva_pheno.1286 : cDC	0	saliva_pheno.1286	cDC	saliva:k__Bacteria|p__Firmicutes|c__Clostridia|o__TANB77|f__CAG-508|g__CAG-793|s__unclassified_mgs_1417
Go	purine ribonucleoside triphosphate metabolic process	0.25	0.01048984	saliva_pheno.1286 : cDC	0	saliva_pheno.1286	cDC	saliva:k__Bacteria|p__Firmicutes|c__Clostridia|o__TANB77|f__CAG-508|g__CAG-793|s__unclassified_mgs_1417
Go	purine nucleoside triphosphate metabolic process	0.25	0.01048984	saliva_pheno.1286 : cDC	0	saliva_pheno.1286	cDC	saliva:k__Bacteria|p__Firmicutes|c__Clostridia|o__TANB77|f__CAG-508|g__CAG-793|s__unclassified_mgs_1417
Go	ribonucleoside triphosphate metabolic process	0.25	0.01048984	saliva_pheno.1286 : cDC	0	saliva_pheno.1286	cDC	saliva:k__Bacteria|p__Firmicutes|c__Clostridia|o__TANB77|f__CAG-508|g__CAG-793|s__unclassified_mgs_1417
Go	fatty acid beta-oxidation using acyl-CoA dehydrogenase	0.125	0.01048984	saliva_pheno.1286 : cDC	0	saliva_pheno.1286	cDC	saliva:k__Bacteria|p__Firmicutes|c__Clostridia|o__TANB77|f__CAG-508|g__CAG-793|s__unclassified_mgs_1417
Go	calcium import into the mitochondrion	0.125	0.01048984	saliva_pheno.1286 : cDC	0	saliva_pheno.1286	cDC	saliva:k__Bacteria|p__Firmicutes|c__Clostridia|o__TANB77|f__CAG-508|g__CAG-793|s__unclassified_mgs_1417
Go	purine nucleotide biosynthetic process	0.25	0.01048984	saliva_pheno.1286 : cDC	0	saliva_pheno.1286	cDC	saliva:k__Bacteria|p__Firmicutes|c__Clostridia|o__TANB77|f__CAG-508|g__CAG-793|s__unclassified_mgs_1417
Go	nucleoside triphosphate metabolic process	0.25	0.01048984	saliva_pheno.1286 : cDC	0	saliva_pheno.1286	cDC	saliva:k__Bacteria|p__Firmicutes|c__Clostridia|o__TANB77|f__CAG-508|g__CAG-793|s__unclassified_mgs_1417
Go	purine-containing compound biosynthetic process	0.25	0.01048984	saliva_pheno.1286 : cDC	0	saliva_pheno.1286	cDC	saliva:k__Bacteria|p__Firmicutes|c__Clostridia|o__TANB77|f__CAG-508|g__CAG-793|s__unclassified_mgs_1417
Go	nucleotide biosynthetic process	0.25	0.011697279	saliva_pheno.1286 : cDC	0	saliva_pheno.1286	cDC	saliva:k__Bacteria|p__Firmicutes|c__Clostridia|o__TANB77|f__CAG-508|g__CAG-793|s__unclassified_mgs_1417
Go	nucleoside phosphate biosynthetic process	0.25	0.011697279	saliva_pheno.1286 : cDC	0	saliva_pheno.1286	cDC	saliva:k__Bacteria|p__Firmicutes|c__Clostridia|o__TANB77|f__CAG-508|g__CAG-793|s__unclassified_mgs_1417
Go	mitochondrial calcium ion transmembrane transport	0.125	0.012367371	saliva_pheno.1286 : cDC	0	saliva_pheno.1286	cDC	saliva:k__Bacteria|p__Firmicutes|c__Clostridia|o__TANB77|f__CAG-508|g__CAG-793|s__unclassified_mgs_1417
Go	maintenance of cell polarity	0.125	0.012683265	saliva_pheno.1286 : cDC	0	saliva_pheno.1286	cDC	saliva:k__Bacteria|p__Firmicutes|c__Clostridia|o__TANB77|f__CAG-508|g__CAG-793|s__unclassified_mgs_1417
Go	retrograde axonal transport	0.125	0.014340655	saliva_pheno.1286 : cDC	0	saliva_pheno.1286	cDC	saliva:k__Bacteria|p__Firmicutes|c__Clostridia|o__TANB77|f__CAG-508|g__CAG-793|s__unclassified_mgs_1417
Go	mitochondrial calcium ion homeostasis	0.125	0.016557632	saliva_pheno.1286 : cDC	0	saliva_pheno.1286	cDC	saliva:k__Bacteria|p__Firmicutes|c__Clostridia|o__TANB77|f__CAG-508|g__CAG-793|s__unclassified_mgs_1417
Go	tricarboxylic acid cycle	0.125	0.020561168	saliva_pheno.1286 : cDC	0	saliva_pheno.1286	cDC	saliva:k__Bacteria|p__Firmicutes|c__Clostridia|o__TANB77|f__CAG-508|g__CAG-793|s__unclassified_mgs_1417
Go	purine ribonucleotide metabolic process	0.25	0.020657599	saliva_pheno.1286 : cDC	0	saliva_pheno.1286	cDC	saliva:k__Bacteria|p__Firmicutes|c__Clostridia|o__TANB77|f__CAG-508|g__CAG-793|s__unclassified_mgs_1417
Go	nuclear-transcribed mRNA poly(A) tail shortening	0.125	0.020657599	saliva_pheno.1286 : cDC	0	saliva_pheno.1286	cDC	saliva:k__Bacteria|p__Firmicutes|c__Clostridia|o__TANB77|f__CAG-508|g__CAG-793|s__unclassified_mgs_1417
Go	ribonucleotide metabolic process	0.25	0.021767509	saliva_pheno.1286 : cDC	0	saliva_pheno.1286	cDC	saliva:k__Bacteria|p__Firmicutes|c__Clostridia|o__TANB77|f__CAG-508|g__CAG-793|s__unclassified_mgs_1417
Go	ribose phosphate metabolic process	0.25	0.021998182	saliva_pheno.1286 : cDC	0	saliva_pheno.1286	cDC	saliva:k__Bacteria|p__Firmicutes|c__Clostridia|o__TANB77|f__CAG-508|g__CAG-793|s__unclassified_mgs_1417
Go	mitochondrial inner membrane	0.5	0.000148906	saliva_pheno.1286 : cDC	1	saliva_pheno.1286	cDC	saliva:k__Bacteria|p__Firmicutes|c__Clostridia|o__TANB77|f__CAG-508|g__CAG-793|s__unclassified_mgs_1417
Go	inner mitochondrial membrane protein complex	0.375	0.000148906	saliva_pheno.1286 : cDC	1	saliva_pheno.1286	cDC	saliva:k__Bacteria|p__Firmicutes|c__Clostridia|o__TANB77|f__CAG-508|g__CAG-793|s__unclassified_mgs_1417
Go	regulation of cell killing	0.5	0.000154409	saliva_pheno.1016 : NK	1	saliva_pheno.1016	NK	saliva:k__Bacteria|p__Bacteroidota|c__Bacteroidia|o__Bacteroidales|f__Bacteroidaceae|g__Prevotella|s__Prevotella_loescheii_mgs_2547
Go	response to starvation	0.6	0.000211708	tongue_pheno.760 : CD8+T effector	1	tongue_pheno.760	CD8+T effector	tongue:k__Bacteria|p__Campylobacterota|c__Campylobacteria|o__Campylobacterales|f__Campylobacteraceae|g__Campylobacter_A|s__Campylobacter_A_showae_A_mgs_3545
Go	cellular response to nutrient levels	0.6	0.000211708	tongue_pheno.760 : CD8+T effector	1	tongue_pheno.760	CD8+T effector	tongue:k__Bacteria|p__Campylobacterota|c__Campylobacteria|o__Campylobacterales|f__Campylobacteraceae|g__Campylobacter_A|s__Campylobacter_A_showae_A_mgs_3545
Go	respiratory chain complex	0.25	0.002370522	saliva_pheno.1286 : cDC	0	saliva_pheno.1286	cDC	saliva:k__Bacteria|p__Firmicutes|c__Clostridia|o__TANB77|f__CAG-508|g__CAG-793|s__unclassified_mgs_1417
Go	mitochondrial respirasome	0.25	0.002370522	saliva_pheno.1286 : cDC	0	saliva_pheno.1286	cDC	saliva:k__Bacteria|p__Firmicutes|c__Clostridia|o__TANB77|f__CAG-508|g__CAG-793|s__unclassified_mgs_1417
Go	respirasome	0.25	0.002392978	saliva_pheno.1286 : cDC	0	saliva_pheno.1286	cDC	saliva:k__Bacteria|p__Firmicutes|c__Clostridia|o__TANB77|f__CAG-508|g__CAG-793|s__unclassified_mgs_1417
Go	electron transfer activity	0.375	0.000213785	saliva_pheno.1286 : cDC	0	saliva_pheno.1286	cDC	saliva:k__Bacteria|p__Firmicutes|c__Clostridia|o__TANB77|f__CAG-508|g__CAG-793|s__unclassified_mgs_1417
Reactome	Respiratory electron transport	0.428571429	0.000243848	saliva_pheno.1286 : cDC	1	saliva_pheno.1286	cDC	saliva:k__Bacteria|p__Firmicutes|c__Clostridia|o__TANB77|f__CAG-508|g__CAG-793|s__unclassified_mgs_1417
Reactome	Respiratory electron transport, ATP synthesis by chemiosmotic coupling, and heat production by uncoupling proteins.	0.428571429	0.000243848	saliva_pheno.1286 : cDC	1	saliva_pheno.1286	cDC	saliva:k__Bacteria|p__Firmicutes|c__Clostridia|o__TANB77|f__CAG-508|g__CAG-793|s__unclassified_mgs_1417
Reactome	The citric acid (TCA) cycle and respiratory electron transport	0.428571429	0.000444357	saliva_pheno.1286 : cDC	0	saliva_pheno.1286	cDC	saliva:k__Bacteria|p__Firmicutes|c__Clostridia|o__TANB77|f__CAG-508|g__CAG-793|s__unclassified_mgs_1417
Reactome	Type I hemidesmosome assembly	0.142857143	0.015377072	saliva_pheno.1286 : cDC	0	saliva_pheno.1286	cDC	saliva:k__Bacteria|p__Firmicutes|c__Clostridia|o__TANB77|f__CAG-508|g__CAG-793|s__unclassified_mgs_1417
Reactome	Processing of SMDT1	0.142857143	0.015377072	saliva_pheno.1286 : cDC	0	saliva_pheno.1286	cDC	saliva:k__Bacteria|p__Firmicutes|c__Clostridia|o__TANB77|f__CAG-508|g__CAG-793|s__unclassified_mgs_1417
Reactome	Protein methylation	0.142857143	0.015377072	saliva_pheno.1286 : cDC	0	saliva_pheno.1286	cDC	saliva:k__Bacteria|p__Firmicutes|c__Clostridia|o__TANB77|f__CAG-508|g__CAG-793|s__unclassified_mgs_1417
Reactome	Citric acid cycle (TCA cycle)	0.142857143	0.015377072	saliva_pheno.1286 : cDC	0	saliva_pheno.1286	cDC	saliva:k__Bacteria|p__Firmicutes|c__Clostridia|o__TANB77|f__CAG-508|g__CAG-793|s__unclassified_mgs_1417
Reactome	RNA Polymerase III Transcription Termination	0.142857143	0.015377072	saliva_pheno.1286 : cDC	0	saliva_pheno.1286	cDC	saliva:k__Bacteria|p__Firmicutes|c__Clostridia|o__TANB77|f__CAG-508|g__CAG-793|s__unclassified_mgs_1417
Reactome	Mitochondrial calcium ion transport	0.142857143	0.015377072	saliva_pheno.1286 : cDC	0	saliva_pheno.1286	cDC	saliva:k__Bacteria|p__Firmicutes|c__Clostridia|o__TANB77|f__CAG-508|g__CAG-793|s__unclassified_mgs_1417
Go	microtubule motor activity	0.5	0.00029364	saliva_pheno.2390 : Prolif	1	saliva_pheno.2390	Prolif	saliva:k__Bacteria|p__Proteobacteria|c__Gammaproteobacteria|o__Burkholderiales|f__Neisseriaceae|g__Eikenella|s__unclassified_mgs_2545
Reactome	Folding of actin by CCT/TriC	0.333333333	0.000425482	tongue_pheno.485 : CD4+T effector memory	1	tongue_pheno.485	CD4+T effector memory	tongue:k__Bacteria|p__Proteobacteria|c__Gammaproteobacteria|o__Enterobacterales|f__Pasteurellaceae|g__Aggregatibacter|s__Aggregatibacter_actinomycetemcomitans_mgs_301
Kegg	Motor proteins	1	0.00052005	saliva_pheno.2390 : Prolif	1	saliva_pheno.2390	Prolif	saliva:k__Bacteria|p__Proteobacteria|c__Gammaproteobacteria|o__Burkholderiales|f__Neisseriaceae|g__Eikenella|s__unclassified_mgs_2545
Go	hydrolase activity, acting on glycosyl bonds	0.272727273	0.000543594	tongue_pheno.71 : cDC	1	tongue_pheno.71	cDC	tongue:k__Bacteria|p__Firmicutes|c__Clostridia|o__Peptostreptococcales|f__Anaerovoracaceae|g__Eubacterium_B|s__Eubacterium_B_infirmum_mgs_800
Go	regulation of synaptic vesicle exocytosis	0.285714286	0.007180696	saliva_pheno.134 : B	0	saliva_pheno.134	B	saliva:k__Bacteria|p__Bacteroidota|c__Bacteroidia|o__Bacteroidales|f__Bacteroidaceae|g__Prevotella|s__unclassified_mgs_803
Go	regulation of protein serine/threonine kinase activity	0.428571429	0.012253472	saliva_pheno.134 : B	0	saliva_pheno.134	B	saliva:k__Bacteria|p__Bacteroidota|c__Bacteroidia|o__Bacteroidales|f__Bacteroidaceae|g__Prevotella|s__unclassified_mgs_803
Go	regulation of neurotransmitter secretion	0.285714286	0.016351727	saliva_pheno.134 : B	0	saliva_pheno.134	B	saliva:k__Bacteria|p__Bacteroidota|c__Bacteroidia|o__Bacteroidales|f__Bacteroidaceae|g__Prevotella|s__unclassified_mgs_803
Go	synaptic vesicle exocytosis	0.285714286	0.018520687	saliva_pheno.134 : B	0	saliva_pheno.134	B	saliva:k__Bacteria|p__Bacteroidota|c__Bacteroidia|o__Bacteroidales|f__Bacteroidaceae|g__Prevotella|s__unclassified_mgs_803
Go	regulation of neurotransmitter transport	0.285714286	0.018520687	saliva_pheno.134 : B	0	saliva_pheno.134	B	saliva:k__Bacteria|p__Bacteroidota|c__Bacteroidia|o__Bacteroidales|f__Bacteroidaceae|g__Prevotella|s__unclassified_mgs_803
Go	microtubule	0.428571429	0.00520466	saliva_pheno.134 : B	0	saliva_pheno.134	B	saliva:k__Bacteria|p__Bacteroidota|c__Bacteroidia|o__Bacteroidales|f__Bacteroidaceae|g__Prevotella|s__unclassified_mgs_803
Go	azurophil granule lumen	0.285714286	0.00520466	saliva_pheno.134 : B	0	saliva_pheno.134	B	saliva:k__Bacteria|p__Bacteroidota|c__Bacteroidia|o__Bacteroidales|f__Bacteroidaceae|g__Prevotella|s__unclassified_mgs_803
Go	synaptic vesicle membrane	0.285714286	0.00520466	saliva_pheno.134 : B	0	saliva_pheno.134	B	saliva:k__Bacteria|p__Bacteroidota|c__Bacteroidia|o__Bacteroidales|f__Bacteroidaceae|g__Prevotella|s__unclassified_mgs_803
Go	exocytic vesicle membrane	0.285714286	0.00520466	saliva_pheno.134 : B	0	saliva_pheno.134	B	saliva:k__Bacteria|p__Bacteroidota|c__Bacteroidia|o__Bacteroidales|f__Bacteroidaceae|g__Prevotella|s__unclassified_mgs_803
Go	primary lysosome	0.285714286	0.00520466	saliva_pheno.134 : B	0	saliva_pheno.134	B	saliva:k__Bacteria|p__Bacteroidota|c__Bacteroidia|o__Bacteroidales|f__Bacteroidaceae|g__Prevotella|s__unclassified_mgs_803
Go	azurophil granule	0.285714286	0.00520466	saliva_pheno.134 : B	0	saliva_pheno.134	B	saliva:k__Bacteria|p__Bacteroidota|c__Bacteroidia|o__Bacteroidales|f__Bacteroidaceae|g__Prevotella|s__unclassified_mgs_803
Go	growth cone	0.285714286	0.00520466	saliva_pheno.134 : B	0	saliva_pheno.134	B	saliva:k__Bacteria|p__Bacteroidota|c__Bacteroidia|o__Bacteroidales|f__Bacteroidaceae|g__Prevotella|s__unclassified_mgs_803
Go	site of polarized growth	0.285714286	0.00520466	saliva_pheno.134 : B	0	saliva_pheno.134	B	saliva:k__Bacteria|p__Bacteroidota|c__Bacteroidia|o__Bacteroidales|f__Bacteroidaceae|g__Prevotella|s__unclassified_mgs_803
Go	vacuolar lumen	0.285714286	0.00520466	saliva_pheno.134 : B	0	saliva_pheno.134	B	saliva:k__Bacteria|p__Bacteroidota|c__Bacteroidia|o__Bacteroidales|f__Bacteroidaceae|g__Prevotella|s__unclassified_mgs_803
Go	synaptic vesicle	0.285714286	0.006636198	saliva_pheno.134 : B	0	saliva_pheno.134	B	saliva:k__Bacteria|p__Bacteroidota|c__Bacteroidia|o__Bacteroidales|f__Bacteroidaceae|g__Prevotella|s__unclassified_mgs_803
Go	exocytic vesicle	0.285714286	0.006841593	saliva_pheno.134 : B	0	saliva_pheno.134	B	saliva:k__Bacteria|p__Bacteroidota|c__Bacteroidia|o__Bacteroidales|f__Bacteroidaceae|g__Prevotella|s__unclassified_mgs_803
Go	transport vesicle membrane	0.285714286	0.006841593	saliva_pheno.134 : B	0	saliva_pheno.134	B	saliva:k__Bacteria|p__Bacteroidota|c__Bacteroidia|o__Bacteroidales|f__Bacteroidaceae|g__Prevotella|s__unclassified_mgs_803
Go	chaperonin-containing T-complex	0.142857143	0.008162515	saliva_pheno.134 : B	0	saliva_pheno.134	B	saliva:k__Bacteria|p__Bacteroidota|c__Bacteroidia|o__Bacteroidales|f__Bacteroidaceae|g__Prevotella|s__unclassified_mgs_803
Go	distal axon	0.285714286	0.008162515	saliva_pheno.134 : B	0	saliva_pheno.134	B	saliva:k__Bacteria|p__Bacteroidota|c__Bacteroidia|o__Bacteroidales|f__Bacteroidaceae|g__Prevotella|s__unclassified_mgs_803
Go	BLOC complex	0.142857143	0.008563829	saliva_pheno.134 : B	0	saliva_pheno.134	B	saliva:k__Bacteria|p__Bacteroidota|c__Bacteroidia|o__Bacteroidales|f__Bacteroidaceae|g__Prevotella|s__unclassified_mgs_803
Go	secretory granule lumen	0.285714286	0.008563829	saliva_pheno.134 : B	0	saliva_pheno.134	B	saliva:k__Bacteria|p__Bacteroidota|c__Bacteroidia|o__Bacteroidales|f__Bacteroidaceae|g__Prevotella|s__unclassified_mgs_803
Go	cytoplasmic vesicle lumen	0.285714286	0.008563829	saliva_pheno.134 : B	0	saliva_pheno.134	B	saliva:k__Bacteria|p__Bacteroidota|c__Bacteroidia|o__Bacteroidales|f__Bacteroidaceae|g__Prevotella|s__unclassified_mgs_803
Go	vesicle lumen	0.285714286	0.008563829	saliva_pheno.134 : B	0	saliva_pheno.134	B	saliva:k__Bacteria|p__Bacteroidota|c__Bacteroidia|o__Bacteroidales|f__Bacteroidaceae|g__Prevotella|s__unclassified_mgs_803
Go	inflammasome complex	0.142857143	0.008563829	saliva_pheno.134 : B	0	saliva_pheno.134	B	saliva:k__Bacteria|p__Bacteroidota|c__Bacteroidia|o__Bacteroidales|f__Bacteroidaceae|g__Prevotella|s__unclassified_mgs_803
Go	melanosome membrane	0.142857143	0.009699838	saliva_pheno.134 : B	0	saliva_pheno.134	B	saliva:k__Bacteria|p__Bacteroidota|c__Bacteroidia|o__Bacteroidales|f__Bacteroidaceae|g__Prevotella|s__unclassified_mgs_803
Go	chitosome	0.142857143	0.009699838	saliva_pheno.134 : B	0	saliva_pheno.134	B	saliva:k__Bacteria|p__Bacteroidota|c__Bacteroidia|o__Bacteroidales|f__Bacteroidaceae|g__Prevotella|s__unclassified_mgs_803
Go	pigment granule membrane	0.142857143	0.009699838	saliva_pheno.134 : B	0	saliva_pheno.134	B	saliva:k__Bacteria|p__Bacteroidota|c__Bacteroidia|o__Bacteroidales|f__Bacteroidaceae|g__Prevotella|s__unclassified_mgs_803
Go	transport vesicle	0.285714286	0.01141686	saliva_pheno.134 : B	0	saliva_pheno.134	B	saliva:k__Bacteria|p__Bacteroidota|c__Bacteroidia|o__Bacteroidales|f__Bacteroidaceae|g__Prevotella|s__unclassified_mgs_803
Go	neuronal cell body	0.285714286	0.014954519	saliva_pheno.134 : B	0	saliva_pheno.134	B	saliva:k__Bacteria|p__Bacteroidota|c__Bacteroidia|o__Bacteroidales|f__Bacteroidaceae|g__Prevotella|s__unclassified_mgs_803
Go	hippocampal mossy fiber to CA3 synapse	0.142857143	0.016362232	saliva_pheno.134 : B	0	saliva_pheno.134	B	saliva:k__Bacteria|p__Bacteroidota|c__Bacteroidia|o__Bacteroidales|f__Bacteroidaceae|g__Prevotella|s__unclassified_mgs_803
Go	chaperone complex	0.142857143	0.016362232	saliva_pheno.134 : B	0	saliva_pheno.134	B	saliva:k__Bacteria|p__Bacteroidota|c__Bacteroidia|o__Bacteroidales|f__Bacteroidaceae|g__Prevotella|s__unclassified_mgs_803
Go	myelin sheath	0.142857143	0.018065288	saliva_pheno.134 : B	0	saliva_pheno.134	B	saliva:k__Bacteria|p__Bacteroidota|c__Bacteroidia|o__Bacteroidales|f__Bacteroidaceae|g__Prevotella|s__unclassified_mgs_803
Go	sperm midpiece	0.142857143	0.018065288	saliva_pheno.134 : B	0	saliva_pheno.134	B	saliva:k__Bacteria|p__Bacteroidota|c__Bacteroidia|o__Bacteroidales|f__Bacteroidaceae|g__Prevotella|s__unclassified_mgs_803
Go	transmembrane transporter binding	0.285714286	0.01065679	saliva_pheno.134 : B	0	saliva_pheno.134	B	saliva:k__Bacteria|p__Bacteroidota|c__Bacteroidia|o__Bacteroidales|f__Bacteroidaceae|g__Prevotella|s__unclassified_mgs_803
Go	BMP receptor binding	0.142857143	0.01065679	saliva_pheno.134 : B	0	saliva_pheno.134	B	saliva:k__Bacteria|p__Bacteroidota|c__Bacteroidia|o__Bacteroidales|f__Bacteroidaceae|g__Prevotella|s__unclassified_mgs_803
Go	G protein-coupled glutamate receptor binding	0.142857143	0.01065679	saliva_pheno.134 : B	0	saliva_pheno.134	B	saliva:k__Bacteria|p__Bacteroidota|c__Bacteroidia|o__Bacteroidales|f__Bacteroidaceae|g__Prevotella|s__unclassified_mgs_803
Go	adenylate cyclase binding	0.142857143	0.01065679	saliva_pheno.134 : B	0	saliva_pheno.134	B	saliva:k__Bacteria|p__Bacteroidota|c__Bacteroidia|o__Bacteroidales|f__Bacteroidaceae|g__Prevotella|s__unclassified_mgs_803
Go	5'-nucleotidase activity	0.142857143	0.01065679	saliva_pheno.134 : B	0	saliva_pheno.134	B	saliva:k__Bacteria|p__Bacteroidota|c__Bacteroidia|o__Bacteroidales|f__Bacteroidaceae|g__Prevotella|s__unclassified_mgs_803
Go	adenylate cyclase regulator activity	0.142857143	0.01065679	saliva_pheno.134 : B	0	saliva_pheno.134	B	saliva:k__Bacteria|p__Bacteroidota|c__Bacteroidia|o__Bacteroidales|f__Bacteroidaceae|g__Prevotella|s__unclassified_mgs_803
Go	titin binding	0.142857143	0.01065679	saliva_pheno.134 : B	0	saliva_pheno.134	B	saliva:k__Bacteria|p__Bacteroidota|c__Bacteroidia|o__Bacteroidales|f__Bacteroidaceae|g__Prevotella|s__unclassified_mgs_803
Go	nitric-oxide synthase binding	0.142857143	0.01065679	saliva_pheno.134 : B	0	saliva_pheno.134	B	saliva:k__Bacteria|p__Bacteroidota|c__Bacteroidia|o__Bacteroidales|f__Bacteroidaceae|g__Prevotella|s__unclassified_mgs_803
Go	cyclase activator activity	0.142857143	0.01065679	saliva_pheno.134 : B	0	saliva_pheno.134	B	saliva:k__Bacteria|p__Bacteroidota|c__Bacteroidia|o__Bacteroidales|f__Bacteroidaceae|g__Prevotella|s__unclassified_mgs_803
Go	transmembrane receptor protein serine/threonine kinase binding	0.142857143	0.01065679	saliva_pheno.134 : B	0	saliva_pheno.134	B	saliva:k__Bacteria|p__Bacteroidota|c__Bacteroidia|o__Bacteroidales|f__Bacteroidaceae|g__Prevotella|s__unclassified_mgs_803
Go	nucleotidase activity	0.142857143	0.01065679	saliva_pheno.134 : B	0	saliva_pheno.134	B	saliva:k__Bacteria|p__Bacteroidota|c__Bacteroidia|o__Bacteroidales|f__Bacteroidaceae|g__Prevotella|s__unclassified_mgs_803
Go	protein phosphatase activator activity	0.142857143	0.01065679	saliva_pheno.134 : B	0	saliva_pheno.134	B	saliva:k__Bacteria|p__Bacteroidota|c__Bacteroidia|o__Bacteroidales|f__Bacteroidaceae|g__Prevotella|s__unclassified_mgs_803
Go	receptor serine/threonine kinase binding	0.142857143	0.01065679	saliva_pheno.134 : B	0	saliva_pheno.134	B	saliva:k__Bacteria|p__Bacteroidota|c__Bacteroidia|o__Bacteroidales|f__Bacteroidaceae|g__Prevotella|s__unclassified_mgs_803
Go	cysteine-type endopeptidase activator activity involved in apoptotic process	0.142857143	0.01065679	saliva_pheno.134 : B	0	saliva_pheno.134	B	saliva:k__Bacteria|p__Bacteroidota|c__Bacteroidia|o__Bacteroidales|f__Bacteroidaceae|g__Prevotella|s__unclassified_mgs_803
Go	cyclase regulator activity	0.142857143	0.01065679	saliva_pheno.134 : B	0	saliva_pheno.134	B	saliva:k__Bacteria|p__Bacteroidota|c__Bacteroidia|o__Bacteroidales|f__Bacteroidaceae|g__Prevotella|s__unclassified_mgs_803
Go	NAD+ ADP-ribosyltransferase activity	0.142857143	0.01065679	saliva_pheno.134 : B	0	saliva_pheno.134	B	saliva:k__Bacteria|p__Bacteroidota|c__Bacteroidia|o__Bacteroidales|f__Bacteroidaceae|g__Prevotella|s__unclassified_mgs_803
Go	NAD+-protein ADP-ribosyltransferase activity	0.142857143	0.01065679	saliva_pheno.134 : B	0	saliva_pheno.134	B	saliva:k__Bacteria|p__Bacteroidota|c__Bacteroidia|o__Bacteroidales|f__Bacteroidaceae|g__Prevotella|s__unclassified_mgs_803
Go	peptidase activator activity involved in apoptotic process	0.142857143	0.01065679	saliva_pheno.134 : B	0	saliva_pheno.134	B	saliva:k__Bacteria|p__Bacteroidota|c__Bacteroidia|o__Bacteroidales|f__Bacteroidaceae|g__Prevotella|s__unclassified_mgs_803
Go	phosphatase activator activity	0.142857143	0.010933661	saliva_pheno.134 : B	0	saliva_pheno.134	B	saliva:k__Bacteria|p__Bacteroidota|c__Bacteroidia|o__Bacteroidales|f__Bacteroidaceae|g__Prevotella|s__unclassified_mgs_803
Go	phosphatidylinositol 3-kinase binding	0.142857143	0.011182324	saliva_pheno.134 : B	0	saliva_pheno.134	B	saliva:k__Bacteria|p__Bacteroidota|c__Bacteroidia|o__Bacteroidales|f__Bacteroidaceae|g__Prevotella|s__unclassified_mgs_803
Go	14-3-3 protein binding	0.142857143	0.012919279	saliva_pheno.134 : B	0	saliva_pheno.134	B	saliva:k__Bacteria|p__Bacteroidota|c__Bacteroidia|o__Bacteroidales|f__Bacteroidaceae|g__Prevotella|s__unclassified_mgs_803
Go	disordered domain specific binding	0.142857143	0.01305319	saliva_pheno.134 : B	0	saliva_pheno.134	B	saliva:k__Bacteria|p__Bacteroidota|c__Bacteroidia|o__Bacteroidales|f__Bacteroidaceae|g__Prevotella|s__unclassified_mgs_803
Go	ATP-dependent protein folding chaperone	0.142857143	0.014208179	saliva_pheno.134 : B	0	saliva_pheno.134	B	saliva:k__Bacteria|p__Bacteroidota|c__Bacteroidia|o__Bacteroidales|f__Bacteroidaceae|g__Prevotella|s__unclassified_mgs_803
Go	cysteine-type endopeptidase regulator activity involved in apoptotic process	0.142857143	0.014275714	saliva_pheno.134 : B	0	saliva_pheno.134	B	saliva:k__Bacteria|p__Bacteroidota|c__Bacteroidia|o__Bacteroidales|f__Bacteroidaceae|g__Prevotella|s__unclassified_mgs_803
Go	glutamate receptor binding	0.142857143	0.014337432	saliva_pheno.134 : B	0	saliva_pheno.134	B	saliva:k__Bacteria|p__Bacteroidota|c__Bacteroidia|o__Bacteroidales|f__Bacteroidaceae|g__Prevotella|s__unclassified_mgs_803
Go	pentosyltransferase activity	0.142857143	0.014738413	saliva_pheno.134 : B	0	saliva_pheno.134	B	saliva:k__Bacteria|p__Bacteroidota|c__Bacteroidia|o__Bacteroidales|f__Bacteroidaceae|g__Prevotella|s__unclassified_mgs_803
Go	peptidase activator activity	0.142857143	0.014738413	saliva_pheno.134 : B	0	saliva_pheno.134	B	saliva:k__Bacteria|p__Bacteroidota|c__Bacteroidia|o__Bacteroidales|f__Bacteroidaceae|g__Prevotella|s__unclassified_mgs_803
Go	calcium-dependent protein binding	0.142857143	0.017588456	saliva_pheno.134 : B	0	saliva_pheno.134	B	saliva:k__Bacteria|p__Bacteroidota|c__Bacteroidia|o__Bacteroidales|f__Bacteroidaceae|g__Prevotella|s__unclassified_mgs_803
Go	protein folding chaperone	0.142857143	0.018336506	saliva_pheno.134 : B	0	saliva_pheno.134	B	saliva:k__Bacteria|p__Bacteroidota|c__Bacteroidia|o__Bacteroidales|f__Bacteroidaceae|g__Prevotella|s__unclassified_mgs_803
Go	myosin binding	0.142857143	0.018418588	saliva_pheno.134 : B	0	saliva_pheno.134	B	saliva:k__Bacteria|p__Bacteroidota|c__Bacteroidia|o__Bacteroidales|f__Bacteroidaceae|g__Prevotella|s__unclassified_mgs_803
Go	protein serine/threonine kinase activator activity	0.142857143	0.018418588	saliva_pheno.134 : B	0	saliva_pheno.134	B	saliva:k__Bacteria|p__Bacteroidota|c__Bacteroidia|o__Bacteroidales|f__Bacteroidaceae|g__Prevotella|s__unclassified_mgs_803
Kegg	Natural killer cell mediated cytotoxicity	0.6	0.00057352	saliva_pheno.1016 : NK	1	saliva_pheno.1016	NK	saliva:k__Bacteria|p__Bacteroidota|c__Bacteroidia|o__Bacteroidales|f__Bacteroidaceae|g__Prevotella|s__Prevotella_loescheii_mgs_2547
Go	negative regulation of protein phosphorylation	0.571428571	0.000734609	saliva_pheno.134 : B	1	saliva_pheno.134	B	saliva:k__Bacteria|p__Bacteroidota|c__Bacteroidia|o__Bacteroidales|f__Bacteroidaceae|g__Prevotella|s__unclassified_mgs_803
Go	negative regulation of phosphorylation	0.571428571	0.000734609	saliva_pheno.134 : B	1	saliva_pheno.134	B	saliva:k__Bacteria|p__Bacteroidota|c__Bacteroidia|o__Bacteroidales|f__Bacteroidaceae|g__Prevotella|s__unclassified_mgs_803
Go	negative regulation of phosphate metabolic process	0.571428571	0.000734609	saliva_pheno.134 : B	1	saliva_pheno.134	B	saliva:k__Bacteria|p__Bacteroidota|c__Bacteroidia|o__Bacteroidales|f__Bacteroidaceae|g__Prevotella|s__unclassified_mgs_803
Go	negative regulation of phosphorus metabolic process	0.571428571	0.000734609	saliva_pheno.134 : B	1	saliva_pheno.134	B	saliva:k__Bacteria|p__Bacteroidota|c__Bacteroidia|o__Bacteroidales|f__Bacteroidaceae|g__Prevotella|s__unclassified_mgs_803
Go	ficolin-1-rich granule lumen	0.25	0.000833756	saliva_pheno.2572 : CD16+Monocyte	1	saliva_pheno.2572	CD16+Monocyte	saliva:k__Bacteria|p__Campylobacterota|c__Campylobacteria|o__Campylobacterales|f__Campylobacteraceae|g__Campylobacter_A|s__unclassified_mgs_2948
Reactome	BBSome-mediated cargo-targeting to cilium	0.333333333	0.000889603	tongue_pheno.485 : CD4+T effector memory	1	tongue_pheno.485	CD4+T effector memory	tongue:k__Bacteria|p__Proteobacteria|c__Gammaproteobacteria|o__Enterobacterales|f__Pasteurellaceae|g__Aggregatibacter|s__Aggregatibacter_actinomycetemcomitans_mgs_301
Reactome	Formation of tubulin folding intermediates by CCT/TriC	0.333333333	0.000889603	tongue_pheno.485 : CD4+T effector memory	1	tongue_pheno.485	CD4+T effector memory	tongue:k__Bacteria|p__Proteobacteria|c__Gammaproteobacteria|o__Enterobacterales|f__Pasteurellaceae|g__Aggregatibacter|s__Aggregatibacter_actinomycetemcomitans_mgs_301
Reactome	Folding of actin by CCT/TriC	0.142857143	0.015470477	saliva_pheno.134 : B	0	saliva_pheno.134	B	saliva:k__Bacteria|p__Bacteroidota|c__Bacteroidia|o__Bacteroidales|f__Bacteroidaceae|g__Prevotella|s__unclassified_mgs_803
Reactome	CREB1 phosphorylation through the activation of CaMKII/CaMKK/CaMKIV cascasde	0.142857143	0.015470477	saliva_pheno.134 : B	0	saliva_pheno.134	B	saliva:k__Bacteria|p__Bacteroidota|c__Bacteroidia|o__Bacteroidales|f__Bacteroidaceae|g__Prevotella|s__unclassified_mgs_803
Reactome	Calcineurin activates NFAT	0.142857143	0.015470477	saliva_pheno.134 : B	0	saliva_pheno.134	B	saliva:k__Bacteria|p__Bacteroidota|c__Bacteroidia|o__Bacteroidales|f__Bacteroidaceae|g__Prevotella|s__unclassified_mgs_803
Reactome	Maturation of nucleoprotein	0.142857143	0.015470477	saliva_pheno.134 : B	0	saliva_pheno.134	B	saliva:k__Bacteria|p__Bacteroidota|c__Bacteroidia|o__Bacteroidales|f__Bacteroidaceae|g__Prevotella|s__unclassified_mgs_803
Reactome	CaMK IV-mediated phosphorylation of CREB	0.142857143	0.015470477	saliva_pheno.134 : B	0	saliva_pheno.134	B	saliva:k__Bacteria|p__Bacteroidota|c__Bacteroidia|o__Bacteroidales|f__Bacteroidaceae|g__Prevotella|s__unclassified_mgs_803
Reactome	Tetrahydrobiopterin (BH4) synthesis, recycling, salvage and regulation	0.142857143	0.015470477	saliva_pheno.134 : B	0	saliva_pheno.134	B	saliva:k__Bacteria|p__Bacteroidota|c__Bacteroidia|o__Bacteroidales|f__Bacteroidaceae|g__Prevotella|s__unclassified_mgs_803
Reactome	Ionotropic activity of kainate receptors	0.142857143	0.015470477	saliva_pheno.134 : B	0	saliva_pheno.134	B	saliva:k__Bacteria|p__Bacteroidota|c__Bacteroidia|o__Bacteroidales|f__Bacteroidaceae|g__Prevotella|s__unclassified_mgs_803
Reactome	Activation of Ca-permeable Kainate Receptor	0.142857143	0.015470477	saliva_pheno.134 : B	0	saliva_pheno.134	B	saliva:k__Bacteria|p__Bacteroidota|c__Bacteroidia|o__Bacteroidales|f__Bacteroidaceae|g__Prevotella|s__unclassified_mgs_803
Reactome	Pyrimidine catabolism	0.142857143	0.015470477	saliva_pheno.134 : B	0	saliva_pheno.134	B	saliva:k__Bacteria|p__Bacteroidota|c__Bacteroidia|o__Bacteroidales|f__Bacteroidaceae|g__Prevotella|s__unclassified_mgs_803
Reactome	eNOS activation	0.142857143	0.015470477	saliva_pheno.134 : B	0	saliva_pheno.134	B	saliva:k__Bacteria|p__Bacteroidota|c__Bacteroidia|o__Bacteroidales|f__Bacteroidaceae|g__Prevotella|s__unclassified_mgs_803
Reactome	Sodium/Calcium exchangers	0.142857143	0.015470477	saliva_pheno.134 : B	0	saliva_pheno.134	B	saliva:k__Bacteria|p__Bacteroidota|c__Bacteroidia|o__Bacteroidales|f__Bacteroidaceae|g__Prevotella|s__unclassified_mgs_803
Reactome	Uptake and function of anthrax toxins	0.142857143	0.015470477	saliva_pheno.134 : B	0	saliva_pheno.134	B	saliva:k__Bacteria|p__Bacteroidota|c__Bacteroidia|o__Bacteroidales|f__Bacteroidaceae|g__Prevotella|s__unclassified_mgs_803
Reactome	CLEC7A (Dectin-1) induces NFAT activation	0.142857143	0.015470477	saliva_pheno.134 : B	0	saliva_pheno.134	B	saliva:k__Bacteria|p__Bacteroidota|c__Bacteroidia|o__Bacteroidales|f__Bacteroidaceae|g__Prevotella|s__unclassified_mgs_803
Reactome	Reduction of cytosolic Ca++ levels	0.142857143	0.015470477	saliva_pheno.134 : B	0	saliva_pheno.134	B	saliva:k__Bacteria|p__Bacteroidota|c__Bacteroidia|o__Bacteroidales|f__Bacteroidaceae|g__Prevotella|s__unclassified_mgs_803
Reactome	CREB1 phosphorylation through the activation of Adenylate Cyclase	0.142857143	0.015470477	saliva_pheno.134 : B	0	saliva_pheno.134	B	saliva:k__Bacteria|p__Bacteroidota|c__Bacteroidia|o__Bacteroidales|f__Bacteroidaceae|g__Prevotella|s__unclassified_mgs_803
Reactome	Loss of function of MECP2 in Rett syndrome	0.142857143	0.015470477	saliva_pheno.134 : B	0	saliva_pheno.134	B	saliva:k__Bacteria|p__Bacteroidota|c__Bacteroidia|o__Bacteroidales|f__Bacteroidaceae|g__Prevotella|s__unclassified_mgs_803
Reactome	Pervasive developmental disorders	0.142857143	0.015470477	saliva_pheno.134 : B	0	saliva_pheno.134	B	saliva:k__Bacteria|p__Bacteroidota|c__Bacteroidia|o__Bacteroidales|f__Bacteroidaceae|g__Prevotella|s__unclassified_mgs_803
Reactome	Disorders of Developmental Biology	0.142857143	0.015470477	saliva_pheno.134 : B	0	saliva_pheno.134	B	saliva:k__Bacteria|p__Bacteroidota|c__Bacteroidia|o__Bacteroidales|f__Bacteroidaceae|g__Prevotella|s__unclassified_mgs_803
Reactome	Disorders of Nervous System Development	0.142857143	0.015470477	saliva_pheno.134 : B	0	saliva_pheno.134	B	saliva:k__Bacteria|p__Bacteroidota|c__Bacteroidia|o__Bacteroidales|f__Bacteroidaceae|g__Prevotella|s__unclassified_mgs_803
Reactome	Maturation of nucleoprotein	0.142857143	0.015470477	saliva_pheno.134 : B	0	saliva_pheno.134	B	saliva:k__Bacteria|p__Bacteroidota|c__Bacteroidia|o__Bacteroidales|f__Bacteroidaceae|g__Prevotella|s__unclassified_mgs_803
Reactome	Glycogen breakdown (glycogenolysis)	0.142857143	0.015470477	saliva_pheno.134 : B	0	saliva_pheno.134	B	saliva:k__Bacteria|p__Bacteroidota|c__Bacteroidia|o__Bacteroidales|f__Bacteroidaceae|g__Prevotella|s__unclassified_mgs_803
Reactome	The NLRP3 inflammasome	0.142857143	0.015470477	saliva_pheno.134 : B	0	saliva_pheno.134	B	saliva:k__Bacteria|p__Bacteroidota|c__Bacteroidia|o__Bacteroidales|f__Bacteroidaceae|g__Prevotella|s__unclassified_mgs_803
Reactome	Metabolism of nitric oxide: NOS3 activation and regulation	0.142857143	0.015470477	saliva_pheno.134 : B	0	saliva_pheno.134	B	saliva:k__Bacteria|p__Bacteroidota|c__Bacteroidia|o__Bacteroidales|f__Bacteroidaceae|g__Prevotella|s__unclassified_mgs_803
Reactome	Nicotinamide salvaging	0.142857143	0.015470477	saliva_pheno.134 : B	0	saliva_pheno.134	B	saliva:k__Bacteria|p__Bacteroidota|c__Bacteroidia|o__Bacteroidales|f__Bacteroidaceae|g__Prevotella|s__unclassified_mgs_803
Reactome	Protein methylation	0.142857143	0.015470477	saliva_pheno.134 : B	0	saliva_pheno.134	B	saliva:k__Bacteria|p__Bacteroidota|c__Bacteroidia|o__Bacteroidales|f__Bacteroidaceae|g__Prevotella|s__unclassified_mgs_803
Reactome	PKA activation	0.142857143	0.015470477	saliva_pheno.134 : B	0	saliva_pheno.134	B	saliva:k__Bacteria|p__Bacteroidota|c__Bacteroidia|o__Bacteroidales|f__Bacteroidaceae|g__Prevotella|s__unclassified_mgs_803
Reactome	Ras activation upon Ca2+ influx through NMDA receptor	0.142857143	0.015470477	saliva_pheno.134 : B	0	saliva_pheno.134	B	saliva:k__Bacteria|p__Bacteroidota|c__Bacteroidia|o__Bacteroidales|f__Bacteroidaceae|g__Prevotella|s__unclassified_mgs_803
Reactome	VEGFR2 mediated cell proliferation	0.142857143	0.015470477	saliva_pheno.134 : B	0	saliva_pheno.134	B	saliva:k__Bacteria|p__Bacteroidota|c__Bacteroidia|o__Bacteroidales|f__Bacteroidaceae|g__Prevotella|s__unclassified_mgs_803
Reactome	Inflammasomes	0.142857143	0.015470477	saliva_pheno.134 : B	0	saliva_pheno.134	B	saliva:k__Bacteria|p__Bacteroidota|c__Bacteroidia|o__Bacteroidales|f__Bacteroidaceae|g__Prevotella|s__unclassified_mgs_803
Reactome	Metabolism of cofactors	0.142857143	0.015470477	saliva_pheno.134 : B	0	saliva_pheno.134	B	saliva:k__Bacteria|p__Bacteroidota|c__Bacteroidia|o__Bacteroidales|f__Bacteroidaceae|g__Prevotella|s__unclassified_mgs_803
Reactome	Prefoldin mediated transfer of substrate to CCT/TriC	0.333333333	0.000889603	tongue_pheno.485 : CD4+T effector memory	1	tongue_pheno.485	CD4+T effector memory	tongue:k__Bacteria|p__Proteobacteria|c__Gammaproteobacteria|o__Enterobacterales|f__Pasteurellaceae|g__Aggregatibacter|s__Aggregatibacter_actinomycetemcomitans_mgs_301
Reactome	PKA-mediated phosphorylation of CREB	0.142857143	0.015470477	saliva_pheno.134 : B	0	saliva_pheno.134	B	saliva:k__Bacteria|p__Bacteroidota|c__Bacteroidia|o__Bacteroidales|f__Bacteroidaceae|g__Prevotella|s__unclassified_mgs_803
Reactome	Unblocking of NMDA receptors, glutamate binding and activation	0.142857143	0.015470477	saliva_pheno.134 : B	0	saliva_pheno.134	B	saliva:k__Bacteria|p__Bacteroidota|c__Bacteroidia|o__Bacteroidales|f__Bacteroidaceae|g__Prevotella|s__unclassified_mgs_803
Reactome	Negative regulation of NMDA receptor-mediated neuronal transmission	0.142857143	0.015470477	saliva_pheno.134 : B	0	saliva_pheno.134	B	saliva:k__Bacteria|p__Bacteroidota|c__Bacteroidia|o__Bacteroidales|f__Bacteroidaceae|g__Prevotella|s__unclassified_mgs_803
Reactome	BBSome-mediated cargo-targeting to cilium	0.142857143	0.015470477	saliva_pheno.134 : B	0	saliva_pheno.134	B	saliva:k__Bacteria|p__Bacteroidota|c__Bacteroidia|o__Bacteroidales|f__Bacteroidaceae|g__Prevotella|s__unclassified_mgs_803
Reactome	RHO GTPases activate PAKs	0.142857143	0.015470477	saliva_pheno.134 : B	0	saliva_pheno.134	B	saliva:k__Bacteria|p__Bacteroidota|c__Bacteroidia|o__Bacteroidales|f__Bacteroidaceae|g__Prevotella|s__unclassified_mgs_803
Reactome	Long-term potentiation	0.142857143	0.015470477	saliva_pheno.134 : B	0	saliva_pheno.134	B	saliva:k__Bacteria|p__Bacteroidota|c__Bacteroidia|o__Bacteroidales|f__Bacteroidaceae|g__Prevotella|s__unclassified_mgs_803
Reactome	Formation of tubulin folding intermediates by CCT/TriC	0.142857143	0.015470477	saliva_pheno.134 : B	0	saliva_pheno.134	B	saliva:k__Bacteria|p__Bacteroidota|c__Bacteroidia|o__Bacteroidales|f__Bacteroidaceae|g__Prevotella|s__unclassified_mgs_803
Reactome	DARPP-32 events	0.142857143	0.015470477	saliva_pheno.134 : B	0	saliva_pheno.134	B	saliva:k__Bacteria|p__Bacteroidota|c__Bacteroidia|o__Bacteroidales|f__Bacteroidaceae|g__Prevotella|s__unclassified_mgs_803
Reactome	Purinergic signaling in leishmaniasis infection	0.142857143	0.015470477	saliva_pheno.134 : B	0	saliva_pheno.134	B	saliva:k__Bacteria|p__Bacteroidota|c__Bacteroidia|o__Bacteroidales|f__Bacteroidaceae|g__Prevotella|s__unclassified_mgs_803
Reactome	Cell recruitment (pro-inflammatory response)	0.142857143	0.015470477	saliva_pheno.134 : B	0	saliva_pheno.134	B	saliva:k__Bacteria|p__Bacteroidota|c__Bacteroidia|o__Bacteroidales|f__Bacteroidaceae|g__Prevotella|s__unclassified_mgs_803
Reactome	Glycogen metabolism	0.142857143	0.015470477	saliva_pheno.134 : B	0	saliva_pheno.134	B	saliva:k__Bacteria|p__Bacteroidota|c__Bacteroidia|o__Bacteroidales|f__Bacteroidaceae|g__Prevotella|s__unclassified_mgs_803
Reactome	RAS processing	0.142857143	0.015470477	saliva_pheno.134 : B	0	saliva_pheno.134	B	saliva:k__Bacteria|p__Bacteroidota|c__Bacteroidia|o__Bacteroidales|f__Bacteroidaceae|g__Prevotella|s__unclassified_mgs_803
Reactome	Synthesis of IP3 and IP4 in the cytosol	0.142857143	0.015470477	saliva_pheno.134 : B	0	saliva_pheno.134	B	saliva:k__Bacteria|p__Bacteroidota|c__Bacteroidia|o__Bacteroidales|f__Bacteroidaceae|g__Prevotella|s__unclassified_mgs_803
Reactome	Prefoldin mediated transfer of substrate to CCT/TriC	0.142857143	0.015470477	saliva_pheno.134 : B	0	saliva_pheno.134	B	saliva:k__Bacteria|p__Bacteroidota|c__Bacteroidia|o__Bacteroidales|f__Bacteroidaceae|g__Prevotella|s__unclassified_mgs_803
Reactome	CREB1 phosphorylation through NMDA receptor-mediated activation of RAS signaling	0.142857143	0.015470477	saliva_pheno.134 : B	0	saliva_pheno.134	B	saliva:k__Bacteria|p__Bacteroidota|c__Bacteroidia|o__Bacteroidales|f__Bacteroidaceae|g__Prevotella|s__unclassified_mgs_803
Reactome	VEGFR2 mediated vascular permeability	0.142857143	0.015470477	saliva_pheno.134 : B	0	saliva_pheno.134	B	saliva:k__Bacteria|p__Bacteroidota|c__Bacteroidia|o__Bacteroidales|f__Bacteroidaceae|g__Prevotella|s__unclassified_mgs_803
Reactome	Activation of AMPK downstream of NMDARs	0.142857143	0.015470477	saliva_pheno.134 : B	0	saliva_pheno.134	B	saliva:k__Bacteria|p__Bacteroidota|c__Bacteroidia|o__Bacteroidales|f__Bacteroidaceae|g__Prevotella|s__unclassified_mgs_803
Reactome	Translation of Structural Proteins	0.142857143	0.015470477	saliva_pheno.134 : B	0	saliva_pheno.134	B	saliva:k__Bacteria|p__Bacteroidota|c__Bacteroidia|o__Bacteroidales|f__Bacteroidaceae|g__Prevotella|s__unclassified_mgs_803
Reactome	Platelet calcium homeostasis	0.142857143	0.015470477	saliva_pheno.134 : B	0	saliva_pheno.134	B	saliva:k__Bacteria|p__Bacteroidota|c__Bacteroidia|o__Bacteroidales|f__Bacteroidaceae|g__Prevotella|s__unclassified_mgs_803
Reactome	Nicotinate metabolism	0.142857143	0.015470477	saliva_pheno.134 : B	0	saliva_pheno.134	B	saliva:k__Bacteria|p__Bacteroidota|c__Bacteroidia|o__Bacteroidales|f__Bacteroidaceae|g__Prevotella|s__unclassified_mgs_803
Reactome	Uptake and actions of bacterial toxins	0.142857143	0.015470477	saliva_pheno.134 : B	0	saliva_pheno.134	B	saliva:k__Bacteria|p__Bacteroidota|c__Bacteroidia|o__Bacteroidales|f__Bacteroidaceae|g__Prevotella|s__unclassified_mgs_803
Reactome	Cooperation of Prefoldin and TriC/CCT in actin and tubulin folding	0.142857143	0.015470477	saliva_pheno.134 : B	0	saliva_pheno.134	B	saliva:k__Bacteria|p__Bacteroidota|c__Bacteroidia|o__Bacteroidales|f__Bacteroidaceae|g__Prevotella|s__unclassified_mgs_803
Reactome	Activation of kainate receptors upon glutamate binding	0.142857143	0.015470477	saliva_pheno.134 : B	0	saliva_pheno.134	B	saliva:k__Bacteria|p__Bacteroidota|c__Bacteroidia|o__Bacteroidales|f__Bacteroidaceae|g__Prevotella|s__unclassified_mgs_803
Reactome	RHO GTPases activate IQGAPs	0.142857143	0.015470477	saliva_pheno.134 : B	0	saliva_pheno.134	B	saliva:k__Bacteria|p__Bacteroidota|c__Bacteroidia|o__Bacteroidales|f__Bacteroidaceae|g__Prevotella|s__unclassified_mgs_803
Reactome	Antigen activates B Cell Receptor (BCR) leading to generation of second messengers	0.142857143	0.015470477	saliva_pheno.134 : B	0	saliva_pheno.134	B	saliva:k__Bacteria|p__Bacteroidota|c__Bacteroidia|o__Bacteroidales|f__Bacteroidaceae|g__Prevotella|s__unclassified_mgs_803
Reactome	FCERI mediated Ca+2 mobilization	0.142857143	0.015470477	saliva_pheno.134 : B	0	saliva_pheno.134	B	saliva:k__Bacteria|p__Bacteroidota|c__Bacteroidia|o__Bacteroidales|f__Bacteroidaceae|g__Prevotella|s__unclassified_mgs_803
Reactome	Regulation of MECP2 expression and activity	0.142857143	0.015470477	saliva_pheno.134 : B	0	saliva_pheno.134	B	saliva:k__Bacteria|p__Bacteroidota|c__Bacteroidia|o__Bacteroidales|f__Bacteroidaceae|g__Prevotella|s__unclassified_mgs_803
Reactome	Phase 0 - rapid depolarisation	0.142857143	0.015689765	saliva_pheno.134 : B	0	saliva_pheno.134	B	saliva:k__Bacteria|p__Bacteroidota|c__Bacteroidia|o__Bacteroidales|f__Bacteroidaceae|g__Prevotella|s__unclassified_mgs_803
Reactome	RAF activation	0.142857143	0.01576102	saliva_pheno.134 : B	0	saliva_pheno.134	B	saliva:k__Bacteria|p__Bacteroidota|c__Bacteroidia|o__Bacteroidales|f__Bacteroidaceae|g__Prevotella|s__unclassified_mgs_803
Reactome	Nucleotide catabolism	0.142857143	0.01576102	saliva_pheno.134 : B	0	saliva_pheno.134	B	saliva:k__Bacteria|p__Bacteroidota|c__Bacteroidia|o__Bacteroidales|f__Bacteroidaceae|g__Prevotella|s__unclassified_mgs_803
Reactome	Calmodulin induced events	0.142857143	0.01576102	saliva_pheno.134 : B	0	saliva_pheno.134	B	saliva:k__Bacteria|p__Bacteroidota|c__Bacteroidia|o__Bacteroidales|f__Bacteroidaceae|g__Prevotella|s__unclassified_mgs_803
Reactome	CaM pathway	0.142857143	0.01576102	saliva_pheno.134 : B	0	saliva_pheno.134	B	saliva:k__Bacteria|p__Bacteroidota|c__Bacteroidia|o__Bacteroidales|f__Bacteroidaceae|g__Prevotella|s__unclassified_mgs_803
Reactome	Inactivation, recovery and regulation of the phototransduction cascade	0.142857143	0.01576102	saliva_pheno.134 : B	0	saliva_pheno.134	B	saliva:k__Bacteria|p__Bacteroidota|c__Bacteroidia|o__Bacteroidales|f__Bacteroidaceae|g__Prevotella|s__unclassified_mgs_803
Reactome	The phototransduction cascade	0.142857143	0.01576102	saliva_pheno.134 : B	0	saliva_pheno.134	B	saliva:k__Bacteria|p__Bacteroidota|c__Bacteroidia|o__Bacteroidales|f__Bacteroidaceae|g__Prevotella|s__unclassified_mgs_803
Reactome	Cooperation of PDCL (PhLP1) and TRiC/CCT in G-protein beta folding	0.142857143	0.01576102	saliva_pheno.134 : B	0	saliva_pheno.134	B	saliva:k__Bacteria|p__Bacteroidota|c__Bacteroidia|o__Bacteroidales|f__Bacteroidaceae|g__Prevotella|s__unclassified_mgs_803
Reactome	Ca-dependent events	0.142857143	0.01576102	saliva_pheno.134 : B	0	saliva_pheno.134	B	saliva:k__Bacteria|p__Bacteroidota|c__Bacteroidia|o__Bacteroidales|f__Bacteroidaceae|g__Prevotella|s__unclassified_mgs_803
Reactome	Association of TriC/CCT with target proteins during biosynthesis	0.142857143	0.01576102	saliva_pheno.134 : B	0	saliva_pheno.134	B	saliva:k__Bacteria|p__Bacteroidota|c__Bacteroidia|o__Bacteroidales|f__Bacteroidaceae|g__Prevotella|s__unclassified_mgs_803
Reactome	FCGR3A-mediated IL10 synthesis	0.142857143	0.01576102	saliva_pheno.134 : B	0	saliva_pheno.134	B	saliva:k__Bacteria|p__Bacteroidota|c__Bacteroidia|o__Bacteroidales|f__Bacteroidaceae|g__Prevotella|s__unclassified_mgs_803
Reactome	SARS-CoV-1 activates/modulates innate immune responses	0.142857143	0.01576102	saliva_pheno.134 : B	0	saliva_pheno.134	B	saliva:k__Bacteria|p__Bacteroidota|c__Bacteroidia|o__Bacteroidales|f__Bacteroidaceae|g__Prevotella|s__unclassified_mgs_803
Go	mRNA stabilization	0.5	0.000889718	tongue_pheno.760 : CD8+T effector memory	1	tongue_pheno.760	CD8+T effector memory	tongue:k__Bacteria|p__Campylobacterota|c__Campylobacteria|o__Campylobacterales|f__Campylobacteraceae|g__Campylobacter_A|s__Campylobacter_A_showae_A_mgs_3545
Go	RNA stabilization	0.5	0.000889718	tongue_pheno.760 : CD8+T effector memory	1	tongue_pheno.760	CD8+T effector memory	tongue:k__Bacteria|p__Campylobacterota|c__Campylobacteria|o__Campylobacterales|f__Campylobacteraceae|g__Campylobacter_A|s__Campylobacter_A_showae_A_mgs_3545
Go	autophagosome	0.136363636	0.007306811	saliva_pheno.134 : CD16+Monocyte	0	saliva_pheno.134	CD16+Monocyte	saliva:k__Bacteria|p__Bacteroidota|c__Bacteroidia|o__Bacteroidales|f__Bacteroidaceae|g__Prevotella|s__unclassified_mgs_803
Go	autophagosome membrane	0.090909091	0.02754806	saliva_pheno.134 : CD16+Monocyte	0	saliva_pheno.134	CD16+Monocyte	saliva:k__Bacteria|p__Bacteroidota|c__Bacteroidia|o__Bacteroidales|f__Bacteroidaceae|g__Prevotella|s__unclassified_mgs_803
Go	membrane insertase activity	0.090909091	0.006891356	saliva_pheno.134 : CD16+Monocyte	0	saliva_pheno.134	CD16+Monocyte	saliva:k__Bacteria|p__Bacteroidota|c__Bacteroidia|o__Bacteroidales|f__Bacteroidaceae|g__Prevotella|s__unclassified_mgs_803
Go	protein carrier chaperone	0.090909091	0.01739122	saliva_pheno.134 : CD16+Monocyte	0	saliva_pheno.134	CD16+Monocyte	saliva:k__Bacteria|p__Bacteroidota|c__Bacteroidia|o__Bacteroidales|f__Bacteroidaceae|g__Prevotella|s__unclassified_mgs_803
Go	metallopeptidase activity	0.136363636	0.029935397	saliva_pheno.134 : CD16+Monocyte	0	saliva_pheno.134	CD16+Monocyte	saliva:k__Bacteria|p__Bacteroidota|c__Bacteroidia|o__Bacteroidales|f__Bacteroidaceae|g__Prevotella|s__unclassified_mgs_803
Go	protein phosphorylated amino acid binding	0.090909091	0.030312561	saliva_pheno.134 : CD16+Monocyte	0	saliva_pheno.134	CD16+Monocyte	saliva:k__Bacteria|p__Bacteroidota|c__Bacteroidia|o__Bacteroidales|f__Bacteroidaceae|g__Prevotella|s__unclassified_mgs_803
Go	negative regulation of mRNA catabolic process	0.5	0.000889718	tongue_pheno.760 : CD8+T effector memory	1	tongue_pheno.760	CD8+T effector memory	tongue:k__Bacteria|p__Campylobacterota|c__Campylobacteria|o__Campylobacterales|f__Campylobacteraceae|g__Campylobacter_A|s__Campylobacter_A_showae_A_mgs_3545
Go	inner mitochondrial membrane protein complex	0.272727273	0.000948119	saliva_pheno.3641 : cDC	1	saliva_pheno.3641	cDC	saliva:k__Bacteria|p__Actinobacteriota|c__Coriobacteriia|o__Coriobacteriales|f__Atopobiaceae|g__Lancefieldella|s__Lancefieldella_sp000564995_mgs_2467
Reactome	Chromatin modifying enzymes	0.666666667	0.000953947	tongue_pheno.2170 : NK	1	tongue_pheno.2170	NK	tongue:k__Bacteria|p__Bacteroidota|c__Bacteroidia|o__Bacteroidales|f__Bacteroidaceae|g__Prevotella|s__Prevotella_shahii_mgs_27
Reactome	Early SARS-CoV-2 Infection Events	0.117647059	0.029621645	saliva_pheno.134 : CD16+Monocyte	0	saliva_pheno.134	CD16+Monocyte	saliva:k__Bacteria|p__Bacteroidota|c__Bacteroidia|o__Bacteroidales|f__Bacteroidaceae|g__Prevotella|s__unclassified_mgs_803
Reactome	Chromatin organization	0.666666667	0.000953947	tongue_pheno.2170 : NK	1	tongue_pheno.2170	NK	tongue:k__Bacteria|p__Bacteroidota|c__Bacteroidia|o__Bacteroidales|f__Bacteroidaceae|g__Prevotella|s__Prevotella_shahii_mgs_27
Reactome	Type I hemidesmosome assembly	0.2	0.001080769	saliva_pheno.956 : cDC	1	saliva_pheno.956	cDC	saliva:k__Bacteria|p__Proteobacteria|c__Gammaproteobacteria|o__Enterobacterales|f__Pasteurellaceae|g__Haemophilus|s__unclassified_mgs_1198
Go	lysosomal membrane	0.5	0.001130694	saliva_pheno.2736 : Prolif	1	saliva_pheno.2736	Prolif	saliva:k__Bacteria|p__Campylobacterota|c__Campylobacteria|o__Campylobacterales|f__Campylobacteraceae|g__Campylobacter_A|s__unclassified_mgs_1990
Go	lytic vacuole membrane	0.5	0.001130694	saliva_pheno.2736 : Prolif	1	saliva_pheno.2736	Prolif	saliva:k__Bacteria|p__Campylobacterota|c__Campylobacteria|o__Campylobacterales|f__Campylobacteraceae|g__Campylobacter_A|s__unclassified_mgs_1990
Go	vacuolar membrane	0.5	0.001130694	saliva_pheno.2736 : Prolif	1	saliva_pheno.2736	Prolif	saliva:k__Bacteria|p__Campylobacterota|c__Campylobacteria|o__Campylobacterales|f__Campylobacteraceae|g__Campylobacter_A|s__unclassified_mgs_1990
Go	immunological synapse	0.4	0.0011927	tongue_pheno.760 : CD8+T naive	1	tongue_pheno.760	CD8+T naive	tongue:k__Bacteria|p__Campylobacterota|c__Campylobacteria|o__Campylobacterales|f__Campylobacteraceae|g__Campylobacter_A|s__Campylobacter_A_showae_A_mgs_3545
Go	spindle pole	0.375	0.001244561	saliva_pheno.2783 : B	1	saliva_pheno.2783	B	saliva:k__Bacteria|p__Campylobacterota|c__Campylobacteria|o__Campylobacterales|f__Campylobacteraceae|g__Campylobacter_A|s__unclassified_mgs_1397
Go	ficolin-1-rich granule	0.25	0.001366387	saliva_pheno.2572 : CD16+Monocyte	1	saliva_pheno.2572	CD16+Monocyte	saliva:k__Bacteria|p__Campylobacterota|c__Campylobacteria|o__Campylobacterales|f__Campylobacteraceae|g__Campylobacter_A|s__unclassified_mgs_2948
Go	protease binding	0.4	0.001452864	tongue_pheno.29 : NK	1	tongue_pheno.29	NK	tongue:k__Bacteria|p__Firmicutes|c__Clostridia|o__Lachnospirales|f__Lachnospiraceae|g__Catonella
Kegg	Prostate cancer	1	0.001664424	tongue_pheno.2645 : CD4+T effector memory	1	tongue_pheno.2645	CD4+T effector memory	tongue:k__Bacteria|p__Campylobacterota|c__Campylobacteria|o__Campylobacterales|f__Campylobacteraceae|g__Campylobacter_A|s__unclassified_mgs_1939
Kegg	Fluid shear stress and atherosclerosis	1	0.001728157	tongue_pheno.2645 : CD4+T effector memory	1	tongue_pheno.2645	CD4+T effector memory	tongue:k__Bacteria|p__Campylobacterota|c__Campylobacteria|o__Campylobacterales|f__Campylobacteraceae|g__Campylobacter_A|s__unclassified_mgs_1939
Go	arylsulfatase activity	0.25	0.001830312	tongue_pheno.2517 : B	1	tongue_pheno.2517	B	tongue:k__Bacteria|p__Firmicutes|c__Bacilli|o__Erysipelotrichales|f__Erysipelotrichaceae|g__Solobacterium|s__unclassified_mgs_1935
Go	calcium-dependent protein kinase C activity	0.25	0.001830312	tongue_pheno.2517 : B	1	tongue_pheno.2517	B	tongue:k__Bacteria|p__Firmicutes|c__Bacilli|o__Erysipelotrichales|f__Erysipelotrichaceae|g__Solobacterium|s__unclassified_mgs_1935
Go	protein kinase C activity	0.25	0.001830312	tongue_pheno.2517 : B	1	tongue_pheno.2517	B	tongue:k__Bacteria|p__Firmicutes|c__Bacilli|o__Erysipelotrichales|f__Erysipelotrichaceae|g__Solobacterium|s__unclassified_mgs_1935
Go	sulfuric ester hydrolase activity	0.25	0.001830312	tongue_pheno.2517 : B	1	tongue_pheno.2517	B	tongue:k__Bacteria|p__Firmicutes|c__Bacilli|o__Erysipelotrichales|f__Erysipelotrichaceae|g__Solobacterium|s__unclassified_mgs_1935
Go	calcium-dependent protein serine/threonine kinase activity	0.25	0.001830312	tongue_pheno.2517 : B	1	tongue_pheno.2517	B	tongue:k__Bacteria|p__Firmicutes|c__Bacilli|o__Erysipelotrichales|f__Erysipelotrichaceae|g__Solobacterium|s__unclassified_mgs_1935
Go	calcium-dependent protein kinase activity	0.25	0.001830312	tongue_pheno.2517 : B	1	tongue_pheno.2517	B	tongue:k__Bacteria|p__Firmicutes|c__Bacilli|o__Erysipelotrichales|f__Erysipelotrichaceae|g__Solobacterium|s__unclassified_mgs_1935
Reactome	Immunoregulatory interactions between a Lymphoid and a non-Lymphoid cell	0.5	0.001845974	saliva_pheno.704 : NKT	1	saliva_pheno.704	NKT	saliva:k__Bacteria|p__Fusobacteriota|c__Fusobacteriia|o__Fusobacteriales|f__Fusobacteriaceae|g__Fusobacterium|s__Fusobacterium_periodonticum_C_mgs_3054
Go	ESCRT complex	0.111111111	0.012440497	saliva_pheno.1539 : CD16+Monocyte	0	saliva_pheno.1539	CD16+Monocyte	saliva:k__Bacteria|p__Actinobacteriota|c__Actinobacteria|o__Actinomycetales|f__Actinomycetaceae|g__Pauljensenia|s__Pauljensenia_sp000466265_mgs_1115
Go	U2 snRNP	0.111111111	0.012440497	saliva_pheno.1539 : CD16+Monocyte	0	saliva_pheno.1539	CD16+Monocyte	saliva:k__Bacteria|p__Actinobacteriota|c__Actinobacteria|o__Actinomycetales|f__Actinomycetaceae|g__Pauljensenia|s__Pauljensenia_sp000466265_mgs_1115
Go	plasma lipoprotein particle	0.111111111	0.012522078	saliva_pheno.1539 : CD16+Monocyte	0	saliva_pheno.1539	CD16+Monocyte	saliva:k__Bacteria|p__Actinobacteriota|c__Actinobacteria|o__Actinomycetales|f__Actinomycetaceae|g__Pauljensenia|s__Pauljensenia_sp000466265_mgs_1115
Go	lipoprotein particle	0.111111111	0.012522078	saliva_pheno.1539 : CD16+Monocyte	0	saliva_pheno.1539	CD16+Monocyte	saliva:k__Bacteria|p__Actinobacteriota|c__Actinobacteria|o__Actinomycetales|f__Actinomycetaceae|g__Pauljensenia|s__Pauljensenia_sp000466265_mgs_1115
Go	protein-lipid complex	0.111111111	0.012522078	saliva_pheno.1539 : CD16+Monocyte	0	saliva_pheno.1539	CD16+Monocyte	saliva:k__Bacteria|p__Actinobacteriota|c__Actinobacteria|o__Actinomycetales|f__Actinomycetaceae|g__Pauljensenia|s__Pauljensenia_sp000466265_mgs_1115
Go	U2-type precatalytic spliceosome	0.111111111	0.014544425	saliva_pheno.1539 : CD16+Monocyte	0	saliva_pheno.1539	CD16+Monocyte	saliva:k__Bacteria|p__Actinobacteriota|c__Actinobacteria|o__Actinomycetales|f__Actinomycetaceae|g__Pauljensenia|s__Pauljensenia_sp000466265_mgs_1115
Go	precatalytic spliceosome	0.111111111	0.014544425	saliva_pheno.1539 : CD16+Monocyte	0	saliva_pheno.1539	CD16+Monocyte	saliva:k__Bacteria|p__Actinobacteriota|c__Actinobacteria|o__Actinomycetales|f__Actinomycetaceae|g__Pauljensenia|s__Pauljensenia_sp000466265_mgs_1115
Go	RNA polymerase III general transcription initiation factor activity	0.125	0.01645041	saliva_pheno.1539 : CD16+Monocyte	0	saliva_pheno.1539	CD16+Monocyte	saliva:k__Bacteria|p__Actinobacteriota|c__Actinobacteria|o__Actinomycetales|f__Actinomycetaceae|g__Pauljensenia|s__Pauljensenia_sp000466265_mgs_1115
Go	lipoprotein particle receptor activity	0.125	0.01645041	saliva_pheno.1539 : CD16+Monocyte	0	saliva_pheno.1539	CD16+Monocyte	saliva:k__Bacteria|p__Actinobacteriota|c__Actinobacteria|o__Actinomycetales|f__Actinomycetaceae|g__Pauljensenia|s__Pauljensenia_sp000466265_mgs_1115
Go	cysteine-type deubiquitinase activity	0.4	0.001891775	saliva_pheno.2094 : NK	1	saliva_pheno.2094	NK	saliva:k__Bacteria|p__Firmicutes|c__Bacilli|o__Lactobacillales|f__Aerococcaceae|g__Granulicatella|s__unclassified_mgs_2514
Go	deubiquitinase activity	0.4	0.001891775	saliva_pheno.2094 : NK	1	saliva_pheno.2094	NK	saliva:k__Bacteria|p__Firmicutes|c__Bacilli|o__Lactobacillales|f__Aerococcaceae|g__Granulicatella|s__unclassified_mgs_2514
Go	ubiquitin-like protein peptidase activity	0.4	0.001891775	saliva_pheno.2094 : NK	1	saliva_pheno.2094	NK	saliva:k__Bacteria|p__Firmicutes|c__Bacilli|o__Lactobacillales|f__Aerococcaceae|g__Granulicatella|s__unclassified_mgs_2514
Reactome	RAF/MAP kinase cascade	0.5	0.002130619	saliva_pheno.704 : NKT	1	saliva_pheno.704	NKT	saliva:k__Bacteria|p__Fusobacteriota|c__Fusobacteriia|o__Fusobacteriales|f__Fusobacteriaceae|g__Fusobacterium|s__Fusobacterium_periodonticum_C_mgs_3054
Reactome	MAPK1/MAPK3 signaling	0.5	0.002130619	saliva_pheno.704 : NKT	1	saliva_pheno.704	NKT	saliva:k__Bacteria|p__Fusobacteriota|c__Fusobacteriia|o__Fusobacteriales|f__Fusobacteriaceae|g__Fusobacterium|s__Fusobacterium_periodonticum_C_mgs_3054
Reactome	p38MAPK events	0.25	0.002130619	saliva_pheno.704 : NKT	1	saliva_pheno.704	NKT	saliva:k__Bacteria|p__Fusobacteriota|c__Fusobacteriia|o__Fusobacteriales|f__Fusobacteriaceae|g__Fusobacterium|s__Fusobacterium_periodonticum_C_mgs_3054
Reactome	MAPK family signaling cascades	0.5	0.002130619	saliva_pheno.704 : NKT	1	saliva_pheno.704	NKT	saliva:k__Bacteria|p__Fusobacteriota|c__Fusobacteriia|o__Fusobacteriales|f__Fusobacteriaceae|g__Fusobacterium|s__Fusobacterium_periodonticum_C_mgs_3054
Go	U2 snRNP	0.181818182	0.002202996	saliva_pheno.3681 : CD16+Monocyte	1	saliva_pheno.3681	CD16+Monocyte	saliva:k__Bacteria|p__Actinobacteriota|c__Coriobacteriia|o__Coriobacteriales|f__Atopobiaceae|g__Lancefieldella|s__unclassified_mgs_1312
Go	MHC protein complex binding	0.25	0.002294352	saliva_pheno.2178 : NK	1	saliva_pheno.2178	NK	saliva:k__Bacteria|p__Campylobacterota|c__Campylobacteria|o__Campylobacterales|f__Campylobacteraceae|g__Campylobacter_A|s__unclassified_mgs_2521
Go	mitogen-activated protein kinase binding	0.2	0.007363465	saliva_pheno.161 : CD8+T effector	0	saliva_pheno.161	CD8+T effector	saliva:k__Bacteria|p__Firmicutes|c__Clostridia|o__TANB77|f__CAG-508|g__CAG-793|s__unclassified_mgs_2261
Go	actin monomer binding	0.2	0.007363465	saliva_pheno.161 : CD8+T effector	0	saliva_pheno.161	CD8+T effector	saliva:k__Bacteria|p__Firmicutes|c__Clostridia|o__TANB77|f__CAG-508|g__CAG-793|s__unclassified_mgs_2261
Go	14-3-3 protein binding	0.2	0.007765496	saliva_pheno.161 : CD8+T effector	0	saliva_pheno.161	CD8+T effector	saliva:k__Bacteria|p__Firmicutes|c__Clostridia|o__TANB77|f__CAG-508|g__CAG-793|s__unclassified_mgs_2261
Go	ATPase regulator activity	0.2	0.008932893	saliva_pheno.161 : CD8+T effector	0	saliva_pheno.161	CD8+T effector	saliva:k__Bacteria|p__Firmicutes|c__Clostridia|o__TANB77|f__CAG-508|g__CAG-793|s__unclassified_mgs_2261
Go	phosphotyrosine residue binding	0.2	0.008932893	saliva_pheno.161 : CD8+T effector	0	saliva_pheno.161	CD8+T effector	saliva:k__Bacteria|p__Firmicutes|c__Clostridia|o__TANB77|f__CAG-508|g__CAG-793|s__unclassified_mgs_2261
Go	protein phosphorylated amino acid binding	0.2	0.010163422	saliva_pheno.161 : CD8+T effector	0	saliva_pheno.161	CD8+T effector	saliva:k__Bacteria|p__Firmicutes|c__Clostridia|o__TANB77|f__CAG-508|g__CAG-793|s__unclassified_mgs_2261
Go	phosphatidylinositol-4,5-bisphosphate binding	0.2	0.013307797	saliva_pheno.161 : CD8+T effector	0	saliva_pheno.161	CD8+T effector	saliva:k__Bacteria|p__Firmicutes|c__Clostridia|o__TANB77|f__CAG-508|g__CAG-793|s__unclassified_mgs_2261
Go	phosphoprotein binding	0.2	0.013920153	saliva_pheno.161 : CD8+T effector	0	saliva_pheno.161	CD8+T effector	saliva:k__Bacteria|p__Firmicutes|c__Clostridia|o__TANB77|f__CAG-508|g__CAG-793|s__unclassified_mgs_2261
Go	phosphatidylinositol bisphosphate binding	0.2	0.015153114	saliva_pheno.161 : CD8+T effector	0	saliva_pheno.161	CD8+T effector	saliva:k__Bacteria|p__Firmicutes|c__Clostridia|o__TANB77|f__CAG-508|g__CAG-793|s__unclassified_mgs_2261
Go	dendritic spine	0.5	0.002322464	tongue_pheno.2094 : CD8+T effector	1	tongue_pheno.2094	CD8+T effector	tongue:k__Bacteria|p__Firmicutes|c__Bacilli|o__Lactobacillales|f__Streptococcaceae|g__Streptococcus|s__unclassified_mgs_2764
Go	neuron spine	0.5	0.002322464	tongue_pheno.2094 : CD8+T effector	1	tongue_pheno.2094	CD8+T effector	tongue:k__Bacteria|p__Firmicutes|c__Bacilli|o__Lactobacillales|f__Streptococcaceae|g__Streptococcus|s__unclassified_mgs_2764
Go	ficolin-1-rich granule lumen	0.214285714	0.002323424	saliva_pheno.2774 : CD16+Monocyte	1	saliva_pheno.2774	CD16+Monocyte	saliva:k__Bacteria|p__Campylobacterota|c__Campylobacteria|o__Campylobacterales|f__Campylobacteraceae|g__Campylobacter_A|s__unclassified_mgs_2225
Go	positive regulation of DNA repair	0.333333333	0.016349436	saliva_pheno.161 : Prolif	0	saliva_pheno.161	Prolif	saliva:k__Bacteria|p__Firmicutes|c__Clostridia|o__TANB77|f__CAG-508|g__CAG-793|s__unclassified_mgs_2261
Go	positive regulation of response to DNA damage stimulus	0.333333333	0.016349436	saliva_pheno.161 : Prolif	0	saliva_pheno.161	Prolif	saliva:k__Bacteria|p__Firmicutes|c__Clostridia|o__TANB77|f__CAG-508|g__CAG-793|s__unclassified_mgs_2261
Go	cellular response to radiation	0.333333333	0.016349436	saliva_pheno.161 : Prolif	0	saliva_pheno.161	Prolif	saliva:k__Bacteria|p__Firmicutes|c__Clostridia|o__TANB77|f__CAG-508|g__CAG-793|s__unclassified_mgs_2261
Go	regulation of DNA repair	0.333333333	0.016349436	saliva_pheno.161 : Prolif	0	saliva_pheno.161	Prolif	saliva:k__Bacteria|p__Firmicutes|c__Clostridia|o__TANB77|f__CAG-508|g__CAG-793|s__unclassified_mgs_2261
Go	autophagy of peroxisome	0.166666667	0.016349436	saliva_pheno.161 : Prolif	0	saliva_pheno.161	Prolif	saliva:k__Bacteria|p__Firmicutes|c__Clostridia|o__TANB77|f__CAG-508|g__CAG-793|s__unclassified_mgs_2261
Go	regulation of deoxyribonuclease activity	0.166666667	0.016349436	saliva_pheno.161 : Prolif	0	saliva_pheno.161	Prolif	saliva:k__Bacteria|p__Firmicutes|c__Clostridia|o__TANB77|f__CAG-508|g__CAG-793|s__unclassified_mgs_2261
Go	negative regulation of protein exit from endoplasmic reticulum	0.166666667	0.016349436	saliva_pheno.161 : Prolif	0	saliva_pheno.161	Prolif	saliva:k__Bacteria|p__Firmicutes|c__Clostridia|o__TANB77|f__CAG-508|g__CAG-793|s__unclassified_mgs_2261
Go	cellular response to oxidative stress	0.333333333	0.016349436	saliva_pheno.161 : Prolif	0	saliva_pheno.161	Prolif	saliva:k__Bacteria|p__Firmicutes|c__Clostridia|o__TANB77|f__CAG-508|g__CAG-793|s__unclassified_mgs_2261
Go	positive regulation of DNA metabolic process	0.333333333	0.016349436	saliva_pheno.161 : Prolif	0	saliva_pheno.161	Prolif	saliva:k__Bacteria|p__Firmicutes|c__Clostridia|o__TANB77|f__CAG-508|g__CAG-793|s__unclassified_mgs_2261
Go	response to folic acid	0.166666667	0.016349436	saliva_pheno.161 : Prolif	0	saliva_pheno.161	Prolif	saliva:k__Bacteria|p__Firmicutes|c__Clostridia|o__TANB77|f__CAG-508|g__CAG-793|s__unclassified_mgs_2261
Go	regulation of protein complex stability	0.166666667	0.016349436	saliva_pheno.161 : Prolif	0	saliva_pheno.161	Prolif	saliva:k__Bacteria|p__Firmicutes|c__Clostridia|o__TANB77|f__CAG-508|g__CAG-793|s__unclassified_mgs_2261
Go	regulation of response to DNA damage stimulus	0.333333333	0.016349436	saliva_pheno.161 : Prolif	0	saliva_pheno.161	Prolif	saliva:k__Bacteria|p__Firmicutes|c__Clostridia|o__TANB77|f__CAG-508|g__CAG-793|s__unclassified_mgs_2261
Go	fat cell proliferation	0.166666667	0.016349436	saliva_pheno.161 : Prolif	0	saliva_pheno.161	Prolif	saliva:k__Bacteria|p__Firmicutes|c__Clostridia|o__TANB77|f__CAG-508|g__CAG-793|s__unclassified_mgs_2261
Go	regulation of DNA-directed DNA polymerase activity	0.166666667	0.016349436	saliva_pheno.161 : Prolif	0	saliva_pheno.161	Prolif	saliva:k__Bacteria|p__Firmicutes|c__Clostridia|o__TANB77|f__CAG-508|g__CAG-793|s__unclassified_mgs_2261
Go	positive regulation of DNA-directed DNA polymerase activity	0.166666667	0.016349436	saliva_pheno.161 : Prolif	0	saliva_pheno.161	Prolif	saliva:k__Bacteria|p__Firmicutes|c__Clostridia|o__TANB77|f__CAG-508|g__CAG-793|s__unclassified_mgs_2261
Go	response to L-glutamate	0.166666667	0.016349436	saliva_pheno.161 : Prolif	0	saliva_pheno.161	Prolif	saliva:k__Bacteria|p__Firmicutes|c__Clostridia|o__TANB77|f__CAG-508|g__CAG-793|s__unclassified_mgs_2261
Go	base-excision repair, gap-filling	0.166666667	0.016349436	saliva_pheno.161 : Prolif	0	saliva_pheno.161	Prolif	saliva:k__Bacteria|p__Firmicutes|c__Clostridia|o__TANB77|f__CAG-508|g__CAG-793|s__unclassified_mgs_2261
Go	intracellular copper ion homeostasis	0.166666667	0.016349436	saliva_pheno.161 : Prolif	0	saliva_pheno.161	Prolif	saliva:k__Bacteria|p__Firmicutes|c__Clostridia|o__TANB77|f__CAG-508|g__CAG-793|s__unclassified_mgs_2261
Go	regulation of retrograde protein transport, ER to cytosol	0.166666667	0.016349436	saliva_pheno.161 : Prolif	0	saliva_pheno.161	Prolif	saliva:k__Bacteria|p__Firmicutes|c__Clostridia|o__TANB77|f__CAG-508|g__CAG-793|s__unclassified_mgs_2261
Go	cellular response to abiotic stimulus	0.333333333	0.016349436	saliva_pheno.161 : Prolif	0	saliva_pheno.161	Prolif	saliva:k__Bacteria|p__Firmicutes|c__Clostridia|o__TANB77|f__CAG-508|g__CAG-793|s__unclassified_mgs_2261
Go	cellular response to environmental stimulus	0.333333333	0.016349436	saliva_pheno.161 : Prolif	0	saliva_pheno.161	Prolif	saliva:k__Bacteria|p__Firmicutes|c__Clostridia|o__TANB77|f__CAG-508|g__CAG-793|s__unclassified_mgs_2261
Go	DNA strand elongation involved in DNA replication	0.166666667	0.016349436	saliva_pheno.161 : Prolif	0	saliva_pheno.161	Prolif	saliva:k__Bacteria|p__Firmicutes|c__Clostridia|o__TANB77|f__CAG-508|g__CAG-793|s__unclassified_mgs_2261
Go	cellular response to chemical stress	0.333333333	0.016349436	saliva_pheno.161 : Prolif	0	saliva_pheno.161	Prolif	saliva:k__Bacteria|p__Firmicutes|c__Clostridia|o__TANB77|f__CAG-508|g__CAG-793|s__unclassified_mgs_2261
Go	DNA ligation	0.166666667	0.016349436	saliva_pheno.161 : Prolif	0	saliva_pheno.161	Prolif	saliva:k__Bacteria|p__Firmicutes|c__Clostridia|o__TANB77|f__CAG-508|g__CAG-793|s__unclassified_mgs_2261
Go	estrous cycle	0.166666667	0.016349436	saliva_pheno.161 : Prolif	0	saliva_pheno.161	Prolif	saliva:k__Bacteria|p__Firmicutes|c__Clostridia|o__TANB77|f__CAG-508|g__CAG-793|s__unclassified_mgs_2261
Go	copper ion homeostasis	0.166666667	0.016349436	saliva_pheno.161 : Prolif	0	saliva_pheno.161	Prolif	saliva:k__Bacteria|p__Firmicutes|c__Clostridia|o__TANB77|f__CAG-508|g__CAG-793|s__unclassified_mgs_2261
Go	response to metal ion	0.333333333	0.016349436	saliva_pheno.161 : Prolif	0	saliva_pheno.161	Prolif	saliva:k__Bacteria|p__Firmicutes|c__Clostridia|o__TANB77|f__CAG-508|g__CAG-793|s__unclassified_mgs_2261
Go	mammary gland epithelial cell differentiation	0.166666667	0.016539576	saliva_pheno.161 : Prolif	0	saliva_pheno.161	Prolif	saliva:k__Bacteria|p__Firmicutes|c__Clostridia|o__TANB77|f__CAG-508|g__CAG-793|s__unclassified_mgs_2261
Go	cellular response to zinc ion	0.166666667	0.017345576	saliva_pheno.161 : Prolif	0	saliva_pheno.161	Prolif	saliva:k__Bacteria|p__Firmicutes|c__Clostridia|o__TANB77|f__CAG-508|g__CAG-793|s__unclassified_mgs_2261
Go	response to mitochondrial depolarisation	0.166666667	0.017345576	saliva_pheno.161 : Prolif	0	saliva_pheno.161	Prolif	saliva:k__Bacteria|p__Firmicutes|c__Clostridia|o__TANB77|f__CAG-508|g__CAG-793|s__unclassified_mgs_2261
Go	regulation of nuclease activity	0.166666667	0.017345576	saliva_pheno.161 : Prolif	0	saliva_pheno.161	Prolif	saliva:k__Bacteria|p__Firmicutes|c__Clostridia|o__TANB77|f__CAG-508|g__CAG-793|s__unclassified_mgs_2261
Go	response to oxidative stress	0.333333333	0.017345576	saliva_pheno.161 : Prolif	0	saliva_pheno.161	Prolif	saliva:k__Bacteria|p__Firmicutes|c__Clostridia|o__TANB77|f__CAG-508|g__CAG-793|s__unclassified_mgs_2261
Go	protein N-linked glycosylation via asparagine	0.166666667	0.017345576	saliva_pheno.161 : Prolif	0	saliva_pheno.161	Prolif	saliva:k__Bacteria|p__Firmicutes|c__Clostridia|o__TANB77|f__CAG-508|g__CAG-793|s__unclassified_mgs_2261
Go	positive regulation of long-term synaptic potentiation	0.166666667	0.017345576	saliva_pheno.161 : Prolif	0	saliva_pheno.161	Prolif	saliva:k__Bacteria|p__Firmicutes|c__Clostridia|o__TANB77|f__CAG-508|g__CAG-793|s__unclassified_mgs_2261
Go	response to xenobiotic stimulus	0.333333333	0.017345576	saliva_pheno.161 : Prolif	0	saliva_pheno.161	Prolif	saliva:k__Bacteria|p__Firmicutes|c__Clostridia|o__TANB77|f__CAG-508|g__CAG-793|s__unclassified_mgs_2261
Go	gland development	0.333333333	0.017345576	saliva_pheno.161 : Prolif	0	saliva_pheno.161	Prolif	saliva:k__Bacteria|p__Firmicutes|c__Clostridia|o__TANB77|f__CAG-508|g__CAG-793|s__unclassified_mgs_2261
Go	translesion synthesis	0.166666667	0.017345576	saliva_pheno.161 : Prolif	0	saliva_pheno.161	Prolif	saliva:k__Bacteria|p__Firmicutes|c__Clostridia|o__TANB77|f__CAG-508|g__CAG-793|s__unclassified_mgs_2261
Go	response to radiation	0.333333333	0.017345576	saliva_pheno.161 : Prolif	0	saliva_pheno.161	Prolif	saliva:k__Bacteria|p__Firmicutes|c__Clostridia|o__TANB77|f__CAG-508|g__CAG-793|s__unclassified_mgs_2261
Go	regulation of protein exit from endoplasmic reticulum	0.166666667	0.017345576	saliva_pheno.161 : Prolif	0	saliva_pheno.161	Prolif	saliva:k__Bacteria|p__Firmicutes|c__Clostridia|o__TANB77|f__CAG-508|g__CAG-793|s__unclassified_mgs_2261
Go	cellular response to copper ion	0.166666667	0.017345576	saliva_pheno.161 : Prolif	0	saliva_pheno.161	Prolif	saliva:k__Bacteria|p__Firmicutes|c__Clostridia|o__TANB77|f__CAG-508|g__CAG-793|s__unclassified_mgs_2261
Go	retrograde protein transport, ER to cytosol	0.166666667	0.017738505	saliva_pheno.161 : Prolif	0	saliva_pheno.161	Prolif	saliva:k__Bacteria|p__Firmicutes|c__Clostridia|o__TANB77|f__CAG-508|g__CAG-793|s__unclassified_mgs_2261
Go	endoplasmic reticulum to cytosol transport	0.166666667	0.017738505	saliva_pheno.161 : Prolif	0	saliva_pheno.161	Prolif	saliva:k__Bacteria|p__Firmicutes|c__Clostridia|o__TANB77|f__CAG-508|g__CAG-793|s__unclassified_mgs_2261
Go	liver regeneration	0.166666667	0.017921023	saliva_pheno.161 : Prolif	0	saliva_pheno.161	Prolif	saliva:k__Bacteria|p__Firmicutes|c__Clostridia|o__TANB77|f__CAG-508|g__CAG-793|s__unclassified_mgs_2261
Go	mismatch repair	0.166666667	0.018676292	saliva_pheno.161 : Prolif	0	saliva_pheno.161	Prolif	saliva:k__Bacteria|p__Firmicutes|c__Clostridia|o__TANB77|f__CAG-508|g__CAG-793|s__unclassified_mgs_2261
Go	postreplication repair	0.166666667	0.019118634	saliva_pheno.161 : Prolif	0	saliva_pheno.161	Prolif	saliva:k__Bacteria|p__Firmicutes|c__Clostridia|o__TANB77|f__CAG-508|g__CAG-793|s__unclassified_mgs_2261
Go	mitophagy	0.166666667	0.019118634	saliva_pheno.161 : Prolif	0	saliva_pheno.161	Prolif	saliva:k__Bacteria|p__Firmicutes|c__Clostridia|o__TANB77|f__CAG-508|g__CAG-793|s__unclassified_mgs_2261
Go	macrophage cytokine production	0.166666667	0.019118634	saliva_pheno.161 : Prolif	0	saliva_pheno.161	Prolif	saliva:k__Bacteria|p__Firmicutes|c__Clostridia|o__TANB77|f__CAG-508|g__CAG-793|s__unclassified_mgs_2261
Go	regulation of macrophage cytokine production	0.166666667	0.019118634	saliva_pheno.161 : Prolif	0	saliva_pheno.161	Prolif	saliva:k__Bacteria|p__Firmicutes|c__Clostridia|o__TANB77|f__CAG-508|g__CAG-793|s__unclassified_mgs_2261
Go	DNA strand elongation	0.166666667	0.019118634	saliva_pheno.161 : Prolif	0	saliva_pheno.161	Prolif	saliva:k__Bacteria|p__Firmicutes|c__Clostridia|o__TANB77|f__CAG-508|g__CAG-793|s__unclassified_mgs_2261
Go	nuclear DNA replication	0.166666667	0.019118634	saliva_pheno.161 : Prolif	0	saliva_pheno.161	Prolif	saliva:k__Bacteria|p__Firmicutes|c__Clostridia|o__TANB77|f__CAG-508|g__CAG-793|s__unclassified_mgs_2261
Go	DNA dealkylation	0.166666667	0.019118634	saliva_pheno.161 : Prolif	0	saliva_pheno.161	Prolif	saliva:k__Bacteria|p__Firmicutes|c__Clostridia|o__TANB77|f__CAG-508|g__CAG-793|s__unclassified_mgs_2261
Go	positive regulation of DNA replication	0.166666667	0.019241831	saliva_pheno.161 : Prolif	0	saliva_pheno.161	Prolif	saliva:k__Bacteria|p__Firmicutes|c__Clostridia|o__TANB77|f__CAG-508|g__CAG-793|s__unclassified_mgs_2261
Go	DNA synthesis involved in DNA repair	0.166666667	0.019343964	saliva_pheno.161 : Prolif	0	saliva_pheno.161	Prolif	saliva:k__Bacteria|p__Firmicutes|c__Clostridia|o__TANB77|f__CAG-508|g__CAG-793|s__unclassified_mgs_2261
Go	response to copper ion	0.166666667	0.019343964	saliva_pheno.161 : Prolif	0	saliva_pheno.161	Prolif	saliva:k__Bacteria|p__Firmicutes|c__Clostridia|o__TANB77|f__CAG-508|g__CAG-793|s__unclassified_mgs_2261
Go	base-excision repair	0.166666667	0.019343964	saliva_pheno.161 : Prolif	0	saliva_pheno.161	Prolif	saliva:k__Bacteria|p__Firmicutes|c__Clostridia|o__TANB77|f__CAG-508|g__CAG-793|s__unclassified_mgs_2261
Go	cell cycle DNA replication	0.166666667	0.019343964	saliva_pheno.161 : Prolif	0	saliva_pheno.161	Prolif	saliva:k__Bacteria|p__Firmicutes|c__Clostridia|o__TANB77|f__CAG-508|g__CAG-793|s__unclassified_mgs_2261
Go	response to dexamethasone	0.166666667	0.019343964	saliva_pheno.161 : Prolif	0	saliva_pheno.161	Prolif	saliva:k__Bacteria|p__Firmicutes|c__Clostridia|o__TANB77|f__CAG-508|g__CAG-793|s__unclassified_mgs_2261
Go	negative regulation of intracellular protein transport	0.166666667	0.019449939	saliva_pheno.161 : Prolif	0	saliva_pheno.161	Prolif	saliva:k__Bacteria|p__Firmicutes|c__Clostridia|o__TANB77|f__CAG-508|g__CAG-793|s__unclassified_mgs_2261
Go	energy homeostasis	0.166666667	0.019552205	saliva_pheno.161 : Prolif	0	saliva_pheno.161	Prolif	saliva:k__Bacteria|p__Firmicutes|c__Clostridia|o__TANB77|f__CAG-508|g__CAG-793|s__unclassified_mgs_2261
Go	replication fork processing	0.166666667	0.019650948	saliva_pheno.161 : Prolif	0	saliva_pheno.161	Prolif	saliva:k__Bacteria|p__Firmicutes|c__Clostridia|o__TANB77|f__CAG-508|g__CAG-793|s__unclassified_mgs_2261
Go	regulation of long-term synaptic potentiation	0.166666667	0.019746341	saliva_pheno.161 : Prolif	0	saliva_pheno.161	Prolif	saliva:k__Bacteria|p__Firmicutes|c__Clostridia|o__TANB77|f__CAG-508|g__CAG-793|s__unclassified_mgs_2261
Go	protein exit from endoplasmic reticulum	0.166666667	0.019838547	saliva_pheno.161 : Prolif	0	saliva_pheno.161	Prolif	saliva:k__Bacteria|p__Firmicutes|c__Clostridia|o__TANB77|f__CAG-508|g__CAG-793|s__unclassified_mgs_2261
Go	response to zinc ion	0.166666667	0.019927716	saliva_pheno.161 : Prolif	0	saliva_pheno.161	Prolif	saliva:k__Bacteria|p__Firmicutes|c__Clostridia|o__TANB77|f__CAG-508|g__CAG-793|s__unclassified_mgs_2261
Go	nuclear lamina	0.166666667	0.018512577	saliva_pheno.161 : Prolif	0	saliva_pheno.161	Prolif	saliva:k__Bacteria|p__Firmicutes|c__Clostridia|o__TANB77|f__CAG-508|g__CAG-793|s__unclassified_mgs_2261
Go	autolysosome	0.166666667	0.018512577	saliva_pheno.161 : Prolif	0	saliva_pheno.161	Prolif	saliva:k__Bacteria|p__Firmicutes|c__Clostridia|o__TANB77|f__CAG-508|g__CAG-793|s__unclassified_mgs_2261
Go	amphisome	0.166666667	0.018512577	saliva_pheno.161 : Prolif	0	saliva_pheno.161	Prolif	saliva:k__Bacteria|p__Firmicutes|c__Clostridia|o__TANB77|f__CAG-508|g__CAG-793|s__unclassified_mgs_2261
Go	replisome	0.166666667	0.018512577	saliva_pheno.161 : Prolif	0	saliva_pheno.161	Prolif	saliva:k__Bacteria|p__Firmicutes|c__Clostridia|o__TANB77|f__CAG-508|g__CAG-793|s__unclassified_mgs_2261
Go	secondary lysosome	0.166666667	0.018512577	saliva_pheno.161 : Prolif	0	saliva_pheno.161	Prolif	saliva:k__Bacteria|p__Firmicutes|c__Clostridia|o__TANB77|f__CAG-508|g__CAG-793|s__unclassified_mgs_2261
Go	cytoplasmic dynein complex	0.166666667	0.018512577	saliva_pheno.161 : Prolif	0	saliva_pheno.161	Prolif	saliva:k__Bacteria|p__Firmicutes|c__Clostridia|o__TANB77|f__CAG-508|g__CAG-793|s__unclassified_mgs_2261
Go	nuclear replication fork	0.166666667	0.018512577	saliva_pheno.161 : Prolif	0	saliva_pheno.161	Prolif	saliva:k__Bacteria|p__Firmicutes|c__Clostridia|o__TANB77|f__CAG-508|g__CAG-793|s__unclassified_mgs_2261
Go	aggresome	0.166666667	0.018512577	saliva_pheno.161 : Prolif	0	saliva_pheno.161	Prolif	saliva:k__Bacteria|p__Firmicutes|c__Clostridia|o__TANB77|f__CAG-508|g__CAG-793|s__unclassified_mgs_2261
Go	phagophore assembly site	0.166666667	0.018512577	saliva_pheno.161 : Prolif	0	saliva_pheno.161	Prolif	saliva:k__Bacteria|p__Firmicutes|c__Clostridia|o__TANB77|f__CAG-508|g__CAG-793|s__unclassified_mgs_2261
Go	ciliary tip	0.166666667	0.018512577	saliva_pheno.161 : Prolif	0	saliva_pheno.161	Prolif	saliva:k__Bacteria|p__Firmicutes|c__Clostridia|o__TANB77|f__CAG-508|g__CAG-793|s__unclassified_mgs_2261
Go	cyclin-dependent protein kinase holoenzyme complex	0.166666667	0.018512577	saliva_pheno.161 : Prolif	0	saliva_pheno.161	Prolif	saliva:k__Bacteria|p__Firmicutes|c__Clostridia|o__TANB77|f__CAG-508|g__CAG-793|s__unclassified_mgs_2261
Go	sperm midpiece	0.166666667	0.018512577	saliva_pheno.161 : Prolif	0	saliva_pheno.161	Prolif	saliva:k__Bacteria|p__Firmicutes|c__Clostridia|o__TANB77|f__CAG-508|g__CAG-793|s__unclassified_mgs_2261
Go	male germ cell nucleus	0.166666667	0.018512577	saliva_pheno.161 : Prolif	0	saliva_pheno.161	Prolif	saliva:k__Bacteria|p__Firmicutes|c__Clostridia|o__TANB77|f__CAG-508|g__CAG-793|s__unclassified_mgs_2261
Go	myosin complex	0.166666667	0.018512577	saliva_pheno.161 : Prolif	0	saliva_pheno.161	Prolif	saliva:k__Bacteria|p__Firmicutes|c__Clostridia|o__TANB77|f__CAG-508|g__CAG-793|s__unclassified_mgs_2261
Go	dynein complex	0.166666667	0.018512577	saliva_pheno.161 : Prolif	0	saliva_pheno.161	Prolif	saliva:k__Bacteria|p__Firmicutes|c__Clostridia|o__TANB77|f__CAG-508|g__CAG-793|s__unclassified_mgs_2261
Go	ribonucleoprotein complex binding	0.4	0.00236952	saliva_pheno.763 : NK	1	saliva_pheno.763	NK	saliva:k__Bacteria|p__Bacteroidota|c__Bacteroidia|o__Flavobacteriales|f__Flavobacteriaceae|g__Capnocytophaga|s__unclassified_mgs_2174
Go	receptor tyrosine kinase binding	0.333333333	0.002375021	saliva_pheno.161 : Prolif	1	saliva_pheno.161	Prolif	saliva:k__Bacteria|p__Firmicutes|c__Clostridia|o__TANB77|f__CAG-508|g__CAG-793|s__unclassified_mgs_2261
Go	catalytic activity, acting on DNA	0.333333333	0.004805092	saliva_pheno.161 : Prolif	0	saliva_pheno.161	Prolif	saliva:k__Bacteria|p__Firmicutes|c__Clostridia|o__TANB77|f__CAG-508|g__CAG-793|s__unclassified_mgs_2261
Go	S-methyltransferase activity	0.166666667	0.004805092	saliva_pheno.161 : Prolif	0	saliva_pheno.161	Prolif	saliva:k__Bacteria|p__Firmicutes|c__Clostridia|o__TANB77|f__CAG-508|g__CAG-793|s__unclassified_mgs_2261
Go	mismatch repair complex binding	0.166666667	0.004805092	saliva_pheno.161 : Prolif	0	saliva_pheno.161	Prolif	saliva:k__Bacteria|p__Firmicutes|c__Clostridia|o__TANB77|f__CAG-508|g__CAG-793|s__unclassified_mgs_2261
Go	ubiquitin protein ligase binding	0.333333333	0.004805092	saliva_pheno.161 : Prolif	0	saliva_pheno.161	Prolif	saliva:k__Bacteria|p__Firmicutes|c__Clostridia|o__TANB77|f__CAG-508|g__CAG-793|s__unclassified_mgs_2261
Go	DNA N-glycosylase activity	0.166666667	0.004805092	saliva_pheno.161 : Prolif	0	saliva_pheno.161	Prolif	saliva:k__Bacteria|p__Firmicutes|c__Clostridia|o__TANB77|f__CAG-508|g__CAG-793|s__unclassified_mgs_2261
Go	ubiquitin-like protein ligase binding	0.333333333	0.004805092	saliva_pheno.161 : Prolif	0	saliva_pheno.161	Prolif	saliva:k__Bacteria|p__Firmicutes|c__Clostridia|o__TANB77|f__CAG-508|g__CAG-793|s__unclassified_mgs_2261
Go	mismatched DNA binding	0.166666667	0.004805092	saliva_pheno.161 : Prolif	0	saliva_pheno.161	Prolif	saliva:k__Bacteria|p__Firmicutes|c__Clostridia|o__TANB77|f__CAG-508|g__CAG-793|s__unclassified_mgs_2261
Go	DNA polymerase binding	0.166666667	0.005727331	saliva_pheno.161 : Prolif	0	saliva_pheno.161	Prolif	saliva:k__Bacteria|p__Firmicutes|c__Clostridia|o__TANB77|f__CAG-508|g__CAG-793|s__unclassified_mgs_2261
Go	histone acetyltransferase binding	0.166666667	0.005727331	saliva_pheno.161 : Prolif	0	saliva_pheno.161	Prolif	saliva:k__Bacteria|p__Firmicutes|c__Clostridia|o__TANB77|f__CAG-508|g__CAG-793|s__unclassified_mgs_2261
Go	K63-linked polyubiquitin modification-dependent protein binding	0.166666667	0.005727331	saliva_pheno.161 : Prolif	0	saliva_pheno.161	Prolif	saliva:k__Bacteria|p__Firmicutes|c__Clostridia|o__TANB77|f__CAG-508|g__CAG-793|s__unclassified_mgs_2261
Go	ionotropic glutamate receptor binding	0.166666667	0.005727331	saliva_pheno.161 : Prolif	0	saliva_pheno.161	Prolif	saliva:k__Bacteria|p__Firmicutes|c__Clostridia|o__TANB77|f__CAG-508|g__CAG-793|s__unclassified_mgs_2261
Go	plus-end-directed microtubule motor activity	0.166666667	0.005727331	saliva_pheno.161 : Prolif	0	saliva_pheno.161	Prolif	saliva:k__Bacteria|p__Firmicutes|c__Clostridia|o__TANB77|f__CAG-508|g__CAG-793|s__unclassified_mgs_2261
Go	ubiquitin conjugating enzyme activity	0.166666667	0.006309201	saliva_pheno.161 : Prolif	0	saliva_pheno.161	Prolif	saliva:k__Bacteria|p__Firmicutes|c__Clostridia|o__TANB77|f__CAG-508|g__CAG-793|s__unclassified_mgs_2261
Go	dynein intermediate chain binding	0.166666667	0.006309201	saliva_pheno.161 : Prolif	0	saliva_pheno.161	Prolif	saliva:k__Bacteria|p__Firmicutes|c__Clostridia|o__TANB77|f__CAG-508|g__CAG-793|s__unclassified_mgs_2261
Go	ubiquitin-like protein conjugating enzyme activity	0.166666667	0.006309201	saliva_pheno.161 : Prolif	0	saliva_pheno.161	Prolif	saliva:k__Bacteria|p__Firmicutes|c__Clostridia|o__TANB77|f__CAG-508|g__CAG-793|s__unclassified_mgs_2261
Go	hydrolase activity, hydrolyzing N-glycosyl compounds	0.166666667	0.006309201	saliva_pheno.161 : Prolif	0	saliva_pheno.161	Prolif	saliva:k__Bacteria|p__Firmicutes|c__Clostridia|o__TANB77|f__CAG-508|g__CAG-793|s__unclassified_mgs_2261
Go	nuclear estrogen receptor binding	0.166666667	0.006309201	saliva_pheno.161 : Prolif	0	saliva_pheno.161	Prolif	saliva:k__Bacteria|p__Firmicutes|c__Clostridia|o__TANB77|f__CAG-508|g__CAG-793|s__unclassified_mgs_2261
Go	SH2 domain binding	0.166666667	0.006309201	saliva_pheno.161 : Prolif	0	saliva_pheno.161	Prolif	saliva:k__Bacteria|p__Firmicutes|c__Clostridia|o__TANB77|f__CAG-508|g__CAG-793|s__unclassified_mgs_2261
Go	glutamate receptor binding	0.166666667	0.006591395	saliva_pheno.161 : Prolif	0	saliva_pheno.161	Prolif	saliva:k__Bacteria|p__Firmicutes|c__Clostridia|o__TANB77|f__CAG-508|g__CAG-793|s__unclassified_mgs_2261
Go	protein kinase C binding	0.166666667	0.006847329	saliva_pheno.161 : Prolif	0	saliva_pheno.161	Prolif	saliva:k__Bacteria|p__Firmicutes|c__Clostridia|o__TANB77|f__CAG-508|g__CAG-793|s__unclassified_mgs_2261
Go	polyubiquitin modification-dependent protein binding	0.166666667	0.007345614	saliva_pheno.161 : Prolif	0	saliva_pheno.161	Prolif	saliva:k__Bacteria|p__Firmicutes|c__Clostridia|o__TANB77|f__CAG-508|g__CAG-793|s__unclassified_mgs_2261
Go	damaged DNA binding	0.166666667	0.008947726	saliva_pheno.161 : Prolif	0	saliva_pheno.161	Prolif	saliva:k__Bacteria|p__Firmicutes|c__Clostridia|o__TANB77|f__CAG-508|g__CAG-793|s__unclassified_mgs_2261
Go	microtubule motor activity	0.166666667	0.008947726	saliva_pheno.161 : Prolif	0	saliva_pheno.161	Prolif	saliva:k__Bacteria|p__Firmicutes|c__Clostridia|o__TANB77|f__CAG-508|g__CAG-793|s__unclassified_mgs_2261
Go	ubiquitin binding	0.166666667	0.011046987	saliva_pheno.161 : Prolif	0	saliva_pheno.161	Prolif	saliva:k__Bacteria|p__Firmicutes|c__Clostridia|o__TANB77|f__CAG-508|g__CAG-793|s__unclassified_mgs_2261
Reactome	Maturation of nucleoprotein	0.5	0.002379691	tongue_pheno.1388 : CD8+T naive	1	tongue_pheno.1388	CD8+T naive	tongue:k__Bacteria|p__Firmicutes|c__Bacilli|o__Lactobacillales|f__Streptococcaceae|g__Streptococcus|s__unclassified_mgs_1433
Reactome	Maturation of nucleoprotein	0.5	0.002379691	tongue_pheno.1388 : CD8+T naive	1	tongue_pheno.1388	CD8+T naive	tongue:k__Bacteria|p__Firmicutes|c__Bacilli|o__Lactobacillales|f__Streptococcaceae|g__Streptococcus|s__unclassified_mgs_1433
Reactome	Nicotinamide salvaging	0.5	0.002379691	tongue_pheno.1388 : CD8+T naive	1	tongue_pheno.1388	CD8+T naive	tongue:k__Bacteria|p__Firmicutes|c__Bacilli|o__Lactobacillales|f__Streptococcaceae|g__Streptococcus|s__unclassified_mgs_1433
Reactome	Translation of Structural Proteins	0.5	0.002379691	tongue_pheno.1388 : CD8+T naive	1	tongue_pheno.1388	CD8+T naive	tongue:k__Bacteria|p__Firmicutes|c__Bacilli|o__Lactobacillales|f__Streptococcaceae|g__Streptococcus|s__unclassified_mgs_1433
Reactome	Nicotinate metabolism	0.5	0.002379691	tongue_pheno.1388 : CD8+T naive	1	tongue_pheno.1388	CD8+T naive	tongue:k__Bacteria|p__Firmicutes|c__Bacilli|o__Lactobacillales|f__Streptococcaceae|g__Streptococcus|s__unclassified_mgs_1433
Go	U2-type precatalytic spliceosome	0.181818182	0.002474062	saliva_pheno.3681 : CD16+Monocyte	1	saliva_pheno.3681	CD16+Monocyte	saliva:k__Bacteria|p__Actinobacteriota|c__Coriobacteriia|o__Coriobacteriales|f__Atopobiaceae|g__Lancefieldella|s__unclassified_mgs_1312
Go	precatalytic spliceosome	0.181818182	0.002474062	saliva_pheno.3681 : CD16+Monocyte	1	saliva_pheno.3681	CD16+Monocyte	saliva:k__Bacteria|p__Actinobacteriota|c__Coriobacteriia|o__Coriobacteriales|f__Atopobiaceae|g__Lancefieldella|s__unclassified_mgs_1312
Go	nuclear envelope	0.3125	0.0025366	tongue_pheno.2505 : cDC	1	tongue_pheno.2505	cDC	tongue:k__Bacteria|p__Firmicutes|c__Clostridia|o__Peptostreptococcales|f__Anaerovoracaceae|g__Eubacterium_B|s__Eubacterium_B_sulci_mgs_3109
Reactome	Golgi Cisternae Pericentriolar Stack Reorganization	0.5	0.002688836	saliva_pheno.2736 : Prolif	1	saliva_pheno.2736	Prolif	saliva:k__Bacteria|p__Campylobacterota|c__Campylobacteria|o__Campylobacterales|f__Campylobacteraceae|g__Campylobacter_A|s__unclassified_mgs_1990
Go	histone H3K36 methyltransferase activity	0.333333333	0.00285916	tongue_pheno.2170 : NK	1	tongue_pheno.2170	NK	tongue:k__Bacteria|p__Bacteroidota|c__Bacteroidia|o__Bacteroidales|f__Bacteroidaceae|g__Prevotella|s__Prevotella_shahii_mgs_27
Go	transcription regulator activator activity	0.333333333	0.00285916	tongue_pheno.2170 : NK	1	tongue_pheno.2170	NK	tongue:k__Bacteria|p__Bacteroidota|c__Bacteroidia|o__Bacteroidales|f__Bacteroidaceae|g__Prevotella|s__Prevotella_shahii_mgs_27
Go	histone H4 methyltransferase activity	0.333333333	0.00285916	tongue_pheno.2170 : NK	1	tongue_pheno.2170	NK	tongue:k__Bacteria|p__Bacteroidota|c__Bacteroidia|o__Bacteroidales|f__Bacteroidaceae|g__Prevotella|s__Prevotella_shahii_mgs_27
Go	nuclear retinoid X receptor binding	0.333333333	0.00285916	tongue_pheno.2170 : NK	1	tongue_pheno.2170	NK	tongue:k__Bacteria|p__Bacteroidota|c__Bacteroidia|o__Bacteroidales|f__Bacteroidaceae|g__Prevotella|s__Prevotella_shahii_mgs_27
Go	nuclear retinoic acid receptor binding	0.333333333	0.00285916	tongue_pheno.2170 : NK	1	tongue_pheno.2170	NK	tongue:k__Bacteria|p__Bacteroidota|c__Bacteroidia|o__Bacteroidales|f__Bacteroidaceae|g__Prevotella|s__Prevotella_shahii_mgs_27
Go	nuclear androgen receptor binding	0.333333333	0.00285916	tongue_pheno.2170 : NK	1	tongue_pheno.2170	NK	tongue:k__Bacteria|p__Bacteroidota|c__Bacteroidia|o__Bacteroidales|f__Bacteroidaceae|g__Prevotella|s__Prevotella_shahii_mgs_27
Go	nuclear thyroid hormone receptor binding	0.333333333	0.00285916	tongue_pheno.2170 : NK	1	tongue_pheno.2170	NK	tongue:k__Bacteria|p__Bacteroidota|c__Bacteroidia|o__Bacteroidales|f__Bacteroidaceae|g__Prevotella|s__Prevotella_shahii_mgs_27
Go	histone demethylase activity	0.333333333	0.00285916	tongue_pheno.2170 : NK	1	tongue_pheno.2170	NK	tongue:k__Bacteria|p__Bacteroidota|c__Bacteroidia|o__Bacteroidales|f__Bacteroidaceae|g__Prevotella|s__Prevotella_shahii_mgs_27
Go	protein demethylase activity	0.333333333	0.00285916	tongue_pheno.2170 : NK	1	tongue_pheno.2170	NK	tongue:k__Bacteria|p__Bacteroidota|c__Bacteroidia|o__Bacteroidales|f__Bacteroidaceae|g__Prevotella|s__Prevotella_shahii_mgs_27
Go	nuclear estrogen receptor binding	0.333333333	0.00285916	tongue_pheno.2170 : NK	1	tongue_pheno.2170	NK	tongue:k__Bacteria|p__Bacteroidota|c__Bacteroidia|o__Bacteroidales|f__Bacteroidaceae|g__Prevotella|s__Prevotella_shahii_mgs_27
Go	demethylase activity	0.333333333	0.00285916	tongue_pheno.2170 : NK	1	tongue_pheno.2170	NK	tongue:k__Bacteria|p__Bacteroidota|c__Bacteroidia|o__Bacteroidales|f__Bacteroidaceae|g__Prevotella|s__Prevotella_shahii_mgs_27
Go	histone H3 methyltransferase activity	0.333333333	0.00285916	tongue_pheno.2170 : NK	1	tongue_pheno.2170	NK	tongue:k__Bacteria|p__Bacteroidota|c__Bacteroidia|o__Bacteroidales|f__Bacteroidaceae|g__Prevotella|s__Prevotella_shahii_mgs_27
Go	translation initiation factor activity	0.25	0.002865062	saliva_pheno.3362 : NK	1	saliva_pheno.3362	NK	saliva:k__Bacteria|p__Patescibacteria|c__Saccharimonadia|o__Saccharimonadales|f__Saccharimonadaceae|g__unclassified_mgs_2185|s__unclassified_mgs_2185
Kegg	Other glycan degradation	0.222222222	0.002942433	tongue_pheno.71 : cDC	1	tongue_pheno.71	cDC	tongue:k__Bacteria|p__Firmicutes|c__Clostridia|o__Peptostreptococcales|f__Anaerovoracaceae|g__Eubacterium_B|s__Eubacterium_B_infirmum_mgs_800
Reactome	Processing of SMDT1	0.333333333	0.002991073	tongue_pheno.2094 : CD8+T effector	1	tongue_pheno.2094	CD8+T effector	tongue:k__Bacteria|p__Firmicutes|c__Bacilli|o__Lactobacillales|f__Streptococcaceae|g__Streptococcus|s__unclassified_mgs_2764
Reactome	Mitochondrial calcium ion transport	0.333333333	0.002991073	tongue_pheno.2094 : CD8+T effector	1	tongue_pheno.2094	CD8+T effector	tongue:k__Bacteria|p__Firmicutes|c__Bacilli|o__Lactobacillales|f__Streptococcaceae|g__Streptococcus|s__unclassified_mgs_2764
Reactome	Lagging Strand Synthesis	0.166666667	0.022961067	saliva_pheno.161 : Prolif	0	saliva_pheno.161	Prolif	saliva:k__Bacteria|p__Firmicutes|c__Clostridia|o__TANB77|f__CAG-508|g__CAG-793|s__unclassified_mgs_2261
Reactome	PCNA-Dependent Long Patch Base Excision Repair	0.166666667	0.023210893	saliva_pheno.161 : Prolif	0	saliva_pheno.161	Prolif	saliva:k__Bacteria|p__Firmicutes|c__Clostridia|o__TANB77|f__CAG-508|g__CAG-793|s__unclassified_mgs_2261
Go	regulation of DNA-binding transcription factor activity	0.6	0.006125337	saliva_pheno.2094 : NK	0	saliva_pheno.2094	NK	saliva:k__Bacteria|p__Firmicutes|c__Bacilli|o__Lactobacillales|f__Aerococcaceae|g__Granulicatella|s__unclassified_mgs_2514
Go	negative regulation of protein catabolic process	0.4	0.007244599	saliva_pheno.2094 : NK	0	saliva_pheno.2094	NK	saliva:k__Bacteria|p__Firmicutes|c__Bacilli|o__Lactobacillales|f__Aerococcaceae|g__Granulicatella|s__unclassified_mgs_2514
Go	protein deubiquitination	0.4	0.007244599	saliva_pheno.2094 : NK	0	saliva_pheno.2094	NK	saliva:k__Bacteria|p__Firmicutes|c__Bacilli|o__Lactobacillales|f__Aerococcaceae|g__Granulicatella|s__unclassified_mgs_2514
Go	positive regulation of NF-kappaB transcription factor activity	0.4	0.007244599	saliva_pheno.2094 : NK	0	saliva_pheno.2094	NK	saliva:k__Bacteria|p__Firmicutes|c__Bacilli|o__Lactobacillales|f__Aerococcaceae|g__Granulicatella|s__unclassified_mgs_2514
Go	protein modification by small protein removal	0.4	0.007244599	saliva_pheno.2094 : NK	0	saliva_pheno.2094	NK	saliva:k__Bacteria|p__Firmicutes|c__Bacilli|o__Lactobacillales|f__Aerococcaceae|g__Granulicatella|s__unclassified_mgs_2514
Go	regulation of chemotaxis	0.4	0.010149007	saliva_pheno.2094 : NK	0	saliva_pheno.2094	NK	saliva:k__Bacteria|p__Firmicutes|c__Bacilli|o__Lactobacillales|f__Aerococcaceae|g__Granulicatella|s__unclassified_mgs_2514
Go	positive regulation of DNA-binding transcription factor activity	0.4	0.012031512	saliva_pheno.2094 : NK	0	saliva_pheno.2094	NK	saliva:k__Bacteria|p__Firmicutes|c__Bacilli|o__Lactobacillales|f__Aerococcaceae|g__Granulicatella|s__unclassified_mgs_2514
Go	negative regulation of catabolic process	0.4	0.012847286	saliva_pheno.2094 : NK	0	saliva_pheno.2094	NK	saliva:k__Bacteria|p__Firmicutes|c__Bacilli|o__Lactobacillales|f__Aerococcaceae|g__Granulicatella|s__unclassified_mgs_2514
Go	regulation of axon guidance	0.2	0.012847286	saliva_pheno.2094 : NK	0	saliva_pheno.2094	NK	saliva:k__Bacteria|p__Firmicutes|c__Bacilli|o__Lactobacillales|f__Aerococcaceae|g__Granulicatella|s__unclassified_mgs_2514
Go	regulation of protein catabolic process	0.4	0.012847286	saliva_pheno.2094 : NK	0	saliva_pheno.2094	NK	saliva:k__Bacteria|p__Firmicutes|c__Bacilli|o__Lactobacillales|f__Aerococcaceae|g__Granulicatella|s__unclassified_mgs_2514
Go	positive regulation of viral entry into host cell	0.2	0.012847286	saliva_pheno.2094 : NK	0	saliva_pheno.2094	NK	saliva:k__Bacteria|p__Firmicutes|c__Bacilli|o__Lactobacillales|f__Aerococcaceae|g__Granulicatella|s__unclassified_mgs_2514
Go	positive regulation by symbiont of entry into host	0.2	0.012847286	saliva_pheno.2094 : NK	0	saliva_pheno.2094	NK	saliva:k__Bacteria|p__Firmicutes|c__Bacilli|o__Lactobacillales|f__Aerococcaceae|g__Granulicatella|s__unclassified_mgs_2514
Go	proteasome-mediated ubiquitin-dependent protein catabolic process	0.4	0.015721231	saliva_pheno.2094 : NK	0	saliva_pheno.2094	NK	saliva:k__Bacteria|p__Firmicutes|c__Bacilli|o__Lactobacillales|f__Aerococcaceae|g__Granulicatella|s__unclassified_mgs_2514
Go	regulation of ERAD pathway	0.2	0.015721231	saliva_pheno.2094 : NK	0	saliva_pheno.2094	NK	saliva:k__Bacteria|p__Firmicutes|c__Bacilli|o__Lactobacillales|f__Aerococcaceae|g__Granulicatella|s__unclassified_mgs_2514
Go	motor neuron axon guidance	0.2	0.016500199	saliva_pheno.2094 : NK	0	saliva_pheno.2094	NK	saliva:k__Bacteria|p__Firmicutes|c__Bacilli|o__Lactobacillales|f__Aerococcaceae|g__Granulicatella|s__unclassified_mgs_2514
Go	positive regulation of viral life cycle	0.2	0.016500199	saliva_pheno.2094 : NK	0	saliva_pheno.2094	NK	saliva:k__Bacteria|p__Firmicutes|c__Bacilli|o__Lactobacillales|f__Aerococcaceae|g__Granulicatella|s__unclassified_mgs_2514
Go	central nervous system projection neuron axonogenesis	0.2	0.018754853	saliva_pheno.2094 : NK	0	saliva_pheno.2094	NK	saliva:k__Bacteria|p__Firmicutes|c__Bacilli|o__Lactobacillales|f__Aerococcaceae|g__Granulicatella|s__unclassified_mgs_2514
Go	positive regulation of viral genome replication	0.2	0.019538988	saliva_pheno.2094 : NK	0	saliva_pheno.2094	NK	saliva:k__Bacteria|p__Firmicutes|c__Bacilli|o__Lactobacillales|f__Aerococcaceae|g__Granulicatella|s__unclassified_mgs_2514
Go	negative regulation of defense response to virus	0.2	0.01987508	saliva_pheno.2094 : NK	0	saliva_pheno.2094	NK	saliva:k__Bacteria|p__Firmicutes|c__Bacilli|o__Lactobacillales|f__Aerococcaceae|g__Granulicatella|s__unclassified_mgs_2514
Go	central nervous system neuron axonogenesis	0.2	0.01987508	saliva_pheno.2094 : NK	0	saliva_pheno.2094	NK	saliva:k__Bacteria|p__Firmicutes|c__Bacilli|o__Lactobacillales|f__Aerococcaceae|g__Granulicatella|s__unclassified_mgs_2514
Go	negative regulation of proteasomal ubiquitin-dependent protein catabolic process	0.2	0.01987508	saliva_pheno.2094 : NK	0	saliva_pheno.2094	NK	saliva:k__Bacteria|p__Firmicutes|c__Bacilli|o__Lactobacillales|f__Aerococcaceae|g__Granulicatella|s__unclassified_mgs_2514
Reactome	Triglyceride catabolism	0.333333333	0.002991073	tongue_pheno.2094 : CD8+T effector	1	tongue_pheno.2094	CD8+T effector	tongue:k__Bacteria|p__Firmicutes|c__Bacilli|o__Lactobacillales|f__Streptococcaceae|g__Streptococcus|s__unclassified_mgs_2764
Reactome	DARPP-32 events	0.333333333	0.002991073	tongue_pheno.2094 : CD8+T effector	1	tongue_pheno.2094	CD8+T effector	tongue:k__Bacteria|p__Firmicutes|c__Bacilli|o__Lactobacillales|f__Streptococcaceae|g__Streptococcus|s__unclassified_mgs_2764
Reactome	Downregulation of TGF-beta receptor signaling	0.333333333	0.002991073	tongue_pheno.2094 : CD8+T effector	1	tongue_pheno.2094	CD8+T effector	tongue:k__Bacteria|p__Firmicutes|c__Bacilli|o__Lactobacillales|f__Streptococcaceae|g__Streptococcus|s__unclassified_mgs_2764
Go	cysteine-type peptidase activity	0.4	0.002862695	saliva_pheno.2094 : NK	0	saliva_pheno.2094	NK	saliva:k__Bacteria|p__Firmicutes|c__Bacilli|o__Lactobacillales|f__Aerococcaceae|g__Granulicatella|s__unclassified_mgs_2514
Go	ubiquitin protein ligase activity	0.4	0.006294609	saliva_pheno.2094 : NK	0	saliva_pheno.2094	NK	saliva:k__Bacteria|p__Firmicutes|c__Bacilli|o__Lactobacillales|f__Aerococcaceae|g__Granulicatella|s__unclassified_mgs_2514
Go	ubiquitin-like protein ligase activity	0.4	0.006294609	saliva_pheno.2094 : NK	0	saliva_pheno.2094	NK	saliva:k__Bacteria|p__Firmicutes|c__Bacilli|o__Lactobacillales|f__Aerococcaceae|g__Granulicatella|s__unclassified_mgs_2514
Go	K63-linked deubiquitinase activity	0.2	0.006294609	saliva_pheno.2094 : NK	0	saliva_pheno.2094	NK	saliva:k__Bacteria|p__Firmicutes|c__Bacilli|o__Lactobacillales|f__Aerococcaceae|g__Granulicatella|s__unclassified_mgs_2514
Go	proteasome binding	0.2	0.006685838	saliva_pheno.2094 : NK	0	saliva_pheno.2094	NK	saliva:k__Bacteria|p__Firmicutes|c__Bacilli|o__Lactobacillales|f__Aerococcaceae|g__Granulicatella|s__unclassified_mgs_2514
Go	ubiquitin-protein transferase activity	0.4	0.006958128	saliva_pheno.2094 : NK	0	saliva_pheno.2094	NK	saliva:k__Bacteria|p__Firmicutes|c__Bacilli|o__Lactobacillales|f__Aerococcaceae|g__Granulicatella|s__unclassified_mgs_2514
Go	ubiquitin-like protein transferase activity	0.4	0.00709731	saliva_pheno.2094 : NK	0	saliva_pheno.2094	NK	saliva:k__Bacteria|p__Firmicutes|c__Bacilli|o__Lactobacillales|f__Aerococcaceae|g__Granulicatella|s__unclassified_mgs_2514
Go	NF-kappaB binding	0.2	0.008853273	saliva_pheno.2094 : NK	0	saliva_pheno.2094	NK	saliva:k__Bacteria|p__Firmicutes|c__Bacilli|o__Lactobacillales|f__Aerococcaceae|g__Granulicatella|s__unclassified_mgs_2514
Go	growth cone	0.25	0.026451275	saliva_pheno.2178 : NK	0	saliva_pheno.2178	NK	saliva:k__Bacteria|p__Campylobacterota|c__Campylobacteria|o__Campylobacterales|f__Campylobacteraceae|g__Campylobacter_A|s__unclassified_mgs_2521
Go	site of polarized growth	0.25	0.026451275	saliva_pheno.2178 : NK	0	saliva_pheno.2178	NK	saliva:k__Bacteria|p__Campylobacterota|c__Campylobacteria|o__Campylobacterales|f__Campylobacteraceae|g__Campylobacter_A|s__unclassified_mgs_2521
Go	dendritic spine	0.25	0.026451275	saliva_pheno.2178 : NK	0	saliva_pheno.2178	NK	saliva:k__Bacteria|p__Campylobacterota|c__Campylobacteria|o__Campylobacterales|f__Campylobacteraceae|g__Campylobacter_A|s__unclassified_mgs_2521
Go	neuron spine	0.25	0.026451275	saliva_pheno.2178 : NK	0	saliva_pheno.2178	NK	saliva:k__Bacteria|p__Campylobacterota|c__Campylobacteria|o__Campylobacterales|f__Campylobacteraceae|g__Campylobacter_A|s__unclassified_mgs_2521
Go	protein tyrosine kinase binding	0.333333333	0.003005283	saliva_pheno.161 : Prolif	1	saliva_pheno.161	Prolif	saliva:k__Bacteria|p__Firmicutes|c__Clostridia|o__TANB77|f__CAG-508|g__CAG-793|s__unclassified_mgs_2261
Go	immune response-regulating signaling pathway	0.75	0.003012634	tongue_pheno.1275 : CD8+T effector	1	tongue_pheno.1275	CD8+T effector	tongue:k__Bacteria|p__Campylobacterota|c__Campylobacteria|o__Campylobacterales|f__Campylobacteraceae|g__Campylobacter_A|s__unclassified_mgs_3488
Go	phosphatase binding	0.25	0.020427656	saliva_pheno.2178 : NK	0	saliva_pheno.2178	NK	saliva:k__Bacteria|p__Campylobacterota|c__Campylobacteria|o__Campylobacterales|f__Campylobacteraceae|g__Campylobacter_A|s__unclassified_mgs_2521
Go	annealing activity	0.125	0.024003894	saliva_pheno.2178 : NK	0	saliva_pheno.2178	NK	saliva:k__Bacteria|p__Campylobacterota|c__Campylobacteria|o__Campylobacterales|f__Campylobacteraceae|g__Campylobacter_A|s__unclassified_mgs_2521
Go	lamin binding	0.125	0.024003894	saliva_pheno.2178 : NK	0	saliva_pheno.2178	NK	saliva:k__Bacteria|p__Campylobacterota|c__Campylobacteria|o__Campylobacterales|f__Campylobacteraceae|g__Campylobacter_A|s__unclassified_mgs_2521
Go	phospholipid scramblase activity	0.125	0.024003894	saliva_pheno.2178 : NK	0	saliva_pheno.2178	NK	saliva:k__Bacteria|p__Campylobacterota|c__Campylobacteria|o__Campylobacterales|f__Campylobacteraceae|g__Campylobacter_A|s__unclassified_mgs_2521
Go	positive regulation of DNA biosynthetic process	0.5	0.003012634	tongue_pheno.1275 : CD8+T effector	1	tongue_pheno.1275	CD8+T effector	tongue:k__Bacteria|p__Campylobacterota|c__Campylobacteria|o__Campylobacterales|f__Campylobacteraceae|g__Campylobacter_A|s__unclassified_mgs_3488
Go	negative regulation of innate immune response	0.5	0.003012634	tongue_pheno.1275 : CD8+T effector	1	tongue_pheno.1275	CD8+T effector	tongue:k__Bacteria|p__Campylobacterota|c__Campylobacteria|o__Campylobacterales|f__Campylobacteraceae|g__Campylobacter_A|s__unclassified_mgs_3488
Reactome	HCMV Infection	0.5	0.003054105	saliva_pheno.1539 : CD16+Monocyte	1	saliva_pheno.1539	CD16+Monocyte	saliva:k__Bacteria|p__Actinobacteriota|c__Actinobacteria|o__Actinomycetales|f__Actinomycetaceae|g__Pauljensenia|s__Pauljensenia_sp000466265_mgs_1115
Reactome	Nef mediated downregulation of MHC class I complex cell surface expression	0.25	0.003063429	tongue_pheno.1604 : NKT	1	tongue_pheno.1604	NKT	tongue:k__Bacteria|p__Fusobacteriota|c__Fusobacteriia|o__Fusobacteriales|f__Fusobacteriaceae|g__Fusobacterium|s__unclassified_mgs_2195
Reactome	Processing of SMDT1	0.25	0.003063429	tongue_pheno.1604 : NKT	1	tongue_pheno.1604	NKT	tongue:k__Bacteria|p__Fusobacteriota|c__Fusobacteriia|o__Fusobacteriales|f__Fusobacteriaceae|g__Fusobacterium|s__unclassified_mgs_2195
Reactome	TP53 regulates transcription of additional cell cycle genes whose exact role in the p53 pathway remain uncertain	0.25	0.003063429	tongue_pheno.1604 : NKT	1	tongue_pheno.1604	NKT	tongue:k__Bacteria|p__Fusobacteriota|c__Fusobacteriia|o__Fusobacteriales|f__Fusobacteriaceae|g__Fusobacterium|s__unclassified_mgs_2195
Reactome	Nef-mediates down modulation of cell surface receptors by recruiting them to clathrin adapters	0.25	0.003063429	tongue_pheno.1604 : NKT	1	tongue_pheno.1604	NKT	tongue:k__Bacteria|p__Fusobacteriota|c__Fusobacteriia|o__Fusobacteriales|f__Fusobacteriaceae|g__Fusobacterium|s__unclassified_mgs_2195
Reactome	Mitochondrial calcium ion transport	0.25	0.003063429	tongue_pheno.1604 : NKT	1	tongue_pheno.1604	NKT	tongue:k__Bacteria|p__Fusobacteriota|c__Fusobacteriia|o__Fusobacteriales|f__Fusobacteriaceae|g__Fusobacterium|s__unclassified_mgs_2195
Reactome	Deadenylation of mRNA	0.25	0.003063429	tongue_pheno.1604 : NKT	1	tongue_pheno.1604	NKT	tongue:k__Bacteria|p__Fusobacteriota|c__Fusobacteriia|o__Fusobacteriales|f__Fusobacteriaceae|g__Fusobacterium|s__unclassified_mgs_2195
Reactome	The role of Nef in HIV-1 replication and disease pathogenesis	0.25	0.003063429	tongue_pheno.1604 : NKT	1	tongue_pheno.1604	NKT	tongue:k__Bacteria|p__Fusobacteriota|c__Fusobacteriia|o__Fusobacteriales|f__Fusobacteriaceae|g__Fusobacterium|s__unclassified_mgs_2195
Go	protein carrier chaperone	0.166666667	0.008492208	saliva_pheno.2184 : CD14+Monocyte	0	saliva_pheno.2184	CD14+Monocyte	saliva:k__Bacteria|p__Firmicutes|c__Bacilli|o__Lactobacillales|f__Aerococcaceae|g__Granulicatella|s__unclassified_mgs_2621
Go	aminopeptidase activity	0.166666667	0.009573636	saliva_pheno.2184 : CD14+Monocyte	0	saliva_pheno.2184	CD14+Monocyte	saliva:k__Bacteria|p__Firmicutes|c__Bacilli|o__Lactobacillales|f__Aerococcaceae|g__Granulicatella|s__unclassified_mgs_2621
Go	intramembrane lipid transporter activity	0.166666667	0.009573636	saliva_pheno.2184 : CD14+Monocyte	0	saliva_pheno.2184	CD14+Monocyte	saliva:k__Bacteria|p__Firmicutes|c__Bacilli|o__Lactobacillales|f__Aerococcaceae|g__Granulicatella|s__unclassified_mgs_2621
Go	calcium-dependent phospholipid binding	0.166666667	0.010926422	saliva_pheno.2184 : CD14+Monocyte	0	saliva_pheno.2184	CD14+Monocyte	saliva:k__Bacteria|p__Firmicutes|c__Bacilli|o__Lactobacillales|f__Aerococcaceae|g__Granulicatella|s__unclassified_mgs_2621
Go	phospholipid transporter activity	0.166666667	0.011061493	saliva_pheno.2184 : CD14+Monocyte	0	saliva_pheno.2184	CD14+Monocyte	saliva:k__Bacteria|p__Firmicutes|c__Bacilli|o__Lactobacillales|f__Aerococcaceae|g__Granulicatella|s__unclassified_mgs_2621
Go	metalloexopeptidase activity	0.166666667	0.011061493	saliva_pheno.2184 : CD14+Monocyte	0	saliva_pheno.2184	CD14+Monocyte	saliva:k__Bacteria|p__Firmicutes|c__Bacilli|o__Lactobacillales|f__Aerococcaceae|g__Granulicatella|s__unclassified_mgs_2621
Go	iron-sulfur cluster binding	0.166666667	0.011061493	saliva_pheno.2184 : CD14+Monocyte	0	saliva_pheno.2184	CD14+Monocyte	saliva:k__Bacteria|p__Firmicutes|c__Bacilli|o__Lactobacillales|f__Aerococcaceae|g__Granulicatella|s__unclassified_mgs_2621
Go	metal cluster binding	0.166666667	0.011061493	saliva_pheno.2184 : CD14+Monocyte	0	saliva_pheno.2184	CD14+Monocyte	saliva:k__Bacteria|p__Firmicutes|c__Bacilli|o__Lactobacillales|f__Aerococcaceae|g__Granulicatella|s__unclassified_mgs_2621
Go	mitotic centrosome separation	0.2	0.02117457	saliva_pheno.2390 : Prolif	0	saliva_pheno.2390	Prolif	saliva:k__Bacteria|p__Proteobacteria|c__Gammaproteobacteria|o__Burkholderiales|f__Neisseriaceae|g__Eikenella|s__unclassified_mgs_2545
Go	spindle elongation	0.2	0.02117457	saliva_pheno.2390 : Prolif	0	saliva_pheno.2390	Prolif	saliva:k__Bacteria|p__Proteobacteria|c__Gammaproteobacteria|o__Burkholderiales|f__Neisseriaceae|g__Eikenella|s__unclassified_mgs_2545
Go	neuroblast division	0.2	0.02117457	saliva_pheno.2390 : Prolif	0	saliva_pheno.2390	Prolif	saliva:k__Bacteria|p__Proteobacteria|c__Gammaproteobacteria|o__Burkholderiales|f__Neisseriaceae|g__Eikenella|s__unclassified_mgs_2545
Go	centrosome separation	0.2	0.02117457	saliva_pheno.2390 : Prolif	0	saliva_pheno.2390	Prolif	saliva:k__Bacteria|p__Proteobacteria|c__Gammaproteobacteria|o__Burkholderiales|f__Neisseriaceae|g__Eikenella|s__unclassified_mgs_2545
Go	cell proliferation in forebrain	0.2	0.02595182	saliva_pheno.2390 : Prolif	0	saliva_pheno.2390	Prolif	saliva:k__Bacteria|p__Proteobacteria|c__Gammaproteobacteria|o__Burkholderiales|f__Neisseriaceae|g__Eikenella|s__unclassified_mgs_2545
Go	microtubule	0.6	0.000399038	saliva_pheno.2390 : Prolif	0	saliva_pheno.2390	Prolif	saliva:k__Bacteria|p__Proteobacteria|c__Gammaproteobacteria|o__Burkholderiales|f__Neisseriaceae|g__Eikenella|s__unclassified_mgs_2545
Go	microtubule associated complex	0.4	0.000986524	saliva_pheno.2390 : Prolif	0	saliva_pheno.2390	Prolif	saliva:k__Bacteria|p__Proteobacteria|c__Gammaproteobacteria|o__Burkholderiales|f__Neisseriaceae|g__Eikenella|s__unclassified_mgs_2545
Go	cytoplasmic dynein complex	0.2	0.006188135	saliva_pheno.2390 : Prolif	0	saliva_pheno.2390	Prolif	saliva:k__Bacteria|p__Proteobacteria|c__Gammaproteobacteria|o__Burkholderiales|f__Neisseriaceae|g__Eikenella|s__unclassified_mgs_2545
Go	kinesin complex	0.2	0.006206821	saliva_pheno.2390 : Prolif	0	saliva_pheno.2390	Prolif	saliva:k__Bacteria|p__Proteobacteria|c__Gammaproteobacteria|o__Burkholderiales|f__Neisseriaceae|g__Eikenella|s__unclassified_mgs_2545
Go	ciliary tip	0.2	0.006206821	saliva_pheno.2390 : Prolif	0	saliva_pheno.2390	Prolif	saliva:k__Bacteria|p__Proteobacteria|c__Gammaproteobacteria|o__Burkholderiales|f__Neisseriaceae|g__Eikenella|s__unclassified_mgs_2545
Go	myosin complex	0.2	0.006206821	saliva_pheno.2390 : Prolif	0	saliva_pheno.2390	Prolif	saliva:k__Bacteria|p__Proteobacteria|c__Gammaproteobacteria|o__Burkholderiales|f__Neisseriaceae|g__Eikenella|s__unclassified_mgs_2545
Go	dynein complex	0.2	0.006206821	saliva_pheno.2390 : Prolif	0	saliva_pheno.2390	Prolif	saliva:k__Bacteria|p__Proteobacteria|c__Gammaproteobacteria|o__Burkholderiales|f__Neisseriaceae|g__Eikenella|s__unclassified_mgs_2545
Go	spindle microtubule	0.2	0.008123943	saliva_pheno.2390 : Prolif	0	saliva_pheno.2390	Prolif	saliva:k__Bacteria|p__Proteobacteria|c__Gammaproteobacteria|o__Burkholderiales|f__Neisseriaceae|g__Eikenella|s__unclassified_mgs_2545
Go	P-body	0.285714286	0.003088956	tongue_pheno.1975 : CD16+Monocyte	1	tongue_pheno.1975	CD16+Monocyte	tongue:k__Bacteria|p__Firmicutes|c__Clostridia|o__Lachnospirales|f__Lachnospiraceae|g__Lachnoanaerobaculum|s__Lachnoanaerobaculum_sp000296385_mgs_3102
Go	Sm-like protein family complex	0.285714286	0.003088956	tongue_pheno.1975 : CD16+Monocyte	1	tongue_pheno.1975	CD16+Monocyte	tongue:k__Bacteria|p__Firmicutes|c__Clostridia|o__Lachnospirales|f__Lachnospiraceae|g__Lachnoanaerobaculum|s__Lachnoanaerobaculum_sp000296385_mgs_3102
Go	cytoskeletal motor activity	0.5	0.000486793	saliva_pheno.2390 : Prolif	0	saliva_pheno.2390	Prolif	saliva:k__Bacteria|p__Proteobacteria|c__Gammaproteobacteria|o__Burkholderiales|f__Neisseriaceae|g__Eikenella|s__unclassified_mgs_2545
Go	dynein intermediate chain binding	0.25	0.012684309	saliva_pheno.2390 : Prolif	0	saliva_pheno.2390	Prolif	saliva:k__Bacteria|p__Proteobacteria|c__Gammaproteobacteria|o__Burkholderiales|f__Neisseriaceae|g__Eikenella|s__unclassified_mgs_2545
Kegg	Other glycan degradation	0.222222222	0.003089554	tongue_pheno.2505 : cDC	1	tongue_pheno.2505	cDC	tongue:k__Bacteria|p__Firmicutes|c__Clostridia|o__Peptostreptococcales|f__Anaerovoracaceae|g__Eubacterium_B|s__Eubacterium_B_sulci_mgs_3109
Go	mitochondrial protein-containing complex	0.272727273	0.00313408	saliva_pheno.3641 : cDC	1	saliva_pheno.3641	cDC	saliva:k__Bacteria|p__Actinobacteriota|c__Coriobacteriia|o__Coriobacteriales|f__Atopobiaceae|g__Lancefieldella|s__Lancefieldella_sp000564995_mgs_2467
Go	haptoglobin binding	0.2	0.003179512	tongue_pheno.1219 : NK	1	tongue_pheno.1219	NK	tongue:k__Bacteria|p__Firmicutes|c__Bacilli|o__Lactobacillales|f__Streptococcaceae|g__Streptococcus|s__Streptococcus_mitis_O_mgs_379
Go	oxygen carrier activity	0.2	0.003179512	tongue_pheno.1219 : NK	1	tongue_pheno.1219	NK	tongue:k__Bacteria|p__Firmicutes|c__Bacilli|o__Lactobacillales|f__Streptococcaceae|g__Streptococcus|s__Streptococcus_mitis_O_mgs_379
Reactome	Intra-Golgi and retrograde Golgi-to-ER traffic	0.666666667	0.005277288	saliva_pheno.2390 : Prolif	0	saliva_pheno.2390	Prolif	saliva:k__Bacteria|p__Proteobacteria|c__Gammaproteobacteria|o__Burkholderiales|f__Neisseriaceae|g__Eikenella|s__unclassified_mgs_2545
Reactome	AKT phosphorylates targets in the cytosol	0.333333333	0.015115727	saliva_pheno.2390 : Prolif	0	saliva_pheno.2390	Prolif	saliva:k__Bacteria|p__Proteobacteria|c__Gammaproteobacteria|o__Burkholderiales|f__Neisseriaceae|g__Eikenella|s__unclassified_mgs_2545
Go	protein transmembrane transporter activity	0.2	0.003179512	tongue_pheno.1219 : NK	1	tongue_pheno.1219	NK	tongue:k__Bacteria|p__Firmicutes|c__Bacilli|o__Lactobacillales|f__Streptococcaceae|g__Streptococcus|s__Streptococcus_mitis_O_mgs_379
Go	2 iron, 2 sulfur cluster binding	0.2	0.003179512	tongue_pheno.1219 : NK	1	tongue_pheno.1219	NK	tongue:k__Bacteria|p__Firmicutes|c__Bacilli|o__Lactobacillales|f__Streptococcaceae|g__Streptococcus|s__Streptococcus_mitis_O_mgs_379
Go	macromolecule transmembrane transporter activity	0.2	0.003179512	tongue_pheno.1219 : NK	1	tongue_pheno.1219	NK	tongue:k__Bacteria|p__Firmicutes|c__Bacilli|o__Lactobacillales|f__Streptococcaceae|g__Streptococcus|s__Streptococcus_mitis_O_mgs_379
Go	protein transporter activity	0.2	0.003179512	tongue_pheno.1219 : NK	1	tongue_pheno.1219	NK	tongue:k__Bacteria|p__Firmicutes|c__Bacilli|o__Lactobacillales|f__Streptococcaceae|g__Streptococcus|s__Streptococcus_mitis_O_mgs_379
Go	oxygen binding	0.2	0.003179512	tongue_pheno.1219 : NK	1	tongue_pheno.1219	NK	tongue:k__Bacteria|p__Firmicutes|c__Bacilli|o__Lactobacillales|f__Streptococcaceae|g__Streptococcus|s__Streptococcus_mitis_O_mgs_379
Go	receptor tyrosine kinase binding	0.285714286	0.003316109	saliva_pheno.2642 : CD8+T effector	1	saliva_pheno.2642	CD8+T effector	saliva:k__Bacteria|p__Firmicutes|c__Clostridia|o__Lachnospirales|f__Lachnospiraceae|g__Catonella|s__unclassified_mgs_2581
Reactome	Telomere C-strand synthesis initiation	0.333333333	0.003385298	tongue_pheno.29 : NK	1	tongue_pheno.29	NK	tongue:k__Bacteria|p__Firmicutes|c__Clostridia|o__Lachnospirales|f__Lachnospiraceae|g__Catonella
Reactome	Elevation of cytosolic Ca2+ levels	0.333333333	0.003385298	tongue_pheno.29 : NK	1	tongue_pheno.29	NK	tongue:k__Bacteria|p__Firmicutes|c__Clostridia|o__Lachnospirales|f__Lachnospiraceae|g__Catonella
Reactome	Removal of the Flap Intermediate from the C-strand	0.333333333	0.003385298	tongue_pheno.29 : NK	1	tongue_pheno.29	NK	tongue:k__Bacteria|p__Firmicutes|c__Clostridia|o__Lachnospirales|f__Lachnospiraceae|g__Catonella
Reactome	Processive synthesis on the C-strand of the telomere	0.333333333	0.003385298	tongue_pheno.29 : NK	1	tongue_pheno.29	NK	tongue:k__Bacteria|p__Firmicutes|c__Clostridia|o__Lachnospirales|f__Lachnospiraceae|g__Catonella
Go	tRNA methyltransferase activity	0.142857143	0.014754948	saliva_pheno.2430 : Prolif	0	saliva_pheno.2430	Prolif	saliva:k__Bacteria|p__Firmicutes|c__Bacilli|o__Erysipelotrichales|f__Erysipelotrichaceae|g__Solobacterium|s__unclassified_mgs_1876
Go	ubiquitin conjugating enzyme activity	0.142857143	0.014754948	saliva_pheno.2430 : Prolif	0	saliva_pheno.2430	Prolif	saliva:k__Bacteria|p__Firmicutes|c__Bacilli|o__Erysipelotrichales|f__Erysipelotrichaceae|g__Solobacterium|s__unclassified_mgs_1876
Go	dynein intermediate chain binding	0.142857143	0.014754948	saliva_pheno.2430 : Prolif	0	saliva_pheno.2430	Prolif	saliva:k__Bacteria|p__Firmicutes|c__Bacilli|o__Erysipelotrichales|f__Erysipelotrichaceae|g__Solobacterium|s__unclassified_mgs_1876
Go	ubiquitin-like protein conjugating enzyme activity	0.142857143	0.014754948	saliva_pheno.2430 : Prolif	0	saliva_pheno.2430	Prolif	saliva:k__Bacteria|p__Firmicutes|c__Bacilli|o__Erysipelotrichales|f__Erysipelotrichaceae|g__Solobacterium|s__unclassified_mgs_1876
Go	SH2 domain binding	0.142857143	0.015250112	saliva_pheno.2430 : Prolif	0	saliva_pheno.2430	Prolif	saliva:k__Bacteria|p__Firmicutes|c__Bacilli|o__Erysipelotrichales|f__Erysipelotrichaceae|g__Solobacterium|s__unclassified_mgs_1876
Go	glutamate receptor binding	0.142857143	0.015681566	saliva_pheno.2430 : Prolif	0	saliva_pheno.2430	Prolif	saliva:k__Bacteria|p__Firmicutes|c__Bacilli|o__Erysipelotrichales|f__Erysipelotrichaceae|g__Solobacterium|s__unclassified_mgs_1876
Reactome	Telomere Extension By Telomerase	0.333333333	0.003385298	tongue_pheno.29 : NK	1	tongue_pheno.29	NK	tongue:k__Bacteria|p__Firmicutes|c__Clostridia|o__Lachnospirales|f__Lachnospiraceae|g__Catonella
Reactome	Polymerase switching on the C-strand of the telomere	0.333333333	0.003385298	tongue_pheno.29 : NK	1	tongue_pheno.29	NK	tongue:k__Bacteria|p__Firmicutes|c__Clostridia|o__Lachnospirales|f__Lachnospiraceae|g__Catonella
Reactome	Platelet calcium homeostasis	0.333333333	0.003385298	tongue_pheno.29 : NK	1	tongue_pheno.29	NK	tongue:k__Bacteria|p__Firmicutes|c__Clostridia|o__Lachnospirales|f__Lachnospiraceae|g__Catonella
Reactome	Antigen activates B Cell Receptor (BCR) leading to generation of second messengers	0.333333333	0.003385298	tongue_pheno.29 : NK	1	tongue_pheno.29	NK	tongue:k__Bacteria|p__Firmicutes|c__Clostridia|o__Lachnospirales|f__Lachnospiraceae|g__Catonella
Reactome	Telomere C-strand (Lagging Strand) Synthesis	0.333333333	0.003385298	tongue_pheno.29 : NK	1	tongue_pheno.29	NK	tongue:k__Bacteria|p__Firmicutes|c__Clostridia|o__Lachnospirales|f__Lachnospiraceae|g__Catonella
Reactome	RND3 GTPase cycle	0.333333333	0.003385298	tongue_pheno.29 : NK	1	tongue_pheno.29	NK	tongue:k__Bacteria|p__Firmicutes|c__Clostridia|o__Lachnospirales|f__Lachnospiraceae|g__Catonella
Reactome	RND2 GTPase cycle	0.333333333	0.003385298	tongue_pheno.29 : NK	1	tongue_pheno.29	NK	tongue:k__Bacteria|p__Firmicutes|c__Clostridia|o__Lachnospirales|f__Lachnospiraceae|g__Catonella
Go	cytoplasmic side of endoplasmic reticulum membrane	0.166666667	0.012283076	saliva_pheno.2505 : NKT	0	saliva_pheno.2505	NKT	saliva:k__Bacteria|p__Campylobacterota|c__Campylobacteria|o__Campylobacterales|f__Campylobacteraceae|g__Campylobacter_A|s__unclassified_mgs_1208
Reactome	Packaging Of Telomere Ends	0.333333333	0.003385298	tongue_pheno.29 : NK	1	tongue_pheno.29	NK	tongue:k__Bacteria|p__Firmicutes|c__Clostridia|o__Lachnospirales|f__Lachnospiraceae|g__Catonella
Reactome	Extension of Telomeres	0.333333333	0.003385298	tongue_pheno.29 : NK	1	tongue_pheno.29	NK	tongue:k__Bacteria|p__Firmicutes|c__Clostridia|o__Lachnospirales|f__Lachnospiraceae|g__Catonella
Go	mitochondrial inner membrane	0.333333333	0.014319175	saliva_pheno.2505 : NKT	0	saliva_pheno.2505	NKT	saliva:k__Bacteria|p__Campylobacterota|c__Campylobacteria|o__Campylobacterales|f__Campylobacteraceae|g__Campylobacter_A|s__unclassified_mgs_1208
Go	mitochondrial respiratory chain complex I	0.166666667	0.015758632	saliva_pheno.2505 : NKT	0	saliva_pheno.2505	NKT	saliva:k__Bacteria|p__Campylobacterota|c__Campylobacteria|o__Campylobacterales|f__Campylobacteraceae|g__Campylobacter_A|s__unclassified_mgs_1208
Go	NADH dehydrogenase complex	0.166666667	0.015758632	saliva_pheno.2505 : NKT	0	saliva_pheno.2505	NKT	saliva:k__Bacteria|p__Campylobacterota|c__Campylobacteria|o__Campylobacterales|f__Campylobacteraceae|g__Campylobacter_A|s__unclassified_mgs_1208
Go	respiratory chain complex I	0.166666667	0.015758632	saliva_pheno.2505 : NKT	0	saliva_pheno.2505	NKT	saliva:k__Bacteria|p__Campylobacterota|c__Campylobacteria|o__Campylobacterales|f__Campylobacteraceae|g__Campylobacter_A|s__unclassified_mgs_1208
Go	azurophil granule membrane	0.166666667	0.016768433	saliva_pheno.2505 : NKT	0	saliva_pheno.2505	NKT	saliva:k__Bacteria|p__Campylobacterota|c__Campylobacteria|o__Campylobacterales|f__Campylobacteraceae|g__Campylobacter_A|s__unclassified_mgs_1208
Go	Tat protein binding	0.166666667	0.012807886	saliva_pheno.2505 : NKT	0	saliva_pheno.2505	NKT	saliva:k__Bacteria|p__Campylobacterota|c__Campylobacteria|o__Campylobacterales|f__Campylobacteraceae|g__Campylobacter_A|s__unclassified_mgs_1208
Go	low-density lipoprotein particle receptor binding	0.166666667	0.012807886	saliva_pheno.2505 : NKT	0	saliva_pheno.2505	NKT	saliva:k__Bacteria|p__Campylobacterota|c__Campylobacteria|o__Campylobacterales|f__Campylobacteraceae|g__Campylobacter_A|s__unclassified_mgs_1208
Go	ATPase activator activity	0.166666667	0.012807886	saliva_pheno.2505 : NKT	0	saliva_pheno.2505	NKT	saliva:k__Bacteria|p__Campylobacterota|c__Campylobacteria|o__Campylobacterales|f__Campylobacteraceae|g__Campylobacter_A|s__unclassified_mgs_1208
Go	lipoprotein particle receptor binding	0.166666667	0.012807886	saliva_pheno.2505 : NKT	0	saliva_pheno.2505	NKT	saliva:k__Bacteria|p__Campylobacterota|c__Campylobacteria|o__Campylobacterales|f__Campylobacteraceae|g__Campylobacter_A|s__unclassified_mgs_1208
Go	ubiquitin conjugating enzyme activity	0.166666667	0.012807886	saliva_pheno.2505 : NKT	0	saliva_pheno.2505	NKT	saliva:k__Bacteria|p__Campylobacterota|c__Campylobacteria|o__Campylobacterales|f__Campylobacteraceae|g__Campylobacter_A|s__unclassified_mgs_1208
Go	ubiquitin-like protein conjugating enzyme activity	0.166666667	0.012807886	saliva_pheno.2505 : NKT	0	saliva_pheno.2505	NKT	saliva:k__Bacteria|p__Campylobacterota|c__Campylobacteria|o__Campylobacterales|f__Campylobacteraceae|g__Campylobacter_A|s__unclassified_mgs_1208
Go	NADH dehydrogenase (ubiquinone) activity	0.166666667	0.012807886	saliva_pheno.2505 : NKT	0	saliva_pheno.2505	NKT	saliva:k__Bacteria|p__Campylobacterota|c__Campylobacteria|o__Campylobacterales|f__Campylobacteraceae|g__Campylobacter_A|s__unclassified_mgs_1208
Go	NADH dehydrogenase (quinone) activity	0.166666667	0.012807886	saliva_pheno.2505 : NKT	0	saliva_pheno.2505	NKT	saliva:k__Bacteria|p__Campylobacterota|c__Campylobacteria|o__Campylobacterales|f__Campylobacteraceae|g__Campylobacter_A|s__unclassified_mgs_1208
Go	NADH dehydrogenase activity	0.166666667	0.012807886	saliva_pheno.2505 : NKT	0	saliva_pheno.2505	NKT	saliva:k__Bacteria|p__Campylobacterota|c__Campylobacteria|o__Campylobacterales|f__Campylobacteraceae|g__Campylobacter_A|s__unclassified_mgs_1208
Go	NAD(P)H dehydrogenase (quinone) activity	0.166666667	0.012807886	saliva_pheno.2505 : NKT	0	saliva_pheno.2505	NKT	saliva:k__Bacteria|p__Campylobacterota|c__Campylobacteria|o__Campylobacterales|f__Campylobacteraceae|g__Campylobacter_A|s__unclassified_mgs_1208
Go	ATPase regulator activity	0.166666667	0.012807886	saliva_pheno.2505 : NKT	0	saliva_pheno.2505	NKT	saliva:k__Bacteria|p__Campylobacterota|c__Campylobacteria|o__Campylobacterales|f__Campylobacteraceae|g__Campylobacter_A|s__unclassified_mgs_1208
Go	Hsp70 protein binding	0.166666667	0.012807886	saliva_pheno.2505 : NKT	0	saliva_pheno.2505	NKT	saliva:k__Bacteria|p__Campylobacterota|c__Campylobacteria|o__Campylobacterales|f__Campylobacteraceae|g__Campylobacter_A|s__unclassified_mgs_1208
Go	oxidoreductase activity, acting on NAD(P)H, quinone or similar compound as acceptor	0.166666667	0.013465007	saliva_pheno.2505 : NKT	0	saliva_pheno.2505	NKT	saliva:k__Bacteria|p__Campylobacterota|c__Campylobacteria|o__Campylobacterales|f__Campylobacteraceae|g__Campylobacter_A|s__unclassified_mgs_1208
Go	oxidoreduction-driven active transmembrane transporter activity	0.166666667	0.015544554	saliva_pheno.2505 : NKT	0	saliva_pheno.2505	NKT	saliva:k__Bacteria|p__Campylobacterota|c__Campylobacteria|o__Campylobacterales|f__Campylobacteraceae|g__Campylobacter_A|s__unclassified_mgs_1208
Reactome	Recognition and association of DNA glycosylase with site containing an affected purine	0.333333333	0.003385298	tongue_pheno.29 : NK	1	tongue_pheno.29	NK	tongue:k__Bacteria|p__Firmicutes|c__Clostridia|o__Lachnospirales|f__Lachnospiraceae|g__Catonella
Reactome	Cleavage of the damaged purine	0.333333333	0.003385298	tongue_pheno.29 : NK	1	tongue_pheno.29	NK	tongue:k__Bacteria|p__Firmicutes|c__Clostridia|o__Lachnospirales|f__Lachnospiraceae|g__Catonella
Reactome	Depurination	0.333333333	0.003385298	tongue_pheno.29 : NK	1	tongue_pheno.29	NK	tongue:k__Bacteria|p__Firmicutes|c__Clostridia|o__Lachnospirales|f__Lachnospiraceae|g__Catonella
Reactome	HSP90 chaperone cycle for steroid hormone receptors (SHR) in the presence of ligand	0.25	0.017392294	saliva_pheno.2505 : NKT	0	saliva_pheno.2505	NKT	saliva:k__Bacteria|p__Campylobacterota|c__Campylobacteria|o__Campylobacterales|f__Campylobacteraceae|g__Campylobacter_A|s__unclassified_mgs_1208
Reactome	Complex I biogenesis	0.25	0.017392294	saliva_pheno.2505 : NKT	0	saliva_pheno.2505	NKT	saliva:k__Bacteria|p__Campylobacterota|c__Campylobacteria|o__Campylobacterales|f__Campylobacteraceae|g__Campylobacter_A|s__unclassified_mgs_1208
Reactome	Ion homeostasis	0.333333333	0.003385298	tongue_pheno.29 : NK	1	tongue_pheno.29	NK	tongue:k__Bacteria|p__Firmicutes|c__Clostridia|o__Lachnospirales|f__Lachnospiraceae|g__Catonella
Reactome	Recognition and association of DNA glycosylase with site containing an affected pyrimidine	0.333333333	0.003385298	tongue_pheno.29 : NK	1	tongue_pheno.29	NK	tongue:k__Bacteria|p__Firmicutes|c__Clostridia|o__Lachnospirales|f__Lachnospiraceae|g__Catonella
Reactome	Cleavage of the damaged pyrimidine	0.333333333	0.003385298	tongue_pheno.29 : NK	1	tongue_pheno.29	NK	tongue:k__Bacteria|p__Firmicutes|c__Clostridia|o__Lachnospirales|f__Lachnospiraceae|g__Catonella
Reactome	Depyrimidination	0.333333333	0.003385298	tongue_pheno.29 : NK	1	tongue_pheno.29	NK	tongue:k__Bacteria|p__Firmicutes|c__Clostridia|o__Lachnospirales|f__Lachnospiraceae|g__Catonella
Go	plus-end-directed microtubule motor activity	0.25	0.005947541	saliva_pheno.2534 : Prolif	0	saliva_pheno.2534	Prolif	saliva:k__Bacteria|p__Firmicutes|c__Clostridia|o__Lachnospirales|f__Lachnospiraceae|g__Catonella|s__unclassified_mgs_2255
Go	dynein intermediate chain binding	0.25	0.00616218	saliva_pheno.2534 : Prolif	0	saliva_pheno.2534	Prolif	saliva:k__Bacteria|p__Firmicutes|c__Clostridia|o__Lachnospirales|f__Lachnospiraceae|g__Catonella|s__unclassified_mgs_2255
Go	cyclin-dependent protein serine/threonine kinase regulator activity	0.25	0.00616218	saliva_pheno.2534 : Prolif	0	saliva_pheno.2534	Prolif	saliva:k__Bacteria|p__Firmicutes|c__Clostridia|o__Lachnospirales|f__Lachnospiraceae|g__Catonella|s__unclassified_mgs_2255
Go	cysteine-type endopeptidase inhibitor activity	0.25	0.00616218	saliva_pheno.2534 : Prolif	0	saliva_pheno.2534	Prolif	saliva:k__Bacteria|p__Firmicutes|c__Clostridia|o__Lachnospirales|f__Lachnospiraceae|g__Catonella|s__unclassified_mgs_2255
Go	microtubule motor activity	0.25	0.007129227	saliva_pheno.2534 : Prolif	0	saliva_pheno.2534	Prolif	saliva:k__Bacteria|p__Firmicutes|c__Clostridia|o__Lachnospirales|f__Lachnospiraceae|g__Catonella|s__unclassified_mgs_2255
Go	deadenylation-dependent decapping of nuclear-transcribed mRNA	0.2	0.020322345	saliva_pheno.2540 : CD16+Monocyte	0	saliva_pheno.2540	CD16+Monocyte	saliva:k__Bacteria|p__Firmicutes|c__Clostridia|o__Lachnospirales|f__Lachnospiraceae|g__Lachnoanaerobaculum|s__Lachnoanaerobaculum_sp000296385_mgs_3102
Go	maintenance of apical/basal cell polarity	0.2	0.020322345	saliva_pheno.2540 : CD16+Monocyte	0	saliva_pheno.2540	CD16+Monocyte	saliva:k__Bacteria|p__Firmicutes|c__Clostridia|o__Lachnospirales|f__Lachnospiraceae|g__Lachnoanaerobaculum|s__Lachnoanaerobaculum_sp000296385_mgs_3102
Go	maintenance of epithelial cell apical/basal polarity	0.2	0.020322345	saliva_pheno.2540 : CD16+Monocyte	0	saliva_pheno.2540	CD16+Monocyte	saliva:k__Bacteria|p__Firmicutes|c__Clostridia|o__Lachnospirales|f__Lachnospiraceae|g__Lachnoanaerobaculum|s__Lachnoanaerobaculum_sp000296385_mgs_3102
Go	histone mRNA catabolic process	0.2	0.020322345	saliva_pheno.2540 : CD16+Monocyte	0	saliva_pheno.2540	CD16+Monocyte	saliva:k__Bacteria|p__Firmicutes|c__Clostridia|o__Lachnospirales|f__Lachnospiraceae|g__Lachnoanaerobaculum|s__Lachnoanaerobaculum_sp000296385_mgs_3102
Go	positive regulation of actin filament depolymerization	0.2	0.020322345	saliva_pheno.2540 : CD16+Monocyte	0	saliva_pheno.2540	CD16+Monocyte	saliva:k__Bacteria|p__Firmicutes|c__Clostridia|o__Lachnospirales|f__Lachnospiraceae|g__Lachnoanaerobaculum|s__Lachnoanaerobaculum_sp000296385_mgs_3102
Go	methylguanosine-cap decapping	0.2	0.020322345	saliva_pheno.2540 : CD16+Monocyte	0	saliva_pheno.2540	CD16+Monocyte	saliva:k__Bacteria|p__Firmicutes|c__Clostridia|o__Lachnospirales|f__Lachnospiraceae|g__Lachnoanaerobaculum|s__Lachnoanaerobaculum_sp000296385_mgs_3102
Go	maintenance of cell polarity	0.2	0.020322345	saliva_pheno.2540 : CD16+Monocyte	0	saliva_pheno.2540	CD16+Monocyte	saliva:k__Bacteria|p__Firmicutes|c__Clostridia|o__Lachnospirales|f__Lachnospiraceae|g__Lachnoanaerobaculum|s__Lachnoanaerobaculum_sp000296385_mgs_3102
Go	RNA decapping	0.2	0.020322345	saliva_pheno.2540 : CD16+Monocyte	0	saliva_pheno.2540	CD16+Monocyte	saliva:k__Bacteria|p__Firmicutes|c__Clostridia|o__Lachnospirales|f__Lachnospiraceae|g__Lachnoanaerobaculum|s__Lachnoanaerobaculum_sp000296385_mgs_3102
Go	positive regulation of protein depolymerization	0.2	0.020322345	saliva_pheno.2540 : CD16+Monocyte	0	saliva_pheno.2540	CD16+Monocyte	saliva:k__Bacteria|p__Firmicutes|c__Clostridia|o__Lachnospirales|f__Lachnospiraceae|g__Lachnoanaerobaculum|s__Lachnoanaerobaculum_sp000296385_mgs_3102
Go	histone mRNA metabolic process	0.2	0.020322345	saliva_pheno.2540 : CD16+Monocyte	0	saliva_pheno.2540	CD16+Monocyte	saliva:k__Bacteria|p__Firmicutes|c__Clostridia|o__Lachnospirales|f__Lachnospiraceae|g__Lachnoanaerobaculum|s__Lachnoanaerobaculum_sp000296385_mgs_3102
Go	cellular response to arsenic-containing substance	0.2	0.020322345	saliva_pheno.2540 : CD16+Monocyte	0	saliva_pheno.2540	CD16+Monocyte	saliva:k__Bacteria|p__Firmicutes|c__Clostridia|o__Lachnospirales|f__Lachnospiraceae|g__Lachnoanaerobaculum|s__Lachnoanaerobaculum_sp000296385_mgs_3102
Go	platelet formation	0.2	0.020322345	saliva_pheno.2540 : CD16+Monocyte	0	saliva_pheno.2540	CD16+Monocyte	saliva:k__Bacteria|p__Firmicutes|c__Clostridia|o__Lachnospirales|f__Lachnospiraceae|g__Lachnoanaerobaculum|s__Lachnoanaerobaculum_sp000296385_mgs_3102
Go	antigen processing and presentation of endogenous peptide antigen via MHC class I	0.2	0.020322345	saliva_pheno.2540 : CD16+Monocyte	0	saliva_pheno.2540	CD16+Monocyte	saliva:k__Bacteria|p__Firmicutes|c__Clostridia|o__Lachnospirales|f__Lachnospiraceae|g__Lachnoanaerobaculum|s__Lachnoanaerobaculum_sp000296385_mgs_3102
Go	peptide catabolic process	0.2	0.020322345	saliva_pheno.2540 : CD16+Monocyte	0	saliva_pheno.2540	CD16+Monocyte	saliva:k__Bacteria|p__Firmicutes|c__Clostridia|o__Lachnospirales|f__Lachnospiraceae|g__Lachnoanaerobaculum|s__Lachnoanaerobaculum_sp000296385_mgs_3102
Go	platelet morphogenesis	0.2	0.020322345	saliva_pheno.2540 : CD16+Monocyte	0	saliva_pheno.2540	CD16+Monocyte	saliva:k__Bacteria|p__Firmicutes|c__Clostridia|o__Lachnospirales|f__Lachnospiraceae|g__Lachnoanaerobaculum|s__Lachnoanaerobaculum_sp000296385_mgs_3102
Go	regulation of ventricular cardiac muscle cell membrane repolarization	0.2	0.020322345	saliva_pheno.2540 : CD16+Monocyte	0	saliva_pheno.2540	CD16+Monocyte	saliva:k__Bacteria|p__Firmicutes|c__Clostridia|o__Lachnospirales|f__Lachnospiraceae|g__Lachnoanaerobaculum|s__Lachnoanaerobaculum_sp000296385_mgs_3102
Go	antigen processing and presentation of endogenous peptide antigen	0.2	0.020322345	saliva_pheno.2540 : CD16+Monocyte	0	saliva_pheno.2540	CD16+Monocyte	saliva:k__Bacteria|p__Firmicutes|c__Clostridia|o__Lachnospirales|f__Lachnospiraceae|g__Lachnoanaerobaculum|s__Lachnoanaerobaculum_sp000296385_mgs_3102
Go	regulation of cardiac muscle cell membrane repolarization	0.2	0.020704304	saliva_pheno.2540 : CD16+Monocyte	0	saliva_pheno.2540	CD16+Monocyte	saliva:k__Bacteria|p__Firmicutes|c__Clostridia|o__Lachnospirales|f__Lachnospiraceae|g__Lachnoanaerobaculum|s__Lachnoanaerobaculum_sp000296385_mgs_3102
Go	ventricular cardiac muscle cell membrane repolarization	0.2	0.020704304	saliva_pheno.2540 : CD16+Monocyte	0	saliva_pheno.2540	CD16+Monocyte	saliva:k__Bacteria|p__Firmicutes|c__Clostridia|o__Lachnospirales|f__Lachnospiraceae|g__Lachnoanaerobaculum|s__Lachnoanaerobaculum_sp000296385_mgs_3102
Go	antigen processing and presentation of endogenous antigen	0.2	0.020704304	saliva_pheno.2540 : CD16+Monocyte	0	saliva_pheno.2540	CD16+Monocyte	saliva:k__Bacteria|p__Firmicutes|c__Clostridia|o__Lachnospirales|f__Lachnospiraceae|g__Lachnoanaerobaculum|s__Lachnoanaerobaculum_sp000296385_mgs_3102
Go	response to arsenic-containing substance	0.2	0.020704304	saliva_pheno.2540 : CD16+Monocyte	0	saliva_pheno.2540	CD16+Monocyte	saliva:k__Bacteria|p__Firmicutes|c__Clostridia|o__Lachnospirales|f__Lachnospiraceae|g__Lachnoanaerobaculum|s__Lachnoanaerobaculum_sp000296385_mgs_3102
Go	neutrophil mediated immunity	0.2	0.020704304	saliva_pheno.2540 : CD16+Monocyte	0	saliva_pheno.2540	CD16+Monocyte	saliva:k__Bacteria|p__Firmicutes|c__Clostridia|o__Lachnospirales|f__Lachnospiraceae|g__Lachnoanaerobaculum|s__Lachnoanaerobaculum_sp000296385_mgs_3102
Go	antigen processing and presentation of peptide antigen via MHC class I	0.2	0.020704304	saliva_pheno.2540 : CD16+Monocyte	0	saliva_pheno.2540	CD16+Monocyte	saliva:k__Bacteria|p__Firmicutes|c__Clostridia|o__Lachnospirales|f__Lachnospiraceae|g__Lachnoanaerobaculum|s__Lachnoanaerobaculum_sp000296385_mgs_3102
Go	positive regulation of protein-containing complex disassembly	0.2	0.020704304	saliva_pheno.2540 : CD16+Monocyte	0	saliva_pheno.2540	CD16+Monocyte	saliva:k__Bacteria|p__Firmicutes|c__Clostridia|o__Lachnospirales|f__Lachnospiraceae|g__Lachnoanaerobaculum|s__Lachnoanaerobaculum_sp000296385_mgs_3102
Go	regulation of membrane repolarization	0.2	0.020975853	saliva_pheno.2540 : CD16+Monocyte	0	saliva_pheno.2540	CD16+Monocyte	saliva:k__Bacteria|p__Firmicutes|c__Clostridia|o__Lachnospirales|f__Lachnospiraceae|g__Lachnoanaerobaculum|s__Lachnoanaerobaculum_sp000296385_mgs_3102
Go	cardiac muscle cell membrane repolarization	0.2	0.021226058	saliva_pheno.2540 : CD16+Monocyte	0	saliva_pheno.2540	CD16+Monocyte	saliva:k__Bacteria|p__Firmicutes|c__Clostridia|o__Lachnospirales|f__Lachnospiraceae|g__Lachnoanaerobaculum|s__Lachnoanaerobaculum_sp000296385_mgs_3102
Reactome	Base-Excision Repair, AP Site Formation	0.333333333	0.003385298	tongue_pheno.29 : NK	1	tongue_pheno.29	NK	tongue:k__Bacteria|p__Firmicutes|c__Clostridia|o__Lachnospirales|f__Lachnospiraceae|g__Catonella
Reactome	MHC class II antigen presentation	0.666666667	0.003437341	saliva_pheno.2390 : Prolif	1	saliva_pheno.2390	Prolif	saliva:k__Bacteria|p__Proteobacteria|c__Gammaproteobacteria|o__Burkholderiales|f__Neisseriaceae|g__Eikenella|s__unclassified_mgs_2545
Reactome	Golgi-to-ER retrograde transport	0.666666667	0.003437341	saliva_pheno.2390 : Prolif	1	saliva_pheno.2390	Prolif	saliva:k__Bacteria|p__Proteobacteria|c__Gammaproteobacteria|o__Burkholderiales|f__Neisseriaceae|g__Eikenella|s__unclassified_mgs_2545
Go	N-terminal protein acetyltransferase complex	0.2	0.003501228	tongue_pheno.388 : NKT	1	tongue_pheno.388	NKT	tongue:k__Bacteria|p__Firmicutes|c__Bacilli|o__Lactobacillales|f__Streptococcaceae|g__Streptococcus|s__unclassified_mgs_2220
Go	alpha-beta T cell receptor complex	0.2	0.003501228	tongue_pheno.388 : NKT	1	tongue_pheno.388	NKT	tongue:k__Bacteria|p__Firmicutes|c__Bacilli|o__Lactobacillales|f__Streptococcaceae|g__Streptococcus|s__unclassified_mgs_2220
Go	cytolytic granule	0.2	0.003501228	tongue_pheno.388 : NKT	1	tongue_pheno.388	NKT	tongue:k__Bacteria|p__Firmicutes|c__Bacilli|o__Lactobacillales|f__Streptococcaceae|g__Streptococcus|s__unclassified_mgs_2220
Go	aminopeptidase activity	0.2	0.013042729	saliva_pheno.2540 : CD16+Monocyte	0	saliva_pheno.2540	CD16+Monocyte	saliva:k__Bacteria|p__Firmicutes|c__Clostridia|o__Lachnospirales|f__Lachnospiraceae|g__Lachnoanaerobaculum|s__Lachnoanaerobaculum_sp000296385_mgs_3102
Go	metalloexopeptidase activity	0.2	0.019341998	saliva_pheno.2540 : CD16+Monocyte	0	saliva_pheno.2540	CD16+Monocyte	saliva:k__Bacteria|p__Firmicutes|c__Clostridia|o__Lachnospirales|f__Lachnospiraceae|g__Lachnoanaerobaculum|s__Lachnoanaerobaculum_sp000296385_mgs_3102
Go	intrinsic apoptotic signaling pathway	0.6	0.003613895	tongue_pheno.1315 : Prolif	1	tongue_pheno.1315	Prolif	tongue:k__Bacteria|p__Actinobacteriota|c__Actinobacteria|o__Actinomycetales|f__Actinomycetaceae|g__Pauljensenia|s__unclassified_mgs_773
Reactome	Translation of Structural Proteins	0.5	0.003641968	tongue_pheno.1388 : CD8+T naive	1	tongue_pheno.1388	CD8+T naive	tongue:k__Bacteria|p__Firmicutes|c__Bacilli|o__Lactobacillales|f__Streptococcaceae|g__Streptococcus|s__unclassified_mgs_1433
Kegg	Toxoplasmosis	1	0.003677708	saliva_pheno.763 : NK	1	saliva_pheno.763	NK	saliva:k__Bacteria|p__Bacteroidota|c__Bacteroidia|o__Flavobacteriales|f__Flavobacteriaceae|g__Capnocytophaga|s__unclassified_mgs_2174
Kegg	Spinocerebellar ataxia	1	0.003677708	saliva_pheno.763 : NK	1	saliva_pheno.763	NK	saliva:k__Bacteria|p__Bacteroidota|c__Bacteroidia|o__Flavobacteriales|f__Flavobacteriaceae|g__Capnocytophaga|s__unclassified_mgs_2174
Kegg	cGMP-PKG signaling pathway	1	0.003677708	saliva_pheno.763 : NK	1	saliva_pheno.763	NK	saliva:k__Bacteria|p__Bacteroidota|c__Bacteroidia|o__Flavobacteriales|f__Flavobacteriaceae|g__Capnocytophaga|s__unclassified_mgs_2174
Reactome	Deadenylation-dependent mRNA decay	0.333333333	0.010517534	saliva_pheno.2540 : CD16+Monocyte	0	saliva_pheno.2540	CD16+Monocyte	saliva:k__Bacteria|p__Firmicutes|c__Clostridia|o__Lachnospirales|f__Lachnospiraceae|g__Lachnoanaerobaculum|s__Lachnoanaerobaculum_sp000296385_mgs_3102
Kegg	Neutrophil extracellular trap formation	1	0.003677708	saliva_pheno.763 : NK	1	saliva_pheno.763	NK	saliva:k__Bacteria|p__Bacteroidota|c__Bacteroidia|o__Flavobacteriales|f__Flavobacteriaceae|g__Capnocytophaga|s__unclassified_mgs_2174
Kegg	Diabetic cardiomyopathy	1	0.003677708	saliva_pheno.763 : NK	1	saliva_pheno.763	NK	saliva:k__Bacteria|p__Bacteroidota|c__Bacteroidia|o__Flavobacteriales|f__Flavobacteriaceae|g__Capnocytophaga|s__unclassified_mgs_2174
Kegg	Chemical carcinogenesis - reactive oxygen species	1	0.003677708	saliva_pheno.763 : NK	1	saliva_pheno.763	NK	saliva:k__Bacteria|p__Bacteroidota|c__Bacteroidia|o__Flavobacteriales|f__Flavobacteriaceae|g__Capnocytophaga|s__unclassified_mgs_2174
Kegg	Calcium signaling pathway	1	0.003677708	saliva_pheno.763 : NK	1	saliva_pheno.763	NK	saliva:k__Bacteria|p__Bacteroidota|c__Bacteroidia|o__Flavobacteriales|f__Flavobacteriaceae|g__Capnocytophaga|s__unclassified_mgs_2174
Go	MLL1 complex	0.166666667	0.014897094	saliva_pheno.2540 : Prolif	0	saliva_pheno.2540	Prolif	saliva:k__Bacteria|p__Firmicutes|c__Clostridia|o__Lachnospirales|f__Lachnospiraceae|g__Lachnoanaerobaculum|s__Lachnoanaerobaculum_sp000296385_mgs_3102
Go	MLL1/2 complex	0.166666667	0.014897094	saliva_pheno.2540 : Prolif	0	saliva_pheno.2540	Prolif	saliva:k__Bacteria|p__Firmicutes|c__Clostridia|o__Lachnospirales|f__Lachnospiraceae|g__Lachnoanaerobaculum|s__Lachnoanaerobaculum_sp000296385_mgs_3102
Go	aggresome	0.166666667	0.014897094	saliva_pheno.2540 : Prolif	0	saliva_pheno.2540	Prolif	saliva:k__Bacteria|p__Firmicutes|c__Clostridia|o__Lachnospirales|f__Lachnospiraceae|g__Lachnoanaerobaculum|s__Lachnoanaerobaculum_sp000296385_mgs_3102
Go	phagophore assembly site	0.166666667	0.014897094	saliva_pheno.2540 : Prolif	0	saliva_pheno.2540	Prolif	saliva:k__Bacteria|p__Firmicutes|c__Clostridia|o__Lachnospirales|f__Lachnospiraceae|g__Lachnoanaerobaculum|s__Lachnoanaerobaculum_sp000296385_mgs_3102
Go	sperm midpiece	0.166666667	0.017864643	saliva_pheno.2540 : Prolif	0	saliva_pheno.2540	Prolif	saliva:k__Bacteria|p__Firmicutes|c__Clostridia|o__Lachnospirales|f__Lachnospiraceae|g__Lachnoanaerobaculum|s__Lachnoanaerobaculum_sp000296385_mgs_3102
Kegg	Parkinson disease	1	0.003677708	saliva_pheno.763 : NK	1	saliva_pheno.763	NK	saliva:k__Bacteria|p__Bacteroidota|c__Bacteroidia|o__Flavobacteriales|f__Flavobacteriaceae|g__Capnocytophaga|s__unclassified_mgs_2174
Kegg	Prion disease	1	0.003677708	saliva_pheno.763 : NK	1	saliva_pheno.763	NK	saliva:k__Bacteria|p__Bacteroidota|c__Bacteroidia|o__Flavobacteriales|f__Flavobacteriaceae|g__Capnocytophaga|s__unclassified_mgs_2174
Kegg	Thermogenesis	0.428571429	0.003787058	saliva_pheno.956 : cDC	1	saliva_pheno.956	cDC	saliva:k__Bacteria|p__Proteobacteria|c__Gammaproteobacteria|o__Enterobacterales|f__Pasteurellaceae|g__Haemophilus|s__unclassified_mgs_1198
Go	translation factor activity, RNA binding	0.25	0.003888633	saliva_pheno.3362 : NK	1	saliva_pheno.3362	NK	saliva:k__Bacteria|p__Patescibacteria|c__Saccharimonadia|o__Saccharimonadales|f__Saccharimonadaceae|g__unclassified_mgs_2185|s__unclassified_mgs_2185
Go	ubiquitin binding	0.333333333	0.00415174	saliva_pheno.2826 : Prolif	1	saliva_pheno.2826	Prolif	saliva:k__Bacteria|p__Campylobacterota|c__Campylobacteria|o__Campylobacterales|f__Campylobacteraceae|g__Campylobacter_A|s__unclassified_mgs_1351
Go	ubiquitin-like protein binding	0.333333333	0.00415174	saliva_pheno.2826 : Prolif	1	saliva_pheno.2826	Prolif	saliva:k__Bacteria|p__Campylobacterota|c__Campylobacteria|o__Campylobacterales|f__Campylobacteraceae|g__Campylobacter_A|s__unclassified_mgs_1351
Reactome	PINK1-PRKN Mediated Mitophagy	0.25	0.012044797	saliva_pheno.2540 : Prolif	0	saliva_pheno.2540	Prolif	saliva:k__Bacteria|p__Firmicutes|c__Clostridia|o__Lachnospirales|f__Lachnospiraceae|g__Lachnoanaerobaculum|s__Lachnoanaerobaculum_sp000296385_mgs_3102
Reactome	Mitophagy	0.25	0.012337122	saliva_pheno.2540 : Prolif	0	saliva_pheno.2540	Prolif	saliva:k__Bacteria|p__Firmicutes|c__Clostridia|o__Lachnospirales|f__Lachnospiraceae|g__Lachnoanaerobaculum|s__Lachnoanaerobaculum_sp000296385_mgs_3102
Reactome	Antigen Presentation: Folding, assembly and peptide loading of class I MHC	0.25	0.012337122	saliva_pheno.2540 : Prolif	0	saliva_pheno.2540	Prolif	saliva:k__Bacteria|p__Firmicutes|c__Clostridia|o__Lachnospirales|f__Lachnospiraceae|g__Lachnoanaerobaculum|s__Lachnoanaerobaculum_sp000296385_mgs_3102
Reactome	Diseases of carbohydrate metabolism	0.25	0.013008876	saliva_pheno.2540 : Prolif	0	saliva_pheno.2540	Prolif	saliva:k__Bacteria|p__Firmicutes|c__Clostridia|o__Lachnospirales|f__Lachnospiraceae|g__Lachnoanaerobaculum|s__Lachnoanaerobaculum_sp000296385_mgs_3102
Reactome	Gamma carboxylation, hypusine formation and arylsulfatase activation	0.25	0.014592893	saliva_pheno.2540 : Prolif	0	saliva_pheno.2540	Prolif	saliva:k__Bacteria|p__Firmicutes|c__Clostridia|o__Lachnospirales|f__Lachnospiraceae|g__Lachnoanaerobaculum|s__Lachnoanaerobaculum_sp000296385_mgs_3102
Reactome	Signaling by ALK in cancer	0.25	0.016140999	saliva_pheno.2540 : Prolif	0	saliva_pheno.2540	Prolif	saliva:k__Bacteria|p__Firmicutes|c__Clostridia|o__Lachnospirales|f__Lachnospiraceae|g__Lachnoanaerobaculum|s__Lachnoanaerobaculum_sp000296385_mgs_3102
Reactome	Signaling by ALK fusions and activated point mutants	0.25	0.016140999	saliva_pheno.2540 : Prolif	0	saliva_pheno.2540	Prolif	saliva:k__Bacteria|p__Firmicutes|c__Clostridia|o__Lachnospirales|f__Lachnospiraceae|g__Lachnoanaerobaculum|s__Lachnoanaerobaculum_sp000296385_mgs_3102
Go	protein tyrosine kinase binding	0.285714286	0.004189259	saliva_pheno.2642 : CD8+T effector	1	saliva_pheno.2642	CD8+T effector	saliva:k__Bacteria|p__Firmicutes|c__Clostridia|o__Lachnospirales|f__Lachnospiraceae|g__Catonella|s__unclassified_mgs_2581
Go	tumor necrosis factor receptor activity	0.25	0.004465395	saliva_pheno.2534 : Prolif	1	saliva_pheno.2534	Prolif	saliva:k__Bacteria|p__Firmicutes|c__Clostridia|o__Lachnospirales|f__Lachnospiraceae|g__Catonella|s__unclassified_mgs_2255
Go	NADP binding	0.166666667	0.015040975	saliva_pheno.2572 : CD16+Monocyte	0	saliva_pheno.2572	CD16+Monocyte	saliva:k__Bacteria|p__Campylobacterota|c__Campylobacteria|o__Campylobacterales|f__Campylobacteraceae|g__Campylobacter_A|s__unclassified_mgs_2948
Go	death receptor activity	0.25	0.004465395	saliva_pheno.2534 : Prolif	1	saliva_pheno.2534	Prolif	saliva:k__Bacteria|p__Firmicutes|c__Clostridia|o__Lachnospirales|f__Lachnospiraceae|g__Catonella|s__unclassified_mgs_2255
Go	DNA-binding transcription factor binding	0.333333333	0.004596026	saliva_pheno.956 : cDC	1	saliva_pheno.956	cDC	saliva:k__Bacteria|p__Proteobacteria|c__Gammaproteobacteria|o__Enterobacterales|f__Pasteurellaceae|g__Haemophilus|s__unclassified_mgs_1198
Go	phospholipid scramblase activity	0.2	0.004792159	tongue_pheno.1388 : NK	1	tongue_pheno.1388	NK	tongue:k__Bacteria|p__Firmicutes|c__Bacilli|o__Lactobacillales|f__Streptococcaceae|g__Streptococcus|s__unclassified_mgs_1433
Go	MHC class I protein binding	0.2	0.004792159	tongue_pheno.1388 : NK	1	tongue_pheno.1388	NK	tongue:k__Bacteria|p__Firmicutes|c__Bacilli|o__Lactobacillales|f__Streptococcaceae|g__Streptococcus|s__unclassified_mgs_1433
Go	structural constituent of muscle	0.2	0.004792159	tongue_pheno.1388 : NK	1	tongue_pheno.1388	NK	tongue:k__Bacteria|p__Firmicutes|c__Bacilli|o__Lactobacillales|f__Streptococcaceae|g__Streptococcus|s__unclassified_mgs_1433
Go	MHC protein binding	0.2	0.004792159	tongue_pheno.1388 : NK	1	tongue_pheno.1388	NK	tongue:k__Bacteria|p__Firmicutes|c__Bacilli|o__Lactobacillales|f__Streptococcaceae|g__Streptococcus|s__unclassified_mgs_1433
Go	intramembrane lipid transporter activity	0.2	0.004792159	tongue_pheno.1388 : NK	1	tongue_pheno.1388	NK	tongue:k__Bacteria|p__Firmicutes|c__Bacilli|o__Lactobacillales|f__Streptococcaceae|g__Streptococcus|s__unclassified_mgs_1433
Go	phospholipid binding	0.4	0.004818342	saliva_pheno.704 : NKT	1	saliva_pheno.704	NKT	saliva:k__Bacteria|p__Fusobacteriota|c__Fusobacteriia|o__Fusobacteriales|f__Fusobacteriaceae|g__Fusobacterium|s__Fusobacterium_periodonticum_C_mgs_3054
Go	GTPase regulator activity	0.4	0.004818342	saliva_pheno.704 : NKT	1	saliva_pheno.704	NKT	saliva:k__Bacteria|p__Fusobacteriota|c__Fusobacteriia|o__Fusobacteriales|f__Fusobacteriaceae|g__Fusobacterium|s__Fusobacterium_periodonticum_C_mgs_3054
Go	nucleoside-triphosphatase regulator activity	0.4	0.004818342	saliva_pheno.704 : NKT	1	saliva_pheno.704	NKT	saliva:k__Bacteria|p__Fusobacteriota|c__Fusobacteriia|o__Fusobacteriales|f__Fusobacteriaceae|g__Fusobacterium|s__Fusobacterium_periodonticum_C_mgs_3054
Go	primary lysosome	0.333333333	0.004986373	saliva_pheno.3354 : cDC	1	saliva_pheno.3354	cDC	saliva:k__Bacteria|p__Patescibacteria|c__Saccharimonadia|o__Saccharimonadales|f__Saccharimonadaceae|g__unclassified_mgs_2490
Go	azurophil granule	0.333333333	0.004986373	saliva_pheno.3354 : cDC	1	saliva_pheno.3354	cDC	saliva:k__Bacteria|p__Patescibacteria|c__Saccharimonadia|o__Saccharimonadales|f__Saccharimonadaceae|g__unclassified_mgs_2490
Go	vacuolar lumen	0.333333333	0.004986373	saliva_pheno.3354 : cDC	1	saliva_pheno.3354	cDC	saliva:k__Bacteria|p__Patescibacteria|c__Saccharimonadia|o__Saccharimonadales|f__Saccharimonadaceae|g__unclassified_mgs_2490
Reactome	Respiratory electron transport	0.333333333	0.005105604	saliva_pheno.3641 : cDC	1	saliva_pheno.3641	cDC	saliva:k__Bacteria|p__Actinobacteriota|c__Coriobacteriia|o__Coriobacteriales|f__Atopobiaceae|g__Lancefieldella|s__Lancefieldella_sp000564995_mgs_2467
Reactome	Respiratory electron transport, ATP synthesis by chemiosmotic coupling, and heat production by uncoupling proteins.	0.333333333	0.005105604	saliva_pheno.3641 : cDC	1	saliva_pheno.3641	cDC	saliva:k__Bacteria|p__Actinobacteriota|c__Coriobacteriia|o__Coriobacteriales|f__Atopobiaceae|g__Lancefieldella|s__Lancefieldella_sp000564995_mgs_2467
Kegg	Vasopressin-regulated water reabsorption	0.5	0.005226009	saliva_pheno.2390 : Prolif	1	saliva_pheno.2390	Prolif	saliva:k__Bacteria|p__Proteobacteria|c__Gammaproteobacteria|o__Burkholderiales|f__Neisseriaceae|g__Eikenella|s__unclassified_mgs_2545
Go	MHC class I protein binding	0.25	0.005262576	tongue_pheno.1388 : CD8+T naive	1	tongue_pheno.1388	CD8+T naive	tongue:k__Bacteria|p__Firmicutes|c__Bacilli|o__Lactobacillales|f__Streptococcaceae|g__Streptococcus|s__unclassified_mgs_1433
Go	NAD+ ADP-ribosyltransferase activity	0.25	0.005262576	tongue_pheno.1388 : CD8+T naive	1	tongue_pheno.1388	CD8+T naive	tongue:k__Bacteria|p__Firmicutes|c__Bacilli|o__Lactobacillales|f__Streptococcaceae|g__Streptococcus|s__unclassified_mgs_1433
Go	NAD+-protein ADP-ribosyltransferase activity	0.25	0.005262576	tongue_pheno.1388 : CD8+T naive	1	tongue_pheno.1388	CD8+T naive	tongue:k__Bacteria|p__Firmicutes|c__Bacilli|o__Lactobacillales|f__Streptococcaceae|g__Streptococcus|s__unclassified_mgs_1433
Reactome	RAB geranylgeranylation	0.5	0.005384668	saliva_pheno.2736 : Prolif	1	saliva_pheno.2736	Prolif	saliva:k__Bacteria|p__Campylobacterota|c__Campylobacteria|o__Campylobacterales|f__Campylobacteraceae|g__Campylobacter_A|s__unclassified_mgs_1990
Reactome	RAB GEFs exchange GTP for GDP on RABs	0.5	0.005384668	saliva_pheno.2736 : Prolif	1	saliva_pheno.2736	Prolif	saliva:k__Bacteria|p__Campylobacterota|c__Campylobacteria|o__Campylobacterales|f__Campylobacteraceae|g__Campylobacter_A|s__unclassified_mgs_1990
Reactome	Rab regulation of trafficking	0.5	0.005384668	saliva_pheno.2736 : Prolif	1	saliva_pheno.2736	Prolif	saliva:k__Bacteria|p__Campylobacterota|c__Campylobacteria|o__Campylobacterales|f__Campylobacteraceae|g__Campylobacter_A|s__unclassified_mgs_1990
Go	glutamate metabolic process	0.2	0.022454814	saliva_pheno.2642 : CD8+T naive	0	saliva_pheno.2642	CD8+T naive	saliva:k__Bacteria|p__Firmicutes|c__Clostridia|o__Lachnospirales|f__Lachnospiraceae|g__Catonella|s__unclassified_mgs_2581
Go	maturation of 5.8S rRNA	0.2	0.022454814	saliva_pheno.2642 : CD8+T naive	0	saliva_pheno.2642	CD8+T naive	saliva:k__Bacteria|p__Firmicutes|c__Clostridia|o__Lachnospirales|f__Lachnospiraceae|g__Catonella|s__unclassified_mgs_2581
Go	respiratory system process	0.2	0.022696994	saliva_pheno.2642 : CD8+T naive	0	saliva_pheno.2642	CD8+T naive	saliva:k__Bacteria|p__Firmicutes|c__Clostridia|o__Lachnospirales|f__Lachnospiraceae|g__Catonella|s__unclassified_mgs_2581
Go	sulfur compound binding	0.4	0.03058236	saliva_pheno.2642 : CD8+T naive	0	saliva_pheno.2642	CD8+T naive	saliva:k__Bacteria|p__Firmicutes|c__Clostridia|o__Lachnospirales|f__Lachnospiraceae|g__Catonella|s__unclassified_mgs_2581
Reactome	Mitotic Prophase	0.5	0.005384668	saliva_pheno.2736 : Prolif	1	saliva_pheno.2736	Prolif	saliva:k__Bacteria|p__Campylobacterota|c__Campylobacteria|o__Campylobacterales|f__Campylobacteraceae|g__Campylobacter_A|s__unclassified_mgs_1990
Go	N-terminal protein acetyltransferase complex	0.2	0.00538816	tongue_pheno.1170 : NKT	1	tongue_pheno.1170	NKT	tongue:k__Bacteria|p__Firmicutes|c__Bacilli|o__Staphylococcales|f__Gemellaceae|g__Gemella|s__unclassified_mgs_2104
Go	lamin binding	0.2	0.005546783	tongue_pheno.2024 : Prolif	1	tongue_pheno.2024	Prolif	tongue:k__Bacteria|p__Proteobacteria|c__Gammaproteobacteria|o__Burkholderiales|f__Neisseriaceae|g__Neisseria|s__Neisseria_sp000186165_mgs_3225
Go	phosphatidylinositol kinase activity	0.2	0.005546783	tongue_pheno.2024 : Prolif	1	tongue_pheno.2024	Prolif	tongue:k__Bacteria|p__Proteobacteria|c__Gammaproteobacteria|o__Burkholderiales|f__Neisseriaceae|g__Neisseria|s__Neisseria_sp000186165_mgs_3225
Go	nuclear import signal receptor activity	0.2	0.005546783	tongue_pheno.2024 : Prolif	1	tongue_pheno.2024	Prolif	tongue:k__Bacteria|p__Proteobacteria|c__Gammaproteobacteria|o__Burkholderiales|f__Neisseriaceae|g__Neisseria|s__Neisseria_sp000186165_mgs_3225
Go	protein kinase A regulatory subunit binding	0.2	0.005546783	tongue_pheno.2024 : Prolif	1	tongue_pheno.2024	Prolif	tongue:k__Bacteria|p__Proteobacteria|c__Gammaproteobacteria|o__Burkholderiales|f__Neisseriaceae|g__Neisseria|s__Neisseria_sp000186165_mgs_3225
Go	nuclear localization sequence binding	0.2	0.005546783	tongue_pheno.2024 : Prolif	1	tongue_pheno.2024	Prolif	tongue:k__Bacteria|p__Proteobacteria|c__Gammaproteobacteria|o__Burkholderiales|f__Neisseriaceae|g__Neisseria|s__Neisseria_sp000186165_mgs_3225
Go	nucleocytoplasmic carrier activity	0.2	0.005546783	tongue_pheno.2024 : Prolif	1	tongue_pheno.2024	Prolif	tongue:k__Bacteria|p__Proteobacteria|c__Gammaproteobacteria|o__Burkholderiales|f__Neisseriaceae|g__Neisseria|s__Neisseria_sp000186165_mgs_3225
Go	14-3-3 protein binding	0.2	0.005546783	tongue_pheno.2024 : Prolif	1	tongue_pheno.2024	Prolif	tongue:k__Bacteria|p__Proteobacteria|c__Gammaproteobacteria|o__Burkholderiales|f__Neisseriaceae|g__Neisseria|s__Neisseria_sp000186165_mgs_3225
Reactome	Nuclear Envelope (NE) Reassembly	0.333333333	0.017179054	saliva_pheno.2642 : CD8+T naive	0	saliva_pheno.2642	CD8+T naive	saliva:k__Bacteria|p__Firmicutes|c__Clostridia|o__Lachnospirales|f__Lachnospiraceae|g__Catonella|s__unclassified_mgs_2581
Reactome	TP53 Regulates Metabolic Genes	0.333333333	0.017911393	saliva_pheno.2642 : CD8+T naive	0	saliva_pheno.2642	CD8+T naive	saliva:k__Bacteria|p__Firmicutes|c__Clostridia|o__Lachnospirales|f__Lachnospiraceae|g__Catonella|s__unclassified_mgs_2581
Reactome	Unfolded Protein Response (UPR)	0.333333333	0.017911393	saliva_pheno.2642 : CD8+T naive	0	saliva_pheno.2642	CD8+T naive	saliva:k__Bacteria|p__Firmicutes|c__Clostridia|o__Lachnospirales|f__Lachnospiraceae|g__Catonella|s__unclassified_mgs_2581
Go	nuclear inclusion body	0.125	0.029679482	saliva_pheno.2642 : CD8+T effector	0	saliva_pheno.2642	CD8+T effector	saliva:k__Bacteria|p__Firmicutes|c__Clostridia|o__Lachnospirales|f__Lachnospiraceae|g__Catonella|s__unclassified_mgs_2581
Go	WASH complex	0.125	0.029679482	saliva_pheno.2642 : CD8+T effector	0	saliva_pheno.2642	CD8+T effector	saliva:k__Bacteria|p__Firmicutes|c__Clostridia|o__Lachnospirales|f__Lachnospiraceae|g__Catonella|s__unclassified_mgs_2581
Go	COPI vesicle coat	0.125	0.029679482	saliva_pheno.2642 : CD8+T effector	0	saliva_pheno.2642	CD8+T effector	saliva:k__Bacteria|p__Firmicutes|c__Clostridia|o__Lachnospirales|f__Lachnospiraceae|g__Catonella|s__unclassified_mgs_2581
Go	CCR4-NOT complex	0.125	0.029679482	saliva_pheno.2642 : CD8+T effector	0	saliva_pheno.2642	CD8+T effector	saliva:k__Bacteria|p__Firmicutes|c__Clostridia|o__Lachnospirales|f__Lachnospiraceae|g__Catonella|s__unclassified_mgs_2581
Go	coated vesicle	0.25	0.029679482	saliva_pheno.2642 : CD8+T effector	0	saliva_pheno.2642	CD8+T effector	saliva:k__Bacteria|p__Firmicutes|c__Clostridia|o__Lachnospirales|f__Lachnospiraceae|g__Catonella|s__unclassified_mgs_2581
Go	COPI-coated vesicle membrane	0.125	0.029679482	saliva_pheno.2642 : CD8+T effector	0	saliva_pheno.2642	CD8+T effector	saliva:k__Bacteria|p__Firmicutes|c__Clostridia|o__Lachnospirales|f__Lachnospiraceae|g__Catonella|s__unclassified_mgs_2581
Kegg	Phenylalanine metabolism	0.333333333	0.005705308	tongue_pheno.2094 : NK	1	tongue_pheno.2094	NK	tongue:k__Bacteria|p__Firmicutes|c__Bacilli|o__Lactobacillales|f__Streptococcaceae|g__Streptococcus|s__unclassified_mgs_2764
Go	autolysosome	0.090909091	0.005857934	saliva_pheno.134 : CD16+Monocyte	1	saliva_pheno.134	CD16+Monocyte	saliva:k__Bacteria|p__Bacteroidota|c__Bacteroidia|o__Bacteroidales|f__Bacteroidaceae|g__Prevotella|s__unclassified_mgs_803
Go	transmembrane receptor protein tyrosine kinase adaptor activity	0.142857143	0.020404419	saliva_pheno.2642 : CD8+T effector	0	saliva_pheno.2642	CD8+T effector	saliva:k__Bacteria|p__Firmicutes|c__Clostridia|o__Lachnospirales|f__Lachnospiraceae|g__Catonella|s__unclassified_mgs_2581
Go	CoA-ligase activity	0.142857143	0.022273863	saliva_pheno.2642 : CD8+T effector	0	saliva_pheno.2642	CD8+T effector	saliva:k__Bacteria|p__Firmicutes|c__Clostridia|o__Lachnospirales|f__Lachnospiraceae|g__Catonella|s__unclassified_mgs_2581
Go	acid-thiol ligase activity	0.142857143	0.022273863	saliva_pheno.2642 : CD8+T effector	0	saliva_pheno.2642	CD8+T effector	saliva:k__Bacteria|p__Firmicutes|c__Clostridia|o__Lachnospirales|f__Lachnospiraceae|g__Catonella|s__unclassified_mgs_2581
Reactome	Neutrophil degranulation	0.5	0.005871836	saliva_pheno.2774 : CD16+Monocyte	1	saliva_pheno.2774	CD16+Monocyte	saliva:k__Bacteria|p__Campylobacterota|c__Campylobacteria|o__Campylobacterales|f__Campylobacteraceae|g__Campylobacter_A|s__unclassified_mgs_2225
Go	small GTPase binding	0.4	0.005883305	saliva_pheno.161 : CD8+T effector	1	saliva_pheno.161	CD8+T effector	saliva:k__Bacteria|p__Firmicutes|c__Clostridia|o__TANB77|f__CAG-508|g__CAG-793|s__unclassified_mgs_2261
Go	GTPase binding	0.4	0.005883305	saliva_pheno.161 : CD8+T effector	1	saliva_pheno.161	CD8+T effector	saliva:k__Bacteria|p__Firmicutes|c__Clostridia|o__TANB77|f__CAG-508|g__CAG-793|s__unclassified_mgs_2261
Go	protein kinase B binding	0.2	0.005883305	saliva_pheno.161 : CD8+T effector	1	saliva_pheno.161	CD8+T effector	saliva:k__Bacteria|p__Firmicutes|c__Clostridia|o__TANB77|f__CAG-508|g__CAG-793|s__unclassified_mgs_2261
Go	adenyl-nucleotide exchange factor activity	0.2	0.005883305	saliva_pheno.161 : CD8+T effector	1	saliva_pheno.161	CD8+T effector	saliva:k__Bacteria|p__Firmicutes|c__Clostridia|o__TANB77|f__CAG-508|g__CAG-793|s__unclassified_mgs_2261
Go	dopamine receptor binding	0.2	0.005883305	saliva_pheno.161 : CD8+T effector	1	saliva_pheno.161	CD8+T effector	saliva:k__Bacteria|p__Firmicutes|c__Clostridia|o__TANB77|f__CAG-508|g__CAG-793|s__unclassified_mgs_2261
Go	proline-rich region binding	0.2	0.005883305	saliva_pheno.161 : CD8+T effector	1	saliva_pheno.161	CD8+T effector	saliva:k__Bacteria|p__Firmicutes|c__Clostridia|o__TANB77|f__CAG-508|g__CAG-793|s__unclassified_mgs_2261
Go	adrenergic receptor binding	0.2	0.005883305	saliva_pheno.161 : CD8+T effector	1	saliva_pheno.161	CD8+T effector	saliva:k__Bacteria|p__Firmicutes|c__Clostridia|o__TANB77|f__CAG-508|g__CAG-793|s__unclassified_mgs_2261
Go	cellular hyperosmotic response	0.2	0.020025259	saliva_pheno.2736 : Prolif	0	saliva_pheno.2736	Prolif	saliva:k__Bacteria|p__Campylobacterota|c__Campylobacteria|o__Campylobacterales|f__Campylobacteraceae|g__Campylobacter_A|s__unclassified_mgs_1990
Go	positive regulation of leukocyte adhesion to vascular endothelial cell	0.2	0.020025259	saliva_pheno.2736 : Prolif	0	saliva_pheno.2736	Prolif	saliva:k__Bacteria|p__Campylobacterota|c__Campylobacteria|o__Campylobacterales|f__Campylobacteraceae|g__Campylobacter_A|s__unclassified_mgs_1990
Go	hyperosmotic response	0.2	0.020025259	saliva_pheno.2736 : Prolif	0	saliva_pheno.2736	Prolif	saliva:k__Bacteria|p__Campylobacterota|c__Campylobacteria|o__Campylobacterales|f__Campylobacteraceae|g__Campylobacter_A|s__unclassified_mgs_1990
Go	regulation of calcineurin-NFAT signaling cascade	0.2	0.020025259	saliva_pheno.2736 : Prolif	0	saliva_pheno.2736	Prolif	saliva:k__Bacteria|p__Campylobacterota|c__Campylobacteria|o__Campylobacterales|f__Campylobacteraceae|g__Campylobacter_A|s__unclassified_mgs_1990
Go	regulation of leukocyte adhesion to vascular endothelial cell	0.2	0.020025259	saliva_pheno.2736 : Prolif	0	saliva_pheno.2736	Prolif	saliva:k__Bacteria|p__Campylobacterota|c__Campylobacteria|o__Campylobacterales|f__Campylobacteraceae|g__Campylobacter_A|s__unclassified_mgs_1990
Go	regulation of calcineurin-mediated signaling	0.2	0.020025259	saliva_pheno.2736 : Prolif	0	saliva_pheno.2736	Prolif	saliva:k__Bacteria|p__Campylobacterota|c__Campylobacteria|o__Campylobacterales|f__Campylobacteraceae|g__Campylobacter_A|s__unclassified_mgs_1990
Go	tRNA methylation	0.2	0.020025259	saliva_pheno.2736 : Prolif	0	saliva_pheno.2736	Prolif	saliva:k__Bacteria|p__Campylobacterota|c__Campylobacteria|o__Campylobacterales|f__Campylobacteraceae|g__Campylobacter_A|s__unclassified_mgs_1990
Go	calcineurin-NFAT signaling cascade	0.2	0.020025259	saliva_pheno.2736 : Prolif	0	saliva_pheno.2736	Prolif	saliva:k__Bacteria|p__Campylobacterota|c__Campylobacteria|o__Campylobacterales|f__Campylobacteraceae|g__Campylobacter_A|s__unclassified_mgs_1990
Go	cellular response to osmotic stress	0.2	0.020025259	saliva_pheno.2736 : Prolif	0	saliva_pheno.2736	Prolif	saliva:k__Bacteria|p__Campylobacterota|c__Campylobacteria|o__Campylobacterales|f__Campylobacteraceae|g__Campylobacter_A|s__unclassified_mgs_1990
Go	calcineurin-mediated signaling	0.2	0.020025259	saliva_pheno.2736 : Prolif	0	saliva_pheno.2736	Prolif	saliva:k__Bacteria|p__Campylobacterota|c__Campylobacteria|o__Campylobacterales|f__Campylobacteraceae|g__Campylobacter_A|s__unclassified_mgs_1990
Go	inositol phosphate-mediated signaling	0.2	0.020025259	saliva_pheno.2736 : Prolif	0	saliva_pheno.2736	Prolif	saliva:k__Bacteria|p__Campylobacterota|c__Campylobacteria|o__Campylobacterales|f__Campylobacteraceae|g__Campylobacter_A|s__unclassified_mgs_1990
Go	leukocyte adhesion to vascular endothelial cell	0.2	0.020025259	saliva_pheno.2736 : Prolif	0	saliva_pheno.2736	Prolif	saliva:k__Bacteria|p__Campylobacterota|c__Campylobacteria|o__Campylobacterales|f__Campylobacteraceae|g__Campylobacter_A|s__unclassified_mgs_1990
Reactome	Glutamate and glutamine metabolism	0.5	0.005981862	tongue_pheno.760 : CD8+T effector	1	tongue_pheno.760	CD8+T effector	tongue:k__Bacteria|p__Campylobacterota|c__Campylobacteria|o__Campylobacterales|f__Campylobacteraceae|g__Campylobacter_A|s__Campylobacter_A_showae_A_mgs_3545
Reactome	Glutamate Neurotransmitter Release Cycle	0.5	0.005981862	tongue_pheno.760 : CD8+T effector	1	tongue_pheno.760	CD8+T effector	tongue:k__Bacteria|p__Campylobacterota|c__Campylobacteria|o__Campylobacterales|f__Campylobacteraceae|g__Campylobacter_A|s__Campylobacter_A_showae_A_mgs_3545
Reactome	Apoptotic cleavage of cellular proteins	0.5	0.005981862	tongue_pheno.760 : CD8+T effector	1	tongue_pheno.760	CD8+T effector	tongue:k__Bacteria|p__Campylobacterota|c__Campylobacteria|o__Campylobacterales|f__Campylobacteraceae|g__Campylobacter_A|s__Campylobacter_A_showae_A_mgs_3545
Go	endoplasmic reticulum-Golgi intermediate compartment membrane	0.25	0.003761442	saliva_pheno.2736 : Prolif	0	saliva_pheno.2736	Prolif	saliva:k__Bacteria|p__Campylobacterota|c__Campylobacteria|o__Campylobacterales|f__Campylobacteraceae|g__Campylobacter_A|s__unclassified_mgs_1990
Go	melanosome	0.25	0.003761442	saliva_pheno.2736 : Prolif	0	saliva_pheno.2736	Prolif	saliva:k__Bacteria|p__Campylobacterota|c__Campylobacteria|o__Campylobacterales|f__Campylobacteraceae|g__Campylobacter_A|s__unclassified_mgs_1990
Go	pigment granule	0.25	0.003761442	saliva_pheno.2736 : Prolif	0	saliva_pheno.2736	Prolif	saliva:k__Bacteria|p__Campylobacterota|c__Campylobacteria|o__Campylobacterales|f__Campylobacteraceae|g__Campylobacter_A|s__unclassified_mgs_1990
Go	endoplasmic reticulum-Golgi intermediate compartment	0.25	0.003761442	saliva_pheno.2736 : Prolif	0	saliva_pheno.2736	Prolif	saliva:k__Bacteria|p__Campylobacterota|c__Campylobacteria|o__Campylobacterales|f__Campylobacteraceae|g__Campylobacter_A|s__unclassified_mgs_1990
Go	acrosomal vesicle	0.25	0.003761442	saliva_pheno.2736 : Prolif	0	saliva_pheno.2736	Prolif	saliva:k__Bacteria|p__Campylobacterota|c__Campylobacteria|o__Campylobacterales|f__Campylobacteraceae|g__Campylobacter_A|s__unclassified_mgs_1990
Go	tRNA (guanine) methyltransferase activity	0.25	0.019237117	saliva_pheno.2736 : Prolif	0	saliva_pheno.2736	Prolif	saliva:k__Bacteria|p__Campylobacterota|c__Campylobacteria|o__Campylobacterales|f__Campylobacteraceae|g__Campylobacter_A|s__unclassified_mgs_1990
Reactome	Neurotransmitter release cycle	0.5	0.005981862	tongue_pheno.760 : CD8+T effector	1	tongue_pheno.760	CD8+T effector	tongue:k__Bacteria|p__Campylobacterota|c__Campylobacteria|o__Campylobacterales|f__Campylobacteraceae|g__Campylobacter_A|s__Campylobacter_A_showae_A_mgs_3545
Reactome	Apoptotic execution phase	0.5	0.005981862	tongue_pheno.760 : CD8+T effector	1	tongue_pheno.760	CD8+T effector	tongue:k__Bacteria|p__Campylobacterota|c__Campylobacteria|o__Campylobacterales|f__Campylobacteraceae|g__Campylobacter_A|s__Campylobacter_A_showae_A_mgs_3545
Go	positive regulation of receptor signaling pathway via JAK-STAT	0.333333333	0.006170011	tongue_pheno.1595 : NKT	1	tongue_pheno.1595	NKT	tongue:k__Bacteria|p__Firmicutes|c__Clostridia|o__Lachnospirales|f__Lachnospiraceae|g__Catonella|s__unclassified_mgs_1428
Go	positive regulation of receptor signaling pathway via STAT	0.333333333	0.006170011	tongue_pheno.1595 : NKT	1	tongue_pheno.1595	NKT	tongue:k__Bacteria|p__Firmicutes|c__Clostridia|o__Lachnospirales|f__Lachnospiraceae|g__Catonella|s__unclassified_mgs_1428
Go	defense response to fungus	0.333333333	0.006170011	tongue_pheno.1595 : NKT	1	tongue_pheno.1595	NKT	tongue:k__Bacteria|p__Firmicutes|c__Clostridia|o__Lachnospirales|f__Lachnospiraceae|g__Catonella|s__unclassified_mgs_1428
Go	mast cell mediated immunity	0.333333333	0.006170011	tongue_pheno.1595 : NKT	1	tongue_pheno.1595	NKT	tongue:k__Bacteria|p__Firmicutes|c__Clostridia|o__Lachnospirales|f__Lachnospiraceae|g__Catonella|s__unclassified_mgs_1428
Kegg	Tyrosine metabolism	0.333333333	0.006403952	tongue_pheno.2094 : NK	1	tongue_pheno.2094	NK	tongue:k__Bacteria|p__Firmicutes|c__Bacilli|o__Lactobacillales|f__Streptococcaceae|g__Streptococcus|s__unclassified_mgs_2764
Go	nuclear pore nuclear basket	0.2	0.006464467	saliva_pheno.3547 : NK	1	saliva_pheno.3547	NK	saliva:k__Bacteria|p__Patescibacteria|c__Saccharimonadia|o__Saccharimonadales|f__Saccharimonadaceae|g__TM7x|s__unclassified_mgs_689
Go	regulation of long-term synaptic potentiation	0.25	0.010047085	saliva_pheno.2783 : B	0	saliva_pheno.2783	B	saliva:k__Bacteria|p__Campylobacterota|c__Campylobacteria|o__Campylobacterales|f__Campylobacteraceae|g__Campylobacter_A|s__unclassified_mgs_1397
Go	second-messenger-mediated signaling	0.375	0.010047085	saliva_pheno.2783 : B	0	saliva_pheno.2783	B	saliva:k__Bacteria|p__Campylobacterota|c__Campylobacteria|o__Campylobacterales|f__Campylobacteraceae|g__Campylobacter_A|s__unclassified_mgs_1397
Go	positive regulation of protein localization to plasma membrane	0.25	0.010047085	saliva_pheno.2783 : B	0	saliva_pheno.2783	B	saliva:k__Bacteria|p__Campylobacterota|c__Campylobacteria|o__Campylobacterales|f__Campylobacteraceae|g__Campylobacter_A|s__unclassified_mgs_1397
Go	negative regulation of protein phosphorylation	0.375	0.010047085	saliva_pheno.2783 : B	0	saliva_pheno.2783	B	saliva:k__Bacteria|p__Campylobacterota|c__Campylobacteria|o__Campylobacterales|f__Campylobacteraceae|g__Campylobacter_A|s__unclassified_mgs_1397
Go	positive regulation of protein localization to cell periphery	0.25	0.010047085	saliva_pheno.2783 : B	0	saliva_pheno.2783	B	saliva:k__Bacteria|p__Campylobacterota|c__Campylobacteria|o__Campylobacterales|f__Campylobacteraceae|g__Campylobacter_A|s__unclassified_mgs_1397
Go	positive regulation of protein kinase activity	0.375	0.010047085	saliva_pheno.2783 : B	0	saliva_pheno.2783	B	saliva:k__Bacteria|p__Campylobacterota|c__Campylobacteria|o__Campylobacterales|f__Campylobacteraceae|g__Campylobacter_A|s__unclassified_mgs_1397
Go	response to metal ion	0.375	0.010047085	saliva_pheno.2783 : B	0	saliva_pheno.2783	B	saliva:k__Bacteria|p__Campylobacterota|c__Campylobacteria|o__Campylobacterales|f__Campylobacteraceae|g__Campylobacter_A|s__unclassified_mgs_1397
Go	negative regulation of phosphorylation	0.375	0.010047085	saliva_pheno.2783 : B	0	saliva_pheno.2783	B	saliva:k__Bacteria|p__Campylobacterota|c__Campylobacteria|o__Campylobacterales|f__Campylobacteraceae|g__Campylobacter_A|s__unclassified_mgs_1397
Go	regulation of calcium-mediated signaling	0.25	0.010047085	saliva_pheno.2783 : B	0	saliva_pheno.2783	B	saliva:k__Bacteria|p__Campylobacterota|c__Campylobacteria|o__Campylobacterales|f__Campylobacteraceae|g__Campylobacter_A|s__unclassified_mgs_1397
Go	positive regulation of kinase activity	0.375	0.010047085	saliva_pheno.2783 : B	0	saliva_pheno.2783	B	saliva:k__Bacteria|p__Campylobacterota|c__Campylobacteria|o__Campylobacterales|f__Campylobacteraceae|g__Campylobacter_A|s__unclassified_mgs_1397
Go	negative regulation of phosphate metabolic process	0.375	0.010047085	saliva_pheno.2783 : B	0	saliva_pheno.2783	B	saliva:k__Bacteria|p__Campylobacterota|c__Campylobacteria|o__Campylobacterales|f__Campylobacteraceae|g__Campylobacter_A|s__unclassified_mgs_1397
Go	negative regulation of phosphorus metabolic process	0.375	0.010047085	saliva_pheno.2783 : B	0	saliva_pheno.2783	B	saliva:k__Bacteria|p__Campylobacterota|c__Campylobacteria|o__Campylobacterales|f__Campylobacteraceae|g__Campylobacter_A|s__unclassified_mgs_1397
Go	calcium ion transport	0.375	0.010047085	saliva_pheno.2783 : B	0	saliva_pheno.2783	B	saliva:k__Bacteria|p__Campylobacterota|c__Campylobacteria|o__Campylobacterales|f__Campylobacteraceae|g__Campylobacter_A|s__unclassified_mgs_1397
Go	positive regulation of protein localization to membrane	0.25	0.010047085	saliva_pheno.2783 : B	0	saliva_pheno.2783	B	saliva:k__Bacteria|p__Campylobacterota|c__Campylobacteria|o__Campylobacterales|f__Campylobacteraceae|g__Campylobacter_A|s__unclassified_mgs_1397
Go	regulation of protein localization to plasma membrane	0.25	0.010047085	saliva_pheno.2783 : B	0	saliva_pheno.2783	B	saliva:k__Bacteria|p__Campylobacterota|c__Campylobacteria|o__Campylobacterales|f__Campylobacteraceae|g__Campylobacter_A|s__unclassified_mgs_1397
Go	long-term synaptic potentiation	0.25	0.010047085	saliva_pheno.2783 : B	0	saliva_pheno.2783	B	saliva:k__Bacteria|p__Campylobacterota|c__Campylobacteria|o__Campylobacterales|f__Campylobacteraceae|g__Campylobacter_A|s__unclassified_mgs_1397
Go	modulation of chemical synaptic transmission	0.375	0.010047085	saliva_pheno.2783 : B	0	saliva_pheno.2783	B	saliva:k__Bacteria|p__Campylobacterota|c__Campylobacteria|o__Campylobacterales|f__Campylobacteraceae|g__Campylobacter_A|s__unclassified_mgs_1397
Go	regulation of trans-synaptic signaling	0.375	0.010047085	saliva_pheno.2783 : B	0	saliva_pheno.2783	B	saliva:k__Bacteria|p__Campylobacterota|c__Campylobacteria|o__Campylobacterales|f__Campylobacteraceae|g__Campylobacter_A|s__unclassified_mgs_1397
Go	regulation of protein localization to cell periphery	0.25	0.013388404	saliva_pheno.2783 : B	0	saliva_pheno.2783	B	saliva:k__Bacteria|p__Campylobacterota|c__Campylobacteria|o__Campylobacterales|f__Campylobacteraceae|g__Campylobacter_A|s__unclassified_mgs_1397
Go	positive regulation of synaptic transmission	0.25	0.021682396	saliva_pheno.2783 : B	0	saliva_pheno.2783	B	saliva:k__Bacteria|p__Campylobacterota|c__Campylobacteria|o__Campylobacterales|f__Campylobacteraceae|g__Campylobacter_A|s__unclassified_mgs_1397
Go	regulation of protein localization to membrane	0.25	0.021682396	saliva_pheno.2783 : B	0	saliva_pheno.2783	B	saliva:k__Bacteria|p__Campylobacterota|c__Campylobacteria|o__Campylobacterales|f__Campylobacteraceae|g__Campylobacter_A|s__unclassified_mgs_1397
Go	positive regulation of binding	0.25	0.021682396	saliva_pheno.2783 : B	0	saliva_pheno.2783	B	saliva:k__Bacteria|p__Campylobacterota|c__Campylobacteria|o__Campylobacterales|f__Campylobacteraceae|g__Campylobacter_A|s__unclassified_mgs_1397
Kegg	Antigen processing and presentation	0.4	0.006690327	saliva_pheno.1016 : NK	1	saliva_pheno.1016	NK	saliva:k__Bacteria|p__Bacteroidota|c__Bacteroidia|o__Bacteroidales|f__Bacteroidaceae|g__Prevotella|s__Prevotella_loescheii_mgs_2547
Go	sperm midpiece	0.25	0.003097146	saliva_pheno.2783 : B	0	saliva_pheno.2783	B	saliva:k__Bacteria|p__Campylobacterota|c__Campylobacteria|o__Campylobacterales|f__Campylobacteraceae|g__Campylobacter_A|s__unclassified_mgs_1397
Go	inclusion body	0.25	0.004470254	saliva_pheno.2783 : B	0	saliva_pheno.2783	B	saliva:k__Bacteria|p__Campylobacterota|c__Campylobacteria|o__Campylobacterales|f__Campylobacteraceae|g__Campylobacter_A|s__unclassified_mgs_1397
Go	spindle	0.375	0.004470254	saliva_pheno.2783 : B	0	saliva_pheno.2783	B	saliva:k__Bacteria|p__Campylobacterota|c__Campylobacteria|o__Campylobacterales|f__Campylobacteraceae|g__Campylobacter_A|s__unclassified_mgs_1397
Go	sperm flagellum	0.25	0.01140432	saliva_pheno.2783 : B	0	saliva_pheno.2783	B	saliva:k__Bacteria|p__Campylobacterota|c__Campylobacteria|o__Campylobacterales|f__Campylobacteraceae|g__Campylobacter_A|s__unclassified_mgs_1397
Go	9+2 motile cilium	0.25	0.01140432	saliva_pheno.2783 : B	0	saliva_pheno.2783	B	saliva:k__Bacteria|p__Campylobacterota|c__Campylobacteria|o__Campylobacterales|f__Campylobacteraceae|g__Campylobacter_A|s__unclassified_mgs_1397
Go	sarcomere	0.25	0.014194535	saliva_pheno.2783 : B	0	saliva_pheno.2783	B	saliva:k__Bacteria|p__Campylobacterota|c__Campylobacteria|o__Campylobacterales|f__Campylobacteraceae|g__Campylobacter_A|s__unclassified_mgs_1397
Go	myofibril	0.25	0.014194535	saliva_pheno.2783 : B	0	saliva_pheno.2783	B	saliva:k__Bacteria|p__Campylobacterota|c__Campylobacteria|o__Campylobacterales|f__Campylobacteraceae|g__Campylobacter_A|s__unclassified_mgs_1397
Go	contractile fiber	0.25	0.014194535	saliva_pheno.2783 : B	0	saliva_pheno.2783	B	saliva:k__Bacteria|p__Campylobacterota|c__Campylobacteria|o__Campylobacterales|f__Campylobacteraceae|g__Campylobacter_A|s__unclassified_mgs_1397
Go	motile cilium	0.25	0.014194535	saliva_pheno.2783 : B	0	saliva_pheno.2783	B	saliva:k__Bacteria|p__Campylobacterota|c__Campylobacteria|o__Campylobacterales|f__Campylobacteraceae|g__Campylobacter_A|s__unclassified_mgs_1397
Go	autolysosome	0.125	0.014194535	saliva_pheno.2783 : B	0	saliva_pheno.2783	B	saliva:k__Bacteria|p__Campylobacterota|c__Campylobacteria|o__Campylobacterales|f__Campylobacteraceae|g__Campylobacter_A|s__unclassified_mgs_1397
Go	distal axon	0.25	0.014194535	saliva_pheno.2783 : B	0	saliva_pheno.2783	B	saliva:k__Bacteria|p__Campylobacterota|c__Campylobacteria|o__Campylobacterales|f__Campylobacteraceae|g__Campylobacter_A|s__unclassified_mgs_1397
Go	amphisome	0.125	0.014194535	saliva_pheno.2783 : B	0	saliva_pheno.2783	B	saliva:k__Bacteria|p__Campylobacterota|c__Campylobacteria|o__Campylobacterales|f__Campylobacteraceae|g__Campylobacter_A|s__unclassified_mgs_1397
Go	late endosome	0.25	0.014194535	saliva_pheno.2783 : B	0	saliva_pheno.2783	B	saliva:k__Bacteria|p__Campylobacterota|c__Campylobacteria|o__Campylobacterales|f__Campylobacteraceae|g__Campylobacter_A|s__unclassified_mgs_1397
Go	protein phosphatase type 2A complex	0.125	0.014194535	saliva_pheno.2783 : B	0	saliva_pheno.2783	B	saliva:k__Bacteria|p__Campylobacterota|c__Campylobacteria|o__Campylobacterales|f__Campylobacteraceae|g__Campylobacter_A|s__unclassified_mgs_1397
Go	membrane raft	0.25	0.014194535	saliva_pheno.2783 : B	0	saliva_pheno.2783	B	saliva:k__Bacteria|p__Campylobacterota|c__Campylobacteria|o__Campylobacterales|f__Campylobacteraceae|g__Campylobacter_A|s__unclassified_mgs_1397
Go	membrane microdomain	0.25	0.014194535	saliva_pheno.2783 : B	0	saliva_pheno.2783	B	saliva:k__Bacteria|p__Campylobacterota|c__Campylobacteria|o__Campylobacterales|f__Campylobacteraceae|g__Campylobacter_A|s__unclassified_mgs_1397
Go	secondary lysosome	0.125	0.014194535	saliva_pheno.2783 : B	0	saliva_pheno.2783	B	saliva:k__Bacteria|p__Campylobacterota|c__Campylobacteria|o__Campylobacterales|f__Campylobacteraceae|g__Campylobacter_A|s__unclassified_mgs_1397
Go	U4/U6 x U5 tri-snRNP complex	0.2	0.006707648	saliva_pheno.3547 : NK	1	saliva_pheno.3547	NK	saliva:k__Bacteria|p__Patescibacteria|c__Saccharimonadia|o__Saccharimonadales|f__Saccharimonadaceae|g__TM7x|s__unclassified_mgs_689
Go	G protein-coupled glutamate receptor binding	0.25	0.000129468	saliva_pheno.2783 : B	0	saliva_pheno.2783	B	saliva:k__Bacteria|p__Campylobacterota|c__Campylobacteria|o__Campylobacterales|f__Campylobacteraceae|g__Campylobacter_A|s__unclassified_mgs_1397
Go	transmembrane transporter binding	0.25	0.012627166	saliva_pheno.2783 : B	0	saliva_pheno.2783	B	saliva:k__Bacteria|p__Campylobacterota|c__Campylobacteria|o__Campylobacterales|f__Campylobacteraceae|g__Campylobacter_A|s__unclassified_mgs_1397
Go	adenylate cyclase binding	0.125	0.01519078	saliva_pheno.2783 : B	0	saliva_pheno.2783	B	saliva:k__Bacteria|p__Campylobacterota|c__Campylobacteria|o__Campylobacterales|f__Campylobacteraceae|g__Campylobacter_A|s__unclassified_mgs_1397
Go	adenylate cyclase regulator activity	0.125	0.01519078	saliva_pheno.2783 : B	0	saliva_pheno.2783	B	saliva:k__Bacteria|p__Campylobacterota|c__Campylobacteria|o__Campylobacterales|f__Campylobacteraceae|g__Campylobacter_A|s__unclassified_mgs_1397
Go	titin binding	0.125	0.01519078	saliva_pheno.2783 : B	0	saliva_pheno.2783	B	saliva:k__Bacteria|p__Campylobacterota|c__Campylobacteria|o__Campylobacterales|f__Campylobacteraceae|g__Campylobacter_A|s__unclassified_mgs_1397
Go	nitric-oxide synthase binding	0.125	0.01519078	saliva_pheno.2783 : B	0	saliva_pheno.2783	B	saliva:k__Bacteria|p__Campylobacterota|c__Campylobacteria|o__Campylobacterales|f__Campylobacteraceae|g__Campylobacter_A|s__unclassified_mgs_1397
Go	cyclase activator activity	0.125	0.01519078	saliva_pheno.2783 : B	0	saliva_pheno.2783	B	saliva:k__Bacteria|p__Campylobacterota|c__Campylobacteria|o__Campylobacterales|f__Campylobacteraceae|g__Campylobacter_A|s__unclassified_mgs_1397
Go	G protein-coupled receptor binding	0.25	0.01519078	saliva_pheno.2783 : B	0	saliva_pheno.2783	B	saliva:k__Bacteria|p__Campylobacterota|c__Campylobacteria|o__Campylobacterales|f__Campylobacteraceae|g__Campylobacter_A|s__unclassified_mgs_1397
Go	lamin binding	0.125	0.01519078	saliva_pheno.2783 : B	0	saliva_pheno.2783	B	saliva:k__Bacteria|p__Campylobacterota|c__Campylobacteria|o__Campylobacterales|f__Campylobacteraceae|g__Campylobacter_A|s__unclassified_mgs_1397
Go	molecular sequestering activity	0.125	0.01519078	saliva_pheno.2783 : B	0	saliva_pheno.2783	B	saliva:k__Bacteria|p__Campylobacterota|c__Campylobacteria|o__Campylobacterales|f__Campylobacteraceae|g__Campylobacter_A|s__unclassified_mgs_1397
Go	mannosidase activity	0.125	0.01519078	saliva_pheno.2783 : B	0	saliva_pheno.2783	B	saliva:k__Bacteria|p__Campylobacterota|c__Campylobacteria|o__Campylobacterales|f__Campylobacteraceae|g__Campylobacter_A|s__unclassified_mgs_1397
Go	protein phosphatase activator activity	0.125	0.01519078	saliva_pheno.2783 : B	0	saliva_pheno.2783	B	saliva:k__Bacteria|p__Campylobacterota|c__Campylobacteria|o__Campylobacterales|f__Campylobacteraceae|g__Campylobacter_A|s__unclassified_mgs_1397
Go	GABA receptor binding	0.125	0.015252123	saliva_pheno.2783 : B	0	saliva_pheno.2783	B	saliva:k__Bacteria|p__Campylobacterota|c__Campylobacteria|o__Campylobacterales|f__Campylobacteraceae|g__Campylobacter_A|s__unclassified_mgs_1397
Go	molecular condensate scaffold activity	0.125	0.015252123	saliva_pheno.2783 : B	0	saliva_pheno.2783	B	saliva:k__Bacteria|p__Campylobacterota|c__Campylobacteria|o__Campylobacterales|f__Campylobacteraceae|g__Campylobacter_A|s__unclassified_mgs_1397
Go	cyclase regulator activity	0.125	0.015252123	saliva_pheno.2783 : B	0	saliva_pheno.2783	B	saliva:k__Bacteria|p__Campylobacterota|c__Campylobacteria|o__Campylobacterales|f__Campylobacteraceae|g__Campylobacter_A|s__unclassified_mgs_1397
Go	protein-macromolecule adaptor activity	0.25	0.015252123	saliva_pheno.2783 : B	0	saliva_pheno.2783	B	saliva:k__Bacteria|p__Campylobacterota|c__Campylobacteria|o__Campylobacterales|f__Campylobacteraceae|g__Campylobacter_A|s__unclassified_mgs_1397
Go	K63-linked polyubiquitin modification-dependent protein binding	0.125	0.015252123	saliva_pheno.2783 : B	0	saliva_pheno.2783	B	saliva:k__Bacteria|p__Campylobacterota|c__Campylobacteria|o__Campylobacterales|f__Campylobacteraceae|g__Campylobacter_A|s__unclassified_mgs_1397
Go	mannose binding	0.125	0.015252123	saliva_pheno.2783 : B	0	saliva_pheno.2783	B	saliva:k__Bacteria|p__Campylobacterota|c__Campylobacteria|o__Campylobacterales|f__Campylobacteraceae|g__Campylobacter_A|s__unclassified_mgs_1397
Go	ionotropic glutamate receptor binding	0.125	0.015252123	saliva_pheno.2783 : B	0	saliva_pheno.2783	B	saliva:k__Bacteria|p__Campylobacterota|c__Campylobacteria|o__Campylobacterales|f__Campylobacteraceae|g__Campylobacter_A|s__unclassified_mgs_1397
Go	phosphatase activator activity	0.125	0.015252123	saliva_pheno.2783 : B	0	saliva_pheno.2783	B	saliva:k__Bacteria|p__Campylobacterota|c__Campylobacteria|o__Campylobacterales|f__Campylobacteraceae|g__Campylobacter_A|s__unclassified_mgs_1397
Go	phosphatidylinositol 3-kinase binding	0.125	0.015672786	saliva_pheno.2783 : B	0	saliva_pheno.2783	B	saliva:k__Bacteria|p__Campylobacterota|c__Campylobacteria|o__Campylobacterales|f__Campylobacteraceae|g__Campylobacter_A|s__unclassified_mgs_1397
Go	disordered domain specific binding	0.125	0.019245268	saliva_pheno.2783 : B	0	saliva_pheno.2783	B	saliva:k__Bacteria|p__Campylobacterota|c__Campylobacteria|o__Campylobacterales|f__Campylobacteraceae|g__Campylobacter_A|s__unclassified_mgs_1397
Go	spliceosomal tri-snRNP complex	0.2	0.006707648	saliva_pheno.3547 : NK	1	saliva_pheno.3547	NK	saliva:k__Bacteria|p__Patescibacteria|c__Saccharimonadia|o__Saccharimonadales|f__Saccharimonadaceae|g__TM7x|s__unclassified_mgs_689
Go	sperm midpiece	0.2	0.006707648	saliva_pheno.3547 : NK	1	saliva_pheno.3547	NK	saliva:k__Bacteria|p__Patescibacteria|c__Saccharimonadia|o__Saccharimonadales|f__Saccharimonadaceae|g__TM7x|s__unclassified_mgs_689
Kegg	Ras signaling pathway	0.666666667	0.006715688	saliva_pheno.704 : NKT	1	saliva_pheno.704	NKT	saliva:k__Bacteria|p__Fusobacteriota|c__Fusobacteriia|o__Fusobacteriales|f__Fusobacteriaceae|g__Fusobacterium|s__Fusobacterium_periodonticum_C_mgs_3054
Go	secondary lysosome	0.090909091	0.006762109	saliva_pheno.134 : CD16+Monocyte	1	saliva_pheno.134	CD16+Monocyte	saliva:k__Bacteria|p__Bacteroidota|c__Bacteroidia|o__Bacteroidales|f__Bacteroidaceae|g__Prevotella|s__unclassified_mgs_803
Kegg	Non-alcoholic fatty liver disease	0.666666667	0.006846352	tongue_pheno.892 : CD16+Monocyte	1	tongue_pheno.892	CD16+Monocyte	tongue:k__Bacteria|p__Firmicutes|c__Bacilli|o__Lactobacillales|f__Streptococcaceae|g__Streptococcus|s__unclassified_mgs_2403
Reactome	DARPP-32 events	0.333333333	0.006987862	saliva_pheno.2783 : B	1	saliva_pheno.2783	B	saliva:k__Bacteria|p__Campylobacterota|c__Campylobacteria|o__Campylobacterales|f__Campylobacteraceae|g__Campylobacter_A|s__unclassified_mgs_1397
Reactome	RAF activation	0.333333333	0.006987862	saliva_pheno.2783 : B	1	saliva_pheno.2783	B	saliva:k__Bacteria|p__Campylobacterota|c__Campylobacteria|o__Campylobacterales|f__Campylobacteraceae|g__Campylobacter_A|s__unclassified_mgs_1397
Go	cytosolic transport	0.3	0.007115631	tongue_pheno.353 : CD16+Monocyte	1	tongue_pheno.353	CD16+Monocyte	tongue:k__Bacteria|p__Actinobacteriota|c__Actinobacteria|o__Actinomycetales|f__Actinomycetaceae|g__Pauljensenia|s__unclassified_mgs_3449
Go	Golgi to plasma membrane protein transport	0.2	0.007115631	tongue_pheno.353 : CD16+Monocyte	1	tongue_pheno.353	CD16+Monocyte	tongue:k__Bacteria|p__Actinobacteriota|c__Actinobacteria|o__Actinomycetales|f__Actinomycetaceae|g__Pauljensenia|s__unclassified_mgs_3449
Reactome	Metabolism of carbohydrates	0.5	0.011073676	saliva_pheno.2783 : B	0	saliva_pheno.2783	B	saliva:k__Bacteria|p__Campylobacterota|c__Campylobacteria|o__Campylobacterales|f__Campylobacteraceae|g__Campylobacter_A|s__unclassified_mgs_1397
Reactome	Platelet homeostasis	0.333333333	0.016096135	saliva_pheno.2783 : B	0	saliva_pheno.2783	B	saliva:k__Bacteria|p__Campylobacterota|c__Campylobacteria|o__Campylobacterales|f__Campylobacteraceae|g__Campylobacter_A|s__unclassified_mgs_1397
Reactome	Opioid Signalling	0.333333333	0.016096135	saliva_pheno.2783 : B	0	saliva_pheno.2783	B	saliva:k__Bacteria|p__Campylobacterota|c__Campylobacteria|o__Campylobacterales|f__Campylobacteraceae|g__Campylobacter_A|s__unclassified_mgs_1397
Reactome	Diseases of signal transduction by growth factor receptors and second messengers	0.5	0.016096135	saliva_pheno.2783 : B	0	saliva_pheno.2783	B	saliva:k__Bacteria|p__Campylobacterota|c__Campylobacteria|o__Campylobacterales|f__Campylobacteraceae|g__Campylobacter_A|s__unclassified_mgs_1397
Reactome	MASTL Facilitates Mitotic Progression	0.166666667	0.016096135	saliva_pheno.2783 : B	0	saliva_pheno.2783	B	saliva:k__Bacteria|p__Campylobacterota|c__Campylobacteria|o__Campylobacterales|f__Campylobacteraceae|g__Campylobacter_A|s__unclassified_mgs_1397
Reactome	CREB1 phosphorylation through the activation of CaMKII/CaMKK/CaMKIV cascasde	0.166666667	0.016096135	saliva_pheno.2783 : B	0	saliva_pheno.2783	B	saliva:k__Bacteria|p__Campylobacterota|c__Campylobacteria|o__Campylobacterales|f__Campylobacteraceae|g__Campylobacter_A|s__unclassified_mgs_1397
Reactome	Calcineurin activates NFAT	0.166666667	0.016096135	saliva_pheno.2783 : B	0	saliva_pheno.2783	B	saliva:k__Bacteria|p__Campylobacterota|c__Campylobacteria|o__Campylobacterales|f__Campylobacteraceae|g__Campylobacter_A|s__unclassified_mgs_1397
Reactome	Pexophagy	0.166666667	0.016096135	saliva_pheno.2783 : B	0	saliva_pheno.2783	B	saliva:k__Bacteria|p__Campylobacterota|c__Campylobacteria|o__Campylobacterales|f__Campylobacteraceae|g__Campylobacter_A|s__unclassified_mgs_1397
Reactome	CaMK IV-mediated phosphorylation of CREB	0.166666667	0.016096135	saliva_pheno.2783 : B	0	saliva_pheno.2783	B	saliva:k__Bacteria|p__Campylobacterota|c__Campylobacteria|o__Campylobacterales|f__Campylobacteraceae|g__Campylobacter_A|s__unclassified_mgs_1397
Reactome	Tetrahydrobiopterin (BH4) synthesis, recycling, salvage and regulation	0.166666667	0.016096135	saliva_pheno.2783 : B	0	saliva_pheno.2783	B	saliva:k__Bacteria|p__Campylobacterota|c__Campylobacteria|o__Campylobacterales|f__Campylobacteraceae|g__Campylobacter_A|s__unclassified_mgs_1397
Reactome	Ionotropic activity of kainate receptors	0.166666667	0.016096135	saliva_pheno.2783 : B	0	saliva_pheno.2783	B	saliva:k__Bacteria|p__Campylobacterota|c__Campylobacteria|o__Campylobacterales|f__Campylobacteraceae|g__Campylobacter_A|s__unclassified_mgs_1397
Reactome	Activation of Ca-permeable Kainate Receptor	0.166666667	0.016096135	saliva_pheno.2783 : B	0	saliva_pheno.2783	B	saliva:k__Bacteria|p__Campylobacterota|c__Campylobacteria|o__Campylobacterales|f__Campylobacteraceae|g__Campylobacter_A|s__unclassified_mgs_1397
Reactome	Regulation of glycolysis by fructose 2,6-bisphosphate metabolism	0.166666667	0.016096135	saliva_pheno.2783 : B	0	saliva_pheno.2783	B	saliva:k__Bacteria|p__Campylobacterota|c__Campylobacteria|o__Campylobacterales|f__Campylobacteraceae|g__Campylobacter_A|s__unclassified_mgs_1397
Reactome	Inhibition of replication initiation of damaged DNA by RB1/E2F1	0.166666667	0.016096135	saliva_pheno.2783 : B	0	saliva_pheno.2783	B	saliva:k__Bacteria|p__Campylobacterota|c__Campylobacteria|o__Campylobacterales|f__Campylobacteraceae|g__Campylobacter_A|s__unclassified_mgs_1397
Reactome	ERKs are inactivated	0.166666667	0.016096135	saliva_pheno.2783 : B	0	saliva_pheno.2783	B	saliva:k__Bacteria|p__Campylobacterota|c__Campylobacteria|o__Campylobacterales|f__Campylobacteraceae|g__Campylobacter_A|s__unclassified_mgs_1397
Reactome	eNOS activation	0.166666667	0.016096135	saliva_pheno.2783 : B	0	saliva_pheno.2783	B	saliva:k__Bacteria|p__Campylobacterota|c__Campylobacteria|o__Campylobacterales|f__Campylobacteraceae|g__Campylobacter_A|s__unclassified_mgs_1397
Reactome	p75NTR recruits signalling complexes	0.166666667	0.016096135	saliva_pheno.2783 : B	0	saliva_pheno.2783	B	saliva:k__Bacteria|p__Campylobacterota|c__Campylobacteria|o__Campylobacterales|f__Campylobacteraceae|g__Campylobacter_A|s__unclassified_mgs_1397
Reactome	NF-kB is activated and signals survival	0.166666667	0.016096135	saliva_pheno.2783 : B	0	saliva_pheno.2783	B	saliva:k__Bacteria|p__Campylobacterota|c__Campylobacteria|o__Campylobacterales|f__Campylobacteraceae|g__Campylobacter_A|s__unclassified_mgs_1397
Reactome	Sodium/Calcium exchangers	0.166666667	0.016096135	saliva_pheno.2783 : B	0	saliva_pheno.2783	B	saliva:k__Bacteria|p__Campylobacterota|c__Campylobacteria|o__Campylobacterales|f__Campylobacteraceae|g__Campylobacter_A|s__unclassified_mgs_1397
Reactome	Uptake and function of anthrax toxins	0.166666667	0.016096135	saliva_pheno.2783 : B	0	saliva_pheno.2783	B	saliva:k__Bacteria|p__Campylobacterota|c__Campylobacteria|o__Campylobacterales|f__Campylobacteraceae|g__Campylobacter_A|s__unclassified_mgs_1397
Reactome	CLEC7A (Dectin-1) induces NFAT activation	0.166666667	0.016096135	saliva_pheno.2783 : B	0	saliva_pheno.2783	B	saliva:k__Bacteria|p__Campylobacterota|c__Campylobacteria|o__Campylobacterales|f__Campylobacteraceae|g__Campylobacter_A|s__unclassified_mgs_1397
Reactome	Reduction of cytosolic Ca++ levels	0.166666667	0.016096135	saliva_pheno.2783 : B	0	saliva_pheno.2783	B	saliva:k__Bacteria|p__Campylobacterota|c__Campylobacteria|o__Campylobacterales|f__Campylobacteraceae|g__Campylobacter_A|s__unclassified_mgs_1397
Reactome	CREB1 phosphorylation through the activation of Adenylate Cyclase	0.166666667	0.016096135	saliva_pheno.2783 : B	0	saliva_pheno.2783	B	saliva:k__Bacteria|p__Campylobacterota|c__Campylobacteria|o__Campylobacterales|f__Campylobacteraceae|g__Campylobacter_A|s__unclassified_mgs_1397
Reactome	Signaling by AXIN mutants	0.166666667	0.016096135	saliva_pheno.2783 : B	0	saliva_pheno.2783	B	saliva:k__Bacteria|p__Campylobacterota|c__Campylobacteria|o__Campylobacterales|f__Campylobacteraceae|g__Campylobacter_A|s__unclassified_mgs_1397
Reactome	Signaling by APC mutants	0.166666667	0.016096135	saliva_pheno.2783 : B	0	saliva_pheno.2783	B	saliva:k__Bacteria|p__Campylobacterota|c__Campylobacteria|o__Campylobacterales|f__Campylobacteraceae|g__Campylobacter_A|s__unclassified_mgs_1397
Reactome	Signaling by AMER1 mutants	0.166666667	0.016096135	saliva_pheno.2783 : B	0	saliva_pheno.2783	B	saliva:k__Bacteria|p__Campylobacterota|c__Campylobacteria|o__Campylobacterales|f__Campylobacteraceae|g__Campylobacter_A|s__unclassified_mgs_1397
Reactome	APC truncation mutants have impaired AXIN binding	0.166666667	0.016096135	saliva_pheno.2783 : B	0	saliva_pheno.2783	B	saliva:k__Bacteria|p__Campylobacterota|c__Campylobacteria|o__Campylobacterales|f__Campylobacteraceae|g__Campylobacter_A|s__unclassified_mgs_1397
Reactome	AXIN missense mutants destabilize the destruction complex	0.166666667	0.016096135	saliva_pheno.2783 : B	0	saliva_pheno.2783	B	saliva:k__Bacteria|p__Campylobacterota|c__Campylobacteria|o__Campylobacterales|f__Campylobacteraceae|g__Campylobacter_A|s__unclassified_mgs_1397
Reactome	Truncations of AMER1 destabilize the destruction complex	0.166666667	0.016096135	saliva_pheno.2783 : B	0	saliva_pheno.2783	B	saliva:k__Bacteria|p__Campylobacterota|c__Campylobacteria|o__Campylobacterales|f__Campylobacteraceae|g__Campylobacter_A|s__unclassified_mgs_1397
Reactome	Loss of function of MECP2 in Rett syndrome	0.166666667	0.016096135	saliva_pheno.2783 : B	0	saliva_pheno.2783	B	saliva:k__Bacteria|p__Campylobacterota|c__Campylobacteria|o__Campylobacterales|f__Campylobacteraceae|g__Campylobacter_A|s__unclassified_mgs_1397
Reactome	Pervasive developmental disorders	0.166666667	0.016096135	saliva_pheno.2783 : B	0	saliva_pheno.2783	B	saliva:k__Bacteria|p__Campylobacterota|c__Campylobacteria|o__Campylobacterales|f__Campylobacteraceae|g__Campylobacter_A|s__unclassified_mgs_1397
Reactome	Disorders of Developmental Biology	0.166666667	0.016096135	saliva_pheno.2783 : B	0	saliva_pheno.2783	B	saliva:k__Bacteria|p__Campylobacterota|c__Campylobacteria|o__Campylobacterales|f__Campylobacteraceae|g__Campylobacter_A|s__unclassified_mgs_1397
Reactome	Disorders of Nervous System Development	0.166666667	0.016096135	saliva_pheno.2783 : B	0	saliva_pheno.2783	B	saliva:k__Bacteria|p__Campylobacterota|c__Campylobacteria|o__Campylobacterales|f__Campylobacteraceae|g__Campylobacter_A|s__unclassified_mgs_1397
Reactome	Signaling by CTNNB1 phospho-site mutants	0.166666667	0.016096135	saliva_pheno.2783 : B	0	saliva_pheno.2783	B	saliva:k__Bacteria|p__Campylobacterota|c__Campylobacteria|o__Campylobacterales|f__Campylobacteraceae|g__Campylobacter_A|s__unclassified_mgs_1397
Reactome	Signaling by GSK3beta mutants	0.166666667	0.016096135	saliva_pheno.2783 : B	0	saliva_pheno.2783	B	saliva:k__Bacteria|p__Campylobacterota|c__Campylobacteria|o__Campylobacterales|f__Campylobacteraceae|g__Campylobacter_A|s__unclassified_mgs_1397
Reactome	CTNNB1 S33 mutants aren't phosphorylated	0.166666667	0.016096135	saliva_pheno.2783 : B	0	saliva_pheno.2783	B	saliva:k__Bacteria|p__Campylobacterota|c__Campylobacteria|o__Campylobacterales|f__Campylobacteraceae|g__Campylobacter_A|s__unclassified_mgs_1397
Reactome	CTNNB1 S37 mutants aren't phosphorylated	0.166666667	0.016096135	saliva_pheno.2783 : B	0	saliva_pheno.2783	B	saliva:k__Bacteria|p__Campylobacterota|c__Campylobacteria|o__Campylobacterales|f__Campylobacteraceae|g__Campylobacter_A|s__unclassified_mgs_1397
Reactome	CTNNB1 S45 mutants aren't phosphorylated	0.166666667	0.016096135	saliva_pheno.2783 : B	0	saliva_pheno.2783	B	saliva:k__Bacteria|p__Campylobacterota|c__Campylobacteria|o__Campylobacterales|f__Campylobacteraceae|g__Campylobacter_A|s__unclassified_mgs_1397
Reactome	CTNNB1 T41 mutants aren't phosphorylated	0.166666667	0.016096135	saliva_pheno.2783 : B	0	saliva_pheno.2783	B	saliva:k__Bacteria|p__Campylobacterota|c__Campylobacteria|o__Campylobacterales|f__Campylobacteraceae|g__Campylobacter_A|s__unclassified_mgs_1397
Reactome	Spry regulation of FGF signaling	0.166666667	0.016096135	saliva_pheno.2783 : B	0	saliva_pheno.2783	B	saliva:k__Bacteria|p__Campylobacterota|c__Campylobacteria|o__Campylobacterales|f__Campylobacteraceae|g__Campylobacter_A|s__unclassified_mgs_1397
Reactome	p75NTR signals via NF-kB	0.166666667	0.016096135	saliva_pheno.2783 : B	0	saliva_pheno.2783	B	saliva:k__Bacteria|p__Campylobacterota|c__Campylobacteria|o__Campylobacterales|f__Campylobacteraceae|g__Campylobacter_A|s__unclassified_mgs_1397
Reactome	NRIF signals cell death from the nucleus	0.166666667	0.016096135	saliva_pheno.2783 : B	0	saliva_pheno.2783	B	saliva:k__Bacteria|p__Campylobacterota|c__Campylobacteria|o__Campylobacterales|f__Campylobacteraceae|g__Campylobacter_A|s__unclassified_mgs_1397
Reactome	Glycogen breakdown (glycogenolysis)	0.166666667	0.016096135	saliva_pheno.2783 : B	0	saliva_pheno.2783	B	saliva:k__Bacteria|p__Campylobacterota|c__Campylobacteria|o__Campylobacterales|f__Campylobacteraceae|g__Campylobacter_A|s__unclassified_mgs_1397
Reactome	RAF/MAP kinase cascade	0.333333333	0.016096135	saliva_pheno.2783 : B	0	saliva_pheno.2783	B	saliva:k__Bacteria|p__Campylobacterota|c__Campylobacteria|o__Campylobacterales|f__Campylobacteraceae|g__Campylobacter_A|s__unclassified_mgs_1397
Reactome	Beta-catenin phosphorylation cascade	0.166666667	0.016096135	saliva_pheno.2783 : B	0	saliva_pheno.2783	B	saliva:k__Bacteria|p__Campylobacterota|c__Campylobacteria|o__Campylobacterales|f__Campylobacteraceae|g__Campylobacter_A|s__unclassified_mgs_1397
Reactome	Metabolism of nitric oxide: NOS3 activation and regulation	0.166666667	0.016096135	saliva_pheno.2783 : B	0	saliva_pheno.2783	B	saliva:k__Bacteria|p__Campylobacterota|c__Campylobacteria|o__Campylobacterales|f__Campylobacteraceae|g__Campylobacter_A|s__unclassified_mgs_1397
Reactome	Platelet sensitization by LDL	0.166666667	0.016096135	saliva_pheno.2783 : B	0	saliva_pheno.2783	B	saliva:k__Bacteria|p__Campylobacterota|c__Campylobacteria|o__Campylobacterales|f__Campylobacteraceae|g__Campylobacter_A|s__unclassified_mgs_1397
Reactome	MAPK1/MAPK3 signaling	0.333333333	0.016096135	saliva_pheno.2783 : B	0	saliva_pheno.2783	B	saliva:k__Bacteria|p__Campylobacterota|c__Campylobacteria|o__Campylobacterales|f__Campylobacteraceae|g__Campylobacter_A|s__unclassified_mgs_1397
Reactome	Initiation of Nuclear Envelope (NE) Reformation	0.166666667	0.016096135	saliva_pheno.2783 : B	0	saliva_pheno.2783	B	saliva:k__Bacteria|p__Campylobacterota|c__Campylobacteria|o__Campylobacterales|f__Campylobacteraceae|g__Campylobacter_A|s__unclassified_mgs_1397
Reactome	Protein methylation	0.166666667	0.016096135	saliva_pheno.2783 : B	0	saliva_pheno.2783	B	saliva:k__Bacteria|p__Campylobacterota|c__Campylobacteria|o__Campylobacterales|f__Campylobacteraceae|g__Campylobacter_A|s__unclassified_mgs_1397
Reactome	PKA activation	0.166666667	0.016096135	saliva_pheno.2783 : B	0	saliva_pheno.2783	B	saliva:k__Bacteria|p__Campylobacterota|c__Campylobacteria|o__Campylobacterales|f__Campylobacteraceae|g__Campylobacter_A|s__unclassified_mgs_1397
Reactome	Intracellular signaling by second messengers	0.333333333	0.016096135	saliva_pheno.2783 : B	0	saliva_pheno.2783	B	saliva:k__Bacteria|p__Campylobacterota|c__Campylobacteria|o__Campylobacterales|f__Campylobacteraceae|g__Campylobacter_A|s__unclassified_mgs_1397
Reactome	CTLA4 inhibitory signaling	0.166666667	0.016096135	saliva_pheno.2783 : B	0	saliva_pheno.2783	B	saliva:k__Bacteria|p__Campylobacterota|c__Campylobacteria|o__Campylobacterales|f__Campylobacteraceae|g__Campylobacter_A|s__unclassified_mgs_1397
Reactome	Ras activation upon Ca2+ influx through NMDA receptor	0.166666667	0.016096135	saliva_pheno.2783 : B	0	saliva_pheno.2783	B	saliva:k__Bacteria|p__Campylobacterota|c__Campylobacteria|o__Campylobacterales|f__Campylobacteraceae|g__Campylobacter_A|s__unclassified_mgs_1397
Reactome	VEGFR2 mediated cell proliferation	0.166666667	0.016096135	saliva_pheno.2783 : B	0	saliva_pheno.2783	B	saliva:k__Bacteria|p__Campylobacterota|c__Campylobacteria|o__Campylobacterales|f__Campylobacteraceae|g__Campylobacter_A|s__unclassified_mgs_1397
Reactome	Metabolism of cofactors	0.166666667	0.016096135	saliva_pheno.2783 : B	0	saliva_pheno.2783	B	saliva:k__Bacteria|p__Campylobacterota|c__Campylobacteria|o__Campylobacterales|f__Campylobacteraceae|g__Campylobacter_A|s__unclassified_mgs_1397
Reactome	G alpha (i) signalling events	0.333333333	0.016096135	saliva_pheno.2783 : B	0	saliva_pheno.2783	B	saliva:k__Bacteria|p__Campylobacterota|c__Campylobacteria|o__Campylobacterales|f__Campylobacteraceae|g__Campylobacter_A|s__unclassified_mgs_1397
Reactome	PKA-mediated phosphorylation of CREB	0.166666667	0.016096135	saliva_pheno.2783 : B	0	saliva_pheno.2783	B	saliva:k__Bacteria|p__Campylobacterota|c__Campylobacteria|o__Campylobacterales|f__Campylobacteraceae|g__Campylobacter_A|s__unclassified_mgs_1397
Reactome	E2F mediated regulation of DNA replication	0.166666667	0.016096135	saliva_pheno.2783 : B	0	saliva_pheno.2783	B	saliva:k__Bacteria|p__Campylobacterota|c__Campylobacteria|o__Campylobacterales|f__Campylobacteraceae|g__Campylobacter_A|s__unclassified_mgs_1397
Reactome	ERK/MAPK targets	0.166666667	0.016096135	saliva_pheno.2783 : B	0	saliva_pheno.2783	B	saliva:k__Bacteria|p__Campylobacterota|c__Campylobacteria|o__Campylobacterales|f__Campylobacteraceae|g__Campylobacter_A|s__unclassified_mgs_1397
Reactome	Unblocking of NMDA receptors, glutamate binding and activation	0.166666667	0.016096135	saliva_pheno.2783 : B	0	saliva_pheno.2783	B	saliva:k__Bacteria|p__Campylobacterota|c__Campylobacteria|o__Campylobacterales|f__Campylobacteraceae|g__Campylobacter_A|s__unclassified_mgs_1397
Reactome	PINK1-PRKN Mediated Mitophagy	0.166666667	0.016096135	saliva_pheno.2783 : B	0	saliva_pheno.2783	B	saliva:k__Bacteria|p__Campylobacterota|c__Campylobacteria|o__Campylobacterales|f__Campylobacteraceae|g__Campylobacter_A|s__unclassified_mgs_1397
Reactome	Insertion of tail-anchored proteins into the endoplasmic reticulum membrane	0.166666667	0.016096135	saliva_pheno.2783 : B	0	saliva_pheno.2783	B	saliva:k__Bacteria|p__Campylobacterota|c__Campylobacteria|o__Campylobacterales|f__Campylobacteraceae|g__Campylobacter_A|s__unclassified_mgs_1397
Reactome	Negative regulation of NMDA receptor-mediated neuronal transmission	0.166666667	0.016096135	saliva_pheno.2783 : B	0	saliva_pheno.2783	B	saliva:k__Bacteria|p__Campylobacterota|c__Campylobacteria|o__Campylobacterales|f__Campylobacteraceae|g__Campylobacter_A|s__unclassified_mgs_1397
Reactome	MAPK family signaling cascades	0.333333333	0.016096135	saliva_pheno.2783 : B	0	saliva_pheno.2783	B	saliva:k__Bacteria|p__Campylobacterota|c__Campylobacteria|o__Campylobacterales|f__Campylobacteraceae|g__Campylobacter_A|s__unclassified_mgs_1397
Reactome	RHO GTPase Effectors	0.333333333	0.016096135	saliva_pheno.2783 : B	0	saliva_pheno.2783	B	saliva:k__Bacteria|p__Campylobacterota|c__Campylobacteria|o__Campylobacterales|f__Campylobacteraceae|g__Campylobacter_A|s__unclassified_mgs_1397
Reactome	Signaling by WNT	0.333333333	0.016333797	saliva_pheno.2783 : B	0	saliva_pheno.2783	B	saliva:k__Bacteria|p__Campylobacterota|c__Campylobacteria|o__Campylobacterales|f__Campylobacteraceae|g__Campylobacter_A|s__unclassified_mgs_1397
Reactome	RHO GTPases activate PAKs	0.166666667	0.016478114	saliva_pheno.2783 : B	0	saliva_pheno.2783	B	saliva:k__Bacteria|p__Campylobacterota|c__Campylobacteria|o__Campylobacterales|f__Campylobacteraceae|g__Campylobacter_A|s__unclassified_mgs_1397
Reactome	Long-term potentiation	0.166666667	0.016478114	saliva_pheno.2783 : B	0	saliva_pheno.2783	B	saliva:k__Bacteria|p__Campylobacterota|c__Campylobacteria|o__Campylobacterales|f__Campylobacteraceae|g__Campylobacter_A|s__unclassified_mgs_1397
Reactome	Cyclin A/B1/B2 associated events during G2/M transition	0.166666667	0.016922442	saliva_pheno.2783 : B	0	saliva_pheno.2783	B	saliva:k__Bacteria|p__Campylobacterota|c__Campylobacteria|o__Campylobacterales|f__Campylobacteraceae|g__Campylobacter_A|s__unclassified_mgs_1397
Reactome	Glycogen metabolism	0.166666667	0.017591983	saliva_pheno.2783 : B	0	saliva_pheno.2783	B	saliva:k__Bacteria|p__Campylobacterota|c__Campylobacteria|o__Campylobacterales|f__Campylobacteraceae|g__Campylobacter_A|s__unclassified_mgs_1397
Reactome	RAS processing	0.166666667	0.017591983	saliva_pheno.2783 : B	0	saliva_pheno.2783	B	saliva:k__Bacteria|p__Campylobacterota|c__Campylobacteria|o__Campylobacterales|f__Campylobacteraceae|g__Campylobacter_A|s__unclassified_mgs_1397
Reactome	Synthesis of IP3 and IP4 in the cytosol	0.166666667	0.017591983	saliva_pheno.2783 : B	0	saliva_pheno.2783	B	saliva:k__Bacteria|p__Campylobacterota|c__Campylobacteria|o__Campylobacterales|f__Campylobacteraceae|g__Campylobacter_A|s__unclassified_mgs_1397
Reactome	CREB1 phosphorylation through NMDA receptor-mediated activation of RAS signaling	0.166666667	0.017591983	saliva_pheno.2783 : B	0	saliva_pheno.2783	B	saliva:k__Bacteria|p__Campylobacterota|c__Campylobacteria|o__Campylobacterales|f__Campylobacteraceae|g__Campylobacter_A|s__unclassified_mgs_1397
Reactome	Mitophagy	0.166666667	0.017591983	saliva_pheno.2783 : B	0	saliva_pheno.2783	B	saliva:k__Bacteria|p__Campylobacterota|c__Campylobacteria|o__Campylobacterales|f__Campylobacteraceae|g__Campylobacter_A|s__unclassified_mgs_1397
Reactome	VEGFR2 mediated vascular permeability	0.166666667	0.017591983	saliva_pheno.2783 : B	0	saliva_pheno.2783	B	saliva:k__Bacteria|p__Campylobacterota|c__Campylobacteria|o__Campylobacterales|f__Campylobacteraceae|g__Campylobacter_A|s__unclassified_mgs_1397
Reactome	Negative regulation of FGFR3 signaling	0.166666667	0.017591983	saliva_pheno.2783 : B	0	saliva_pheno.2783	B	saliva:k__Bacteria|p__Campylobacterota|c__Campylobacteria|o__Campylobacterales|f__Campylobacteraceae|g__Campylobacter_A|s__unclassified_mgs_1397
Reactome	Activation of AMPK downstream of NMDARs	0.166666667	0.017591983	saliva_pheno.2783 : B	0	saliva_pheno.2783	B	saliva:k__Bacteria|p__Campylobacterota|c__Campylobacteria|o__Campylobacterales|f__Campylobacteraceae|g__Campylobacter_A|s__unclassified_mgs_1397
Reactome	Platelet calcium homeostasis	0.166666667	0.017591983	saliva_pheno.2783 : B	0	saliva_pheno.2783	B	saliva:k__Bacteria|p__Campylobacterota|c__Campylobacteria|o__Campylobacterales|f__Campylobacteraceae|g__Campylobacter_A|s__unclassified_mgs_1397
Reactome	MAPK targets/ Nuclear events mediated by MAP kinases	0.166666667	0.017591983	saliva_pheno.2783 : B	0	saliva_pheno.2783	B	saliva:k__Bacteria|p__Campylobacterota|c__Campylobacteria|o__Campylobacterales|f__Campylobacteraceae|g__Campylobacter_A|s__unclassified_mgs_1397
Reactome	Disassembly of the destruction complex and recruitment of AXIN to the membrane	0.166666667	0.017591983	saliva_pheno.2783 : B	0	saliva_pheno.2783	B	saliva:k__Bacteria|p__Campylobacterota|c__Campylobacteria|o__Campylobacterales|f__Campylobacteraceae|g__Campylobacter_A|s__unclassified_mgs_1397
Reactome	Uptake and actions of bacterial toxins	0.166666667	0.017591983	saliva_pheno.2783 : B	0	saliva_pheno.2783	B	saliva:k__Bacteria|p__Campylobacterota|c__Campylobacteria|o__Campylobacterales|f__Campylobacteraceae|g__Campylobacter_A|s__unclassified_mgs_1397
Reactome	Negative regulation of FGFR4 signaling	0.166666667	0.017591983	saliva_pheno.2783 : B	0	saliva_pheno.2783	B	saliva:k__Bacteria|p__Campylobacterota|c__Campylobacteria|o__Campylobacterales|f__Campylobacteraceae|g__Campylobacter_A|s__unclassified_mgs_1397
Reactome	Activation of kainate receptors upon glutamate binding	0.166666667	0.017591983	saliva_pheno.2783 : B	0	saliva_pheno.2783	B	saliva:k__Bacteria|p__Campylobacterota|c__Campylobacteria|o__Campylobacterales|f__Campylobacteraceae|g__Campylobacter_A|s__unclassified_mgs_1397
Reactome	RHO GTPases activate IQGAPs	0.166666667	0.017591983	saliva_pheno.2783 : B	0	saliva_pheno.2783	B	saliva:k__Bacteria|p__Campylobacterota|c__Campylobacteria|o__Campylobacterales|f__Campylobacteraceae|g__Campylobacter_A|s__unclassified_mgs_1397
Reactome	Antigen activates B Cell Receptor (BCR) leading to generation of second messengers	0.166666667	0.017591983	saliva_pheno.2783 : B	0	saliva_pheno.2783	B	saliva:k__Bacteria|p__Campylobacterota|c__Campylobacteria|o__Campylobacterales|f__Campylobacteraceae|g__Campylobacter_A|s__unclassified_mgs_1397
Reactome	FCERI mediated Ca+2 mobilization	0.166666667	0.017591983	saliva_pheno.2783 : B	0	saliva_pheno.2783	B	saliva:k__Bacteria|p__Campylobacterota|c__Campylobacteria|o__Campylobacterales|f__Campylobacteraceae|g__Campylobacter_A|s__unclassified_mgs_1397
Reactome	Negative regulation of FGFR1 signaling	0.166666667	0.017591983	saliva_pheno.2783 : B	0	saliva_pheno.2783	B	saliva:k__Bacteria|p__Campylobacterota|c__Campylobacteria|o__Campylobacterales|f__Campylobacteraceae|g__Campylobacter_A|s__unclassified_mgs_1397
Reactome	Regulation of MECP2 expression and activity	0.166666667	0.017591983	saliva_pheno.2783 : B	0	saliva_pheno.2783	B	saliva:k__Bacteria|p__Campylobacterota|c__Campylobacteria|o__Campylobacterales|f__Campylobacteraceae|g__Campylobacter_A|s__unclassified_mgs_1397
Reactome	Signaling by WNT in cancer	0.166666667	0.017591983	saliva_pheno.2783 : B	0	saliva_pheno.2783	B	saliva:k__Bacteria|p__Campylobacterota|c__Campylobacteria|o__Campylobacterales|f__Campylobacteraceae|g__Campylobacter_A|s__unclassified_mgs_1397
Reactome	Phase 0 - rapid depolarisation	0.166666667	0.017591983	saliva_pheno.2783 : B	0	saliva_pheno.2783	B	saliva:k__Bacteria|p__Campylobacterota|c__Campylobacteria|o__Campylobacterales|f__Campylobacteraceae|g__Campylobacter_A|s__unclassified_mgs_1397
Reactome	Negative regulation of FGFR2 signaling	0.166666667	0.017591983	saliva_pheno.2783 : B	0	saliva_pheno.2783	B	saliva:k__Bacteria|p__Campylobacterota|c__Campylobacteria|o__Campylobacterales|f__Campylobacteraceae|g__Campylobacter_A|s__unclassified_mgs_1397
Reactome	Regulation of TP53 Degradation	0.166666667	0.018164901	saliva_pheno.2783 : B	0	saliva_pheno.2783	B	saliva:k__Bacteria|p__Campylobacterota|c__Campylobacteria|o__Campylobacterales|f__Campylobacteraceae|g__Campylobacter_A|s__unclassified_mgs_1397
Reactome	Calmodulin induced events	0.166666667	0.018164901	saliva_pheno.2783 : B	0	saliva_pheno.2783	B	saliva:k__Bacteria|p__Campylobacterota|c__Campylobacteria|o__Campylobacterales|f__Campylobacteraceae|g__Campylobacter_A|s__unclassified_mgs_1397
Reactome	CaM pathway	0.166666667	0.018164901	saliva_pheno.2783 : B	0	saliva_pheno.2783	B	saliva:k__Bacteria|p__Campylobacterota|c__Campylobacteria|o__Campylobacterales|f__Campylobacteraceae|g__Campylobacter_A|s__unclassified_mgs_1397
Reactome	Inactivation, recovery and regulation of the phototransduction cascade	0.166666667	0.018164901	saliva_pheno.2783 : B	0	saliva_pheno.2783	B	saliva:k__Bacteria|p__Campylobacterota|c__Campylobacteria|o__Campylobacterales|f__Campylobacteraceae|g__Campylobacter_A|s__unclassified_mgs_1397
Reactome	Regulation of TP53 Expression and Degradation	0.166666667	0.018164901	saliva_pheno.2783 : B	0	saliva_pheno.2783	B	saliva:k__Bacteria|p__Campylobacterota|c__Campylobacteria|o__Campylobacterales|f__Campylobacteraceae|g__Campylobacter_A|s__unclassified_mgs_1397
Reactome	The phototransduction cascade	0.166666667	0.018465073	saliva_pheno.2783 : B	0	saliva_pheno.2783	B	saliva:k__Bacteria|p__Campylobacterota|c__Campylobacteria|o__Campylobacterales|f__Campylobacteraceae|g__Campylobacter_A|s__unclassified_mgs_1397
Reactome	Ca-dependent events	0.166666667	0.018759082	saliva_pheno.2783 : B	0	saliva_pheno.2783	B	saliva:k__Bacteria|p__Campylobacterota|c__Campylobacteria|o__Campylobacterales|f__Campylobacteraceae|g__Campylobacter_A|s__unclassified_mgs_1397
Reactome	Signaling by FGFR3	0.166666667	0.018862187	saliva_pheno.2783 : B	0	saliva_pheno.2783	B	saliva:k__Bacteria|p__Campylobacterota|c__Campylobacteria|o__Campylobacterales|f__Campylobacteraceae|g__Campylobacter_A|s__unclassified_mgs_1397
Reactome	FCGR3A-mediated IL10 synthesis	0.166666667	0.018862187	saliva_pheno.2783 : B	0	saliva_pheno.2783	B	saliva:k__Bacteria|p__Campylobacterota|c__Campylobacteria|o__Campylobacterales|f__Campylobacteraceae|g__Campylobacter_A|s__unclassified_mgs_1397
Go	establishment of protein localization to membrane	0.3	0.007115631	tongue_pheno.353 : CD16+Monocyte	1	tongue_pheno.353	CD16+Monocyte	tongue:k__Bacteria|p__Actinobacteriota|c__Actinobacteria|o__Actinomycetales|f__Actinomycetaceae|g__Pauljensenia|s__unclassified_mgs_3449
Go	Golgi to plasma membrane transport	0.2	0.007115631	tongue_pheno.353 : CD16+Monocyte	1	tongue_pheno.353	CD16+Monocyte	tongue:k__Bacteria|p__Actinobacteriota|c__Actinobacteria|o__Actinomycetales|f__Actinomycetaceae|g__Pauljensenia|s__unclassified_mgs_3449
Go	adenyl-nucleotide exchange factor activity	0.166666667	0.014419201	saliva_pheno.2826 : Prolif	0	saliva_pheno.2826	Prolif	saliva:k__Bacteria|p__Campylobacterota|c__Campylobacteria|o__Campylobacterales|f__Campylobacteraceae|g__Campylobacter_A|s__unclassified_mgs_1351
Go	tRNA (guanine) methyltransferase activity	0.166666667	0.014419201	saliva_pheno.2826 : Prolif	0	saliva_pheno.2826	Prolif	saliva:k__Bacteria|p__Campylobacterota|c__Campylobacteria|o__Campylobacterales|f__Campylobacteraceae|g__Campylobacter_A|s__unclassified_mgs_1351
Go	K63-linked polyubiquitin modification-dependent protein binding	0.166666667	0.016968932	saliva_pheno.2826 : Prolif	0	saliva_pheno.2826	Prolif	saliva:k__Bacteria|p__Campylobacterota|c__Campylobacteria|o__Campylobacterales|f__Campylobacteraceae|g__Campylobacter_A|s__unclassified_mgs_1351
Go	ionotropic glutamate receptor binding	0.166666667	0.016968932	saliva_pheno.2826 : Prolif	0	saliva_pheno.2826	Prolif	saliva:k__Bacteria|p__Campylobacterota|c__Campylobacteria|o__Campylobacterales|f__Campylobacteraceae|g__Campylobacter_A|s__unclassified_mgs_1351
Go	tRNA methyltransferase activity	0.166666667	0.016968932	saliva_pheno.2826 : Prolif	0	saliva_pheno.2826	Prolif	saliva:k__Bacteria|p__Campylobacterota|c__Campylobacteria|o__Campylobacterales|f__Campylobacteraceae|g__Campylobacter_A|s__unclassified_mgs_1351
Go	RNA polymerase II complex binding	0.166666667	0.016968932	saliva_pheno.2826 : Prolif	0	saliva_pheno.2826	Prolif	saliva:k__Bacteria|p__Campylobacterota|c__Campylobacteria|o__Campylobacterales|f__Campylobacteraceae|g__Campylobacter_A|s__unclassified_mgs_1351
Go	SH2 domain binding	0.166666667	0.016968932	saliva_pheno.2826 : Prolif	0	saliva_pheno.2826	Prolif	saliva:k__Bacteria|p__Campylobacterota|c__Campylobacteria|o__Campylobacterales|f__Campylobacteraceae|g__Campylobacter_A|s__unclassified_mgs_1351
Go	RNA polymerase core enzyme binding	0.166666667	0.016968932	saliva_pheno.2826 : Prolif	0	saliva_pheno.2826	Prolif	saliva:k__Bacteria|p__Campylobacterota|c__Campylobacteria|o__Campylobacterales|f__Campylobacteraceae|g__Campylobacter_A|s__unclassified_mgs_1351
Go	glutamate receptor binding	0.166666667	0.016968932	saliva_pheno.2826 : Prolif	0	saliva_pheno.2826	Prolif	saliva:k__Bacteria|p__Campylobacterota|c__Campylobacteria|o__Campylobacterales|f__Campylobacteraceae|g__Campylobacter_A|s__unclassified_mgs_1351
Go	ATPase regulator activity	0.166666667	0.016968932	saliva_pheno.2826 : Prolif	0	saliva_pheno.2826	Prolif	saliva:k__Bacteria|p__Campylobacterota|c__Campylobacteria|o__Campylobacterales|f__Campylobacteraceae|g__Campylobacter_A|s__unclassified_mgs_1351
Go	protein kinase C binding	0.166666667	0.016968932	saliva_pheno.2826 : Prolif	0	saliva_pheno.2826	Prolif	saliva:k__Bacteria|p__Campylobacterota|c__Campylobacteria|o__Campylobacterales|f__Campylobacteraceae|g__Campylobacter_A|s__unclassified_mgs_1351
Go	polyubiquitin modification-dependent protein binding	0.166666667	0.016968932	saliva_pheno.2826 : Prolif	0	saliva_pheno.2826	Prolif	saliva:k__Bacteria|p__Campylobacterota|c__Campylobacteria|o__Campylobacterales|f__Campylobacteraceae|g__Campylobacter_A|s__unclassified_mgs_1351
Go	RNA polymerase binding	0.166666667	0.016968932	saliva_pheno.2826 : Prolif	0	saliva_pheno.2826	Prolif	saliva:k__Bacteria|p__Campylobacterota|c__Campylobacteria|o__Campylobacterales|f__Campylobacteraceae|g__Campylobacter_A|s__unclassified_mgs_1351
Go	basal transcription machinery binding	0.166666667	0.016968932	saliva_pheno.2826 : Prolif	0	saliva_pheno.2826	Prolif	saliva:k__Bacteria|p__Campylobacterota|c__Campylobacteria|o__Campylobacterales|f__Campylobacteraceae|g__Campylobacter_A|s__unclassified_mgs_1351
Go	basal RNA polymerase II transcription machinery binding	0.166666667	0.016968932	saliva_pheno.2826 : Prolif	0	saliva_pheno.2826	Prolif	saliva:k__Bacteria|p__Campylobacterota|c__Campylobacteria|o__Campylobacterales|f__Campylobacteraceae|g__Campylobacter_A|s__unclassified_mgs_1351
Go	RNA methyltransferase activity	0.166666667	0.016968932	saliva_pheno.2826 : Prolif	0	saliva_pheno.2826	Prolif	saliva:k__Bacteria|p__Campylobacterota|c__Campylobacteria|o__Campylobacterales|f__Campylobacteraceae|g__Campylobacter_A|s__unclassified_mgs_1351
Go	GDP binding	0.166666667	0.018105966	saliva_pheno.2826 : Prolif	0	saliva_pheno.2826	Prolif	saliva:k__Bacteria|p__Campylobacterota|c__Campylobacteria|o__Campylobacterales|f__Campylobacteraceae|g__Campylobacter_A|s__unclassified_mgs_1351
Go	receptor tyrosine kinase binding	0.166666667	0.018105966	saliva_pheno.2826 : Prolif	0	saliva_pheno.2826	Prolif	saliva:k__Bacteria|p__Campylobacterota|c__Campylobacteria|o__Campylobacterales|f__Campylobacteraceae|g__Campylobacter_A|s__unclassified_mgs_1351
Go	Golgi vesicle transport	0.3	0.007115631	tongue_pheno.353 : CD16+Monocyte	1	tongue_pheno.353	CD16+Monocyte	tongue:k__Bacteria|p__Actinobacteriota|c__Actinobacteria|o__Actinomycetales|f__Actinomycetaceae|g__Pauljensenia|s__unclassified_mgs_3449
Go	establishment of protein localization to plasma membrane	0.2	0.007115631	tongue_pheno.353 : CD16+Monocyte	1	tongue_pheno.353	CD16+Monocyte	tongue:k__Bacteria|p__Actinobacteriota|c__Actinobacteria|o__Actinomycetales|f__Actinomycetaceae|g__Pauljensenia|s__unclassified_mgs_3449
Go	poly(A)-specific ribonuclease activity	0.2	0.00712886	tongue_pheno.1604 : NKT	1	tongue_pheno.1604	NKT	tongue:k__Bacteria|p__Fusobacteriota|c__Fusobacteriia|o__Fusobacteriales|f__Fusobacteriaceae|g__Fusobacterium|s__unclassified_mgs_2195
Go	clathrin adaptor activity	0.2	0.00712886	tongue_pheno.1604 : NKT	1	tongue_pheno.1604	NKT	tongue:k__Bacteria|p__Fusobacteriota|c__Fusobacteriia|o__Fusobacteriales|f__Fusobacteriaceae|g__Fusobacterium|s__unclassified_mgs_2195
Go	cargo adaptor activity	0.2	0.00712886	tongue_pheno.1604 : NKT	1	tongue_pheno.1604	NKT	tongue:k__Bacteria|p__Fusobacteriota|c__Fusobacteriia|o__Fusobacteriales|f__Fusobacteriaceae|g__Fusobacterium|s__unclassified_mgs_2195
Go	GTP-dependent protein binding	0.2	0.00712886	tongue_pheno.1604 : NKT	1	tongue_pheno.1604	NKT	tongue:k__Bacteria|p__Fusobacteriota|c__Fusobacteriia|o__Fusobacteriales|f__Fusobacteriaceae|g__Fusobacterium|s__unclassified_mgs_2195
Reactome	PINK1-PRKN Mediated Mitophagy	0.25	0.012044797	saliva_pheno.2826 : Prolif	0	saliva_pheno.2826	Prolif	saliva:k__Bacteria|p__Campylobacterota|c__Campylobacteria|o__Campylobacterales|f__Campylobacteraceae|g__Campylobacter_A|s__unclassified_mgs_1351
Reactome	Mitophagy	0.25	0.013879262	saliva_pheno.2826 : Prolif	0	saliva_pheno.2826	Prolif	saliva:k__Bacteria|p__Campylobacterota|c__Campylobacteria|o__Campylobacterales|f__Campylobacteraceae|g__Campylobacter_A|s__unclassified_mgs_1351
Go	3'-5'-RNA exonuclease activity	0.2	0.00712886	tongue_pheno.1604 : NKT	1	tongue_pheno.1604	NKT	tongue:k__Bacteria|p__Fusobacteriota|c__Fusobacteriia|o__Fusobacteriales|f__Fusobacteriaceae|g__Fusobacterium|s__unclassified_mgs_2195
Go	RNA exonuclease activity, producing 5'-phosphomonoesters	0.2	0.00712886	tongue_pheno.1604 : NKT	1	tongue_pheno.1604	NKT	tongue:k__Bacteria|p__Fusobacteriota|c__Fusobacteriia|o__Fusobacteriales|f__Fusobacteriaceae|g__Fusobacterium|s__unclassified_mgs_2195
Go	exoribonuclease activity	0.2	0.00712886	tongue_pheno.1604 : NKT	1	tongue_pheno.1604	NKT	tongue:k__Bacteria|p__Fusobacteriota|c__Fusobacteriia|o__Fusobacteriales|f__Fusobacteriaceae|g__Fusobacterium|s__unclassified_mgs_2195
Go	structural constituent of muscle	0.2	0.00712886	tongue_pheno.1604 : NKT	1	tongue_pheno.1604	NKT	tongue:k__Bacteria|p__Fusobacteriota|c__Fusobacteriia|o__Fusobacteriales|f__Fusobacteriaceae|g__Fusobacterium|s__unclassified_mgs_2195
Go	kinesin binding	0.2	0.00712886	tongue_pheno.1604 : NKT	1	tongue_pheno.1604	NKT	tongue:k__Bacteria|p__Fusobacteriota|c__Fusobacteriia|o__Fusobacteriales|f__Fusobacteriaceae|g__Fusobacterium|s__unclassified_mgs_2195
Go	intrinsic apoptotic signaling pathway in response to DNA damage	0.4	0.007424872	tongue_pheno.1315 : Prolif	1	tongue_pheno.1315	Prolif	tongue:k__Bacteria|p__Actinobacteriota|c__Actinobacteria|o__Actinomycetales|f__Actinomycetaceae|g__Pauljensenia|s__unclassified_mgs_773
Go	regulation of DNA-templated transcription elongation	0.4	0.007424872	tongue_pheno.1315 : Prolif	1	tongue_pheno.1315	Prolif	tongue:k__Bacteria|p__Actinobacteriota|c__Actinobacteria|o__Actinomycetales|f__Actinomycetaceae|g__Pauljensenia|s__unclassified_mgs_773
Go	tumor necrosis factor-mediated signaling pathway	0.4	0.007424872	tongue_pheno.1315 : Prolif	1	tongue_pheno.1315	Prolif	tongue:k__Bacteria|p__Actinobacteriota|c__Actinobacteria|o__Actinomycetales|f__Actinomycetaceae|g__Pauljensenia|s__unclassified_mgs_773
Reactome	Immunoregulatory interactions between a Lymphoid and a non-Lymphoid cell	0.4	0.007629878	tongue_pheno.388 : NKT	1	tongue_pheno.388	NKT	tongue:k__Bacteria|p__Firmicutes|c__Bacilli|o__Lactobacillales|f__Streptococcaceae|g__Streptococcus|s__unclassified_mgs_2220
Go	endodeoxyribonuclease activity, producing 5'-phosphomonoesters	0.2	0.007693972	tongue_pheno.1388 : CD8+T effector	1	tongue_pheno.1388	CD8+T effector	tongue:k__Bacteria|p__Firmicutes|c__Bacilli|o__Lactobacillales|f__Streptococcaceae|g__Streptococcus|s__unclassified_mgs_1433
Go	RNA-DNA hybrid ribonuclease activity	0.2	0.007693972	tongue_pheno.1388 : CD8+T effector	1	tongue_pheno.1388	CD8+T effector	tongue:k__Bacteria|p__Firmicutes|c__Bacilli|o__Lactobacillales|f__Streptococcaceae|g__Streptococcus|s__unclassified_mgs_1433
Go	regulation of blood vessel remodeling	0.2	0.022583781	saliva_pheno.307 : CD14+Monocyte	0	saliva_pheno.307	CD14+Monocyte	saliva:k__Bacteria|p__Proteobacteria|c__Gammaproteobacteria|o__Burkholderiales|f__Neisseriaceae|g__Neisseria|s__Neisseria_sicca_A_mgs_986
Go	negative regulation of extracellular matrix organization	0.2	0.022583781	saliva_pheno.307 : CD14+Monocyte	0	saliva_pheno.307	CD14+Monocyte	saliva:k__Bacteria|p__Proteobacteria|c__Gammaproteobacteria|o__Burkholderiales|f__Neisseriaceae|g__Neisseria|s__Neisseria_sicca_A_mgs_986
Go	negative regulation of collagen metabolic process	0.2	0.022583781	saliva_pheno.307 : CD14+Monocyte	0	saliva_pheno.307	CD14+Monocyte	saliva:k__Bacteria|p__Proteobacteria|c__Gammaproteobacteria|o__Burkholderiales|f__Neisseriaceae|g__Neisseria|s__Neisseria_sicca_A_mgs_986
Go	regulation of extracellular matrix disassembly	0.2	0.022583781	saliva_pheno.307 : CD14+Monocyte	0	saliva_pheno.307	CD14+Monocyte	saliva:k__Bacteria|p__Proteobacteria|c__Gammaproteobacteria|o__Burkholderiales|f__Neisseriaceae|g__Neisseria|s__Neisseria_sicca_A_mgs_986
Go	negative regulation of tissue remodeling	0.2	0.0239489	saliva_pheno.307 : CD14+Monocyte	0	saliva_pheno.307	CD14+Monocyte	saliva:k__Bacteria|p__Proteobacteria|c__Gammaproteobacteria|o__Burkholderiales|f__Neisseriaceae|g__Neisseria|s__Neisseria_sicca_A_mgs_986
Go	negative regulation of glycoprotein metabolic process	0.2	0.0239489	saliva_pheno.307 : CD14+Monocyte	0	saliva_pheno.307	CD14+Monocyte	saliva:k__Bacteria|p__Proteobacteria|c__Gammaproteobacteria|o__Burkholderiales|f__Neisseriaceae|g__Neisseria|s__Neisseria_sicca_A_mgs_986
Go	cotranslational protein targeting to membrane	0.2	0.0239489	saliva_pheno.307 : CD14+Monocyte	0	saliva_pheno.307	CD14+Monocyte	saliva:k__Bacteria|p__Proteobacteria|c__Gammaproteobacteria|o__Burkholderiales|f__Neisseriaceae|g__Neisseria|s__Neisseria_sicca_A_mgs_986
Go	glycoprotein catabolic process	0.2	0.0239489	saliva_pheno.307 : CD14+Monocyte	0	saliva_pheno.307	CD14+Monocyte	saliva:k__Bacteria|p__Proteobacteria|c__Gammaproteobacteria|o__Burkholderiales|f__Neisseriaceae|g__Neisseria|s__Neisseria_sicca_A_mgs_986
Go	DNA-(apurinic or apyrimidinic site) endonuclease activity	0.2	0.007693972	tongue_pheno.1388 : CD8+T effector	1	tongue_pheno.1388	CD8+T effector	tongue:k__Bacteria|p__Firmicutes|c__Bacilli|o__Lactobacillales|f__Streptococcaceae|g__Streptococcus|s__unclassified_mgs_1433
Go	3'-5'-DNA exonuclease activity	0.2	0.007693972	tongue_pheno.1388 : CD8+T effector	1	tongue_pheno.1388	CD8+T effector	tongue:k__Bacteria|p__Firmicutes|c__Bacilli|o__Lactobacillales|f__Streptococcaceae|g__Streptococcus|s__unclassified_mgs_1433
Go	DNA N-glycosylase activity	0.2	0.007693972	tongue_pheno.1388 : CD8+T effector	1	tongue_pheno.1388	CD8+T effector	tongue:k__Bacteria|p__Firmicutes|c__Bacilli|o__Lactobacillales|f__Streptococcaceae|g__Streptococcus|s__unclassified_mgs_1433
Go	ubiquitin-dependent protein binding	0.2	0.007693972	tongue_pheno.1388 : CD8+T effector	1	tongue_pheno.1388	CD8+T effector	tongue:k__Bacteria|p__Firmicutes|c__Bacilli|o__Lactobacillales|f__Streptococcaceae|g__Streptococcus|s__unclassified_mgs_1433
Go	K48-linked deubiquitinase activity	0.2	0.007693972	tongue_pheno.1388 : CD8+T effector	1	tongue_pheno.1388	CD8+T effector	tongue:k__Bacteria|p__Firmicutes|c__Bacilli|o__Lactobacillales|f__Streptococcaceae|g__Streptococcus|s__unclassified_mgs_1433
Go	ubiquitination-like modification-dependent protein binding	0.2	0.007693972	tongue_pheno.1388 : CD8+T effector	1	tongue_pheno.1388	CD8+T effector	tongue:k__Bacteria|p__Firmicutes|c__Bacilli|o__Lactobacillales|f__Streptococcaceae|g__Streptococcus|s__unclassified_mgs_1433
Reactome	Hyaluronan metabolism	0.2	0.014658402	saliva_pheno.3354 : CD16+Monocyte	0	saliva_pheno.3354	CD16+Monocyte	saliva:k__Bacteria|p__Patescibacteria|c__Saccharimonadia|o__Saccharimonadales|f__Saccharimonadaceae|g__unclassified_mgs_2490
Reactome	Glutamate Neurotransmitter Release Cycle	0.2	0.01722315	saliva_pheno.3354 : CD16+Monocyte	0	saliva_pheno.3354	CD16+Monocyte	saliva:k__Bacteria|p__Patescibacteria|c__Saccharimonadia|o__Saccharimonadales|f__Saccharimonadaceae|g__unclassified_mgs_2490
Go	DNA exonuclease activity	0.2	0.007693972	tongue_pheno.1388 : CD8+T effector	1	tongue_pheno.1388	CD8+T effector	tongue:k__Bacteria|p__Firmicutes|c__Bacilli|o__Lactobacillales|f__Streptococcaceae|g__Streptococcus|s__unclassified_mgs_1433
Go	DNA exonuclease activity, producing 5'-phosphomonoesters	0.2	0.007693972	tongue_pheno.1388 : CD8+T effector	1	tongue_pheno.1388	CD8+T effector	tongue:k__Bacteria|p__Firmicutes|c__Bacilli|o__Lactobacillales|f__Streptococcaceae|g__Streptococcus|s__unclassified_mgs_1433
Go	transforming growth factor beta receptor binding	0.2	0.007693972	tongue_pheno.1388 : CD8+T effector	1	tongue_pheno.1388	CD8+T effector	tongue:k__Bacteria|p__Firmicutes|c__Bacilli|o__Lactobacillales|f__Streptococcaceae|g__Streptococcus|s__unclassified_mgs_1433
Go	autolysosome	0.166666667	0.008971996	saliva_pheno.3354 : cDC	0	saliva_pheno.3354	cDC	saliva:k__Bacteria|p__Patescibacteria|c__Saccharimonadia|o__Saccharimonadales|f__Saccharimonadaceae|g__unclassified_mgs_2490
Go	TIM23 mitochondrial import inner membrane translocase complex	0.166666667	0.008971996	saliva_pheno.3354 : cDC	0	saliva_pheno.3354	cDC	saliva:k__Bacteria|p__Patescibacteria|c__Saccharimonadia|o__Saccharimonadales|f__Saccharimonadaceae|g__unclassified_mgs_2490
Go	inflammasome complex	0.166666667	0.008971996	saliva_pheno.3354 : cDC	0	saliva_pheno.3354	cDC	saliva:k__Bacteria|p__Patescibacteria|c__Saccharimonadia|o__Saccharimonadales|f__Saccharimonadaceae|g__unclassified_mgs_2490
Go	secondary lysosome	0.166666667	0.008971996	saliva_pheno.3354 : cDC	0	saliva_pheno.3354	cDC	saliva:k__Bacteria|p__Patescibacteria|c__Saccharimonadia|o__Saccharimonadales|f__Saccharimonadaceae|g__unclassified_mgs_2490
Go	lysosomal membrane	0.333333333	0.008971996	saliva_pheno.3354 : cDC	0	saliva_pheno.3354	cDC	saliva:k__Bacteria|p__Patescibacteria|c__Saccharimonadia|o__Saccharimonadales|f__Saccharimonadaceae|g__unclassified_mgs_2490
Go	lytic vacuole membrane	0.333333333	0.008971996	saliva_pheno.3354 : cDC	0	saliva_pheno.3354	cDC	saliva:k__Bacteria|p__Patescibacteria|c__Saccharimonadia|o__Saccharimonadales|f__Saccharimonadaceae|g__unclassified_mgs_2490
Go	vacuolar membrane	0.333333333	0.009861851	saliva_pheno.3354 : cDC	0	saliva_pheno.3354	cDC	saliva:k__Bacteria|p__Patescibacteria|c__Saccharimonadia|o__Saccharimonadales|f__Saccharimonadaceae|g__unclassified_mgs_2490
Go	BMP receptor binding	0.2	0.002858072	saliva_pheno.3354 : cDC	0	saliva_pheno.3354	cDC	saliva:k__Bacteria|p__Patescibacteria|c__Saccharimonadia|o__Saccharimonadales|f__Saccharimonadaceae|g__unclassified_mgs_2490
Go	glucosidase activity	0.2	0.002858072	saliva_pheno.3354 : cDC	0	saliva_pheno.3354	cDC	saliva:k__Bacteria|p__Patescibacteria|c__Saccharimonadia|o__Saccharimonadales|f__Saccharimonadaceae|g__unclassified_mgs_2490
Go	membrane insertase activity	0.2	0.002858072	saliva_pheno.3354 : cDC	0	saliva_pheno.3354	cDC	saliva:k__Bacteria|p__Patescibacteria|c__Saccharimonadia|o__Saccharimonadales|f__Saccharimonadaceae|g__unclassified_mgs_2490
Go	transmembrane receptor protein serine/threonine kinase binding	0.2	0.002858072	saliva_pheno.3354 : cDC	0	saliva_pheno.3354	cDC	saliva:k__Bacteria|p__Patescibacteria|c__Saccharimonadia|o__Saccharimonadales|f__Saccharimonadaceae|g__unclassified_mgs_2490
Go	calcium-dependent protein kinase C activity	0.2	0.002858072	saliva_pheno.3354 : cDC	0	saliva_pheno.3354	cDC	saliva:k__Bacteria|p__Patescibacteria|c__Saccharimonadia|o__Saccharimonadales|f__Saccharimonadaceae|g__unclassified_mgs_2490
Go	protein kinase C activity	0.2	0.002858072	saliva_pheno.3354 : cDC	0	saliva_pheno.3354	cDC	saliva:k__Bacteria|p__Patescibacteria|c__Saccharimonadia|o__Saccharimonadales|f__Saccharimonadaceae|g__unclassified_mgs_2490
Go	receptor serine/threonine kinase binding	0.2	0.002858072	saliva_pheno.3354 : cDC	0	saliva_pheno.3354	cDC	saliva:k__Bacteria|p__Patescibacteria|c__Saccharimonadia|o__Saccharimonadales|f__Saccharimonadaceae|g__unclassified_mgs_2490
Go	cysteine-type endopeptidase activator activity involved in apoptotic process	0.2	0.002858072	saliva_pheno.3354 : cDC	0	saliva_pheno.3354	cDC	saliva:k__Bacteria|p__Patescibacteria|c__Saccharimonadia|o__Saccharimonadales|f__Saccharimonadaceae|g__unclassified_mgs_2490
Go	histone kinase activity	0.2	0.002858072	saliva_pheno.3354 : cDC	0	saliva_pheno.3354	cDC	saliva:k__Bacteria|p__Patescibacteria|c__Saccharimonadia|o__Saccharimonadales|f__Saccharimonadaceae|g__unclassified_mgs_2490
Go	calcium-dependent protein serine/threonine kinase activity	0.2	0.002858072	saliva_pheno.3354 : cDC	0	saliva_pheno.3354	cDC	saliva:k__Bacteria|p__Patescibacteria|c__Saccharimonadia|o__Saccharimonadales|f__Saccharimonadaceae|g__unclassified_mgs_2490
Go	calcium-dependent protein kinase activity	0.2	0.002858072	saliva_pheno.3354 : cDC	0	saliva_pheno.3354	cDC	saliva:k__Bacteria|p__Patescibacteria|c__Saccharimonadia|o__Saccharimonadales|f__Saccharimonadaceae|g__unclassified_mgs_2490
Go	peptidase activator activity involved in apoptotic process	0.2	0.002858072	saliva_pheno.3354 : cDC	0	saliva_pheno.3354	cDC	saliva:k__Bacteria|p__Patescibacteria|c__Saccharimonadia|o__Saccharimonadales|f__Saccharimonadaceae|g__unclassified_mgs_2490
Go	protein carrier chaperone	0.2	0.003405105	saliva_pheno.3354 : cDC	0	saliva_pheno.3354	cDC	saliva:k__Bacteria|p__Patescibacteria|c__Saccharimonadia|o__Saccharimonadales|f__Saccharimonadaceae|g__unclassified_mgs_2490
Go	cysteine-type endopeptidase regulator activity involved in apoptotic process	0.2	0.004380111	saliva_pheno.3354 : cDC	0	saliva_pheno.3354	cDC	saliva:k__Bacteria|p__Patescibacteria|c__Saccharimonadia|o__Saccharimonadales|f__Saccharimonadaceae|g__unclassified_mgs_2490
Go	peptidase activator activity	0.2	0.004749987	saliva_pheno.3354 : cDC	0	saliva_pheno.3354	cDC	saliva:k__Bacteria|p__Patescibacteria|c__Saccharimonadia|o__Saccharimonadales|f__Saccharimonadaceae|g__unclassified_mgs_2490
Go	myosin binding	0.2	0.006220795	saliva_pheno.3354 : cDC	0	saliva_pheno.3354	cDC	saliva:k__Bacteria|p__Patescibacteria|c__Saccharimonadia|o__Saccharimonadales|f__Saccharimonadaceae|g__unclassified_mgs_2490
Go	molecular carrier activity	0.2	0.00734599	saliva_pheno.3354 : cDC	0	saliva_pheno.3354	cDC	saliva:k__Bacteria|p__Patescibacteria|c__Saccharimonadia|o__Saccharimonadales|f__Saccharimonadaceae|g__unclassified_mgs_2490
Go	hydrolase activity, hydrolyzing O-glycosyl compounds	0.2	0.007406077	saliva_pheno.3354 : cDC	0	saliva_pheno.3354	cDC	saliva:k__Bacteria|p__Patescibacteria|c__Saccharimonadia|o__Saccharimonadales|f__Saccharimonadaceae|g__unclassified_mgs_2490
Go	chaperone binding	0.2	0.007754248	saliva_pheno.3354 : cDC	0	saliva_pheno.3354	cDC	saliva:k__Bacteria|p__Patescibacteria|c__Saccharimonadia|o__Saccharimonadales|f__Saccharimonadaceae|g__unclassified_mgs_2490
Go	transmembrane transporter binding	0.2	0.008468439	saliva_pheno.3354 : cDC	0	saliva_pheno.3354	cDC	saliva:k__Bacteria|p__Patescibacteria|c__Saccharimonadia|o__Saccharimonadales|f__Saccharimonadaceae|g__unclassified_mgs_2490
Go	hydrolase activity, acting on glycosyl bonds	0.2	0.008468439	saliva_pheno.3354 : cDC	0	saliva_pheno.3354	cDC	saliva:k__Bacteria|p__Patescibacteria|c__Saccharimonadia|o__Saccharimonadales|f__Saccharimonadaceae|g__unclassified_mgs_2490
Go	growth factor receptor binding	0.2	0.008468439	saliva_pheno.3354 : cDC	0	saliva_pheno.3354	cDC	saliva:k__Bacteria|p__Patescibacteria|c__Saccharimonadia|o__Saccharimonadales|f__Saccharimonadaceae|g__unclassified_mgs_2490
Go	protease binding	0.2	0.008468439	saliva_pheno.3354 : cDC	0	saliva_pheno.3354	cDC	saliva:k__Bacteria|p__Patescibacteria|c__Saccharimonadia|o__Saccharimonadales|f__Saccharimonadaceae|g__unclassified_mgs_2490
Go	integrin binding	0.2	0.008867538	saliva_pheno.3354 : cDC	0	saliva_pheno.3354	cDC	saliva:k__Bacteria|p__Patescibacteria|c__Saccharimonadia|o__Saccharimonadales|f__Saccharimonadaceae|g__unclassified_mgs_2490
Go	DNA-binding transcription factor binding	0.4	0.007693972	tongue_pheno.1388 : CD8+T effector	1	tongue_pheno.1388	CD8+T effector	tongue:k__Bacteria|p__Firmicutes|c__Bacilli|o__Lactobacillales|f__Streptococcaceae|g__Streptococcus|s__unclassified_mgs_1433
Go	transcription regulator inhibitor activity	0.2	0.007693972	tongue_pheno.1388 : CD8+T effector	1	tongue_pheno.1388	CD8+T effector	tongue:k__Bacteria|p__Firmicutes|c__Bacilli|o__Lactobacillales|f__Streptococcaceae|g__Streptococcus|s__unclassified_mgs_1433
Go	DNA modification	0.4	0.007710903	tongue_pheno.806 : Prolif	1	tongue_pheno.806	Prolif	tongue:k__Bacteria|p__Campylobacterota|c__Campylobacteria|o__Campylobacterales|f__Campylobacteraceae|g__Campylobacter_A|s__unclassified_mgs_1351
Go	dynein heavy chain binding	0.142857143	0.007769307	tongue_pheno.1590 : CD8+T effector	1	tongue_pheno.1590	CD8+T effector	tongue:k__Bacteria|p__Firmicutes|c__Bacilli|o__Lactobacillales|f__Aerococcaceae|g__Granulicatella|s__Granulicatella_elegans_mgs_2285
Go	GTPase activity	0.285714286	0.007769307	tongue_pheno.1590 : CD8+T effector	1	tongue_pheno.1590	CD8+T effector	tongue:k__Bacteria|p__Firmicutes|c__Bacilli|o__Lactobacillales|f__Aerococcaceae|g__Granulicatella|s__Granulicatella_elegans_mgs_2285
Go	translation elongation factor activity	0.142857143	0.007769307	tongue_pheno.1590 : CD8+T effector	1	tongue_pheno.1590	CD8+T effector	tongue:k__Bacteria|p__Firmicutes|c__Bacilli|o__Lactobacillales|f__Aerococcaceae|g__Granulicatella|s__Granulicatella_elegans_mgs_2285
Go	tau-protein kinase activity	0.142857143	0.007769307	tongue_pheno.1590 : CD8+T effector	1	tongue_pheno.1590	CD8+T effector	tongue:k__Bacteria|p__Firmicutes|c__Bacilli|o__Lactobacillales|f__Aerococcaceae|g__Granulicatella|s__Granulicatella_elegans_mgs_2285
Go	GTP binding	0.285714286	0.007769307	tongue_pheno.1590 : CD8+T effector	1	tongue_pheno.1590	CD8+T effector	tongue:k__Bacteria|p__Firmicutes|c__Bacilli|o__Lactobacillales|f__Aerococcaceae|g__Granulicatella|s__Granulicatella_elegans_mgs_2285
Go	K63-linked polyubiquitin modification-dependent protein binding	0.142857143	0.007769307	tongue_pheno.1590 : CD8+T effector	1	tongue_pheno.1590	CD8+T effector	tongue:k__Bacteria|p__Firmicutes|c__Bacilli|o__Lactobacillales|f__Aerococcaceae|g__Granulicatella|s__Granulicatella_elegans_mgs_2285
Go	guanyl nucleotide binding	0.285714286	0.007769307	tongue_pheno.1590 : CD8+T effector	1	tongue_pheno.1590	CD8+T effector	tongue:k__Bacteria|p__Firmicutes|c__Bacilli|o__Lactobacillales|f__Aerococcaceae|g__Granulicatella|s__Granulicatella_elegans_mgs_2285
Go	guanyl ribonucleotide binding	0.285714286	0.007769307	tongue_pheno.1590 : CD8+T effector	1	tongue_pheno.1590	CD8+T effector	tongue:k__Bacteria|p__Firmicutes|c__Bacilli|o__Lactobacillales|f__Aerococcaceae|g__Granulicatella|s__Granulicatella_elegans_mgs_2285
Go	transcription regulator inhibitor activity	0.142857143	0.007769307	tongue_pheno.1590 : CD8+T effector	1	tongue_pheno.1590	CD8+T effector	tongue:k__Bacteria|p__Firmicutes|c__Bacilli|o__Lactobacillales|f__Aerococcaceae|g__Granulicatella|s__Granulicatella_elegans_mgs_2285
Go	histone chaperone activity	0.166666667	0.00822274	saliva_pheno.2184 : CD14+Monocyte	1	saliva_pheno.2184	CD14+Monocyte	saliva:k__Bacteria|p__Firmicutes|c__Bacilli|o__Lactobacillales|f__Aerococcaceae|g__Granulicatella|s__unclassified_mgs_2621
Go	phospholipid scramblase activity	0.166666667	0.00822274	saliva_pheno.2184 : CD14+Monocyte	1	saliva_pheno.2184	CD14+Monocyte	saliva:k__Bacteria|p__Firmicutes|c__Bacilli|o__Lactobacillales|f__Aerococcaceae|g__Granulicatella|s__unclassified_mgs_2621
Go	chemokine binding	0.166666667	0.00822274	saliva_pheno.2184 : CD14+Monocyte	1	saliva_pheno.2184	CD14+Monocyte	saliva:k__Bacteria|p__Firmicutes|c__Bacilli|o__Lactobacillales|f__Aerococcaceae|g__Granulicatella|s__unclassified_mgs_2621
Go	phosphatidylinositol phospholipase C activity	0.166666667	0.00822274	saliva_pheno.2184 : CD14+Monocyte	1	saliva_pheno.2184	CD14+Monocyte	saliva:k__Bacteria|p__Firmicutes|c__Bacilli|o__Lactobacillales|f__Aerococcaceae|g__Granulicatella|s__unclassified_mgs_2621
Go	G protein-coupled chemoattractant receptor activity	0.166666667	0.00822274	saliva_pheno.2184 : CD14+Monocyte	1	saliva_pheno.2184	CD14+Monocyte	saliva:k__Bacteria|p__Firmicutes|c__Bacilli|o__Lactobacillales|f__Aerococcaceae|g__Granulicatella|s__unclassified_mgs_2621
Go	chemokine receptor activity	0.166666667	0.00822274	saliva_pheno.2184 : CD14+Monocyte	1	saliva_pheno.2184	CD14+Monocyte	saliva:k__Bacteria|p__Firmicutes|c__Bacilli|o__Lactobacillales|f__Aerococcaceae|g__Granulicatella|s__unclassified_mgs_2621
Go	2 iron, 2 sulfur cluster binding	0.166666667	0.00822274	saliva_pheno.2184 : CD14+Monocyte	1	saliva_pheno.2184	CD14+Monocyte	saliva:k__Bacteria|p__Firmicutes|c__Bacilli|o__Lactobacillales|f__Aerococcaceae|g__Granulicatella|s__unclassified_mgs_2621
Go	metalloaminopeptidase activity	0.166666667	0.00822274	saliva_pheno.2184 : CD14+Monocyte	1	saliva_pheno.2184	CD14+Monocyte	saliva:k__Bacteria|p__Firmicutes|c__Bacilli|o__Lactobacillales|f__Aerococcaceae|g__Granulicatella|s__unclassified_mgs_2621
Go	phospholipase C activity	0.166666667	0.00822274	saliva_pheno.2184 : CD14+Monocyte	1	saliva_pheno.2184	CD14+Monocyte	saliva:k__Bacteria|p__Firmicutes|c__Bacilli|o__Lactobacillales|f__Aerococcaceae|g__Granulicatella|s__unclassified_mgs_2621
Reactome	mRNA decay by 5' to 3' exoribonuclease	0.333333333	0.008338206	saliva_pheno.2540 : CD16+Monocyte	1	saliva_pheno.2540	CD16+Monocyte	saliva:k__Bacteria|p__Firmicutes|c__Clostridia|o__Lachnospirales|f__Lachnospiraceae|g__Lachnoanaerobaculum|s__Lachnoanaerobaculum_sp000296385_mgs_3102
Reactome	Antigen Presentation: Folding, assembly and peptide loading of class I MHC	0.333333333	0.008338206	saliva_pheno.2540 : CD16+Monocyte	1	saliva_pheno.2540	CD16+Monocyte	saliva:k__Bacteria|p__Firmicutes|c__Clostridia|o__Lachnospirales|f__Lachnospiraceae|g__Lachnoanaerobaculum|s__Lachnoanaerobaculum_sp000296385_mgs_3102
Go	catalytic activity, acting on RNA	0.333333333	0.008541452	tongue_pheno.2094 : NK	1	tongue_pheno.2094	NK	tongue:k__Bacteria|p__Firmicutes|c__Bacilli|o__Lactobacillales|f__Streptococcaceae|g__Streptococcus|s__unclassified_mgs_2764
Reactome	Translation of Replicase and Assembly of the Replication Transcription Complex	0.117647059	0.008754037	saliva_pheno.134 : CD16+Monocyte	1	saliva_pheno.134	CD16+Monocyte	saliva:k__Bacteria|p__Bacteroidota|c__Bacteroidia|o__Bacteroidales|f__Bacteroidaceae|g__Prevotella|s__unclassified_mgs_803
Reactome	Translation of Replicase and Assembly of the Replication Transcription Complex	0.117647059	0.008754037	saliva_pheno.134 : CD16+Monocyte	1	saliva_pheno.134	CD16+Monocyte	saliva:k__Bacteria|p__Bacteroidota|c__Bacteroidia|o__Bacteroidales|f__Bacteroidaceae|g__Prevotella|s__unclassified_mgs_803
Reactome	Synthesis of PIPs at the Golgi membrane	0.117647059	0.008754037	saliva_pheno.134 : CD16+Monocyte	1	saliva_pheno.134	CD16+Monocyte	saliva:k__Bacteria|p__Bacteroidota|c__Bacteroidia|o__Bacteroidales|f__Bacteroidaceae|g__Prevotella|s__unclassified_mgs_803
Go	mRNA transport	0.4	0.009049838	saliva_pheno.763 : NK	1	saliva_pheno.763	NK	saliva:k__Bacteria|p__Bacteroidota|c__Bacteroidia|o__Flavobacteriales|f__Flavobacteriaceae|g__Capnocytophaga|s__unclassified_mgs_2174
Reactome	Signaling by SCF-KIT	0.2	0.016400678	saliva_pheno.3354 : cDC	0	saliva_pheno.3354	cDC	saliva:k__Bacteria|p__Patescibacteria|c__Saccharimonadia|o__Saccharimonadales|f__Saccharimonadaceae|g__unclassified_mgs_2490
Reactome	DAG and IP3 signaling	0.2	0.016400678	saliva_pheno.3354 : cDC	0	saliva_pheno.3354	cDC	saliva:k__Bacteria|p__Patescibacteria|c__Saccharimonadia|o__Saccharimonadales|f__Saccharimonadaceae|g__unclassified_mgs_2490
Go	nucleic acid transport	0.4	0.009049838	saliva_pheno.763 : NK	1	saliva_pheno.763	NK	saliva:k__Bacteria|p__Bacteroidota|c__Bacteroidia|o__Flavobacteriales|f__Flavobacteriaceae|g__Capnocytophaga|s__unclassified_mgs_2174
Go	RNA transport	0.4	0.009049838	saliva_pheno.763 : NK	1	saliva_pheno.763	NK	saliva:k__Bacteria|p__Bacteroidota|c__Bacteroidia|o__Flavobacteriales|f__Flavobacteriaceae|g__Capnocytophaga|s__unclassified_mgs_2174
Go	establishment of RNA localization	0.4	0.009049838	saliva_pheno.763 : NK	1	saliva_pheno.763	NK	saliva:k__Bacteria|p__Bacteroidota|c__Bacteroidia|o__Flavobacteriales|f__Flavobacteriaceae|g__Capnocytophaga|s__unclassified_mgs_2174
Go	nuclear export	0.4	0.009049838	saliva_pheno.763 : NK	1	saliva_pheno.763	NK	saliva:k__Bacteria|p__Bacteroidota|c__Bacteroidia|o__Flavobacteriales|f__Flavobacteriaceae|g__Capnocytophaga|s__unclassified_mgs_2174
Go	alpha-beta T cell receptor complex	0.125	0.016775359	saliva_pheno.3362 : NK	0	saliva_pheno.3362	NK	saliva:k__Bacteria|p__Patescibacteria|c__Saccharimonadia|o__Saccharimonadales|f__Saccharimonadaceae|g__unclassified_mgs_2185|s__unclassified_mgs_2185
Go	endoplasmic reticulum-plasma membrane contact site	0.125	0.016775359	saliva_pheno.3362 : NK	0	saliva_pheno.3362	NK	saliva:k__Bacteria|p__Patescibacteria|c__Saccharimonadia|o__Saccharimonadales|f__Saccharimonadaceae|g__unclassified_mgs_2185|s__unclassified_mgs_2185
Go	eukaryotic translation initiation factor 3 complex	0.125	0.016775359	saliva_pheno.3362 : NK	0	saliva_pheno.3362	NK	saliva:k__Bacteria|p__Patescibacteria|c__Saccharimonadia|o__Saccharimonadales|f__Saccharimonadaceae|g__unclassified_mgs_2185|s__unclassified_mgs_2185
Go	eukaryotic 48S preinitiation complex	0.125	0.016775359	saliva_pheno.3362 : NK	0	saliva_pheno.3362	NK	saliva:k__Bacteria|p__Patescibacteria|c__Saccharimonadia|o__Saccharimonadales|f__Saccharimonadaceae|g__unclassified_mgs_2185|s__unclassified_mgs_2185
Go	eukaryotic 43S preinitiation complex	0.125	0.016775359	saliva_pheno.3362 : NK	0	saliva_pheno.3362	NK	saliva:k__Bacteria|p__Patescibacteria|c__Saccharimonadia|o__Saccharimonadales|f__Saccharimonadaceae|g__unclassified_mgs_2185|s__unclassified_mgs_2185
Go	translation preinitiation complex	0.125	0.016775359	saliva_pheno.3362 : NK	0	saliva_pheno.3362	NK	saliva:k__Bacteria|p__Patescibacteria|c__Saccharimonadia|o__Saccharimonadales|f__Saccharimonadaceae|g__unclassified_mgs_2185|s__unclassified_mgs_2185
Go	regulation of mRNA stability	0.4	0.009049838	saliva_pheno.763 : NK	1	saliva_pheno.763	NK	saliva:k__Bacteria|p__Bacteroidota|c__Bacteroidia|o__Flavobacteriales|f__Flavobacteriaceae|g__Capnocytophaga|s__unclassified_mgs_2174
Go	RNA localization	0.4	0.009049838	saliva_pheno.763 : NK	1	saliva_pheno.763	NK	saliva:k__Bacteria|p__Bacteroidota|c__Bacteroidia|o__Flavobacteriales|f__Flavobacteriaceae|g__Capnocytophaga|s__unclassified_mgs_2174
Go	translation regulator activity, nucleic acid binding	0.25	0.004149354	saliva_pheno.3362 : NK	0	saliva_pheno.3362	NK	saliva:k__Bacteria|p__Patescibacteria|c__Saccharimonadia|o__Saccharimonadales|f__Saccharimonadaceae|g__unclassified_mgs_2185|s__unclassified_mgs_2185
Go	SH3 domain binding	0.25	0.004149354	saliva_pheno.3362 : NK	0	saliva_pheno.3362	NK	saliva:k__Bacteria|p__Patescibacteria|c__Saccharimonadia|o__Saccharimonadales|f__Saccharimonadaceae|g__unclassified_mgs_2185|s__unclassified_mgs_2185
Go	phosphatidylinositol phosphate 4-phosphatase activity	0.125	0.009906369	saliva_pheno.3362 : NK	0	saliva_pheno.3362	NK	saliva:k__Bacteria|p__Patescibacteria|c__Saccharimonadia|o__Saccharimonadales|f__Saccharimonadaceae|g__unclassified_mgs_2185|s__unclassified_mgs_2185
Go	T cell receptor binding	0.125	0.009906369	saliva_pheno.3362 : NK	0	saliva_pheno.3362	NK	saliva:k__Bacteria|p__Patescibacteria|c__Saccharimonadia|o__Saccharimonadales|f__Saccharimonadaceae|g__unclassified_mgs_2185|s__unclassified_mgs_2185
Go	phosphatidylinositol-3-phosphate phosphatase activity	0.125	0.009906369	saliva_pheno.3362 : NK	0	saliva_pheno.3362	NK	saliva:k__Bacteria|p__Patescibacteria|c__Saccharimonadia|o__Saccharimonadales|f__Saccharimonadaceae|g__unclassified_mgs_2185|s__unclassified_mgs_2185
Go	phosphatidylinositol monophosphate phosphatase activity	0.125	0.009906369	saliva_pheno.3362 : NK	0	saliva_pheno.3362	NK	saliva:k__Bacteria|p__Patescibacteria|c__Saccharimonadia|o__Saccharimonadales|f__Saccharimonadaceae|g__unclassified_mgs_2185|s__unclassified_mgs_2185
Go	phospholipid scramblase activity	0.125	0.009906369	saliva_pheno.3362 : NK	0	saliva_pheno.3362	NK	saliva:k__Bacteria|p__Patescibacteria|c__Saccharimonadia|o__Saccharimonadales|f__Saccharimonadaceae|g__unclassified_mgs_2185|s__unclassified_mgs_2185
Go	phosphatidylinositol phosphate phosphatase activity	0.125	0.015308153	saliva_pheno.3362 : NK	0	saliva_pheno.3362	NK	saliva:k__Bacteria|p__Patescibacteria|c__Saccharimonadia|o__Saccharimonadales|f__Saccharimonadaceae|g__unclassified_mgs_2185|s__unclassified_mgs_2185
Go	translation regulator activity	0.25	0.015308153	saliva_pheno.3362 : NK	0	saliva_pheno.3362	NK	saliva:k__Bacteria|p__Patescibacteria|c__Saccharimonadia|o__Saccharimonadales|f__Saccharimonadaceae|g__unclassified_mgs_2185|s__unclassified_mgs_2185
Go	epidermal growth factor receptor binding	0.125	0.015308153	saliva_pheno.3362 : NK	0	saliva_pheno.3362	NK	saliva:k__Bacteria|p__Patescibacteria|c__Saccharimonadia|o__Saccharimonadales|f__Saccharimonadaceae|g__unclassified_mgs_2185|s__unclassified_mgs_2185
Go	intramembrane lipid transporter activity	0.125	0.019104636	saliva_pheno.3362 : NK	0	saliva_pheno.3362	NK	saliva:k__Bacteria|p__Patescibacteria|c__Saccharimonadia|o__Saccharimonadales|f__Saccharimonadaceae|g__unclassified_mgs_2185|s__unclassified_mgs_2185
Go	regulation of RNA stability	0.4	0.009049838	saliva_pheno.763 : NK	1	saliva_pheno.763	NK	saliva:k__Bacteria|p__Bacteroidota|c__Bacteroidia|o__Flavobacteriales|f__Flavobacteriaceae|g__Capnocytophaga|s__unclassified_mgs_2174
Go	regulation of mRNA catabolic process	0.4	0.009049838	saliva_pheno.763 : NK	1	saliva_pheno.763	NK	saliva:k__Bacteria|p__Bacteroidota|c__Bacteroidia|o__Flavobacteriales|f__Flavobacteriaceae|g__Capnocytophaga|s__unclassified_mgs_2174
Go	protein folding	0.4	0.009049838	saliva_pheno.763 : NK	1	saliva_pheno.763	NK	saliva:k__Bacteria|p__Bacteroidota|c__Bacteroidia|o__Flavobacteriales|f__Flavobacteriaceae|g__Capnocytophaga|s__unclassified_mgs_2174
Go	nucleobase-containing compound transport	0.4	0.009049838	saliva_pheno.763 : NK	1	saliva_pheno.763	NK	saliva:k__Bacteria|p__Bacteroidota|c__Bacteroidia|o__Flavobacteriales|f__Flavobacteriaceae|g__Capnocytophaga|s__unclassified_mgs_2174
Kegg	Autophagy - other	0.25	0.023301584	saliva_pheno.3486 : CD16+Monocyte	0	saliva_pheno.3486	CD16+Monocyte	saliva:k__Bacteria|p__Patescibacteria|c__Saccharimonadia|o__Saccharimonadales|f__Saccharimonadaceae|g__unclassified_mgs_254|s__unclassified_mgs_254
Kegg	Pathways of neurodegeneration - multiple diseases	0.5	0.023301584	saliva_pheno.3486 : CD16+Monocyte	0	saliva_pheno.3486	CD16+Monocyte	saliva:k__Bacteria|p__Patescibacteria|c__Saccharimonadia|o__Saccharimonadales|f__Saccharimonadaceae|g__unclassified_mgs_254|s__unclassified_mgs_254
Go	inner mitochondrial membrane protein complex	0.333333333	0.00905827	saliva_pheno.2505 : NKT	1	saliva_pheno.2505	NKT	saliva:k__Bacteria|p__Campylobacterota|c__Campylobacteria|o__Campylobacterales|f__Campylobacteraceae|g__Campylobacter_A|s__unclassified_mgs_1208
Go	17-beta-hydroxysteroid dehydrogenase (NAD+) activity	0.2	0.009121961	tongue_pheno.224 : cDC	1	tongue_pheno.224	cDC	tongue:k__Bacteria|p__Bacteroidota|c__Bacteroidia|o__Bacteroidales|f__Bacteroidaceae|g__Prevotella|s__unclassified_mgs_1956
Go	estradiol 17-beta-dehydrogenase activity	0.2	0.009121961	tongue_pheno.224 : cDC	1	tongue_pheno.224	cDC	tongue:k__Bacteria|p__Bacteroidota|c__Bacteroidia|o__Bacteroidales|f__Bacteroidaceae|g__Prevotella|s__unclassified_mgs_1956
Go	histone acetyltransferase binding	0.2	0.009121961	tongue_pheno.224 : cDC	1	tongue_pheno.224	cDC	tongue:k__Bacteria|p__Bacteroidota|c__Bacteroidia|o__Bacteroidales|f__Bacteroidaceae|g__Prevotella|s__unclassified_mgs_1956
Go	spliceosomal snRNP complex	0.2	0.007794248	saliva_pheno.3547 : NK	0	saliva_pheno.3547	NK	saliva:k__Bacteria|p__Patescibacteria|c__Saccharimonadia|o__Saccharimonadales|f__Saccharimonadaceae|g__TM7x|s__unclassified_mgs_689
Go	nuclear pore	0.2	0.007794248	saliva_pheno.3547 : NK	0	saliva_pheno.3547	NK	saliva:k__Bacteria|p__Patescibacteria|c__Saccharimonadia|o__Saccharimonadales|f__Saccharimonadaceae|g__TM7x|s__unclassified_mgs_689
Go	small nuclear ribonucleoprotein complex	0.2	0.007794248	saliva_pheno.3547 : NK	0	saliva_pheno.3547	NK	saliva:k__Bacteria|p__Patescibacteria|c__Saccharimonadia|o__Saccharimonadales|f__Saccharimonadaceae|g__TM7x|s__unclassified_mgs_689
Go	Sm-like protein family complex	0.2	0.007794248	saliva_pheno.3547 : NK	0	saliva_pheno.3547	NK	saliva:k__Bacteria|p__Patescibacteria|c__Saccharimonadia|o__Saccharimonadales|f__Saccharimonadaceae|g__TM7x|s__unclassified_mgs_689
Go	phosphatidylinositol 3-kinase binding	0.25	0.038423986	saliva_pheno.3547 : NK	0	saliva_pheno.3547	NK	saliva:k__Bacteria|p__Patescibacteria|c__Saccharimonadia|o__Saccharimonadales|f__Saccharimonadaceae|g__TM7x|s__unclassified_mgs_689
Go	nuclear androgen receptor binding	0.2	0.009121961	tongue_pheno.224 : cDC	1	tongue_pheno.224	cDC	tongue:k__Bacteria|p__Bacteroidota|c__Bacteroidia|o__Bacteroidales|f__Bacteroidaceae|g__Prevotella|s__unclassified_mgs_1956
Go	adenylyltransferase activity	0.2	0.009121961	tongue_pheno.224 : cDC	1	tongue_pheno.224	cDC	tongue:k__Bacteria|p__Bacteroidota|c__Bacteroidia|o__Bacteroidales|f__Bacteroidaceae|g__Prevotella|s__unclassified_mgs_1956
Go	proton motive force-driven mitochondrial ATP synthesis	0.181818182	0.022053082	saliva_pheno.3641 : cDC	0	saliva_pheno.3641	cDC	saliva:k__Bacteria|p__Actinobacteriota|c__Coriobacteriia|o__Coriobacteriales|f__Atopobiaceae|g__Lancefieldella|s__Lancefieldella_sp000564995_mgs_2467
Go	proton motive force-driven ATP synthesis	0.181818182	0.022053082	saliva_pheno.3641 : cDC	0	saliva_pheno.3641	cDC	saliva:k__Bacteria|p__Actinobacteriota|c__Coriobacteriia|o__Coriobacteriales|f__Atopobiaceae|g__Lancefieldella|s__Lancefieldella_sp000564995_mgs_2467
Go	aerobic electron transport chain	0.181818182	0.022053082	saliva_pheno.3641 : cDC	0	saliva_pheno.3641	cDC	saliva:k__Bacteria|p__Actinobacteriota|c__Coriobacteriia|o__Coriobacteriales|f__Atopobiaceae|g__Lancefieldella|s__Lancefieldella_sp000564995_mgs_2467
Go	negative regulation of intrinsic apoptotic signaling pathway	0.181818182	0.022053082	saliva_pheno.3641 : cDC	0	saliva_pheno.3641	cDC	saliva:k__Bacteria|p__Actinobacteriota|c__Coriobacteriia|o__Coriobacteriales|f__Atopobiaceae|g__Lancefieldella|s__Lancefieldella_sp000564995_mgs_2467
Go	ATP synthesis coupled electron transport	0.181818182	0.022053082	saliva_pheno.3641 : cDC	0	saliva_pheno.3641	cDC	saliva:k__Bacteria|p__Actinobacteriota|c__Coriobacteriia|o__Coriobacteriales|f__Atopobiaceae|g__Lancefieldella|s__Lancefieldella_sp000564995_mgs_2467
Go	mitochondrial ATP synthesis coupled electron transport	0.181818182	0.022053082	saliva_pheno.3641 : cDC	0	saliva_pheno.3641	cDC	saliva:k__Bacteria|p__Actinobacteriota|c__Coriobacteriia|o__Coriobacteriales|f__Atopobiaceae|g__Lancefieldella|s__Lancefieldella_sp000564995_mgs_2467
Go	ATP biosynthetic process	0.181818182	0.022053082	saliva_pheno.3641 : cDC	0	saliva_pheno.3641	cDC	saliva:k__Bacteria|p__Actinobacteriota|c__Coriobacteriia|o__Coriobacteriales|f__Atopobiaceae|g__Lancefieldella|s__Lancefieldella_sp000564995_mgs_2467
Go	purine ribonucleoside triphosphate biosynthetic process	0.181818182	0.022053082	saliva_pheno.3641 : cDC	0	saliva_pheno.3641	cDC	saliva:k__Bacteria|p__Actinobacteriota|c__Coriobacteriia|o__Coriobacteriales|f__Atopobiaceae|g__Lancefieldella|s__Lancefieldella_sp000564995_mgs_2467
Go	purine nucleoside triphosphate biosynthetic process	0.181818182	0.022053082	saliva_pheno.3641 : cDC	0	saliva_pheno.3641	cDC	saliva:k__Bacteria|p__Actinobacteriota|c__Coriobacteriia|o__Coriobacteriales|f__Atopobiaceae|g__Lancefieldella|s__Lancefieldella_sp000564995_mgs_2467
Go	ribonucleoside triphosphate biosynthetic process	0.181818182	0.022053082	saliva_pheno.3641 : cDC	0	saliva_pheno.3641	cDC	saliva:k__Bacteria|p__Actinobacteriota|c__Coriobacteriia|o__Coriobacteriales|f__Atopobiaceae|g__Lancefieldella|s__Lancefieldella_sp000564995_mgs_2467
Go	respiratory electron transport chain	0.181818182	0.022053082	saliva_pheno.3641 : cDC	0	saliva_pheno.3641	cDC	saliva:k__Bacteria|p__Actinobacteriota|c__Coriobacteriia|o__Coriobacteriales|f__Atopobiaceae|g__Lancefieldella|s__Lancefieldella_sp000564995_mgs_2467
Go	nucleoside triphosphate biosynthetic process	0.181818182	0.023545622	saliva_pheno.3641 : cDC	0	saliva_pheno.3641	cDC	saliva:k__Bacteria|p__Actinobacteriota|c__Coriobacteriia|o__Coriobacteriales|f__Atopobiaceae|g__Lancefieldella|s__Lancefieldella_sp000564995_mgs_2467
Go	oxidative phosphorylation	0.181818182	0.023764179	saliva_pheno.3641 : cDC	0	saliva_pheno.3641	cDC	saliva:k__Bacteria|p__Actinobacteriota|c__Coriobacteriia|o__Coriobacteriales|f__Atopobiaceae|g__Lancefieldella|s__Lancefieldella_sp000564995_mgs_2467
Go	regulation of intrinsic apoptotic signaling pathway	0.181818182	0.023764179	saliva_pheno.3641 : cDC	0	saliva_pheno.3641	cDC	saliva:k__Bacteria|p__Actinobacteriota|c__Coriobacteriia|o__Coriobacteriales|f__Atopobiaceae|g__Lancefieldella|s__Lancefieldella_sp000564995_mgs_2467
Go	electron transport chain	0.181818182	0.023764179	saliva_pheno.3641 : cDC	0	saliva_pheno.3641	cDC	saliva:k__Bacteria|p__Actinobacteriota|c__Coriobacteriia|o__Coriobacteriales|f__Atopobiaceae|g__Lancefieldella|s__Lancefieldella_sp000564995_mgs_2467
Go	aerobic respiration	0.181818182	0.023764179	saliva_pheno.3641 : cDC	0	saliva_pheno.3641	cDC	saliva:k__Bacteria|p__Actinobacteriota|c__Coriobacteriia|o__Coriobacteriales|f__Atopobiaceae|g__Lancefieldella|s__Lancefieldella_sp000564995_mgs_2467
Go	regulation of protein localization to Cajal body	0.090909091	0.023764179	saliva_pheno.3641 : cDC	0	saliva_pheno.3641	cDC	saliva:k__Bacteria|p__Actinobacteriota|c__Coriobacteriia|o__Coriobacteriales|f__Atopobiaceae|g__Lancefieldella|s__Lancefieldella_sp000564995_mgs_2467
Go	positive regulation of protein localization to Cajal body	0.090909091	0.023764179	saliva_pheno.3641 : cDC	0	saliva_pheno.3641	cDC	saliva:k__Bacteria|p__Actinobacteriota|c__Coriobacteriia|o__Coriobacteriales|f__Atopobiaceae|g__Lancefieldella|s__Lancefieldella_sp000564995_mgs_2467
Go	purine ribonucleotide biosynthetic process	0.181818182	0.023764179	saliva_pheno.3641 : cDC	0	saliva_pheno.3641	cDC	saliva:k__Bacteria|p__Actinobacteriota|c__Coriobacteriia|o__Coriobacteriales|f__Atopobiaceae|g__Lancefieldella|s__Lancefieldella_sp000564995_mgs_2467
Go	ATP metabolic process	0.181818182	0.023764179	saliva_pheno.3641 : cDC	0	saliva_pheno.3641	cDC	saliva:k__Bacteria|p__Actinobacteriota|c__Coriobacteriia|o__Coriobacteriales|f__Atopobiaceae|g__Lancefieldella|s__Lancefieldella_sp000564995_mgs_2467
Go	urea transport	0.090909091	0.023764179	saliva_pheno.3641 : cDC	0	saliva_pheno.3641	cDC	saliva:k__Bacteria|p__Actinobacteriota|c__Coriobacteriia|o__Coriobacteriales|f__Atopobiaceae|g__Lancefieldella|s__Lancefieldella_sp000564995_mgs_2467
Go	sno(s)RNA 3'-end processing	0.090909091	0.023764179	saliva_pheno.3641 : cDC	0	saliva_pheno.3641	cDC	saliva:k__Bacteria|p__Actinobacteriota|c__Coriobacteriia|o__Coriobacteriales|f__Atopobiaceae|g__Lancefieldella|s__Lancefieldella_sp000564995_mgs_2467
Go	calcium import into the mitochondrion	0.090909091	0.023764179	saliva_pheno.3641 : cDC	0	saliva_pheno.3641	cDC	saliva:k__Bacteria|p__Actinobacteriota|c__Coriobacteriia|o__Coriobacteriales|f__Atopobiaceae|g__Lancefieldella|s__Lancefieldella_sp000564995_mgs_2467
Go	podocyte development	0.090909091	0.023764179	saliva_pheno.3641 : cDC	0	saliva_pheno.3641	cDC	saliva:k__Bacteria|p__Actinobacteriota|c__Coriobacteriia|o__Coriobacteriales|f__Atopobiaceae|g__Lancefieldella|s__Lancefieldella_sp000564995_mgs_2467
Go	protein localization to nuclear body	0.090909091	0.023764179	saliva_pheno.3641 : cDC	0	saliva_pheno.3641	cDC	saliva:k__Bacteria|p__Actinobacteriota|c__Coriobacteriia|o__Coriobacteriales|f__Atopobiaceae|g__Lancefieldella|s__Lancefieldella_sp000564995_mgs_2467
Go	protein localization to Cajal body	0.090909091	0.023764179	saliva_pheno.3641 : cDC	0	saliva_pheno.3641	cDC	saliva:k__Bacteria|p__Actinobacteriota|c__Coriobacteriia|o__Coriobacteriales|f__Atopobiaceae|g__Lancefieldella|s__Lancefieldella_sp000564995_mgs_2467
Go	glomerular epithelial cell development	0.090909091	0.023764179	saliva_pheno.3641 : cDC	0	saliva_pheno.3641	cDC	saliva:k__Bacteria|p__Actinobacteriota|c__Coriobacteriia|o__Coriobacteriales|f__Atopobiaceae|g__Lancefieldella|s__Lancefieldella_sp000564995_mgs_2467
Go	ribonucleotide biosynthetic process	0.181818182	0.023764179	saliva_pheno.3641 : cDC	0	saliva_pheno.3641	cDC	saliva:k__Bacteria|p__Actinobacteriota|c__Coriobacteriia|o__Coriobacteriales|f__Atopobiaceae|g__Lancefieldella|s__Lancefieldella_sp000564995_mgs_2467
Go	negative regulation of apoptotic signaling pathway	0.181818182	0.023764179	saliva_pheno.3641 : cDC	0	saliva_pheno.3641	cDC	saliva:k__Bacteria|p__Actinobacteriota|c__Coriobacteriia|o__Coriobacteriales|f__Atopobiaceae|g__Lancefieldella|s__Lancefieldella_sp000564995_mgs_2467
Go	sno(s)RNA processing	0.090909091	0.023764179	saliva_pheno.3641 : cDC	0	saliva_pheno.3641	cDC	saliva:k__Bacteria|p__Actinobacteriota|c__Coriobacteriia|o__Coriobacteriales|f__Atopobiaceae|g__Lancefieldella|s__Lancefieldella_sp000564995_mgs_2467
Go	protein localization to nucleoplasm	0.090909091	0.023764179	saliva_pheno.3641 : cDC	0	saliva_pheno.3641	cDC	saliva:k__Bacteria|p__Actinobacteriota|c__Coriobacteriia|o__Coriobacteriales|f__Atopobiaceae|g__Lancefieldella|s__Lancefieldella_sp000564995_mgs_2467
Go	ribose phosphate biosynthetic process	0.181818182	0.023764179	saliva_pheno.3641 : cDC	0	saliva_pheno.3641	cDC	saliva:k__Bacteria|p__Actinobacteriota|c__Coriobacteriia|o__Coriobacteriales|f__Atopobiaceae|g__Lancefieldella|s__Lancefieldella_sp000564995_mgs_2467
Go	cellular respiration	0.181818182	0.023764179	saliva_pheno.3641 : cDC	0	saliva_pheno.3641	cDC	saliva:k__Bacteria|p__Actinobacteriota|c__Coriobacteriia|o__Coriobacteriales|f__Atopobiaceae|g__Lancefieldella|s__Lancefieldella_sp000564995_mgs_2467
Go	purine ribonucleoside triphosphate metabolic process	0.181818182	0.023764179	saliva_pheno.3641 : cDC	0	saliva_pheno.3641	cDC	saliva:k__Bacteria|p__Actinobacteriota|c__Coriobacteriia|o__Coriobacteriales|f__Atopobiaceae|g__Lancefieldella|s__Lancefieldella_sp000564995_mgs_2467
Go	negative regulation of viral transcription	0.090909091	0.023764179	saliva_pheno.3641 : cDC	0	saliva_pheno.3641	cDC	saliva:k__Bacteria|p__Actinobacteriota|c__Coriobacteriia|o__Coriobacteriales|f__Atopobiaceae|g__Lancefieldella|s__Lancefieldella_sp000564995_mgs_2467
Go	regulation of peroxisome proliferator activated receptor signaling pathway	0.090909091	0.023764179	saliva_pheno.3641 : cDC	0	saliva_pheno.3641	cDC	saliva:k__Bacteria|p__Actinobacteriota|c__Coriobacteriia|o__Coriobacteriales|f__Atopobiaceae|g__Lancefieldella|s__Lancefieldella_sp000564995_mgs_2467
Go	purine nucleoside triphosphate metabolic process	0.181818182	0.023764179	saliva_pheno.3641 : cDC	0	saliva_pheno.3641	cDC	saliva:k__Bacteria|p__Actinobacteriota|c__Coriobacteriia|o__Coriobacteriales|f__Atopobiaceae|g__Lancefieldella|s__Lancefieldella_sp000564995_mgs_2467
Go	ribonucleoside triphosphate metabolic process	0.181818182	0.023764179	saliva_pheno.3641 : cDC	0	saliva_pheno.3641	cDC	saliva:k__Bacteria|p__Actinobacteriota|c__Coriobacteriia|o__Coriobacteriales|f__Atopobiaceae|g__Lancefieldella|s__Lancefieldella_sp000564995_mgs_2467
Go	snRNA transcription by RNA polymerase II	0.090909091	0.023764179	saliva_pheno.3641 : cDC	0	saliva_pheno.3641	cDC	saliva:k__Bacteria|p__Actinobacteriota|c__Coriobacteriia|o__Coriobacteriales|f__Atopobiaceae|g__Lancefieldella|s__Lancefieldella_sp000564995_mgs_2467
Go	regulation of retinoic acid receptor signaling pathway	0.090909091	0.023764179	saliva_pheno.3641 : cDC	0	saliva_pheno.3641	cDC	saliva:k__Bacteria|p__Actinobacteriota|c__Coriobacteriia|o__Coriobacteriales|f__Atopobiaceae|g__Lancefieldella|s__Lancefieldella_sp000564995_mgs_2467
Go	purine nucleotide biosynthetic process	0.181818182	0.023764179	saliva_pheno.3641 : cDC	0	saliva_pheno.3641	cDC	saliva:k__Bacteria|p__Actinobacteriota|c__Coriobacteriia|o__Coriobacteriales|f__Atopobiaceae|g__Lancefieldella|s__Lancefieldella_sp000564995_mgs_2467
Go	mitochondrial calcium ion transmembrane transport	0.090909091	0.023764179	saliva_pheno.3641 : cDC	0	saliva_pheno.3641	cDC	saliva:k__Bacteria|p__Actinobacteriota|c__Coriobacteriia|o__Coriobacteriales|f__Atopobiaceae|g__Lancefieldella|s__Lancefieldella_sp000564995_mgs_2467
Go	sno(s)RNA metabolic process	0.090909091	0.023764179	saliva_pheno.3641 : cDC	0	saliva_pheno.3641	cDC	saliva:k__Bacteria|p__Actinobacteriota|c__Coriobacteriia|o__Coriobacteriales|f__Atopobiaceae|g__Lancefieldella|s__Lancefieldella_sp000564995_mgs_2467
Go	nucleoside triphosphate metabolic process	0.181818182	0.023764179	saliva_pheno.3641 : cDC	0	saliva_pheno.3641	cDC	saliva:k__Bacteria|p__Actinobacteriota|c__Coriobacteriia|o__Coriobacteriales|f__Atopobiaceae|g__Lancefieldella|s__Lancefieldella_sp000564995_mgs_2467
Go	purine-containing compound biosynthetic process	0.181818182	0.023764179	saliva_pheno.3641 : cDC	0	saliva_pheno.3641	cDC	saliva:k__Bacteria|p__Actinobacteriota|c__Coriobacteriia|o__Coriobacteriales|f__Atopobiaceae|g__Lancefieldella|s__Lancefieldella_sp000564995_mgs_2467
Go	snRNA transcription	0.090909091	0.023764179	saliva_pheno.3641 : cDC	0	saliva_pheno.3641	cDC	saliva:k__Bacteria|p__Actinobacteriota|c__Coriobacteriia|o__Coriobacteriales|f__Atopobiaceae|g__Lancefieldella|s__Lancefieldella_sp000564995_mgs_2467
Go	negative regulation of transcription elongation by RNA polymerase II	0.090909091	0.023764179	saliva_pheno.3641 : cDC	0	saliva_pheno.3641	cDC	saliva:k__Bacteria|p__Actinobacteriota|c__Coriobacteriia|o__Coriobacteriales|f__Atopobiaceae|g__Lancefieldella|s__Lancefieldella_sp000564995_mgs_2467
Go	regulatory ncRNA 3'-end processing	0.090909091	0.023764179	saliva_pheno.3641 : cDC	0	saliva_pheno.3641	cDC	saliva:k__Bacteria|p__Actinobacteriota|c__Coriobacteriia|o__Coriobacteriales|f__Atopobiaceae|g__Lancefieldella|s__Lancefieldella_sp000564995_mgs_2467
Go	regulation of viral transcription	0.090909091	0.023764179	saliva_pheno.3641 : cDC	0	saliva_pheno.3641	cDC	saliva:k__Bacteria|p__Actinobacteriota|c__Coriobacteriia|o__Coriobacteriales|f__Atopobiaceae|g__Lancefieldella|s__Lancefieldella_sp000564995_mgs_2467
Go	nucleotide biosynthetic process	0.181818182	0.023901547	saliva_pheno.3641 : cDC	0	saliva_pheno.3641	cDC	saliva:k__Bacteria|p__Actinobacteriota|c__Coriobacteriia|o__Coriobacteriales|f__Atopobiaceae|g__Lancefieldella|s__Lancefieldella_sp000564995_mgs_2467
Go	nucleoside phosphate biosynthetic process	0.181818182	0.023901547	saliva_pheno.3641 : cDC	0	saliva_pheno.3641	cDC	saliva:k__Bacteria|p__Actinobacteriota|c__Coriobacteriia|o__Coriobacteriales|f__Atopobiaceae|g__Lancefieldella|s__Lancefieldella_sp000564995_mgs_2467
Go	negative regulation of DNA-templated transcription, elongation	0.090909091	0.023901547	saliva_pheno.3641 : cDC	0	saliva_pheno.3641	cDC	saliva:k__Bacteria|p__Actinobacteriota|c__Coriobacteriia|o__Coriobacteriales|f__Atopobiaceae|g__Lancefieldella|s__Lancefieldella_sp000564995_mgs_2467
Go	renal filtration cell differentiation	0.090909091	0.023901547	saliva_pheno.3641 : cDC	0	saliva_pheno.3641	cDC	saliva:k__Bacteria|p__Actinobacteriota|c__Coriobacteriia|o__Coriobacteriales|f__Atopobiaceae|g__Lancefieldella|s__Lancefieldella_sp000564995_mgs_2467
Go	podocyte differentiation	0.090909091	0.023901547	saliva_pheno.3641 : cDC	0	saliva_pheno.3641	cDC	saliva:k__Bacteria|p__Actinobacteriota|c__Coriobacteriia|o__Coriobacteriales|f__Atopobiaceae|g__Lancefieldella|s__Lancefieldella_sp000564995_mgs_2467
Go	intrinsic apoptotic signaling pathway	0.181818182	0.023901547	saliva_pheno.3641 : cDC	0	saliva_pheno.3641	cDC	saliva:k__Bacteria|p__Actinobacteriota|c__Coriobacteriia|o__Coriobacteriales|f__Atopobiaceae|g__Lancefieldella|s__Lancefieldella_sp000564995_mgs_2467
Go	glomerular epithelial cell differentiation	0.090909091	0.023901547	saliva_pheno.3641 : cDC	0	saliva_pheno.3641	cDC	saliva:k__Bacteria|p__Actinobacteriota|c__Coriobacteriia|o__Coriobacteriales|f__Atopobiaceae|g__Lancefieldella|s__Lancefieldella_sp000564995_mgs_2467
Go	negative regulation of intrinsic apoptotic signaling pathway by p53 class mediator	0.090909091	0.023901547	saliva_pheno.3641 : cDC	0	saliva_pheno.3641	cDC	saliva:k__Bacteria|p__Actinobacteriota|c__Coriobacteriia|o__Coriobacteriales|f__Atopobiaceae|g__Lancefieldella|s__Lancefieldella_sp000564995_mgs_2467
Go	kidney development	0.181818182	0.023901547	saliva_pheno.3641 : cDC	0	saliva_pheno.3641	cDC	saliva:k__Bacteria|p__Actinobacteriota|c__Coriobacteriia|o__Coriobacteriales|f__Atopobiaceae|g__Lancefieldella|s__Lancefieldella_sp000564995_mgs_2467
Go	peroxisome proliferator activated receptor signaling pathway	0.090909091	0.023901547	saliva_pheno.3641 : cDC	0	saliva_pheno.3641	cDC	saliva:k__Bacteria|p__Actinobacteriota|c__Coriobacteriia|o__Coriobacteriales|f__Atopobiaceae|g__Lancefieldella|s__Lancefieldella_sp000564995_mgs_2467
Go	regulation of ncRNA transcription	0.090909091	0.023901547	saliva_pheno.3641 : cDC	0	saliva_pheno.3641	cDC	saliva:k__Bacteria|p__Actinobacteriota|c__Coriobacteriia|o__Coriobacteriales|f__Atopobiaceae|g__Lancefieldella|s__Lancefieldella_sp000564995_mgs_2467
Go	renal system development	0.181818182	0.023901547	saliva_pheno.3641 : cDC	0	saliva_pheno.3641	cDC	saliva:k__Bacteria|p__Actinobacteriota|c__Coriobacteriia|o__Coriobacteriales|f__Atopobiaceae|g__Lancefieldella|s__Lancefieldella_sp000564995_mgs_2467
Go	water transport	0.090909091	0.023901547	saliva_pheno.3641 : cDC	0	saliva_pheno.3641	cDC	saliva:k__Bacteria|p__Actinobacteriota|c__Coriobacteriia|o__Coriobacteriales|f__Atopobiaceae|g__Lancefieldella|s__Lancefieldella_sp000564995_mgs_2467
Go	membrane raft organization	0.090909091	0.023901547	saliva_pheno.3641 : cDC	0	saliva_pheno.3641	cDC	saliva:k__Bacteria|p__Actinobacteriota|c__Coriobacteriia|o__Coriobacteriales|f__Atopobiaceae|g__Lancefieldella|s__Lancefieldella_sp000564995_mgs_2467
Go	mitochondrial calcium ion homeostasis	0.090909091	0.023901547	saliva_pheno.3641 : cDC	0	saliva_pheno.3641	cDC	saliva:k__Bacteria|p__Actinobacteriota|c__Coriobacteriia|o__Coriobacteriales|f__Atopobiaceae|g__Lancefieldella|s__Lancefieldella_sp000564995_mgs_2467
Go	glomerular epithelium development	0.090909091	0.024468618	saliva_pheno.3641 : cDC	0	saliva_pheno.3641	cDC	saliva:k__Bacteria|p__Actinobacteriota|c__Coriobacteriia|o__Coriobacteriales|f__Atopobiaceae|g__Lancefieldella|s__Lancefieldella_sp000564995_mgs_2467
Go	energy derivation by oxidation of organic compounds	0.181818182	0.025476548	saliva_pheno.3641 : cDC	0	saliva_pheno.3641	cDC	saliva:k__Bacteria|p__Actinobacteriota|c__Coriobacteriia|o__Coriobacteriales|f__Atopobiaceae|g__Lancefieldella|s__Lancefieldella_sp000564995_mgs_2467
Go	fibronectin binding	0.2	0.009121961	tongue_pheno.224 : cDC	1	tongue_pheno.224	cDC	tongue:k__Bacteria|p__Bacteroidota|c__Bacteroidia|o__Bacteroidales|f__Bacteroidaceae|g__Prevotella|s__unclassified_mgs_1956
Go	steroid dehydrogenase activity, acting on the CH-OH group of donors, NAD or NADP as acceptor	0.2	0.009121961	tongue_pheno.224 : cDC	1	tongue_pheno.224	cDC	tongue:k__Bacteria|p__Bacteroidota|c__Bacteroidia|o__Bacteroidales|f__Bacteroidaceae|g__Prevotella|s__unclassified_mgs_1956
Go	respiratory chain complex	0.181818182	0.003275778	saliva_pheno.3641 : cDC	0	saliva_pheno.3641	cDC	saliva:k__Bacteria|p__Actinobacteriota|c__Coriobacteriia|o__Coriobacteriales|f__Atopobiaceae|g__Lancefieldella|s__Lancefieldella_sp000564995_mgs_2467
Go	mitochondrial respirasome	0.181818182	0.003275778	saliva_pheno.3641 : cDC	0	saliva_pheno.3641	cDC	saliva:k__Bacteria|p__Actinobacteriota|c__Coriobacteriia|o__Coriobacteriales|f__Atopobiaceae|g__Lancefieldella|s__Lancefieldella_sp000564995_mgs_2467
Go	respirasome	0.181818182	0.003275778	saliva_pheno.3641 : cDC	0	saliva_pheno.3641	cDC	saliva:k__Bacteria|p__Actinobacteriota|c__Coriobacteriia|o__Coriobacteriales|f__Atopobiaceae|g__Lancefieldella|s__Lancefieldella_sp000564995_mgs_2467
Go	oxidoreductase complex	0.181818182	0.00384556	saliva_pheno.3641 : cDC	0	saliva_pheno.3641	cDC	saliva:k__Bacteria|p__Actinobacteriota|c__Coriobacteriia|o__Coriobacteriales|f__Atopobiaceae|g__Lancefieldella|s__Lancefieldella_sp000564995_mgs_2467
Go	mitochondrial inner membrane	0.272727273	0.00384556	saliva_pheno.3641 : cDC	0	saliva_pheno.3641	cDC	saliva:k__Bacteria|p__Actinobacteriota|c__Coriobacteriia|o__Coriobacteriales|f__Atopobiaceae|g__Lancefieldella|s__Lancefieldella_sp000564995_mgs_2467
Go	steroid dehydrogenase activity	0.2	0.009121961	tongue_pheno.224 : cDC	1	tongue_pheno.224	cDC	tongue:k__Bacteria|p__Bacteroidota|c__Bacteroidia|o__Bacteroidales|f__Bacteroidaceae|g__Prevotella|s__unclassified_mgs_1956
Go	oxidoreductase activity, acting on the aldehyde or oxo group of donors, NAD or NADP as acceptor	0.2	0.009121961	tongue_pheno.224 : cDC	1	tongue_pheno.224	cDC	tongue:k__Bacteria|p__Bacteroidota|c__Bacteroidia|o__Bacteroidales|f__Bacteroidaceae|g__Prevotella|s__unclassified_mgs_1956
Go	ATP-dependent protein folding chaperone	0.2	0.009121961	tongue_pheno.224 : cDC	1	tongue_pheno.224	cDC	tongue:k__Bacteria|p__Bacteroidota|c__Bacteroidia|o__Bacteroidales|f__Bacteroidaceae|g__Prevotella|s__unclassified_mgs_1956
Go	transcription corepressor binding	0.2	0.009121961	tongue_pheno.224 : cDC	1	tongue_pheno.224	cDC	tongue:k__Bacteria|p__Bacteroidota|c__Bacteroidia|o__Bacteroidales|f__Bacteroidaceae|g__Prevotella|s__unclassified_mgs_1956
Go	oxidoreductase activity, acting on the aldehyde or oxo group of donors	0.2	0.009121961	tongue_pheno.224 : cDC	1	tongue_pheno.224	cDC	tongue:k__Bacteria|p__Bacteroidota|c__Bacteroidia|o__Bacteroidales|f__Bacteroidaceae|g__Prevotella|s__unclassified_mgs_1956
Go	general transcription initiation factor activity	0.166666667	0.009252626	tongue_pheno.622 : CD16+Monocyte	1	tongue_pheno.622	CD16+Monocyte	tongue:k__Bacteria|p__Firmicutes|c__Clostridia|o__Lachnospirales|f__Lachnospiraceae|g__Lachnoanaerobaculum|s__Lachnoanaerobaculum_sp000296385_mgs_2787
Go	transferrin receptor binding	0.166666667	0.009487323	tongue_pheno.3506 : B	1	tongue_pheno.3506	B	tongue:k__Bacteria|p__Patescibacteria|c__Saccharimonadia|o__Saccharimonadales|f__Saccharimonadaceae|g__TM7x|s__unclassified_mgs_2324
Kegg	Mannose type O-glycan biosynthesis	0.166666667	0.009850967	saliva_pheno.3641 : cDC	0	saliva_pheno.3641	cDC	saliva:k__Bacteria|p__Actinobacteriota|c__Coriobacteriia|o__Coriobacteriales|f__Atopobiaceae|g__Lancefieldella|s__Lancefieldella_sp000564995_mgs_2467
Go	protein serine/threonine phosphatase inhibitor activity	0.166666667	0.009487323	tongue_pheno.3506 : B	1	tongue_pheno.3506	B	tongue:k__Bacteria|p__Patescibacteria|c__Saccharimonadia|o__Saccharimonadales|f__Saccharimonadaceae|g__TM7x|s__unclassified_mgs_2324
Kegg	Citrate cycle (TCA cycle)	0.166666667	0.010628113	saliva_pheno.3641 : cDC	0	saliva_pheno.3641	cDC	saliva:k__Bacteria|p__Actinobacteriota|c__Coriobacteriia|o__Coriobacteriales|f__Atopobiaceae|g__Lancefieldella|s__Lancefieldella_sp000564995_mgs_2467
Kegg	Amyotrophic lateral sclerosis	0.333333333	0.011138458	saliva_pheno.3641 : cDC	0	saliva_pheno.3641	cDC	saliva:k__Bacteria|p__Actinobacteriota|c__Coriobacteriia|o__Coriobacteriales|f__Atopobiaceae|g__Lancefieldella|s__Lancefieldella_sp000564995_mgs_2467
Kegg	Alzheimer disease	0.333333333	0.011138458	saliva_pheno.3641 : cDC	0	saliva_pheno.3641	cDC	saliva:k__Bacteria|p__Actinobacteriota|c__Coriobacteriia|o__Coriobacteriales|f__Atopobiaceae|g__Lancefieldella|s__Lancefieldella_sp000564995_mgs_2467
Kegg	Bladder cancer	0.166666667	0.011138458	saliva_pheno.3641 : cDC	0	saliva_pheno.3641	cDC	saliva:k__Bacteria|p__Actinobacteriota|c__Coriobacteriia|o__Coriobacteriales|f__Atopobiaceae|g__Lancefieldella|s__Lancefieldella_sp000564995_mgs_2467
Go	MHC class II protein complex binding	0.166666667	0.009487323	tongue_pheno.3506 : B	1	tongue_pheno.3506	B	tongue:k__Bacteria|p__Patescibacteria|c__Saccharimonadia|o__Saccharimonadales|f__Saccharimonadaceae|g__TM7x|s__unclassified_mgs_2324
Go	14-3-3 protein binding	0.166666667	0.009487323	tongue_pheno.3506 : B	1	tongue_pheno.3506	B	tongue:k__Bacteria|p__Patescibacteria|c__Saccharimonadia|o__Saccharimonadales|f__Saccharimonadaceae|g__TM7x|s__unclassified_mgs_2324
Reactome	The citric acid (TCA) cycle and respiratory electron transport	0.333333333	0.006618371	saliva_pheno.3641 : cDC	0	saliva_pheno.3641	cDC	saliva:k__Bacteria|p__Actinobacteriota|c__Coriobacteriia|o__Coriobacteriales|f__Atopobiaceae|g__Lancefieldella|s__Lancefieldella_sp000564995_mgs_2467
Reactome	Processing of SMDT1	0.166666667	0.010994649	saliva_pheno.3641 : cDC	0	saliva_pheno.3641	cDC	saliva:k__Bacteria|p__Actinobacteriota|c__Coriobacteriia|o__Coriobacteriales|f__Atopobiaceae|g__Lancefieldella|s__Lancefieldella_sp000564995_mgs_2467
Reactome	Citric acid cycle (TCA cycle)	0.166666667	0.010994649	saliva_pheno.3641 : cDC	0	saliva_pheno.3641	cDC	saliva:k__Bacteria|p__Actinobacteriota|c__Coriobacteriia|o__Coriobacteriales|f__Atopobiaceae|g__Lancefieldella|s__Lancefieldella_sp000564995_mgs_2467
Reactome	Mitochondrial calcium ion transport	0.166666667	0.010994649	saliva_pheno.3641 : cDC	0	saliva_pheno.3641	cDC	saliva:k__Bacteria|p__Actinobacteriota|c__Coriobacteriia|o__Coriobacteriales|f__Atopobiaceae|g__Lancefieldella|s__Lancefieldella_sp000564995_mgs_2467
Go	U2-type prespliceosome assembly	0.181818182	0.010349513	saliva_pheno.3681 : CD16+Monocyte	0	saliva_pheno.3681	CD16+Monocyte	saliva:k__Bacteria|p__Actinobacteriota|c__Coriobacteriia|o__Coriobacteriales|f__Atopobiaceae|g__Lancefieldella|s__unclassified_mgs_1312
Go	ribonucleoprotein complex assembly	0.272727273	0.012672453	saliva_pheno.3681 : CD16+Monocyte	0	saliva_pheno.3681	CD16+Monocyte	saliva:k__Bacteria|p__Actinobacteriota|c__Coriobacteriia|o__Coriobacteriales|f__Atopobiaceae|g__Lancefieldella|s__unclassified_mgs_1312
Go	ribonucleoprotein complex subunit organization	0.272727273	0.012672453	saliva_pheno.3681 : CD16+Monocyte	0	saliva_pheno.3681	CD16+Monocyte	saliva:k__Bacteria|p__Actinobacteriota|c__Coriobacteriia|o__Coriobacteriales|f__Atopobiaceae|g__Lancefieldella|s__unclassified_mgs_1312
Go	MHC protein complex binding	0.166666667	0.009487323	tongue_pheno.3506 : B	1	tongue_pheno.3506	B	tongue:k__Bacteria|p__Patescibacteria|c__Saccharimonadia|o__Saccharimonadales|f__Saccharimonadaceae|g__TM7x|s__unclassified_mgs_2324
Go	MHC protein binding	0.166666667	0.009487323	tongue_pheno.3506 : B	1	tongue_pheno.3506	B	tongue:k__Bacteria|p__Patescibacteria|c__Saccharimonadia|o__Saccharimonadales|f__Saccharimonadaceae|g__TM7x|s__unclassified_mgs_2324
Go	protein phosphatase inhibitor activity	0.166666667	0.009487323	tongue_pheno.3506 : B	1	tongue_pheno.3506	B	tongue:k__Bacteria|p__Patescibacteria|c__Saccharimonadia|o__Saccharimonadales|f__Saccharimonadaceae|g__TM7x|s__unclassified_mgs_2324
Go	U2-type spliceosomal complex	0.181818182	0.004039747	saliva_pheno.3681 : CD16+Monocyte	0	saliva_pheno.3681	CD16+Monocyte	saliva:k__Bacteria|p__Actinobacteriota|c__Coriobacteriia|o__Coriobacteriales|f__Atopobiaceae|g__Lancefieldella|s__unclassified_mgs_1312
Go	methyltransferase complex	0.181818182	0.004039747	saliva_pheno.3681 : CD16+Monocyte	0	saliva_pheno.3681	CD16+Monocyte	saliva:k__Bacteria|p__Actinobacteriota|c__Coriobacteriia|o__Coriobacteriales|f__Atopobiaceae|g__Lancefieldella|s__unclassified_mgs_1312
Go	spliceosomal snRNP complex	0.181818182	0.004039747	saliva_pheno.3681 : CD16+Monocyte	0	saliva_pheno.3681	CD16+Monocyte	saliva:k__Bacteria|p__Actinobacteriota|c__Coriobacteriia|o__Coriobacteriales|f__Atopobiaceae|g__Lancefieldella|s__unclassified_mgs_1312
Go	small nuclear ribonucleoprotein complex	0.181818182	0.004212815	saliva_pheno.3681 : CD16+Monocyte	0	saliva_pheno.3681	CD16+Monocyte	saliva:k__Bacteria|p__Actinobacteriota|c__Coriobacteriia|o__Coriobacteriales|f__Atopobiaceae|g__Lancefieldella|s__unclassified_mgs_1312
Go	Sm-like protein family complex	0.181818182	0.004479816	saliva_pheno.3681 : CD16+Monocyte	0	saliva_pheno.3681	CD16+Monocyte	saliva:k__Bacteria|p__Actinobacteriota|c__Coriobacteriia|o__Coriobacteriales|f__Atopobiaceae|g__Lancefieldella|s__unclassified_mgs_1312
Go	spliceosomal complex	0.181818182	0.011053601	saliva_pheno.3681 : CD16+Monocyte	0	saliva_pheno.3681	CD16+Monocyte	saliva:k__Bacteria|p__Actinobacteriota|c__Coriobacteriia|o__Coriobacteriales|f__Atopobiaceae|g__Lancefieldella|s__unclassified_mgs_1312
Go	U4 snRNP	0.090909091	0.012581199	saliva_pheno.3681 : CD16+Monocyte	0	saliva_pheno.3681	CD16+Monocyte	saliva:k__Bacteria|p__Actinobacteriota|c__Coriobacteriia|o__Coriobacteriales|f__Atopobiaceae|g__Lancefieldella|s__unclassified_mgs_1312
Go	methylosome	0.090909091	0.012581199	saliva_pheno.3681 : CD16+Monocyte	0	saliva_pheno.3681	CD16+Monocyte	saliva:k__Bacteria|p__Actinobacteriota|c__Coriobacteriia|o__Coriobacteriales|f__Atopobiaceae|g__Lancefieldella|s__unclassified_mgs_1312
Go	U2-type prespliceosome	0.090909091	0.012758412	saliva_pheno.3681 : CD16+Monocyte	0	saliva_pheno.3681	CD16+Monocyte	saliva:k__Bacteria|p__Actinobacteriota|c__Coriobacteriia|o__Coriobacteriales|f__Atopobiaceae|g__Lancefieldella|s__unclassified_mgs_1312
Go	prespliceosome	0.090909091	0.012758412	saliva_pheno.3681 : CD16+Monocyte	0	saliva_pheno.3681	CD16+Monocyte	saliva:k__Bacteria|p__Actinobacteriota|c__Coriobacteriia|o__Coriobacteriales|f__Atopobiaceae|g__Lancefieldella|s__unclassified_mgs_1312
Go	transcription factor TFTC complex	0.090909091	0.012758412	saliva_pheno.3681 : CD16+Monocyte	0	saliva_pheno.3681	CD16+Monocyte	saliva:k__Bacteria|p__Actinobacteriota|c__Coriobacteriia|o__Coriobacteriales|f__Atopobiaceae|g__Lancefieldella|s__unclassified_mgs_1312
Go	SMN-Sm protein complex	0.090909091	0.012758412	saliva_pheno.3681 : CD16+Monocyte	0	saliva_pheno.3681	CD16+Monocyte	saliva:k__Bacteria|p__Actinobacteriota|c__Coriobacteriia|o__Coriobacteriales|f__Atopobiaceae|g__Lancefieldella|s__unclassified_mgs_1312
Go	telomerase holoenzyme complex	0.090909091	0.01298138	saliva_pheno.3681 : CD16+Monocyte	0	saliva_pheno.3681	CD16+Monocyte	saliva:k__Bacteria|p__Actinobacteriota|c__Coriobacteriia|o__Coriobacteriales|f__Atopobiaceae|g__Lancefieldella|s__unclassified_mgs_1312
Go	Sin3 complex	0.090909091	0.01298138	saliva_pheno.3681 : CD16+Monocyte	0	saliva_pheno.3681	CD16+Monocyte	saliva:k__Bacteria|p__Actinobacteriota|c__Coriobacteriia|o__Coriobacteriales|f__Atopobiaceae|g__Lancefieldella|s__unclassified_mgs_1312
Go	Sin3-type complex	0.090909091	0.01298138	saliva_pheno.3681 : CD16+Monocyte	0	saliva_pheno.3681	CD16+Monocyte	saliva:k__Bacteria|p__Actinobacteriota|c__Coriobacteriia|o__Coriobacteriales|f__Atopobiaceae|g__Lancefieldella|s__unclassified_mgs_1312
Go	SAGA complex	0.090909091	0.013266222	saliva_pheno.3681 : CD16+Monocyte	0	saliva_pheno.3681	CD16+Monocyte	saliva:k__Bacteria|p__Actinobacteriota|c__Coriobacteriia|o__Coriobacteriales|f__Atopobiaceae|g__Lancefieldella|s__unclassified_mgs_1312
Go	U5 snRNP	0.090909091	0.013266222	saliva_pheno.3681 : CD16+Monocyte	0	saliva_pheno.3681	CD16+Monocyte	saliva:k__Bacteria|p__Actinobacteriota|c__Coriobacteriia|o__Coriobacteriales|f__Atopobiaceae|g__Lancefieldella|s__unclassified_mgs_1312
Go	U12-type spliceosomal complex	0.090909091	0.013980485	saliva_pheno.3681 : CD16+Monocyte	0	saliva_pheno.3681	CD16+Monocyte	saliva:k__Bacteria|p__Actinobacteriota|c__Coriobacteriia|o__Coriobacteriales|f__Atopobiaceae|g__Lancefieldella|s__unclassified_mgs_1312
Go	U2-type catalytic step 2 spliceosome	0.090909091	0.013980485	saliva_pheno.3681 : CD16+Monocyte	0	saliva_pheno.3681	CD16+Monocyte	saliva:k__Bacteria|p__Actinobacteriota|c__Coriobacteriia|o__Coriobacteriales|f__Atopobiaceae|g__Lancefieldella|s__unclassified_mgs_1312
Go	MLL1 complex	0.090909091	0.013980485	saliva_pheno.3681 : CD16+Monocyte	0	saliva_pheno.3681	CD16+Monocyte	saliva:k__Bacteria|p__Actinobacteriota|c__Coriobacteriia|o__Coriobacteriales|f__Atopobiaceae|g__Lancefieldella|s__unclassified_mgs_1312
Go	MLL1/2 complex	0.090909091	0.013980485	saliva_pheno.3681 : CD16+Monocyte	0	saliva_pheno.3681	CD16+Monocyte	saliva:k__Bacteria|p__Actinobacteriota|c__Coriobacteriia|o__Coriobacteriales|f__Atopobiaceae|g__Lancefieldella|s__unclassified_mgs_1312
Go	U1 snRNP	0.090909091	0.013980485	saliva_pheno.3681 : CD16+Monocyte	0	saliva_pheno.3681	CD16+Monocyte	saliva:k__Bacteria|p__Actinobacteriota|c__Coriobacteriia|o__Coriobacteriales|f__Atopobiaceae|g__Lancefieldella|s__unclassified_mgs_1312
Go	SAGA-type complex	0.090909091	0.015862554	saliva_pheno.3681 : CD16+Monocyte	0	saliva_pheno.3681	CD16+Monocyte	saliva:k__Bacteria|p__Actinobacteriota|c__Coriobacteriia|o__Coriobacteriales|f__Atopobiaceae|g__Lancefieldella|s__unclassified_mgs_1312
Go	transcription factor TFIID complex	0.090909091	0.0167442	saliva_pheno.3681 : CD16+Monocyte	0	saliva_pheno.3681	CD16+Monocyte	saliva:k__Bacteria|p__Actinobacteriota|c__Coriobacteriia|o__Coriobacteriales|f__Atopobiaceae|g__Lancefieldella|s__unclassified_mgs_1312
Go	U4/U6 x U5 tri-snRNP complex	0.090909091	0.0167442	saliva_pheno.3681 : CD16+Monocyte	0	saliva_pheno.3681	CD16+Monocyte	saliva:k__Bacteria|p__Actinobacteriota|c__Coriobacteriia|o__Coriobacteriales|f__Atopobiaceae|g__Lancefieldella|s__unclassified_mgs_1312
Go	spliceosomal tri-snRNP complex	0.090909091	0.0167442	saliva_pheno.3681 : CD16+Monocyte	0	saliva_pheno.3681	CD16+Monocyte	saliva:k__Bacteria|p__Actinobacteriota|c__Coriobacteriia|o__Coriobacteriales|f__Atopobiaceae|g__Lancefieldella|s__unclassified_mgs_1312
Go	phosphatase inhibitor activity	0.166666667	0.009487323	tongue_pheno.3506 : B	1	tongue_pheno.3506	B	tongue:k__Bacteria|p__Patescibacteria|c__Saccharimonadia|o__Saccharimonadales|f__Saccharimonadaceae|g__TM7x|s__unclassified_mgs_2324
Go	cholesterol binding	0.166666667	0.009487323	tongue_pheno.3506 : B	1	tongue_pheno.3506	B	tongue:k__Bacteria|p__Patescibacteria|c__Saccharimonadia|o__Saccharimonadales|f__Saccharimonadaceae|g__TM7x|s__unclassified_mgs_2324
Go	natural killer cell degranulation	0.333333333	0.00983276	tongue_pheno.672 : NK	1	tongue_pheno.672	NK	tongue:k__Bacteria|p__Campylobacterota|c__Campylobacteria|o__Campylobacterales|f__Campylobacteraceae|g__Campylobacter_A|s__unclassified_mgs_2445
Go	phosphatidylserine binding	0.2	0.008823438	saliva_pheno.704 : NKT	0	saliva_pheno.704	NKT	saliva:k__Bacteria|p__Fusobacteriota|c__Fusobacteriia|o__Fusobacteriales|f__Fusobacteriaceae|g__Fusobacterium|s__Fusobacterium_periodonticum_C_mgs_3054
Go	modified amino acid binding	0.2	0.009653113	saliva_pheno.704 : NKT	0	saliva_pheno.704	NKT	saliva:k__Bacteria|p__Fusobacteriota|c__Fusobacteriia|o__Fusobacteriales|f__Fusobacteriaceae|g__Fusobacterium|s__Fusobacterium_periodonticum_C_mgs_3054
Go	stimulatory C-type lectin receptor signaling pathway	0.333333333	0.00983276	tongue_pheno.672 : NK	1	tongue_pheno.672	NK	tongue:k__Bacteria|p__Campylobacterota|c__Campylobacteria|o__Campylobacterales|f__Campylobacteraceae|g__Campylobacter_A|s__unclassified_mgs_2445
Go	response to lectin	0.333333333	0.00983276	tongue_pheno.672 : NK	1	tongue_pheno.672	NK	tongue:k__Bacteria|p__Campylobacterota|c__Campylobacteria|o__Campylobacterales|f__Campylobacteraceae|g__Campylobacter_A|s__unclassified_mgs_2445
Go	cellular response to lectin	0.333333333	0.00983276	tongue_pheno.672 : NK	1	tongue_pheno.672	NK	tongue:k__Bacteria|p__Campylobacterota|c__Campylobacteria|o__Campylobacterales|f__Campylobacteraceae|g__Campylobacter_A|s__unclassified_mgs_2445
Go	cytolysis	0.333333333	0.00983276	tongue_pheno.672 : NK	1	tongue_pheno.672	NK	tongue:k__Bacteria|p__Campylobacterota|c__Campylobacteria|o__Campylobacterales|f__Campylobacteraceae|g__Campylobacter_A|s__unclassified_mgs_2445
Go	positive regulation of leukocyte degranulation	0.333333333	0.00983276	tongue_pheno.672 : NK	1	tongue_pheno.672	NK	tongue:k__Bacteria|p__Campylobacterota|c__Campylobacteria|o__Campylobacterales|f__Campylobacteraceae|g__Campylobacter_A|s__unclassified_mgs_2445
Go	positive regulation of natural killer cell activation	0.333333333	0.00983276	tongue_pheno.672 : NK	1	tongue_pheno.672	NK	tongue:k__Bacteria|p__Campylobacterota|c__Campylobacteria|o__Campylobacterales|f__Campylobacteraceae|g__Campylobacter_A|s__unclassified_mgs_2445
Reactome	Signalling to RAS	0.25	0.002555657	saliva_pheno.704 : NKT	0	saliva_pheno.704	NKT	saliva:k__Bacteria|p__Fusobacteriota|c__Fusobacteriia|o__Fusobacteriales|f__Fusobacteriaceae|g__Fusobacterium|s__Fusobacterium_periodonticum_C_mgs_3054
Reactome	Signalling to ERKs	0.25	0.003716822	saliva_pheno.704 : NKT	0	saliva_pheno.704	NKT	saliva:k__Bacteria|p__Fusobacteriota|c__Fusobacteriia|o__Fusobacteriales|f__Fusobacteriaceae|g__Fusobacterium|s__Fusobacterium_periodonticum_C_mgs_3054
Reactome	Regulation of RAS by GAPs	0.25	0.006090025	saliva_pheno.704 : NKT	0	saliva_pheno.704	NKT	saliva:k__Bacteria|p__Fusobacteriota|c__Fusobacteriia|o__Fusobacteriales|f__Fusobacteriaceae|g__Fusobacterium|s__Fusobacterium_periodonticum_C_mgs_3054
Reactome	Interferon alpha/beta signaling	0.25	0.006090025	saliva_pheno.704 : NKT	0	saliva_pheno.704	NKT	saliva:k__Bacteria|p__Fusobacteriota|c__Fusobacteriia|o__Fusobacteriales|f__Fusobacteriaceae|g__Fusobacterium|s__Fusobacterium_periodonticum_C_mgs_3054
Go	positive regulation of natural killer cell mediated cytotoxicity	0.333333333	0.00983276	tongue_pheno.672 : NK	1	tongue_pheno.672	NK	tongue:k__Bacteria|p__Campylobacterota|c__Campylobacteria|o__Campylobacterales|f__Campylobacteraceae|g__Campylobacter_A|s__unclassified_mgs_2445
Go	positive regulation of natural killer cell mediated immunity	0.333333333	0.00983276	tongue_pheno.672 : NK	1	tongue_pheno.672	NK	tongue:k__Bacteria|p__Campylobacterota|c__Campylobacteria|o__Campylobacterales|f__Campylobacteraceae|g__Campylobacter_A|s__unclassified_mgs_2445
Go	natural killer cell activation involved in immune response	0.333333333	0.00983276	tongue_pheno.672 : NK	1	tongue_pheno.672	NK	tongue:k__Bacteria|p__Campylobacterota|c__Campylobacteria|o__Campylobacterales|f__Campylobacteraceae|g__Campylobacter_A|s__unclassified_mgs_2445
Go	regulation of natural killer cell activation	0.333333333	0.00983276	tongue_pheno.672 : NK	1	tongue_pheno.672	NK	tongue:k__Bacteria|p__Campylobacterota|c__Campylobacteria|o__Campylobacterales|f__Campylobacteraceae|g__Campylobacter_A|s__unclassified_mgs_2445
Go	sarcomere organization	0.333333333	0.00983276	tongue_pheno.672 : NK	1	tongue_pheno.672	NK	tongue:k__Bacteria|p__Campylobacterota|c__Campylobacteria|o__Campylobacterales|f__Campylobacteraceae|g__Campylobacter_A|s__unclassified_mgs_2445
Go	positive regulation of regulated secretory pathway	0.333333333	0.00983276	tongue_pheno.672 : NK	1	tongue_pheno.672	NK	tongue:k__Bacteria|p__Campylobacterota|c__Campylobacteria|o__Campylobacterales|f__Campylobacteraceae|g__Campylobacter_A|s__unclassified_mgs_2445
Go	regulation of natural killer cell mediated cytotoxicity	0.333333333	0.00983276	tongue_pheno.672 : NK	1	tongue_pheno.672	NK	tongue:k__Bacteria|p__Campylobacterota|c__Campylobacteria|o__Campylobacterales|f__Campylobacteraceae|g__Campylobacter_A|s__unclassified_mgs_2445
Go	regulation of leukocyte degranulation	0.333333333	0.00983276	tongue_pheno.672 : NK	1	tongue_pheno.672	NK	tongue:k__Bacteria|p__Campylobacterota|c__Campylobacteria|o__Campylobacterales|f__Campylobacteraceae|g__Campylobacter_A|s__unclassified_mgs_2445
Go	regulation of natural killer cell mediated immunity	0.333333333	0.00983276	tongue_pheno.672 : NK	1	tongue_pheno.672	NK	tongue:k__Bacteria|p__Campylobacterota|c__Campylobacteria|o__Campylobacterales|f__Campylobacteraceae|g__Campylobacter_A|s__unclassified_mgs_2445
Go	cellular defense response	0.333333333	0.00983276	tongue_pheno.672 : NK	1	tongue_pheno.672	NK	tongue:k__Bacteria|p__Campylobacterota|c__Campylobacteria|o__Campylobacterales|f__Campylobacteraceae|g__Campylobacter_A|s__unclassified_mgs_2445
Kegg	Oxidative phosphorylation	0.333333333	0.009850967	saliva_pheno.3641 : cDC	1	saliva_pheno.3641	cDC	saliva:k__Bacteria|p__Actinobacteriota|c__Coriobacteriia|o__Coriobacteriales|f__Atopobiaceae|g__Lancefieldella|s__Lancefieldella_sp000564995_mgs_2467
Go	mRNA catabolic process	0.4	0.00984797	saliva_pheno.763 : NK	0	saliva_pheno.763	NK	saliva:k__Bacteria|p__Bacteroidota|c__Bacteroidia|o__Flavobacteriales|f__Flavobacteriaceae|g__Capnocytophaga|s__unclassified_mgs_2174
Go	cellular response to oxidative stress	0.4	0.00984797	saliva_pheno.763 : NK	0	saliva_pheno.763	NK	saliva:k__Bacteria|p__Bacteroidota|c__Bacteroidia|o__Flavobacteriales|f__Flavobacteriaceae|g__Capnocytophaga|s__unclassified_mgs_2174
Go	intrinsic apoptotic signaling pathway	0.4	0.00984797	saliva_pheno.763 : NK	0	saliva_pheno.763	NK	saliva:k__Bacteria|p__Bacteroidota|c__Bacteroidia|o__Flavobacteriales|f__Flavobacteriaceae|g__Capnocytophaga|s__unclassified_mgs_2174
Go	RNA catabolic process	0.4	0.00984797	saliva_pheno.763 : NK	0	saliva_pheno.763	NK	saliva:k__Bacteria|p__Bacteroidota|c__Bacteroidia|o__Flavobacteriales|f__Flavobacteriaceae|g__Capnocytophaga|s__unclassified_mgs_2174
Go	negative regulation of cellular respiration	0.2	0.00984797	saliva_pheno.763 : NK	0	saliva_pheno.763	NK	saliva:k__Bacteria|p__Bacteroidota|c__Bacteroidia|o__Flavobacteriales|f__Flavobacteriaceae|g__Capnocytophaga|s__unclassified_mgs_2174
Go	nucleocytoplasmic transport	0.4	0.00984797	saliva_pheno.763 : NK	0	saliva_pheno.763	NK	saliva:k__Bacteria|p__Bacteroidota|c__Bacteroidia|o__Flavobacteriales|f__Flavobacteriaceae|g__Capnocytophaga|s__unclassified_mgs_2174
Go	nuclear transport	0.4	0.00984797	saliva_pheno.763 : NK	0	saliva_pheno.763	NK	saliva:k__Bacteria|p__Bacteroidota|c__Bacteroidia|o__Flavobacteriales|f__Flavobacteriaceae|g__Capnocytophaga|s__unclassified_mgs_2174
Go	regulation of mRNA metabolic process	0.4	0.00984797	saliva_pheno.763 : NK	0	saliva_pheno.763	NK	saliva:k__Bacteria|p__Bacteroidota|c__Bacteroidia|o__Flavobacteriales|f__Flavobacteriaceae|g__Capnocytophaga|s__unclassified_mgs_2174
Go	cytoplasmic translational elongation	0.2	0.00984797	saliva_pheno.763 : NK	0	saliva_pheno.763	NK	saliva:k__Bacteria|p__Bacteroidota|c__Bacteroidia|o__Flavobacteriales|f__Flavobacteriaceae|g__Capnocytophaga|s__unclassified_mgs_2174
Go	positive regulation of spindle checkpoint	0.2	0.00984797	saliva_pheno.763 : NK	0	saliva_pheno.763	NK	saliva:k__Bacteria|p__Bacteroidota|c__Bacteroidia|o__Flavobacteriales|f__Flavobacteriaceae|g__Capnocytophaga|s__unclassified_mgs_2174
Go	positive regulation of mitotic cell cycle spindle assembly checkpoint	0.2	0.00984797	saliva_pheno.763 : NK	0	saliva_pheno.763	NK	saliva:k__Bacteria|p__Bacteroidota|c__Bacteroidia|o__Flavobacteriales|f__Flavobacteriaceae|g__Capnocytophaga|s__unclassified_mgs_2174
Go	regulation of lymphoid progenitor cell differentiation	0.2	0.00984797	saliva_pheno.763 : NK	0	saliva_pheno.763	NK	saliva:k__Bacteria|p__Bacteroidota|c__Bacteroidia|o__Flavobacteriales|f__Flavobacteriaceae|g__Capnocytophaga|s__unclassified_mgs_2174
Go	cellular response to chemical stress	0.4	0.00984797	saliva_pheno.763 : NK	0	saliva_pheno.763	NK	saliva:k__Bacteria|p__Bacteroidota|c__Bacteroidia|o__Flavobacteriales|f__Flavobacteriaceae|g__Capnocytophaga|s__unclassified_mgs_2174
Go	negative regulation of organelle organization	0.4	0.00984797	saliva_pheno.763 : NK	0	saliva_pheno.763	NK	saliva:k__Bacteria|p__Bacteroidota|c__Bacteroidia|o__Flavobacteriales|f__Flavobacteriaceae|g__Capnocytophaga|s__unclassified_mgs_2174
Go	negative regulation of hematopoietic progenitor cell differentiation	0.2	0.00984797	saliva_pheno.763 : NK	0	saliva_pheno.763	NK	saliva:k__Bacteria|p__Bacteroidota|c__Bacteroidia|o__Flavobacteriales|f__Flavobacteriaceae|g__Capnocytophaga|s__unclassified_mgs_2174
Go	negative regulation of low-density lipoprotein particle clearance	0.2	0.00984797	saliva_pheno.763 : NK	0	saliva_pheno.763	NK	saliva:k__Bacteria|p__Bacteroidota|c__Bacteroidia|o__Flavobacteriales|f__Flavobacteriaceae|g__Capnocytophaga|s__unclassified_mgs_2174
Go	positive regulation of B cell differentiation	0.2	0.00984797	saliva_pheno.763 : NK	0	saliva_pheno.763	NK	saliva:k__Bacteria|p__Bacteroidota|c__Bacteroidia|o__Flavobacteriales|f__Flavobacteriaceae|g__Capnocytophaga|s__unclassified_mgs_2174
Go	negative regulation of nitric oxide biosynthetic process	0.2	0.00984797	saliva_pheno.763 : NK	0	saliva_pheno.763	NK	saliva:k__Bacteria|p__Bacteroidota|c__Bacteroidia|o__Flavobacteriales|f__Flavobacteriaceae|g__Capnocytophaga|s__unclassified_mgs_2174
Go	3'-UTR-mediated mRNA destabilization	0.2	0.00984797	saliva_pheno.763 : NK	0	saliva_pheno.763	NK	saliva:k__Bacteria|p__Bacteroidota|c__Bacteroidia|o__Flavobacteriales|f__Flavobacteriaceae|g__Capnocytophaga|s__unclassified_mgs_2174
Go	negative regulation of nitric oxide metabolic process	0.2	0.00984797	saliva_pheno.763 : NK	0	saliva_pheno.763	NK	saliva:k__Bacteria|p__Bacteroidota|c__Bacteroidia|o__Flavobacteriales|f__Flavobacteriaceae|g__Capnocytophaga|s__unclassified_mgs_2174
Go	positive regulation of cell cycle checkpoint	0.2	0.00984797	saliva_pheno.763 : NK	0	saliva_pheno.763	NK	saliva:k__Bacteria|p__Bacteroidota|c__Bacteroidia|o__Flavobacteriales|f__Flavobacteriaceae|g__Capnocytophaga|s__unclassified_mgs_2174
Go	response to oxidative stress	0.4	0.00984797	saliva_pheno.763 : NK	0	saliva_pheno.763	NK	saliva:k__Bacteria|p__Bacteroidota|c__Bacteroidia|o__Flavobacteriales|f__Flavobacteriaceae|g__Capnocytophaga|s__unclassified_mgs_2174
Go	cellular response to arsenic-containing substance	0.2	0.00984797	saliva_pheno.763 : NK	0	saliva_pheno.763	NK	saliva:k__Bacteria|p__Bacteroidota|c__Bacteroidia|o__Flavobacteriales|f__Flavobacteriaceae|g__Capnocytophaga|s__unclassified_mgs_2174
Go	nucleobase-containing compound catabolic process	0.4	0.00984797	saliva_pheno.763 : NK	0	saliva_pheno.763	NK	saliva:k__Bacteria|p__Bacteroidota|c__Bacteroidia|o__Flavobacteriales|f__Flavobacteriaceae|g__Capnocytophaga|s__unclassified_mgs_2174
Go	negative regulation of lipoprotein particle clearance	0.2	0.00984797	saliva_pheno.763 : NK	0	saliva_pheno.763	NK	saliva:k__Bacteria|p__Bacteroidota|c__Bacteroidia|o__Flavobacteriales|f__Flavobacteriaceae|g__Capnocytophaga|s__unclassified_mgs_2174
Go	negative regulation of release of cytochrome c from mitochondria	0.2	0.00984797	saliva_pheno.763 : NK	0	saliva_pheno.763	NK	saliva:k__Bacteria|p__Bacteroidota|c__Bacteroidia|o__Flavobacteriales|f__Flavobacteriaceae|g__Capnocytophaga|s__unclassified_mgs_2174
Go	regulation of spindle checkpoint	0.2	0.00984797	saliva_pheno.763 : NK	0	saliva_pheno.763	NK	saliva:k__Bacteria|p__Bacteroidota|c__Bacteroidia|o__Flavobacteriales|f__Flavobacteriaceae|g__Capnocytophaga|s__unclassified_mgs_2174
Go	regulation of mitotic cell cycle spindle assembly checkpoint	0.2	0.00984797	saliva_pheno.763 : NK	0	saliva_pheno.763	NK	saliva:k__Bacteria|p__Bacteroidota|c__Bacteroidia|o__Flavobacteriales|f__Flavobacteriaceae|g__Capnocytophaga|s__unclassified_mgs_2174
Go	regulation of mitotic spindle checkpoint	0.2	0.00984797	saliva_pheno.763 : NK	0	saliva_pheno.763	NK	saliva:k__Bacteria|p__Bacteroidota|c__Bacteroidia|o__Flavobacteriales|f__Flavobacteriaceae|g__Capnocytophaga|s__unclassified_mgs_2174
Go	regulation of low-density lipoprotein particle clearance	0.2	0.00984797	saliva_pheno.763 : NK	0	saliva_pheno.763	NK	saliva:k__Bacteria|p__Bacteroidota|c__Bacteroidia|o__Flavobacteriales|f__Flavobacteriaceae|g__Capnocytophaga|s__unclassified_mgs_2174
Go	negative regulation of ATP-dependent activity	0.2	0.00984797	saliva_pheno.763 : NK	0	saliva_pheno.763	NK	saliva:k__Bacteria|p__Bacteroidota|c__Bacteroidia|o__Flavobacteriales|f__Flavobacteriaceae|g__Capnocytophaga|s__unclassified_mgs_2174
Go	poly(A)+ mRNA export from nucleus	0.2	0.00984797	saliva_pheno.763 : NK	0	saliva_pheno.763	NK	saliva:k__Bacteria|p__Bacteroidota|c__Bacteroidia|o__Flavobacteriales|f__Flavobacteriaceae|g__Capnocytophaga|s__unclassified_mgs_2174
Go	regulation of oxidative phosphorylation	0.2	0.00984797	saliva_pheno.763 : NK	0	saliva_pheno.763	NK	saliva:k__Bacteria|p__Bacteroidota|c__Bacteroidia|o__Flavobacteriales|f__Flavobacteriaceae|g__Capnocytophaga|s__unclassified_mgs_2174
Go	lymphoid progenitor cell differentiation	0.2	0.00984797	saliva_pheno.763 : NK	0	saliva_pheno.763	NK	saliva:k__Bacteria|p__Bacteroidota|c__Bacteroidia|o__Flavobacteriales|f__Flavobacteriaceae|g__Capnocytophaga|s__unclassified_mgs_2174
Go	regulation of proton transport	0.2	0.00984797	saliva_pheno.763 : NK	0	saliva_pheno.763	NK	saliva:k__Bacteria|p__Bacteroidota|c__Bacteroidia|o__Flavobacteriales|f__Flavobacteriaceae|g__Capnocytophaga|s__unclassified_mgs_2174
Go	cellular nitrogen compound catabolic process	0.4	0.00984797	saliva_pheno.763 : NK	0	saliva_pheno.763	NK	saliva:k__Bacteria|p__Bacteroidota|c__Bacteroidia|o__Flavobacteriales|f__Flavobacteriaceae|g__Capnocytophaga|s__unclassified_mgs_2174
Go	heterocycle catabolic process	0.4	0.00984797	saliva_pheno.763 : NK	0	saliva_pheno.763	NK	saliva:k__Bacteria|p__Bacteroidota|c__Bacteroidia|o__Flavobacteriales|f__Flavobacteriaceae|g__Capnocytophaga|s__unclassified_mgs_2174
Go	positive regulation of release of cytochrome c from mitochondria	0.2	0.010720378	saliva_pheno.763 : NK	0	saliva_pheno.763	NK	saliva:k__Bacteria|p__Bacteroidota|c__Bacteroidia|o__Flavobacteriales|f__Flavobacteriaceae|g__Capnocytophaga|s__unclassified_mgs_2174
Go	protein peptidyl-prolyl isomerization	0.2	0.011281765	saliva_pheno.763 : NK	0	saliva_pheno.763	NK	saliva:k__Bacteria|p__Bacteroidota|c__Bacteroidia|o__Flavobacteriales|f__Flavobacteriaceae|g__Capnocytophaga|s__unclassified_mgs_2174
Go	response to arsenic-containing substance	0.2	0.012200816	saliva_pheno.763 : NK	0	saliva_pheno.763	NK	saliva:k__Bacteria|p__Bacteroidota|c__Bacteroidia|o__Flavobacteriales|f__Flavobacteriaceae|g__Capnocytophaga|s__unclassified_mgs_2174
Go	regulation of aerobic respiration	0.2	0.012240549	saliva_pheno.763 : NK	0	saliva_pheno.763	NK	saliva:k__Bacteria|p__Bacteroidota|c__Bacteroidia|o__Flavobacteriales|f__Flavobacteriaceae|g__Capnocytophaga|s__unclassified_mgs_2174
Go	low-density lipoprotein particle clearance	0.2	0.012240549	saliva_pheno.763 : NK	0	saliva_pheno.763	NK	saliva:k__Bacteria|p__Bacteroidota|c__Bacteroidia|o__Flavobacteriales|f__Flavobacteriaceae|g__Capnocytophaga|s__unclassified_mgs_2174
Go	regulation of B cell differentiation	0.2	0.012240549	saliva_pheno.763 : NK	0	saliva_pheno.763	NK	saliva:k__Bacteria|p__Bacteroidota|c__Bacteroidia|o__Flavobacteriales|f__Flavobacteriaceae|g__Capnocytophaga|s__unclassified_mgs_2174
Go	regulation of lipoprotein particle clearance	0.2	0.012694625	saliva_pheno.763 : NK	0	saliva_pheno.763	NK	saliva:k__Bacteria|p__Bacteroidota|c__Bacteroidia|o__Flavobacteriales|f__Flavobacteriaceae|g__Capnocytophaga|s__unclassified_mgs_2174
Go	spleen development	0.2	0.012694625	saliva_pheno.763 : NK	0	saliva_pheno.763	NK	saliva:k__Bacteria|p__Bacteroidota|c__Bacteroidia|o__Flavobacteriales|f__Flavobacteriaceae|g__Capnocytophaga|s__unclassified_mgs_2174
Go	regulation of hematopoietic progenitor cell differentiation	0.2	0.012694625	saliva_pheno.763 : NK	0	saliva_pheno.763	NK	saliva:k__Bacteria|p__Bacteroidota|c__Bacteroidia|o__Flavobacteriales|f__Flavobacteriaceae|g__Capnocytophaga|s__unclassified_mgs_2174
Go	intrinsic apoptotic signaling pathway in response to oxidative stress	0.2	0.012694625	saliva_pheno.763 : NK	0	saliva_pheno.763	NK	saliva:k__Bacteria|p__Bacteroidota|c__Bacteroidia|o__Flavobacteriales|f__Flavobacteriaceae|g__Capnocytophaga|s__unclassified_mgs_2174
Go	mitochondrial outer membrane permeabilization involved in programmed cell death	0.2	0.012694625	saliva_pheno.763 : NK	0	saliva_pheno.763	NK	saliva:k__Bacteria|p__Bacteroidota|c__Bacteroidia|o__Flavobacteriales|f__Flavobacteriaceae|g__Capnocytophaga|s__unclassified_mgs_2174
Go	mitotic spindle assembly checkpoint signaling	0.2	0.012694625	saliva_pheno.763 : NK	0	saliva_pheno.763	NK	saliva:k__Bacteria|p__Bacteroidota|c__Bacteroidia|o__Flavobacteriales|f__Flavobacteriaceae|g__Capnocytophaga|s__unclassified_mgs_2174
Go	necroptotic process	0.2	0.012694625	saliva_pheno.763 : NK	0	saliva_pheno.763	NK	saliva:k__Bacteria|p__Bacteroidota|c__Bacteroidia|o__Flavobacteriales|f__Flavobacteriaceae|g__Capnocytophaga|s__unclassified_mgs_2174
Go	spindle assembly checkpoint signaling	0.2	0.012694625	saliva_pheno.763 : NK	0	saliva_pheno.763	NK	saliva:k__Bacteria|p__Bacteroidota|c__Bacteroidia|o__Flavobacteriales|f__Flavobacteriaceae|g__Capnocytophaga|s__unclassified_mgs_2174
Go	mitotic spindle checkpoint signaling	0.2	0.012694625	saliva_pheno.763 : NK	0	saliva_pheno.763	NK	saliva:k__Bacteria|p__Bacteroidota|c__Bacteroidia|o__Flavobacteriales|f__Flavobacteriaceae|g__Capnocytophaga|s__unclassified_mgs_2174
Go	peptidyl-proline modification	0.2	0.012694625	saliva_pheno.763 : NK	0	saliva_pheno.763	NK	saliva:k__Bacteria|p__Bacteroidota|c__Bacteroidia|o__Flavobacteriales|f__Flavobacteriaceae|g__Capnocytophaga|s__unclassified_mgs_2174
Go	spindle checkpoint signaling	0.2	0.012694625	saliva_pheno.763 : NK	0	saliva_pheno.763	NK	saliva:k__Bacteria|p__Bacteroidota|c__Bacteroidia|o__Flavobacteriales|f__Flavobacteriaceae|g__Capnocytophaga|s__unclassified_mgs_2174
Go	regulation of release of cytochrome c from mitochondria	0.2	0.012694625	saliva_pheno.763 : NK	0	saliva_pheno.763	NK	saliva:k__Bacteria|p__Bacteroidota|c__Bacteroidia|o__Flavobacteriales|f__Flavobacteriaceae|g__Capnocytophaga|s__unclassified_mgs_2174
Go	regulation of cell cycle checkpoint	0.2	0.012694625	saliva_pheno.763 : NK	0	saliva_pheno.763	NK	saliva:k__Bacteria|p__Bacteroidota|c__Bacteroidia|o__Flavobacteriales|f__Flavobacteriaceae|g__Capnocytophaga|s__unclassified_mgs_2174
Go	negative regulation of sister chromatid segregation	0.2	0.012694625	saliva_pheno.763 : NK	0	saliva_pheno.763	NK	saliva:k__Bacteria|p__Bacteroidota|c__Bacteroidia|o__Flavobacteriales|f__Flavobacteriaceae|g__Capnocytophaga|s__unclassified_mgs_2174
Go	negative regulation of mitotic sister chromatid segregation	0.2	0.012694625	saliva_pheno.763 : NK	0	saliva_pheno.763	NK	saliva:k__Bacteria|p__Bacteroidota|c__Bacteroidia|o__Flavobacteriales|f__Flavobacteriaceae|g__Capnocytophaga|s__unclassified_mgs_2174
Go	positive regulation of mitochondrial membrane permeability	0.2	0.012694625	saliva_pheno.763 : NK	0	saliva_pheno.763	NK	saliva:k__Bacteria|p__Bacteroidota|c__Bacteroidia|o__Flavobacteriales|f__Flavobacteriaceae|g__Capnocytophaga|s__unclassified_mgs_2174
Go	negative regulation of mitotic metaphase/anaphase transition	0.2	0.012694625	saliva_pheno.763 : NK	0	saliva_pheno.763	NK	saliva:k__Bacteria|p__Bacteroidota|c__Bacteroidia|o__Flavobacteriales|f__Flavobacteriaceae|g__Capnocytophaga|s__unclassified_mgs_2174
Go	negative regulation of mitotic sister chromatid separation	0.2	0.012694625	saliva_pheno.763 : NK	0	saliva_pheno.763	NK	saliva:k__Bacteria|p__Bacteroidota|c__Bacteroidia|o__Flavobacteriales|f__Flavobacteriaceae|g__Capnocytophaga|s__unclassified_mgs_2174
Go	regulation of cellular respiration	0.2	0.012694625	saliva_pheno.763 : NK	0	saliva_pheno.763	NK	saliva:k__Bacteria|p__Bacteroidota|c__Bacteroidia|o__Flavobacteriales|f__Flavobacteriaceae|g__Capnocytophaga|s__unclassified_mgs_2174
Go	negative regulation of chromosome segregation	0.2	0.012694625	saliva_pheno.763 : NK	0	saliva_pheno.763	NK	saliva:k__Bacteria|p__Bacteroidota|c__Bacteroidia|o__Flavobacteriales|f__Flavobacteriaceae|g__Capnocytophaga|s__unclassified_mgs_2174
Go	negative regulation of metaphase/anaphase transition of cell cycle	0.2	0.012694625	saliva_pheno.763 : NK	0	saliva_pheno.763	NK	saliva:k__Bacteria|p__Bacteroidota|c__Bacteroidia|o__Flavobacteriales|f__Flavobacteriaceae|g__Capnocytophaga|s__unclassified_mgs_2174
Go	negative regulation of chromosome separation	0.2	0.012694625	saliva_pheno.763 : NK	0	saliva_pheno.763	NK	saliva:k__Bacteria|p__Bacteroidota|c__Bacteroidia|o__Flavobacteriales|f__Flavobacteriaceae|g__Capnocytophaga|s__unclassified_mgs_2174
Go	regulation of necrotic cell death	0.2	0.012694625	saliva_pheno.763 : NK	0	saliva_pheno.763	NK	saliva:k__Bacteria|p__Bacteroidota|c__Bacteroidia|o__Flavobacteriales|f__Flavobacteriaceae|g__Capnocytophaga|s__unclassified_mgs_2174
Go	negative regulation of mitochondrion organization	0.2	0.012694625	saliva_pheno.763 : NK	0	saliva_pheno.763	NK	saliva:k__Bacteria|p__Bacteroidota|c__Bacteroidia|o__Flavobacteriales|f__Flavobacteriaceae|g__Capnocytophaga|s__unclassified_mgs_2174
Go	regulation of mitotic sister chromatid segregation	0.2	0.012694625	saliva_pheno.763 : NK	0	saliva_pheno.763	NK	saliva:k__Bacteria|p__Bacteroidota|c__Bacteroidia|o__Flavobacteriales|f__Flavobacteriaceae|g__Capnocytophaga|s__unclassified_mgs_2174
Go	programmed necrotic cell death	0.2	0.012694625	saliva_pheno.763 : NK	0	saliva_pheno.763	NK	saliva:k__Bacteria|p__Bacteroidota|c__Bacteroidia|o__Flavobacteriales|f__Flavobacteriaceae|g__Capnocytophaga|s__unclassified_mgs_2174
Go	positive regulation of membrane permeability	0.2	0.012694625	saliva_pheno.763 : NK	0	saliva_pheno.763	NK	saliva:k__Bacteria|p__Bacteroidota|c__Bacteroidia|o__Flavobacteriales|f__Flavobacteriaceae|g__Capnocytophaga|s__unclassified_mgs_2174
Go	plasma lipoprotein particle clearance	0.2	0.012927199	saliva_pheno.763 : NK	0	saliva_pheno.763	NK	saliva:k__Bacteria|p__Bacteroidota|c__Bacteroidia|o__Flavobacteriales|f__Flavobacteriaceae|g__Capnocytophaga|s__unclassified_mgs_2174
Go	negative regulation of mitotic nuclear division	0.2	0.012927199	saliva_pheno.763 : NK	0	saliva_pheno.763	NK	saliva:k__Bacteria|p__Bacteroidota|c__Bacteroidia|o__Flavobacteriales|f__Flavobacteriaceae|g__Capnocytophaga|s__unclassified_mgs_2174
Go	response to ischemia	0.2	0.012927199	saliva_pheno.763 : NK	0	saliva_pheno.763	NK	saliva:k__Bacteria|p__Bacteroidota|c__Bacteroidia|o__Flavobacteriales|f__Flavobacteriaceae|g__Capnocytophaga|s__unclassified_mgs_2174
Go	release of cytochrome c from mitochondria	0.2	0.012927199	saliva_pheno.763 : NK	0	saliva_pheno.763	NK	saliva:k__Bacteria|p__Bacteroidota|c__Bacteroidia|o__Flavobacteriales|f__Flavobacteriaceae|g__Capnocytophaga|s__unclassified_mgs_2174
Go	translational elongation	0.2	0.012927199	saliva_pheno.763 : NK	0	saliva_pheno.763	NK	saliva:k__Bacteria|p__Bacteroidota|c__Bacteroidia|o__Flavobacteriales|f__Flavobacteriaceae|g__Capnocytophaga|s__unclassified_mgs_2174
Go	regulation of mitotic sister chromatid separation	0.2	0.012927199	saliva_pheno.763 : NK	0	saliva_pheno.763	NK	saliva:k__Bacteria|p__Bacteroidota|c__Bacteroidia|o__Flavobacteriales|f__Flavobacteriaceae|g__Capnocytophaga|s__unclassified_mgs_2174
Go	mitotic sister chromatid separation	0.2	0.013352365	saliva_pheno.763 : NK	0	saliva_pheno.763	NK	saliva:k__Bacteria|p__Bacteroidota|c__Bacteroidia|o__Flavobacteriales|f__Flavobacteriaceae|g__Capnocytophaga|s__unclassified_mgs_2174
Go	regulation of nitric oxide biosynthetic process	0.2	0.013352365	saliva_pheno.763 : NK	0	saliva_pheno.763	NK	saliva:k__Bacteria|p__Bacteroidota|c__Bacteroidia|o__Flavobacteriales|f__Flavobacteriaceae|g__Capnocytophaga|s__unclassified_mgs_2174
Go	regulation of mitochondrial membrane permeability	0.2	0.013352365	saliva_pheno.763 : NK	0	saliva_pheno.763	NK	saliva:k__Bacteria|p__Bacteroidota|c__Bacteroidia|o__Flavobacteriales|f__Flavobacteriaceae|g__Capnocytophaga|s__unclassified_mgs_2174
Go	negative regulation of nuclear division	0.2	0.013417188	saliva_pheno.763 : NK	0	saliva_pheno.763	NK	saliva:k__Bacteria|p__Bacteroidota|c__Bacteroidia|o__Flavobacteriales|f__Flavobacteriaceae|g__Capnocytophaga|s__unclassified_mgs_2174
Go	regulation of nitric oxide metabolic process	0.2	0.013689719	saliva_pheno.763 : NK	0	saliva_pheno.763	NK	saliva:k__Bacteria|p__Bacteroidota|c__Bacteroidia|o__Flavobacteriales|f__Flavobacteriaceae|g__Capnocytophaga|s__unclassified_mgs_2174
Go	mRNA export from nucleus	0.2	0.014162991	saliva_pheno.763 : NK	0	saliva_pheno.763	NK	saliva:k__Bacteria|p__Bacteroidota|c__Bacteroidia|o__Flavobacteriales|f__Flavobacteriaceae|g__Capnocytophaga|s__unclassified_mgs_2174
Go	ribosomal large subunit biogenesis	0.2	0.014216857	saliva_pheno.763 : NK	0	saliva_pheno.763	NK	saliva:k__Bacteria|p__Bacteroidota|c__Bacteroidia|o__Flavobacteriales|f__Flavobacteriaceae|g__Capnocytophaga|s__unclassified_mgs_2174
Go	necrotic cell death	0.2	0.014420903	saliva_pheno.763 : NK	0	saliva_pheno.763	NK	saliva:k__Bacteria|p__Bacteroidota|c__Bacteroidia|o__Flavobacteriales|f__Flavobacteriaceae|g__Capnocytophaga|s__unclassified_mgs_2174
Go	regulation of transcription initiation by RNA polymerase II	0.2	0.014420903	saliva_pheno.763 : NK	0	saliva_pheno.763	NK	saliva:k__Bacteria|p__Bacteroidota|c__Bacteroidia|o__Flavobacteriales|f__Flavobacteriaceae|g__Capnocytophaga|s__unclassified_mgs_2174
Go	regulation of ATP-dependent activity	0.2	0.014420903	saliva_pheno.763 : NK	0	saliva_pheno.763	NK	saliva:k__Bacteria|p__Bacteroidota|c__Bacteroidia|o__Flavobacteriales|f__Flavobacteriaceae|g__Capnocytophaga|s__unclassified_mgs_2174
Go	regulation of chromosome separation	0.2	0.014420903	saliva_pheno.763 : NK	0	saliva_pheno.763	NK	saliva:k__Bacteria|p__Bacteroidota|c__Bacteroidia|o__Flavobacteriales|f__Flavobacteriaceae|g__Capnocytophaga|s__unclassified_mgs_2174
Go	positive regulation of mitochondrion organization	0.2	0.014663188	saliva_pheno.763 : NK	0	saliva_pheno.763	NK	saliva:k__Bacteria|p__Bacteroidota|c__Bacteroidia|o__Flavobacteriales|f__Flavobacteriaceae|g__Capnocytophaga|s__unclassified_mgs_2174
Go	nitric oxide biosynthetic process	0.2	0.014752933	saliva_pheno.763 : NK	0	saliva_pheno.763	NK	saliva:k__Bacteria|p__Bacteroidota|c__Bacteroidia|o__Flavobacteriales|f__Flavobacteriaceae|g__Capnocytophaga|s__unclassified_mgs_2174
Go	regulation of membrane permeability	0.2	0.014752933	saliva_pheno.763 : NK	0	saliva_pheno.763	NK	saliva:k__Bacteria|p__Bacteroidota|c__Bacteroidia|o__Flavobacteriales|f__Flavobacteriaceae|g__Capnocytophaga|s__unclassified_mgs_2174
Go	chromosome separation	0.2	0.014984512	saliva_pheno.763 : NK	0	saliva_pheno.763	NK	saliva:k__Bacteria|p__Bacteroidota|c__Bacteroidia|o__Flavobacteriales|f__Flavobacteriaceae|g__Capnocytophaga|s__unclassified_mgs_2174
Go	regulation of DNA-templated transcription initiation	0.2	0.015025252	saliva_pheno.763 : NK	0	saliva_pheno.763	NK	saliva:k__Bacteria|p__Bacteroidota|c__Bacteroidia|o__Flavobacteriales|f__Flavobacteriaceae|g__Capnocytophaga|s__unclassified_mgs_2174
Go	nitric oxide metabolic process	0.2	0.015286843	saliva_pheno.763 : NK	0	saliva_pheno.763	NK	saliva:k__Bacteria|p__Bacteroidota|c__Bacteroidia|o__Flavobacteriales|f__Flavobacteriaceae|g__Capnocytophaga|s__unclassified_mgs_2174
Go	positive regulation of B cell activation	0.2	0.015286843	saliva_pheno.763 : NK	0	saliva_pheno.763	NK	saliva:k__Bacteria|p__Bacteroidota|c__Bacteroidia|o__Flavobacteriales|f__Flavobacteriaceae|g__Capnocytophaga|s__unclassified_mgs_2174
Go	reactive nitrogen species metabolic process	0.2	0.015323422	saliva_pheno.763 : NK	0	saliva_pheno.763	NK	saliva:k__Bacteria|p__Bacteroidota|c__Bacteroidia|o__Flavobacteriales|f__Flavobacteriaceae|g__Capnocytophaga|s__unclassified_mgs_2174
Go	nuclear pore nuclear basket	0.2	0.006993133	saliva_pheno.763 : NK	0	saliva_pheno.763	NK	saliva:k__Bacteria|p__Bacteroidota|c__Bacteroidia|o__Flavobacteriales|f__Flavobacteriaceae|g__Capnocytophaga|s__unclassified_mgs_2174
Go	preribosome, large subunit precursor	0.2	0.006993133	saliva_pheno.763 : NK	0	saliva_pheno.763	NK	saliva:k__Bacteria|p__Bacteroidota|c__Bacteroidia|o__Flavobacteriales|f__Flavobacteriaceae|g__Capnocytophaga|s__unclassified_mgs_2174
Go	pore complex	0.2	0.006993133	saliva_pheno.763 : NK	0	saliva_pheno.763	NK	saliva:k__Bacteria|p__Bacteroidota|c__Bacteroidia|o__Flavobacteriales|f__Flavobacteriaceae|g__Capnocytophaga|s__unclassified_mgs_2174
Go	preribosome	0.2	0.015252743	saliva_pheno.763 : NK	0	saliva_pheno.763	NK	saliva:k__Bacteria|p__Bacteroidota|c__Bacteroidia|o__Flavobacteriales|f__Flavobacteriaceae|g__Capnocytophaga|s__unclassified_mgs_2174
Go	nuclear pore	0.2	0.015540374	saliva_pheno.763 : NK	0	saliva_pheno.763	NK	saliva:k__Bacteria|p__Bacteroidota|c__Bacteroidia|o__Flavobacteriales|f__Flavobacteriaceae|g__Capnocytophaga|s__unclassified_mgs_2174
Kegg	Non-alcoholic fatty liver disease	0.333333333	0.009850967	saliva_pheno.3641 : cDC	1	saliva_pheno.3641	cDC	saliva:k__Bacteria|p__Actinobacteriota|c__Coriobacteriia|o__Coriobacteriales|f__Atopobiaceae|g__Lancefieldella|s__Lancefieldella_sp000564995_mgs_2467
Go	ribosomal large subunit binding	0.2	0.005572027	saliva_pheno.763 : NK	0	saliva_pheno.763	NK	saliva:k__Bacteria|p__Bacteroidota|c__Bacteroidia|o__Flavobacteriales|f__Flavobacteriaceae|g__Capnocytophaga|s__unclassified_mgs_2174
Go	cyclosporin A binding	0.2	0.005572027	saliva_pheno.763 : NK	0	saliva_pheno.763	NK	saliva:k__Bacteria|p__Bacteroidota|c__Bacteroidia|o__Flavobacteriales|f__Flavobacteriaceae|g__Capnocytophaga|s__unclassified_mgs_2174
Go	mRNA 3'-UTR AU-rich region binding	0.2	0.005572027	saliva_pheno.763 : NK	0	saliva_pheno.763	NK	saliva:k__Bacteria|p__Bacteroidota|c__Bacteroidia|o__Flavobacteriales|f__Flavobacteriaceae|g__Capnocytophaga|s__unclassified_mgs_2174
Go	peptidyl-prolyl cis-trans isomerase activity	0.2	0.005848212	saliva_pheno.763 : NK	0	saliva_pheno.763	NK	saliva:k__Bacteria|p__Bacteroidota|c__Bacteroidia|o__Flavobacteriales|f__Flavobacteriaceae|g__Capnocytophaga|s__unclassified_mgs_2174
Go	cis-trans isomerase activity	0.2	0.005848212	saliva_pheno.763 : NK	0	saliva_pheno.763	NK	saliva:k__Bacteria|p__Bacteroidota|c__Bacteroidia|o__Flavobacteriales|f__Flavobacteriaceae|g__Capnocytophaga|s__unclassified_mgs_2174
Go	protein folding chaperone	0.2	0.007993812	saliva_pheno.763 : NK	0	saliva_pheno.763	NK	saliva:k__Bacteria|p__Bacteroidota|c__Bacteroidia|o__Flavobacteriales|f__Flavobacteriaceae|g__Capnocytophaga|s__unclassified_mgs_2174
Go	tRNA binding	0.2	0.007993812	saliva_pheno.763 : NK	0	saliva_pheno.763	NK	saliva:k__Bacteria|p__Bacteroidota|c__Bacteroidia|o__Flavobacteriales|f__Flavobacteriaceae|g__Capnocytophaga|s__unclassified_mgs_2174
Kegg	Diabetic cardiomyopathy	0.333333333	0.009850967	saliva_pheno.3641 : cDC	1	saliva_pheno.3641	cDC	saliva:k__Bacteria|p__Actinobacteriota|c__Coriobacteriia|o__Coriobacteriales|f__Atopobiaceae|g__Lancefieldella|s__Lancefieldella_sp000564995_mgs_2467
Kegg	Chemical carcinogenesis - reactive oxygen species	0.333333333	0.009850967	saliva_pheno.3641 : cDC	1	saliva_pheno.3641	cDC	saliva:k__Bacteria|p__Actinobacteriota|c__Coriobacteriia|o__Coriobacteriales|f__Atopobiaceae|g__Lancefieldella|s__Lancefieldella_sp000564995_mgs_2467
Kegg	Thermogenesis	0.333333333	0.009850967	saliva_pheno.3641 : cDC	1	saliva_pheno.3641	cDC	saliva:k__Bacteria|p__Actinobacteriota|c__Coriobacteriia|o__Coriobacteriales|f__Atopobiaceae|g__Lancefieldella|s__Lancefieldella_sp000564995_mgs_2467
Kegg	Parkinson disease	0.333333333	0.009850967	saliva_pheno.3641 : cDC	1	saliva_pheno.3641	cDC	saliva:k__Bacteria|p__Actinobacteriota|c__Coriobacteriia|o__Coriobacteriales|f__Atopobiaceae|g__Lancefieldella|s__Lancefieldella_sp000564995_mgs_2467
Kegg	Prion disease	0.333333333	0.009850967	saliva_pheno.3641 : cDC	1	saliva_pheno.3641	cDC	saliva:k__Bacteria|p__Actinobacteriota|c__Coriobacteriia|o__Coriobacteriales|f__Atopobiaceae|g__Lancefieldella|s__Lancefieldella_sp000564995_mgs_2467
Kegg	Huntington disease	0.333333333	0.009850967	saliva_pheno.3641 : cDC	1	saliva_pheno.3641	cDC	saliva:k__Bacteria|p__Actinobacteriota|c__Coriobacteriia|o__Coriobacteriales|f__Atopobiaceae|g__Lancefieldella|s__Lancefieldella_sp000564995_mgs_2467
Go	wound healing	0.6	0.009929343	tongue_pheno.2046 : NKT	1	tongue_pheno.2046	NKT	tongue:k__Bacteria|p__Firmicutes|c__Bacilli|o__Lactobacillales|f__Streptococcaceae|g__Streptococcus|s__unclassified_mgs_233
Reactome	PCNA-Dependent Long Patch Base Excision Repair	0.333333333	0.009970244	tongue_pheno.1388 : CD8+T effector	1	tongue_pheno.1388	CD8+T effector	tongue:k__Bacteria|p__Firmicutes|c__Bacilli|o__Lactobacillales|f__Streptococcaceae|g__Streptococcus|s__unclassified_mgs_1433
Reactome	Resolution of AP sites via the multiple-nucleotide patch replacement pathway	0.333333333	0.009970244	tongue_pheno.1388 : CD8+T effector	1	tongue_pheno.1388	CD8+T effector	tongue:k__Bacteria|p__Firmicutes|c__Bacilli|o__Lactobacillales|f__Streptococcaceae|g__Streptococcus|s__unclassified_mgs_1433
Kegg	Huntington disease	1	0.003702844	saliva_pheno.763 : NK	0	saliva_pheno.763	NK	saliva:k__Bacteria|p__Bacteroidota|c__Bacteroidia|o__Flavobacteriales|f__Flavobacteriaceae|g__Capnocytophaga|s__unclassified_mgs_2174
Kegg	Alzheimer disease	1	0.004232131	saliva_pheno.763 : NK	0	saliva_pheno.763	NK	saliva:k__Bacteria|p__Bacteroidota|c__Bacteroidia|o__Flavobacteriales|f__Flavobacteriaceae|g__Capnocytophaga|s__unclassified_mgs_2174
Reactome	Downregulation of TGF-beta receptor signaling	0.333333333	0.009970244	tongue_pheno.1388 : CD8+T effector	1	tongue_pheno.1388	CD8+T effector	tongue:k__Bacteria|p__Firmicutes|c__Bacilli|o__Lactobacillales|f__Streptococcaceae|g__Streptococcus|s__unclassified_mgs_1433
Go	late endosome	0.3	0.01007552	saliva_pheno.2909 : cDC	1	saliva_pheno.2909	cDC	saliva:k__Bacteria|p__Actinobacteriota|c__Actinobacteria|o__Actinomycetales|f__Actinomycetaceae|g__Pauljensenia|s__unclassified_mgs_1346
Kegg	Parkinson disease	0.666666667	0.010137786	tongue_pheno.892 : CD16+Monocyte	1	tongue_pheno.892	CD16+Monocyte	tongue:k__Bacteria|p__Firmicutes|c__Bacilli|o__Lactobacillales|f__Streptococcaceae|g__Streptococcus|s__unclassified_mgs_2403
Go	cytoplasmic side of membrane	0.222222222	0.020249012	saliva_pheno.861 : B	0	saliva_pheno.861	B	saliva:k__Bacteria|p__Firmicutes|c__Bacilli|o__Lactobacillales|f__Streptococcaceae|g__Streptococcus|s__unclassified_mgs_3457
Reactome	Folding of actin by CCT/TriC	0.25	0.010194655	tongue_pheno.2645 : CD4+T effector memory	1	tongue_pheno.2645	CD4+T effector memory	tongue:k__Bacteria|p__Campylobacterota|c__Campylobacteria|o__Campylobacterales|f__Campylobacteraceae|g__Campylobacter_A|s__unclassified_mgs_1939
Reactome	Regulated proteolysis of p75NTR	0.25	0.010194655	tongue_pheno.2645 : CD4+T effector memory	1	tongue_pheno.2645	CD4+T effector memory	tongue:k__Bacteria|p__Campylobacterota|c__Campylobacteria|o__Campylobacterales|f__Campylobacteraceae|g__Campylobacter_A|s__unclassified_mgs_1939
Reactome	NF-kB is activated and signals survival	0.25	0.010194655	tongue_pheno.2645 : CD4+T effector memory	1	tongue_pheno.2645	CD4+T effector memory	tongue:k__Bacteria|p__Campylobacterota|c__Campylobacteria|o__Campylobacterales|f__Campylobacteraceae|g__Campylobacter_A|s__unclassified_mgs_1939
Kegg	Phospholipase D signaling pathway	0.4	0.01895489	saliva_pheno.861 : B	0	saliva_pheno.861	B	saliva:k__Bacteria|p__Firmicutes|c__Bacilli|o__Lactobacillales|f__Streptococcaceae|g__Streptococcus|s__unclassified_mgs_3457
Kegg	Cellular senescence	0.4	0.01895489	saliva_pheno.861 : B	0	saliva_pheno.861	B	saliva:k__Bacteria|p__Firmicutes|c__Bacilli|o__Lactobacillales|f__Streptococcaceae|g__Streptococcus|s__unclassified_mgs_3457
Kegg	cGMP-PKG signaling pathway	0.4	0.01895489	saliva_pheno.861 : B	0	saliva_pheno.861	B	saliva:k__Bacteria|p__Firmicutes|c__Bacilli|o__Lactobacillales|f__Streptococcaceae|g__Streptococcus|s__unclassified_mgs_3457
Kegg	Human cytomegalovirus infection	0.4	0.026939785	saliva_pheno.861 : B	0	saliva_pheno.861	B	saliva:k__Bacteria|p__Firmicutes|c__Bacilli|o__Lactobacillales|f__Streptococcaceae|g__Streptococcus|s__unclassified_mgs_3457
Kegg	Regulation of actin cytoskeleton	0.4	0.026939785	saliva_pheno.861 : B	0	saliva_pheno.861	B	saliva:k__Bacteria|p__Firmicutes|c__Bacilli|o__Lactobacillales|f__Streptococcaceae|g__Streptococcus|s__unclassified_mgs_3457
Reactome	p75NTR signals via NF-kB	0.25	0.010194655	tongue_pheno.2645 : CD4+T effector memory	1	tongue_pheno.2645	CD4+T effector memory	tongue:k__Bacteria|p__Campylobacterota|c__Campylobacteria|o__Campylobacterales|f__Campylobacteraceae|g__Campylobacter_A|s__unclassified_mgs_1939
Reactome	MAP3K8 (TPL2)-dependent MAPK1/3 activation	0.25	0.010194655	tongue_pheno.2645 : CD4+T effector memory	1	tongue_pheno.2645	CD4+T effector memory	tongue:k__Bacteria|p__Campylobacterota|c__Campylobacteria|o__Campylobacterales|f__Campylobacteraceae|g__Campylobacter_A|s__unclassified_mgs_1939
Reactome	The NLRP3 inflammasome	0.25	0.010194655	tongue_pheno.2645 : CD4+T effector memory	1	tongue_pheno.2645	CD4+T effector memory	tongue:k__Bacteria|p__Campylobacterota|c__Campylobacteria|o__Campylobacterales|f__Campylobacteraceae|g__Campylobacter_A|s__unclassified_mgs_1939
Reactome	RIP-mediated NFkB activation via ZBP1	0.25	0.010194655	tongue_pheno.2645 : CD4+T effector memory	1	tongue_pheno.2645	CD4+T effector memory	tongue:k__Bacteria|p__Campylobacterota|c__Campylobacteria|o__Campylobacterales|f__Campylobacteraceae|g__Campylobacter_A|s__unclassified_mgs_1939
Reactome	ZBP1(DAI) mediated induction of type I IFNs	0.25	0.010194655	tongue_pheno.2645 : CD4+T effector memory	1	tongue_pheno.2645	CD4+T effector memory	tongue:k__Bacteria|p__Campylobacterota|c__Campylobacteria|o__Campylobacterales|f__Campylobacteraceae|g__Campylobacter_A|s__unclassified_mgs_1939
Reactome	CD209 (DC-SIGN) signaling	0.25	0.010194655	tongue_pheno.2645 : CD4+T effector memory	1	tongue_pheno.2645	CD4+T effector memory	tongue:k__Bacteria|p__Campylobacterota|c__Campylobacteria|o__Campylobacterales|f__Campylobacteraceae|g__Campylobacter_A|s__unclassified_mgs_1939
Reactome	Inflammasomes	0.25	0.010194655	tongue_pheno.2645 : CD4+T effector memory	1	tongue_pheno.2645	CD4+T effector memory	tongue:k__Bacteria|p__Campylobacterota|c__Campylobacteria|o__Campylobacterales|f__Campylobacteraceae|g__Campylobacter_A|s__unclassified_mgs_1939
Reactome	BBSome-mediated cargo-targeting to cilium	0.25	0.010194655	tongue_pheno.2645 : CD4+T effector memory	1	tongue_pheno.2645	CD4+T effector memory	tongue:k__Bacteria|p__Campylobacterota|c__Campylobacteria|o__Campylobacterales|f__Campylobacteraceae|g__Campylobacter_A|s__unclassified_mgs_1939
Reactome	Formation of tubulin folding intermediates by CCT/TriC	0.25	0.010194655	tongue_pheno.2645 : CD4+T effector memory	1	tongue_pheno.2645	CD4+T effector memory	tongue:k__Bacteria|p__Campylobacterota|c__Campylobacteria|o__Campylobacterales|f__Campylobacteraceae|g__Campylobacter_A|s__unclassified_mgs_1939
Reactome	TRAF6 mediated NF-kB activation	0.25	0.010194655	tongue_pheno.2645 : CD4+T effector memory	1	tongue_pheno.2645	CD4+T effector memory	tongue:k__Bacteria|p__Campylobacterota|c__Campylobacteria|o__Campylobacterales|f__Campylobacteraceae|g__Campylobacter_A|s__unclassified_mgs_1939
Reactome	Purinergic signaling in leishmaniasis infection	0.25	0.010194655	tongue_pheno.2645 : CD4+T effector memory	1	tongue_pheno.2645	CD4+T effector memory	tongue:k__Bacteria|p__Campylobacterota|c__Campylobacteria|o__Campylobacterales|f__Campylobacteraceae|g__Campylobacter_A|s__unclassified_mgs_1939
Reactome	Cell recruitment (pro-inflammatory response)	0.25	0.010194655	tongue_pheno.2645 : CD4+T effector memory	1	tongue_pheno.2645	CD4+T effector memory	tongue:k__Bacteria|p__Campylobacterota|c__Campylobacteria|o__Campylobacterales|f__Campylobacteraceae|g__Campylobacter_A|s__unclassified_mgs_1939
Reactome	Prefoldin mediated transfer of substrate to CCT/TriC	0.25	0.010194655	tongue_pheno.2645 : CD4+T effector memory	1	tongue_pheno.2645	CD4+T effector memory	tongue:k__Bacteria|p__Campylobacterota|c__Campylobacteria|o__Campylobacterales|f__Campylobacteraceae|g__Campylobacter_A|s__unclassified_mgs_1939
Reactome	Paracetamol ADME	0.25	0.010194655	tongue_pheno.2645 : CD4+T effector memory	1	tongue_pheno.2645	CD4+T effector memory	tongue:k__Bacteria|p__Campylobacterota|c__Campylobacteria|o__Campylobacterales|f__Campylobacteraceae|g__Campylobacter_A|s__unclassified_mgs_1939
Reactome	Diseases of Immune System	0.25	0.010194655	tongue_pheno.2645 : CD4+T effector memory	1	tongue_pheno.2645	CD4+T effector memory	tongue:k__Bacteria|p__Campylobacterota|c__Campylobacteria|o__Campylobacterales|f__Campylobacteraceae|g__Campylobacter_A|s__unclassified_mgs_1939
Reactome	Diseases associated with the TLR signaling cascade	0.25	0.010194655	tongue_pheno.2645 : CD4+T effector memory	1	tongue_pheno.2645	CD4+T effector memory	tongue:k__Bacteria|p__Campylobacterota|c__Campylobacteria|o__Campylobacterales|f__Campylobacteraceae|g__Campylobacter_A|s__unclassified_mgs_1939
Reactome	Cooperation of Prefoldin and TriC/CCT in actin and tubulin folding	0.25	0.010194655	tongue_pheno.2645 : CD4+T effector memory	1	tongue_pheno.2645	CD4+T effector memory	tongue:k__Bacteria|p__Campylobacterota|c__Campylobacteria|o__Campylobacterales|f__Campylobacteraceae|g__Campylobacter_A|s__unclassified_mgs_1939
Reactome	Glutathione conjugation	0.25	0.010194655	tongue_pheno.2645 : CD4+T effector memory	1	tongue_pheno.2645	CD4+T effector memory	tongue:k__Bacteria|p__Campylobacterota|c__Campylobacteria|o__Campylobacterales|f__Campylobacteraceae|g__Campylobacter_A|s__unclassified_mgs_1939
Reactome	Detoxification of Reactive Oxygen Species	0.25	0.010194655	tongue_pheno.2645 : CD4+T effector memory	1	tongue_pheno.2645	CD4+T effector memory	tongue:k__Bacteria|p__Campylobacterota|c__Campylobacteria|o__Campylobacterales|f__Campylobacteraceae|g__Campylobacter_A|s__unclassified_mgs_1939
Reactome	Cooperation of PDCL (PhLP1) and TRiC/CCT in G-protein beta folding	0.25	0.010194655	tongue_pheno.2645 : CD4+T effector memory	1	tongue_pheno.2645	CD4+T effector memory	tongue:k__Bacteria|p__Campylobacterota|c__Campylobacteria|o__Campylobacterales|f__Campylobacteraceae|g__Campylobacter_A|s__unclassified_mgs_1939
Reactome	Association of TriC/CCT with target proteins during biosynthesis	0.25	0.010194655	tongue_pheno.2645 : CD4+T effector memory	1	tongue_pheno.2645	CD4+T effector memory	tongue:k__Bacteria|p__Campylobacterota|c__Campylobacteria|o__Campylobacterales|f__Campylobacteraceae|g__Campylobacter_A|s__unclassified_mgs_1939
Reactome	Transcriptional Regulation by VENTX	0.25	0.010194655	tongue_pheno.2645 : CD4+T effector memory	1	tongue_pheno.2645	CD4+T effector memory	tongue:k__Bacteria|p__Campylobacterota|c__Campylobacteria|o__Campylobacterales|f__Campylobacteraceae|g__Campylobacter_A|s__unclassified_mgs_1939
Reactome	Telomere C-strand (Lagging Strand) Synthesis	0.2	0.014022547	saliva_pheno.922 : CD16+Monocyte	0	saliva_pheno.922	CD16+Monocyte	saliva:k__Bacteria|p__Firmicutes|c__Bacilli|o__Lactobacillales|f__Streptococcaceae|g__Streptococcus|s__Streptococcus_mitis_AT_mgs_1239
Reactome	Translesion synthesis by Y family DNA polymerases bypasses lesions on DNA template	0.2	0.014730841	saliva_pheno.922 : CD16+Monocyte	0	saliva_pheno.922	CD16+Monocyte	saliva:k__Bacteria|p__Firmicutes|c__Bacilli|o__Lactobacillales|f__Streptococcaceae|g__Streptococcus|s__Streptococcus_mitis_AT_mgs_1239
Reactome	Resolution of Abasic Sites (AP sites)	0.2	0.014730841	saliva_pheno.922 : CD16+Monocyte	0	saliva_pheno.922	CD16+Monocyte	saliva:k__Bacteria|p__Firmicutes|c__Bacilli|o__Lactobacillales|f__Streptococcaceae|g__Streptococcus|s__Streptococcus_mitis_AT_mgs_1239
Reactome	Dual Incision in GG-NER	0.2	0.014861389	saliva_pheno.922 : CD16+Monocyte	0	saliva_pheno.922	CD16+Monocyte	saliva:k__Bacteria|p__Firmicutes|c__Bacilli|o__Lactobacillales|f__Streptococcaceae|g__Streptococcus|s__Streptococcus_mitis_AT_mgs_1239
Reactome	Sphingolipid de novo biosynthesis	0.2	0.014975794	saliva_pheno.922 : CD16+Monocyte	0	saliva_pheno.922	CD16+Monocyte	saliva:k__Bacteria|p__Firmicutes|c__Bacilli|o__Lactobacillales|f__Streptococcaceae|g__Streptococcus|s__Streptococcus_mitis_AT_mgs_1239
Reactome	DNA Damage Bypass	0.2	0.014975794	saliva_pheno.922 : CD16+Monocyte	0	saliva_pheno.922	CD16+Monocyte	saliva:k__Bacteria|p__Firmicutes|c__Bacilli|o__Lactobacillales|f__Streptococcaceae|g__Streptococcus|s__Streptococcus_mitis_AT_mgs_1239
Reactome	mRNA Splicing - Minor Pathway	0.2	0.014975794	saliva_pheno.922 : CD16+Monocyte	0	saliva_pheno.922	CD16+Monocyte	saliva:k__Bacteria|p__Firmicutes|c__Bacilli|o__Lactobacillales|f__Streptococcaceae|g__Streptococcus|s__Streptococcus_mitis_AT_mgs_1239
Reactome	Extension of Telomeres	0.2	0.014975794	saliva_pheno.922 : CD16+Monocyte	0	saliva_pheno.922	CD16+Monocyte	saliva:k__Bacteria|p__Firmicutes|c__Bacilli|o__Lactobacillales|f__Streptococcaceae|g__Streptococcus|s__Streptococcus_mitis_AT_mgs_1239
Reactome	SARS-CoV-2 modulates host translation machinery	0.2	0.014975794	saliva_pheno.922 : CD16+Monocyte	0	saliva_pheno.922	CD16+Monocyte	saliva:k__Bacteria|p__Firmicutes|c__Bacilli|o__Lactobacillales|f__Streptococcaceae|g__Streptococcus|s__Streptococcus_mitis_AT_mgs_1239
Reactome	snRNP Assembly	0.2	0.014975794	saliva_pheno.922 : CD16+Monocyte	0	saliva_pheno.922	CD16+Monocyte	saliva:k__Bacteria|p__Firmicutes|c__Bacilli|o__Lactobacillales|f__Streptococcaceae|g__Streptococcus|s__Streptococcus_mitis_AT_mgs_1239
Reactome	Metabolism of non-coding RNA	0.2	0.014975794	saliva_pheno.922 : CD16+Monocyte	0	saliva_pheno.922	CD16+Monocyte	saliva:k__Bacteria|p__Firmicutes|c__Bacilli|o__Lactobacillales|f__Streptococcaceae|g__Streptococcus|s__Streptococcus_mitis_AT_mgs_1239
Reactome	SARS-CoV-1 activates/modulates innate immune responses	0.25	0.010194655	tongue_pheno.2645 : CD4+T effector memory	1	tongue_pheno.2645	CD4+T effector memory	tongue:k__Bacteria|p__Campylobacterota|c__Campylobacteria|o__Campylobacterales|f__Campylobacteraceae|g__Campylobacter_A|s__unclassified_mgs_1939
Go	positive regulation of secretion by cell	0.5	0.010206667	tongue_pheno.760 : CD8+T naive	1	tongue_pheno.760	CD8+T naive	tongue:k__Bacteria|p__Campylobacterota|c__Campylobacteria|o__Campylobacterales|f__Campylobacteraceae|g__Campylobacter_A|s__Campylobacter_A_showae_A_mgs_3545
Go	positive regulation of secretion	0.5	0.010206667	tongue_pheno.760 : CD8+T naive	1	tongue_pheno.760	CD8+T naive	tongue:k__Bacteria|p__Campylobacterota|c__Campylobacteria|o__Campylobacterales|f__Campylobacteraceae|g__Campylobacter_A|s__Campylobacter_A_showae_A_mgs_3545
Go	astral microtubule organization	0.25	0.010206667	tongue_pheno.760 : CD8+T naive	1	tongue_pheno.760	CD8+T naive	tongue:k__Bacteria|p__Campylobacterota|c__Campylobacteria|o__Campylobacterales|f__Campylobacteraceae|g__Campylobacter_A|s__Campylobacter_A_showae_A_mgs_3545
Go	response to starvation	0.4	0.019113353	saliva_pheno.937 : NK	0	saliva_pheno.937	NK	saliva:k__Bacteria|p__Patescibacteria|c__Gracilibacteria|o__Absconditabacterales|f__X112|g__HOT-345|s__unclassified_mgs_2727
Go	negative regulation of cellular respiration	0.2	0.019113353	saliva_pheno.937 : NK	0	saliva_pheno.937	NK	saliva:k__Bacteria|p__Patescibacteria|c__Gracilibacteria|o__Absconditabacterales|f__X112|g__HOT-345|s__unclassified_mgs_2727
Go	regulation of bile acid biosynthetic process	0.2	0.019113353	saliva_pheno.937 : NK	0	saliva_pheno.937	NK	saliva:k__Bacteria|p__Patescibacteria|c__Gracilibacteria|o__Absconditabacterales|f__X112|g__HOT-345|s__unclassified_mgs_2727
Go	regulation of axon guidance	0.2	0.019113353	saliva_pheno.937 : NK	0	saliva_pheno.937	NK	saliva:k__Bacteria|p__Patescibacteria|c__Gracilibacteria|o__Absconditabacterales|f__X112|g__HOT-345|s__unclassified_mgs_2727
Go	regulation of lipid metabolic process	0.4	0.019113353	saliva_pheno.937 : NK	0	saliva_pheno.937	NK	saliva:k__Bacteria|p__Patescibacteria|c__Gracilibacteria|o__Absconditabacterales|f__X112|g__HOT-345|s__unclassified_mgs_2727
Go	SREBP signaling pathway	0.2	0.019113353	saliva_pheno.937 : NK	0	saliva_pheno.937	NK	saliva:k__Bacteria|p__Patescibacteria|c__Gracilibacteria|o__Absconditabacterales|f__X112|g__HOT-345|s__unclassified_mgs_2727
Go	positive regulation of cholesterol metabolic process	0.2	0.019113353	saliva_pheno.937 : NK	0	saliva_pheno.937	NK	saliva:k__Bacteria|p__Patescibacteria|c__Gracilibacteria|o__Absconditabacterales|f__X112|g__HOT-345|s__unclassified_mgs_2727
Go	regulation of bile acid metabolic process	0.2	0.019113353	saliva_pheno.937 : NK	0	saliva_pheno.937	NK	saliva:k__Bacteria|p__Patescibacteria|c__Gracilibacteria|o__Absconditabacterales|f__X112|g__HOT-345|s__unclassified_mgs_2727
Go	non-membrane-bounded organelle assembly	0.4	0.019113353	saliva_pheno.937 : NK	0	saliva_pheno.937	NK	saliva:k__Bacteria|p__Patescibacteria|c__Gracilibacteria|o__Absconditabacterales|f__X112|g__HOT-345|s__unclassified_mgs_2727
Go	cellular response to sterol depletion	0.2	0.019113353	saliva_pheno.937 : NK	0	saliva_pheno.937	NK	saliva:k__Bacteria|p__Patescibacteria|c__Gracilibacteria|o__Absconditabacterales|f__X112|g__HOT-345|s__unclassified_mgs_2727
Go	response to sterol depletion	0.2	0.019113353	saliva_pheno.937 : NK	0	saliva_pheno.937	NK	saliva:k__Bacteria|p__Patescibacteria|c__Gracilibacteria|o__Absconditabacterales|f__X112|g__HOT-345|s__unclassified_mgs_2727
Go	cholesterol storage	0.2	0.019113353	saliva_pheno.937 : NK	0	saliva_pheno.937	NK	saliva:k__Bacteria|p__Patescibacteria|c__Gracilibacteria|o__Absconditabacterales|f__X112|g__HOT-345|s__unclassified_mgs_2727
Go	protein import into mitochondrial matrix	0.2	0.019113353	saliva_pheno.937 : NK	0	saliva_pheno.937	NK	saliva:k__Bacteria|p__Patescibacteria|c__Gracilibacteria|o__Absconditabacterales|f__X112|g__HOT-345|s__unclassified_mgs_2727
Go	positive regulation of steroid biosynthetic process	0.2	0.019113353	saliva_pheno.937 : NK	0	saliva_pheno.937	NK	saliva:k__Bacteria|p__Patescibacteria|c__Gracilibacteria|o__Absconditabacterales|f__X112|g__HOT-345|s__unclassified_mgs_2727
Go	response to nutrient levels	0.4	0.019113353	saliva_pheno.937 : NK	0	saliva_pheno.937	NK	saliva:k__Bacteria|p__Patescibacteria|c__Gracilibacteria|o__Absconditabacterales|f__X112|g__HOT-345|s__unclassified_mgs_2727
Go	regulation of oxidative phosphorylation	0.2	0.019113353	saliva_pheno.937 : NK	0	saliva_pheno.937	NK	saliva:k__Bacteria|p__Patescibacteria|c__Gracilibacteria|o__Absconditabacterales|f__X112|g__HOT-345|s__unclassified_mgs_2727
Go	motor neuron axon guidance	0.2	0.019113353	saliva_pheno.937 : NK	0	saliva_pheno.937	NK	saliva:k__Bacteria|p__Patescibacteria|c__Gracilibacteria|o__Absconditabacterales|f__X112|g__HOT-345|s__unclassified_mgs_2727
Go	establishment of centrosome localization	0.25	0.010206667	tongue_pheno.760 : CD8+T naive	1	tongue_pheno.760	CD8+T naive	tongue:k__Bacteria|p__Campylobacterota|c__Campylobacteria|o__Campylobacterales|f__Campylobacteraceae|g__Campylobacter_A|s__Campylobacter_A_showae_A_mgs_3545
Go	protein localization to cell cortex	0.25	0.010206667	tongue_pheno.760 : CD8+T naive	1	tongue_pheno.760	CD8+T naive	tongue:k__Bacteria|p__Campylobacterota|c__Campylobacteria|o__Campylobacterales|f__Campylobacteraceae|g__Campylobacter_A|s__Campylobacter_A_showae_A_mgs_3545
Go	cytosolic small ribosomal subunit	0.2	0.014680925	saliva_pheno.937 : NK	0	saliva_pheno.937	NK	saliva:k__Bacteria|p__Patescibacteria|c__Gracilibacteria|o__Absconditabacterales|f__X112|g__HOT-345|s__unclassified_mgs_2727
Go	cholesterol transfer activity	0.2	0.017763016	saliva_pheno.937 : NK	0	saliva_pheno.937	NK	saliva:k__Bacteria|p__Patescibacteria|c__Gracilibacteria|o__Absconditabacterales|f__X112|g__HOT-345|s__unclassified_mgs_2727
Go	sterol transfer activity	0.2	0.017763016	saliva_pheno.937 : NK	0	saliva_pheno.937	NK	saliva:k__Bacteria|p__Patescibacteria|c__Gracilibacteria|o__Absconditabacterales|f__X112|g__HOT-345|s__unclassified_mgs_2727
Go	ATPase activator activity	0.2	0.017763016	saliva_pheno.937 : NK	0	saliva_pheno.937	NK	saliva:k__Bacteria|p__Patescibacteria|c__Gracilibacteria|o__Absconditabacterales|f__X112|g__HOT-345|s__unclassified_mgs_2727
Go	sterol transporter activity	0.2	0.017763016	saliva_pheno.937 : NK	0	saliva_pheno.937	NK	saliva:k__Bacteria|p__Patescibacteria|c__Gracilibacteria|o__Absconditabacterales|f__X112|g__HOT-345|s__unclassified_mgs_2727
Go	structural constituent of muscle	0.2	0.017763016	saliva_pheno.937 : NK	0	saliva_pheno.937	NK	saliva:k__Bacteria|p__Patescibacteria|c__Gracilibacteria|o__Absconditabacterales|f__X112|g__HOT-345|s__unclassified_mgs_2727
Go	ATPase regulator activity	0.2	0.017763016	saliva_pheno.937 : NK	0	saliva_pheno.937	NK	saliva:k__Bacteria|p__Patescibacteria|c__Gracilibacteria|o__Absconditabacterales|f__X112|g__HOT-345|s__unclassified_mgs_2727
Go	cholesterol binding	0.2	0.017763016	saliva_pheno.937 : NK	0	saliva_pheno.937	NK	saliva:k__Bacteria|p__Patescibacteria|c__Gracilibacteria|o__Absconditabacterales|f__X112|g__HOT-345|s__unclassified_mgs_2727
Go	translation initiation factor activity	0.2	0.017763016	saliva_pheno.937 : NK	0	saliva_pheno.937	NK	saliva:k__Bacteria|p__Patescibacteria|c__Gracilibacteria|o__Absconditabacterales|f__X112|g__HOT-345|s__unclassified_mgs_2727
Go	lipid transfer activity	0.2	0.017763016	saliva_pheno.937 : NK	0	saliva_pheno.937	NK	saliva:k__Bacteria|p__Patescibacteria|c__Gracilibacteria|o__Absconditabacterales|f__X112|g__HOT-345|s__unclassified_mgs_2727
Go	sterol binding	0.2	0.01847833	saliva_pheno.937 : NK	0	saliva_pheno.937	NK	saliva:k__Bacteria|p__Patescibacteria|c__Gracilibacteria|o__Absconditabacterales|f__X112|g__HOT-345|s__unclassified_mgs_2727
Go	ribosome binding	0.2	0.019540428	saliva_pheno.937 : NK	0	saliva_pheno.937	NK	saliva:k__Bacteria|p__Patescibacteria|c__Gracilibacteria|o__Absconditabacterales|f__X112|g__HOT-345|s__unclassified_mgs_2727
Go	tRNA binding	0.2	0.019540428	saliva_pheno.937 : NK	0	saliva_pheno.937	NK	saliva:k__Bacteria|p__Patescibacteria|c__Gracilibacteria|o__Absconditabacterales|f__X112|g__HOT-345|s__unclassified_mgs_2727
Go	translation factor activity, RNA binding	0.2	0.019624289	saliva_pheno.937 : NK	0	saliva_pheno.937	NK	saliva:k__Bacteria|p__Patescibacteria|c__Gracilibacteria|o__Absconditabacterales|f__X112|g__HOT-345|s__unclassified_mgs_2727
Go	alcohol binding	0.2	0.019624289	saliva_pheno.937 : NK	0	saliva_pheno.937	NK	saliva:k__Bacteria|p__Patescibacteria|c__Gracilibacteria|o__Absconditabacterales|f__X112|g__HOT-345|s__unclassified_mgs_2727
Go	postsynaptic actin cytoskeleton organization	0.25	0.010206667	tongue_pheno.760 : CD8+T naive	1	tongue_pheno.760	CD8+T naive	tongue:k__Bacteria|p__Campylobacterota|c__Campylobacteria|o__Campylobacterales|f__Campylobacteraceae|g__Campylobacter_A|s__Campylobacter_A_showae_A_mgs_3545
Go	protein localization to early endosome	0.25	0.010206667	tongue_pheno.760 : CD8+T naive	1	tongue_pheno.760	CD8+T naive	tongue:k__Bacteria|p__Campylobacterota|c__Campylobacteria|o__Campylobacterales|f__Campylobacteraceae|g__Campylobacter_A|s__Campylobacter_A_showae_A_mgs_3545
Go	positive regulation of protein localization to endosome	0.25	0.010206667	tongue_pheno.760 : CD8+T naive	1	tongue_pheno.760	CD8+T naive	tongue:k__Bacteria|p__Campylobacterota|c__Campylobacteria|o__Campylobacterales|f__Campylobacteraceae|g__Campylobacter_A|s__Campylobacter_A_showae_A_mgs_3545
Go	myeloid cell homeostasis	0.214285714	0.022759057	saliva_pheno.954 : cDC	0	saliva_pheno.954	cDC	saliva:k__Bacteria|p__Campylobacterota|c__Campylobacteria|o__Campylobacterales|f__Campylobacteraceae|g__Campylobacter_B|s__unclassified_mgs_290
Go	regulation of microvillus organization	0.25	0.010206667	tongue_pheno.760 : CD8+T naive	1	tongue_pheno.760	CD8+T naive	tongue:k__Bacteria|p__Campylobacterota|c__Campylobacteria|o__Campylobacterales|f__Campylobacteraceae|g__Campylobacter_A|s__Campylobacter_A_showae_A_mgs_3545
Go	regulation of cell projection size	0.25	0.010206667	tongue_pheno.760 : CD8+T naive	1	tongue_pheno.760	CD8+T naive	tongue:k__Bacteria|p__Campylobacterota|c__Campylobacteria|o__Campylobacterales|f__Campylobacteraceae|g__Campylobacter_A|s__Campylobacter_A_showae_A_mgs_3545
Go	regulation of protein localization to endosome	0.25	0.010206667	tongue_pheno.760 : CD8+T naive	1	tongue_pheno.760	CD8+T naive	tongue:k__Bacteria|p__Campylobacterota|c__Campylobacteria|o__Campylobacterales|f__Campylobacteraceae|g__Campylobacter_A|s__Campylobacter_A_showae_A_mgs_3545
Go	postsynaptic cytoskeleton organization	0.25	0.010206667	tongue_pheno.760 : CD8+T naive	1	tongue_pheno.760	CD8+T naive	tongue:k__Bacteria|p__Campylobacterota|c__Campylobacteria|o__Campylobacterales|f__Campylobacteraceae|g__Campylobacter_A|s__Campylobacter_A_showae_A_mgs_3545
Go	positive regulation of cytoplasmic transport	0.25	0.010206667	tongue_pheno.760 : CD8+T naive	1	tongue_pheno.760	CD8+T naive	tongue:k__Bacteria|p__Campylobacterota|c__Campylobacteria|o__Campylobacterales|f__Campylobacteraceae|g__Campylobacter_A|s__Campylobacter_A_showae_A_mgs_3545
Go	sphingosine-1-phosphate receptor signaling pathway	0.25	0.010206667	tongue_pheno.760 : CD8+T naive	1	tongue_pheno.760	CD8+T naive	tongue:k__Bacteria|p__Campylobacterota|c__Campylobacteria|o__Campylobacterales|f__Campylobacteraceae|g__Campylobacter_A|s__Campylobacter_A_showae_A_mgs_3545
Go	phosphate ion transmembrane transport	0.25	0.010206667	tongue_pheno.760 : CD8+T naive	1	tongue_pheno.760	CD8+T naive	tongue:k__Bacteria|p__Campylobacterota|c__Campylobacteria|o__Campylobacterales|f__Campylobacteraceae|g__Campylobacter_A|s__Campylobacter_A_showae_A_mgs_3545
Go	histone lysine demethylation	0.153846154	0.009379947	saliva_pheno.956 : cDC	0	saliva_pheno.956	cDC	saliva:k__Bacteria|p__Proteobacteria|c__Gammaproteobacteria|o__Enterobacterales|f__Pasteurellaceae|g__Haemophilus|s__unclassified_mgs_1198
Go	histone demethylation	0.153846154	0.009379947	saliva_pheno.956 : cDC	0	saliva_pheno.956	cDC	saliva:k__Bacteria|p__Proteobacteria|c__Gammaproteobacteria|o__Enterobacterales|f__Pasteurellaceae|g__Haemophilus|s__unclassified_mgs_1198
Go	protein demethylation	0.153846154	0.009379947	saliva_pheno.956 : cDC	0	saliva_pheno.956	cDC	saliva:k__Bacteria|p__Proteobacteria|c__Gammaproteobacteria|o__Enterobacterales|f__Pasteurellaceae|g__Haemophilus|s__unclassified_mgs_1198
Go	protein dealkylation	0.153846154	0.009379947	saliva_pheno.956 : cDC	0	saliva_pheno.956	cDC	saliva:k__Bacteria|p__Proteobacteria|c__Gammaproteobacteria|o__Enterobacterales|f__Pasteurellaceae|g__Haemophilus|s__unclassified_mgs_1198
Go	basement membrane	0.153846154	0.023071976	saliva_pheno.956 : cDC	0	saliva_pheno.956	cDC	saliva:k__Bacteria|p__Proteobacteria|c__Gammaproteobacteria|o__Enterobacterales|f__Pasteurellaceae|g__Haemophilus|s__unclassified_mgs_1198
Go	respiratory chain complex	0.153846154	0.023071976	saliva_pheno.956 : cDC	0	saliva_pheno.956	cDC	saliva:k__Bacteria|p__Proteobacteria|c__Gammaproteobacteria|o__Enterobacterales|f__Pasteurellaceae|g__Haemophilus|s__unclassified_mgs_1198
Go	mitochondrial respirasome	0.153846154	0.023071976	saliva_pheno.956 : cDC	0	saliva_pheno.956	cDC	saliva:k__Bacteria|p__Proteobacteria|c__Gammaproteobacteria|o__Enterobacterales|f__Pasteurellaceae|g__Haemophilus|s__unclassified_mgs_1198
Go	respirasome	0.153846154	0.023071976	saliva_pheno.956 : cDC	0	saliva_pheno.956	cDC	saliva:k__Bacteria|p__Proteobacteria|c__Gammaproteobacteria|o__Enterobacterales|f__Pasteurellaceae|g__Haemophilus|s__unclassified_mgs_1198
Go	oxidoreductase complex	0.153846154	0.02940794	saliva_pheno.956 : cDC	0	saliva_pheno.956	cDC	saliva:k__Bacteria|p__Proteobacteria|c__Gammaproteobacteria|o__Enterobacterales|f__Pasteurellaceae|g__Haemophilus|s__unclassified_mgs_1198
Go	microvillus assembly	0.25	0.010206667	tongue_pheno.760 : CD8+T naive	1	tongue_pheno.760	CD8+T naive	tongue:k__Bacteria|p__Campylobacterota|c__Campylobacteria|o__Campylobacterales|f__Campylobacteraceae|g__Campylobacter_A|s__Campylobacter_A_showae_A_mgs_3545
Go	positive regulation of myoblast fusion	0.25	0.010206667	tongue_pheno.760 : CD8+T naive	1	tongue_pheno.760	CD8+T naive	tongue:k__Bacteria|p__Campylobacterota|c__Campylobacteria|o__Campylobacterales|f__Campylobacteraceae|g__Campylobacter_A|s__Campylobacter_A_showae_A_mgs_3545
Go	electron transfer activity	0.166666667	0.020324303	saliva_pheno.956 : cDC	0	saliva_pheno.956	cDC	saliva:k__Bacteria|p__Proteobacteria|c__Gammaproteobacteria|o__Enterobacterales|f__Pasteurellaceae|g__Haemophilus|s__unclassified_mgs_1198
Go	nuclear receptor binding	0.166666667	0.020324303	saliva_pheno.956 : cDC	0	saliva_pheno.956	cDC	saliva:k__Bacteria|p__Proteobacteria|c__Gammaproteobacteria|o__Enterobacterales|f__Pasteurellaceae|g__Haemophilus|s__unclassified_mgs_1198
Go	integrin binding	0.166666667	0.020324303	saliva_pheno.956 : cDC	0	saliva_pheno.956	cDC	saliva:k__Bacteria|p__Proteobacteria|c__Gammaproteobacteria|o__Enterobacterales|f__Pasteurellaceae|g__Haemophilus|s__unclassified_mgs_1198
Reactome	Pexophagy	0.25	0.010228231	saliva_pheno.2540 : Prolif	1	saliva_pheno.2540	Prolif	saliva:k__Bacteria|p__Firmicutes|c__Clostridia|o__Lachnospirales|f__Lachnospiraceae|g__Lachnoanaerobaculum|s__Lachnoanaerobaculum_sp000296385_mgs_3102
Reactome	p75NTR recruits signalling complexes	0.25	0.010228231	saliva_pheno.2540 : Prolif	1	saliva_pheno.2540	Prolif	saliva:k__Bacteria|p__Firmicutes|c__Clostridia|o__Lachnospirales|f__Lachnospiraceae|g__Lachnoanaerobaculum|s__Lachnoanaerobaculum_sp000296385_mgs_3102
Reactome	NF-kB is activated and signals survival	0.25	0.010228231	saliva_pheno.2540 : Prolif	1	saliva_pheno.2540	Prolif	saliva:k__Bacteria|p__Firmicutes|c__Clostridia|o__Lachnospirales|f__Lachnospiraceae|g__Lachnoanaerobaculum|s__Lachnoanaerobaculum_sp000296385_mgs_3102
Kegg	Diabetic cardiomyopathy	0.285714286	0.015855093	saliva_pheno.956 : cDC	0	saliva_pheno.956	cDC	saliva:k__Bacteria|p__Proteobacteria|c__Gammaproteobacteria|o__Enterobacterales|f__Pasteurellaceae|g__Haemophilus|s__unclassified_mgs_1198
Kegg	Chemical carcinogenesis - reactive oxygen species	0.285714286	0.015855093	saliva_pheno.956 : cDC	0	saliva_pheno.956	cDC	saliva:k__Bacteria|p__Proteobacteria|c__Gammaproteobacteria|o__Enterobacterales|f__Pasteurellaceae|g__Haemophilus|s__unclassified_mgs_1198
Kegg	Parkinson disease	0.285714286	0.016505566	saliva_pheno.956 : cDC	0	saliva_pheno.956	cDC	saliva:k__Bacteria|p__Proteobacteria|c__Gammaproteobacteria|o__Enterobacterales|f__Pasteurellaceae|g__Haemophilus|s__unclassified_mgs_1198
Kegg	Prion disease	0.285714286	0.016505566	saliva_pheno.956 : cDC	0	saliva_pheno.956	cDC	saliva:k__Bacteria|p__Proteobacteria|c__Gammaproteobacteria|o__Enterobacterales|f__Pasteurellaceae|g__Haemophilus|s__unclassified_mgs_1198
Kegg	Huntington disease	0.285714286	0.016505566	saliva_pheno.956 : cDC	0	saliva_pheno.956	cDC	saliva:k__Bacteria|p__Proteobacteria|c__Gammaproteobacteria|o__Enterobacterales|f__Pasteurellaceae|g__Haemophilus|s__unclassified_mgs_1198
Kegg	Citrate cycle (TCA cycle)	0.142857143	0.016505566	saliva_pheno.956 : cDC	0	saliva_pheno.956	cDC	saliva:k__Bacteria|p__Proteobacteria|c__Gammaproteobacteria|o__Enterobacterales|f__Pasteurellaceae|g__Haemophilus|s__unclassified_mgs_1198
Reactome	Pentose phosphate pathway	0.25	0.010228231	saliva_pheno.2540 : Prolif	1	saliva_pheno.2540	Prolif	saliva:k__Bacteria|p__Firmicutes|c__Clostridia|o__Lachnospirales|f__Lachnospiraceae|g__Lachnoanaerobaculum|s__Lachnoanaerobaculum_sp000296385_mgs_3102
Reactome	p75NTR signals via NF-kB	0.25	0.010228231	saliva_pheno.2540 : Prolif	1	saliva_pheno.2540	Prolif	saliva:k__Bacteria|p__Firmicutes|c__Clostridia|o__Lachnospirales|f__Lachnospiraceae|g__Lachnoanaerobaculum|s__Lachnoanaerobaculum_sp000296385_mgs_3102
Reactome	Collagen formation	0.2	0.019348013	saliva_pheno.956 : cDC	0	saliva_pheno.956	cDC	saliva:k__Bacteria|p__Proteobacteria|c__Gammaproteobacteria|o__Enterobacterales|f__Pasteurellaceae|g__Haemophilus|s__unclassified_mgs_1198
Reactome	Cell junction organization	0.2	0.019348013	saliva_pheno.956 : cDC	0	saliva_pheno.956	cDC	saliva:k__Bacteria|p__Proteobacteria|c__Gammaproteobacteria|o__Enterobacterales|f__Pasteurellaceae|g__Haemophilus|s__unclassified_mgs_1198
Reactome	Respiratory electron transport	0.2	0.019739672	saliva_pheno.956 : cDC	0	saliva_pheno.956	cDC	saliva:k__Bacteria|p__Proteobacteria|c__Gammaproteobacteria|o__Enterobacterales|f__Pasteurellaceae|g__Haemophilus|s__unclassified_mgs_1198
Reactome	Respiratory electron transport, ATP synthesis by chemiosmotic coupling, and heat production by uncoupling proteins.	0.2	0.021881166	saliva_pheno.956 : cDC	0	saliva_pheno.956	cDC	saliva:k__Bacteria|p__Proteobacteria|c__Gammaproteobacteria|o__Enterobacterales|f__Pasteurellaceae|g__Haemophilus|s__unclassified_mgs_1198
Reactome	Cell-Cell communication	0.2	0.021881166	saliva_pheno.956 : cDC	0	saliva_pheno.956	cDC	saliva:k__Bacteria|p__Proteobacteria|c__Gammaproteobacteria|o__Enterobacterales|f__Pasteurellaceae|g__Haemophilus|s__unclassified_mgs_1198
Go	ficolin-1-rich granule lumen	0.125	0.032405239	tongue_pheno.1027 : CD16+Monocyte	0	tongue_pheno.1027	CD16+Monocyte	tongue:k__Bacteria|p__Firmicutes|c__Bacilli|o__Lactobacillales|f__Streptococcaceae|g__Streptococcus|s__unclassified_mgs_1057
Reactome	NRIF signals cell death from the nucleus	0.25	0.010228231	saliva_pheno.2540 : Prolif	1	saliva_pheno.2540	Prolif	saliva:k__Bacteria|p__Firmicutes|c__Clostridia|o__Lachnospirales|f__Lachnospiraceae|g__Lachnoanaerobaculum|s__Lachnoanaerobaculum_sp000296385_mgs_3102
Reactome	Pexophagy	0.25	0.010228231	saliva_pheno.2826 : Prolif	1	saliva_pheno.2826	Prolif	saliva:k__Bacteria|p__Campylobacterota|c__Campylobacteria|o__Campylobacterales|f__Campylobacteraceae|g__Campylobacter_A|s__unclassified_mgs_1351
Go	deadenylation-dependent decapping of nuclear-transcribed mRNA	0.2	0.025675252	tongue_pheno.1170 : NKT	0	tongue_pheno.1170	NKT	tongue:k__Bacteria|p__Firmicutes|c__Bacilli|o__Staphylococcales|f__Gemellaceae|g__Gemella|s__unclassified_mgs_2104
Go	peptidyl-methionine modification	0.2	0.025675252	tongue_pheno.1170 : NKT	0	tongue_pheno.1170	NKT	tongue:k__Bacteria|p__Firmicutes|c__Bacilli|o__Staphylococcales|f__Gemellaceae|g__Gemella|s__unclassified_mgs_2104
Go	methylguanosine-cap decapping	0.2	0.025675252	tongue_pheno.1170 : NKT	0	tongue_pheno.1170	NKT	tongue:k__Bacteria|p__Firmicutes|c__Bacilli|o__Staphylococcales|f__Gemellaceae|g__Gemella|s__unclassified_mgs_2104
Go	N-terminal protein amino acid acetylation	0.2	0.025675252	tongue_pheno.1170 : NKT	0	tongue_pheno.1170	NKT	tongue:k__Bacteria|p__Firmicutes|c__Bacilli|o__Staphylococcales|f__Gemellaceae|g__Gemella|s__unclassified_mgs_2104
Go	RNA decapping	0.2	0.025675252	tongue_pheno.1170 : NKT	0	tongue_pheno.1170	NKT	tongue:k__Bacteria|p__Firmicutes|c__Bacilli|o__Staphylococcales|f__Gemellaceae|g__Gemella|s__unclassified_mgs_2104
Go	P-body assembly	0.2	0.025675252	tongue_pheno.1170 : NKT	0	tongue_pheno.1170	NKT	tongue:k__Bacteria|p__Firmicutes|c__Bacilli|o__Staphylococcales|f__Gemellaceae|g__Gemella|s__unclassified_mgs_2104
Reactome	p75NTR recruits signalling complexes	0.25	0.010228231	saliva_pheno.2826 : Prolif	1	saliva_pheno.2826	Prolif	saliva:k__Bacteria|p__Campylobacterota|c__Campylobacteria|o__Campylobacterales|f__Campylobacteraceae|g__Campylobacter_A|s__unclassified_mgs_1351
Reactome	NF-kB is activated and signals survival	0.25	0.010228231	saliva_pheno.2826 : Prolif	1	saliva_pheno.2826	Prolif	saliva:k__Bacteria|p__Campylobacterota|c__Campylobacteria|o__Campylobacterales|f__Campylobacteraceae|g__Campylobacter_A|s__unclassified_mgs_1351
Go	MHC protein binding	0.25	0.019190033	tongue_pheno.1170 : NKT	0	tongue_pheno.1170	NKT	tongue:k__Bacteria|p__Firmicutes|c__Bacilli|o__Staphylococcales|f__Gemellaceae|g__Gemella|s__unclassified_mgs_2104
Go	response to endoplasmic reticulum stress	0.4	0.010821593	tongue_pheno.1219 : NK	0	tongue_pheno.1219	NK	tongue:k__Bacteria|p__Firmicutes|c__Bacilli|o__Lactobacillales|f__Streptococcaceae|g__Streptococcus|s__Streptococcus_mitis_O_mgs_379
Go	establishment of protein localization to membrane	0.4	0.010821593	tongue_pheno.1219 : NK	0	tongue_pheno.1219	NK	tongue:k__Bacteria|p__Firmicutes|c__Bacilli|o__Lactobacillales|f__Streptococcaceae|g__Streptococcus|s__Streptococcus_mitis_O_mgs_379
Go	carbon dioxide transport	0.2	0.010821593	tongue_pheno.1219 : NK	0	tongue_pheno.1219	NK	tongue:k__Bacteria|p__Firmicutes|c__Bacilli|o__Lactobacillales|f__Streptococcaceae|g__Streptococcus|s__Streptococcus_mitis_O_mgs_379
Go	oxygen transport	0.2	0.010821593	tongue_pheno.1219 : NK	0	tongue_pheno.1219	NK	tongue:k__Bacteria|p__Firmicutes|c__Bacilli|o__Lactobacillales|f__Streptococcaceae|g__Streptococcus|s__Streptococcus_mitis_O_mgs_379
Go	protein maturation by iron-sulfur cluster transfer	0.2	0.010821593	tongue_pheno.1219 : NK	0	tongue_pheno.1219	NK	tongue:k__Bacteria|p__Firmicutes|c__Bacilli|o__Lactobacillales|f__Streptococcaceae|g__Streptococcus|s__Streptococcus_mitis_O_mgs_379
Go	post-translational protein targeting to endoplasmic reticulum membrane	0.2	0.010821593	tongue_pheno.1219 : NK	0	tongue_pheno.1219	NK	tongue:k__Bacteria|p__Firmicutes|c__Bacilli|o__Lactobacillales|f__Streptococcaceae|g__Streptococcus|s__Streptococcus_mitis_O_mgs_379
Go	gas transport	0.2	0.010821593	tongue_pheno.1219 : NK	0	tongue_pheno.1219	NK	tongue:k__Bacteria|p__Firmicutes|c__Bacilli|o__Lactobacillales|f__Streptococcaceae|g__Streptococcus|s__Streptococcus_mitis_O_mgs_379
Go	SRP-dependent cotranslational protein targeting to membrane	0.2	0.010821593	tongue_pheno.1219 : NK	0	tongue_pheno.1219	NK	tongue:k__Bacteria|p__Firmicutes|c__Bacilli|o__Lactobacillales|f__Streptococcaceae|g__Streptococcus|s__Streptococcus_mitis_O_mgs_379
Go	retrograde protein transport, ER to cytosol	0.2	0.010821593	tongue_pheno.1219 : NK	0	tongue_pheno.1219	NK	tongue:k__Bacteria|p__Firmicutes|c__Bacilli|o__Lactobacillales|f__Streptococcaceae|g__Streptococcus|s__Streptococcus_mitis_O_mgs_379
Go	endoplasmic reticulum to cytosol transport	0.2	0.010821593	tongue_pheno.1219 : NK	0	tongue_pheno.1219	NK	tongue:k__Bacteria|p__Firmicutes|c__Bacilli|o__Lactobacillales|f__Streptococcaceae|g__Streptococcus|s__Streptococcus_mitis_O_mgs_379
Go	iron-sulfur cluster assembly	0.2	0.010821593	tongue_pheno.1219 : NK	0	tongue_pheno.1219	NK	tongue:k__Bacteria|p__Firmicutes|c__Bacilli|o__Lactobacillales|f__Streptococcaceae|g__Streptococcus|s__Streptococcus_mitis_O_mgs_379
Go	metallo-sulfur cluster assembly	0.2	0.010821593	tongue_pheno.1219 : NK	0	tongue_pheno.1219	NK	tongue:k__Bacteria|p__Firmicutes|c__Bacilli|o__Lactobacillales|f__Streptococcaceae|g__Streptococcus|s__Streptococcus_mitis_O_mgs_379
Go	hydrogen peroxide catabolic process	0.2	0.010821593	tongue_pheno.1219 : NK	0	tongue_pheno.1219	NK	tongue:k__Bacteria|p__Firmicutes|c__Bacilli|o__Lactobacillales|f__Streptococcaceae|g__Streptococcus|s__Streptococcus_mitis_O_mgs_379
Go	renal absorption	0.2	0.010821593	tongue_pheno.1219 : NK	0	tongue_pheno.1219	NK	tongue:k__Bacteria|p__Firmicutes|c__Bacilli|o__Lactobacillales|f__Streptococcaceae|g__Streptococcus|s__Streptococcus_mitis_O_mgs_379
Go	cotranslational protein targeting to membrane	0.2	0.010821593	tongue_pheno.1219 : NK	0	tongue_pheno.1219	NK	tongue:k__Bacteria|p__Firmicutes|c__Bacilli|o__Lactobacillales|f__Streptococcaceae|g__Streptococcus|s__Streptococcus_mitis_O_mgs_379
Go	respiratory burst	0.2	0.011805632	tongue_pheno.1219 : NK	0	tongue_pheno.1219	NK	tongue:k__Bacteria|p__Firmicutes|c__Bacilli|o__Lactobacillales|f__Streptococcaceae|g__Streptococcus|s__Streptococcus_mitis_O_mgs_379
Go	positive regulation of nitric oxide biosynthetic process	0.2	0.011805632	tongue_pheno.1219 : NK	0	tongue_pheno.1219	NK	tongue:k__Bacteria|p__Firmicutes|c__Bacilli|o__Lactobacillales|f__Streptococcaceae|g__Streptococcus|s__Streptococcus_mitis_O_mgs_379
Go	positive regulation of nitric oxide metabolic process	0.2	0.011805632	tongue_pheno.1219 : NK	0	tongue_pheno.1219	NK	tongue:k__Bacteria|p__Firmicutes|c__Bacilli|o__Lactobacillales|f__Streptococcaceae|g__Streptococcus|s__Streptococcus_mitis_O_mgs_379
Go	protein exit from endoplasmic reticulum	0.2	0.011805632	tongue_pheno.1219 : NK	0	tongue_pheno.1219	NK	tongue:k__Bacteria|p__Firmicutes|c__Bacilli|o__Lactobacillales|f__Streptococcaceae|g__Streptococcus|s__Streptococcus_mitis_O_mgs_379
Go	protein targeting to ER	0.2	0.011805632	tongue_pheno.1219 : NK	0	tongue_pheno.1219	NK	tongue:k__Bacteria|p__Firmicutes|c__Bacilli|o__Lactobacillales|f__Streptococcaceae|g__Streptococcus|s__Streptococcus_mitis_O_mgs_379
Go	establishment of protein localization to endoplasmic reticulum	0.2	0.011805632	tongue_pheno.1219 : NK	0	tongue_pheno.1219	NK	tongue:k__Bacteria|p__Firmicutes|c__Bacilli|o__Lactobacillales|f__Streptococcaceae|g__Streptococcus|s__Streptococcus_mitis_O_mgs_379
Go	one-carbon compound transport	0.2	0.011805632	tongue_pheno.1219 : NK	0	tongue_pheno.1219	NK	tongue:k__Bacteria|p__Firmicutes|c__Bacilli|o__Lactobacillales|f__Streptococcaceae|g__Streptococcus|s__Streptococcus_mitis_O_mgs_379
Go	hydrogen peroxide metabolic process	0.2	0.011805632	tongue_pheno.1219 : NK	0	tongue_pheno.1219	NK	tongue:k__Bacteria|p__Firmicutes|c__Bacilli|o__Lactobacillales|f__Streptococcaceae|g__Streptococcus|s__Streptococcus_mitis_O_mgs_379
Go	intracellular protein transmembrane transport	0.2	0.011805632	tongue_pheno.1219 : NK	0	tongue_pheno.1219	NK	tongue:k__Bacteria|p__Firmicutes|c__Bacilli|o__Lactobacillales|f__Streptococcaceae|g__Streptococcus|s__Streptococcus_mitis_O_mgs_379
Go	regulation of nitric oxide biosynthetic process	0.2	0.01205732	tongue_pheno.1219 : NK	0	tongue_pheno.1219	NK	tongue:k__Bacteria|p__Firmicutes|c__Bacilli|o__Lactobacillales|f__Streptococcaceae|g__Streptococcus|s__Streptococcus_mitis_O_mgs_379
Go	establishment of protein localization to plasma membrane	0.2	0.01205732	tongue_pheno.1219 : NK	0	tongue_pheno.1219	NK	tongue:k__Bacteria|p__Firmicutes|c__Bacilli|o__Lactobacillales|f__Streptococcaceae|g__Streptococcus|s__Streptococcus_mitis_O_mgs_379
Go	regulation of nitric oxide metabolic process	0.2	0.012092494	tongue_pheno.1219 : NK	0	tongue_pheno.1219	NK	tongue:k__Bacteria|p__Firmicutes|c__Bacilli|o__Lactobacillales|f__Streptococcaceae|g__Streptococcus|s__Streptococcus_mitis_O_mgs_379
Go	protein transmembrane transport	0.2	0.012092494	tongue_pheno.1219 : NK	0	tongue_pheno.1219	NK	tongue:k__Bacteria|p__Firmicutes|c__Bacilli|o__Lactobacillales|f__Streptococcaceae|g__Streptococcus|s__Streptococcus_mitis_O_mgs_379
Go	platelet aggregation	0.2	0.012462527	tongue_pheno.1219 : NK	0	tongue_pheno.1219	NK	tongue:k__Bacteria|p__Firmicutes|c__Bacilli|o__Lactobacillales|f__Streptococcaceae|g__Streptococcus|s__Streptococcus_mitis_O_mgs_379
Go	nitric oxide biosynthetic process	0.2	0.012462527	tongue_pheno.1219 : NK	0	tongue_pheno.1219	NK	tongue:k__Bacteria|p__Firmicutes|c__Bacilli|o__Lactobacillales|f__Streptococcaceae|g__Streptococcus|s__Streptococcus_mitis_O_mgs_379
Go	protein localization to endoplasmic reticulum	0.2	0.012462527	tongue_pheno.1219 : NK	0	tongue_pheno.1219	NK	tongue:k__Bacteria|p__Firmicutes|c__Bacilli|o__Lactobacillales|f__Streptococcaceae|g__Streptococcus|s__Streptococcus_mitis_O_mgs_379
Go	ubiquitin-dependent ERAD pathway	0.2	0.012462527	tongue_pheno.1219 : NK	0	tongue_pheno.1219	NK	tongue:k__Bacteria|p__Firmicutes|c__Bacilli|o__Lactobacillales|f__Streptococcaceae|g__Streptococcus|s__Streptococcus_mitis_O_mgs_379
Go	nitric oxide metabolic process	0.2	0.012462527	tongue_pheno.1219 : NK	0	tongue_pheno.1219	NK	tongue:k__Bacteria|p__Firmicutes|c__Bacilli|o__Lactobacillales|f__Streptococcaceae|g__Streptococcus|s__Streptococcus_mitis_O_mgs_379
Go	reactive nitrogen species metabolic process	0.2	0.012462527	tongue_pheno.1219 : NK	0	tongue_pheno.1219	NK	tongue:k__Bacteria|p__Firmicutes|c__Bacilli|o__Lactobacillales|f__Streptococcaceae|g__Streptococcus|s__Streptococcus_mitis_O_mgs_379
Go	homotypic cell-cell adhesion	0.2	0.013849638	tongue_pheno.1219 : NK	0	tongue_pheno.1219	NK	tongue:k__Bacteria|p__Firmicutes|c__Bacilli|o__Lactobacillales|f__Streptococcaceae|g__Streptococcus|s__Streptococcus_mitis_O_mgs_379
Go	cellular oxidant detoxification	0.2	0.013849638	tongue_pheno.1219 : NK	0	tongue_pheno.1219	NK	tongue:k__Bacteria|p__Firmicutes|c__Bacilli|o__Lactobacillales|f__Streptococcaceae|g__Streptococcus|s__Streptococcus_mitis_O_mgs_379
Go	haptoglobin-hemoglobin complex	0.166666667	0.008064868	tongue_pheno.1219 : NK	0	tongue_pheno.1219	NK	tongue:k__Bacteria|p__Firmicutes|c__Bacilli|o__Lactobacillales|f__Streptococcaceae|g__Streptococcus|s__Streptococcus_mitis_O_mgs_379
Go	hemoglobin complex	0.166666667	0.008064868	tongue_pheno.1219 : NK	0	tongue_pheno.1219	NK	tongue:k__Bacteria|p__Firmicutes|c__Bacilli|o__Lactobacillales|f__Streptococcaceae|g__Streptococcus|s__Streptococcus_mitis_O_mgs_379
Go	endocytic vesicle lumen	0.166666667	0.008064868	tongue_pheno.1219 : NK	0	tongue_pheno.1219	NK	tongue:k__Bacteria|p__Firmicutes|c__Bacilli|o__Lactobacillales|f__Streptococcaceae|g__Streptococcus|s__Streptococcus_mitis_O_mgs_379
Go	rough endoplasmic reticulum membrane	0.166666667	0.008064868	tongue_pheno.1219 : NK	0	tongue_pheno.1219	NK	tongue:k__Bacteria|p__Firmicutes|c__Bacilli|o__Lactobacillales|f__Streptococcaceae|g__Streptococcus|s__Streptococcus_mitis_O_mgs_379
Go	endoplasmic reticulum quality control compartment	0.166666667	0.008064868	tongue_pheno.1219 : NK	0	tongue_pheno.1219	NK	tongue:k__Bacteria|p__Firmicutes|c__Bacilli|o__Lactobacillales|f__Streptococcaceae|g__Streptococcus|s__Streptococcus_mitis_O_mgs_379
Go	sperm midpiece	0.166666667	0.012624769	tongue_pheno.1219 : NK	0	tongue_pheno.1219	NK	tongue:k__Bacteria|p__Firmicutes|c__Bacilli|o__Lactobacillales|f__Streptococcaceae|g__Streptococcus|s__Streptococcus_mitis_O_mgs_379
Go	tertiary granule lumen	0.166666667	0.012624769	tongue_pheno.1219 : NK	0	tongue_pheno.1219	NK	tongue:k__Bacteria|p__Firmicutes|c__Bacilli|o__Lactobacillales|f__Streptococcaceae|g__Streptococcus|s__Streptococcus_mitis_O_mgs_379
Reactome	Golgi Cisternae Pericentriolar Stack Reorganization	0.25	0.010228231	saliva_pheno.2826 : Prolif	1	saliva_pheno.2826	Prolif	saliva:k__Bacteria|p__Campylobacterota|c__Campylobacteria|o__Campylobacterales|f__Campylobacteraceae|g__Campylobacter_A|s__unclassified_mgs_1351
Reactome	p75NTR signals via NF-kB	0.25	0.010228231	saliva_pheno.2826 : Prolif	1	saliva_pheno.2826	Prolif	saliva:k__Bacteria|p__Campylobacterota|c__Campylobacteria|o__Campylobacterales|f__Campylobacteraceae|g__Campylobacter_A|s__unclassified_mgs_1351
Reactome	NRIF signals cell death from the nucleus	0.25	0.010228231	saliva_pheno.2826 : Prolif	1	saliva_pheno.2826	Prolif	saliva:k__Bacteria|p__Campylobacterota|c__Campylobacteria|o__Campylobacterales|f__Campylobacteraceae|g__Campylobacter_A|s__unclassified_mgs_1351
Go	RNA cap binding	0.2	0.010285699	saliva_pheno.2540 : CD16+Monocyte	1	saliva_pheno.2540	CD16+Monocyte	saliva:k__Bacteria|p__Firmicutes|c__Clostridia|o__Lachnospirales|f__Lachnospiraceae|g__Lachnoanaerobaculum|s__Lachnoanaerobaculum_sp000296385_mgs_3102
Go	actin binding	0.4	0.010285699	saliva_pheno.2540 : CD16+Monocyte	1	saliva_pheno.2540	CD16+Monocyte	saliva:k__Bacteria|p__Firmicutes|c__Clostridia|o__Lachnospirales|f__Lachnospiraceae|g__Lachnoanaerobaculum|s__Lachnoanaerobaculum_sp000296385_mgs_3102
Go	calcium-dependent protein serine/threonine kinase activity	0.2	0.010285699	saliva_pheno.2540 : CD16+Monocyte	1	saliva_pheno.2540	CD16+Monocyte	saliva:k__Bacteria|p__Firmicutes|c__Clostridia|o__Lachnospirales|f__Lachnospiraceae|g__Lachnoanaerobaculum|s__Lachnoanaerobaculum_sp000296385_mgs_3102
Go	calcium-dependent protein kinase activity	0.2	0.010285699	saliva_pheno.2540 : CD16+Monocyte	1	saliva_pheno.2540	CD16+Monocyte	saliva:k__Bacteria|p__Firmicutes|c__Clostridia|o__Lachnospirales|f__Lachnospiraceae|g__Lachnoanaerobaculum|s__Lachnoanaerobaculum_sp000296385_mgs_3102
Go	peroxidase activity	0.2	0.003330182	tongue_pheno.1219 : NK	0	tongue_pheno.1219	NK	tongue:k__Bacteria|p__Firmicutes|c__Bacilli|o__Lactobacillales|f__Streptococcaceae|g__Streptococcus|s__Streptococcus_mitis_O_mgs_379
Go	oxidoreductase activity, acting on peroxide as acceptor	0.2	0.003330182	tongue_pheno.1219 : NK	0	tongue_pheno.1219	NK	tongue:k__Bacteria|p__Firmicutes|c__Bacilli|o__Lactobacillales|f__Streptococcaceae|g__Streptococcus|s__Streptococcus_mitis_O_mgs_379
Go	iron-sulfur cluster binding	0.2	0.003330182	tongue_pheno.1219 : NK	0	tongue_pheno.1219	NK	tongue:k__Bacteria|p__Firmicutes|c__Bacilli|o__Lactobacillales|f__Streptococcaceae|g__Streptococcus|s__Streptococcus_mitis_O_mgs_379
Go	metal cluster binding	0.2	0.003330182	tongue_pheno.1219 : NK	0	tongue_pheno.1219	NK	tongue:k__Bacteria|p__Firmicutes|c__Bacilli|o__Lactobacillales|f__Streptococcaceae|g__Streptococcus|s__Streptococcus_mitis_O_mgs_379
Go	ribosome binding	0.2	0.003330182	tongue_pheno.1219 : NK	0	tongue_pheno.1219	NK	tongue:k__Bacteria|p__Firmicutes|c__Bacilli|o__Lactobacillales|f__Streptococcaceae|g__Streptococcus|s__Streptococcus_mitis_O_mgs_379
Go	antioxidant activity	0.2	0.003330182	tongue_pheno.1219 : NK	0	tongue_pheno.1219	NK	tongue:k__Bacteria|p__Firmicutes|c__Bacilli|o__Lactobacillales|f__Streptococcaceae|g__Streptococcus|s__Streptococcus_mitis_O_mgs_379
Go	hormone binding	0.2	0.003330182	tongue_pheno.1219 : NK	0	tongue_pheno.1219	NK	tongue:k__Bacteria|p__Firmicutes|c__Bacilli|o__Lactobacillales|f__Streptococcaceae|g__Streptococcus|s__Streptococcus_mitis_O_mgs_379
Go	molecular carrier activity	0.2	0.003330182	tongue_pheno.1219 : NK	0	tongue_pheno.1219	NK	tongue:k__Bacteria|p__Firmicutes|c__Bacilli|o__Lactobacillales|f__Streptococcaceae|g__Streptococcus|s__Streptococcus_mitis_O_mgs_379
Go	ATPase-coupled transmembrane transporter activity	0.2	0.003508097	tongue_pheno.1219 : NK	0	tongue_pheno.1219	NK	tongue:k__Bacteria|p__Firmicutes|c__Bacilli|o__Lactobacillales|f__Streptococcaceae|g__Streptococcus|s__Streptococcus_mitis_O_mgs_379
Go	growth factor binding	0.2	0.004297417	tongue_pheno.1219 : NK	0	tongue_pheno.1219	NK	tongue:k__Bacteria|p__Firmicutes|c__Bacilli|o__Lactobacillales|f__Streptococcaceae|g__Streptococcus|s__Streptococcus_mitis_O_mgs_379
Go	heme binding	0.2	0.004297417	tongue_pheno.1219 : NK	0	tongue_pheno.1219	NK	tongue:k__Bacteria|p__Firmicutes|c__Bacilli|o__Lactobacillales|f__Streptococcaceae|g__Streptococcus|s__Streptococcus_mitis_O_mgs_379
Go	tetrapyrrole binding	0.2	0.004363653	tongue_pheno.1219 : NK	0	tongue_pheno.1219	NK	tongue:k__Bacteria|p__Firmicutes|c__Bacilli|o__Lactobacillales|f__Streptococcaceae|g__Streptococcus|s__Streptococcus_mitis_O_mgs_379
Go	ribonucleoprotein complex binding	0.2	0.004533361	tongue_pheno.1219 : NK	0	tongue_pheno.1219	NK	tongue:k__Bacteria|p__Firmicutes|c__Bacilli|o__Lactobacillales|f__Streptococcaceae|g__Streptococcus|s__Streptococcus_mitis_O_mgs_379
Go	primary active transmembrane transporter activity	0.2	0.004554372	tongue_pheno.1219 : NK	0	tongue_pheno.1219	NK	tongue:k__Bacteria|p__Firmicutes|c__Bacilli|o__Lactobacillales|f__Streptococcaceae|g__Streptococcus|s__Streptococcus_mitis_O_mgs_379
Go	metalloaminopeptidase activity	0.2	0.010285699	saliva_pheno.2540 : CD16+Monocyte	1	saliva_pheno.2540	CD16+Monocyte	saliva:k__Bacteria|p__Firmicutes|c__Clostridia|o__Lachnospirales|f__Lachnospiraceae|g__Lachnoanaerobaculum|s__Lachnoanaerobaculum_sp000296385_mgs_3102
Go	calmodulin-dependent protein kinase activity	0.2	0.010285699	saliva_pheno.2540 : CD16+Monocyte	1	saliva_pheno.2540	CD16+Monocyte	saliva:k__Bacteria|p__Firmicutes|c__Clostridia|o__Lachnospirales|f__Lachnospiraceae|g__Lachnoanaerobaculum|s__Lachnoanaerobaculum_sp000296385_mgs_3102
Kegg	Hippo signaling pathway - multiple species	0.333333333	0.010325662	tongue_pheno.1975 : CD16+Monocyte	1	tongue_pheno.1975	CD16+Monocyte	tongue:k__Bacteria|p__Firmicutes|c__Clostridia|o__Lachnospirales|f__Lachnospiraceae|g__Lachnoanaerobaculum|s__Lachnoanaerobaculum_sp000296385_mgs_3102
Kegg	Vasopressin-regulated water reabsorption	0.5	0.010452018	tongue_pheno.1590 : CD8+T effector	1	tongue_pheno.1590	CD8+T effector	tongue:k__Bacteria|p__Firmicutes|c__Bacilli|o__Lactobacillales|f__Aerococcaceae|g__Granulicatella|s__Granulicatella_elegans_mgs_2285
Reactome	Retrograde transport at the Trans-Golgi-Network	0.333333333	0.010517534	tongue_pheno.1388 : NK	1	tongue_pheno.1388	NK	tongue:k__Bacteria|p__Firmicutes|c__Bacilli|o__Lactobacillales|f__Streptococcaceae|g__Streptococcus|s__unclassified_mgs_1433
Reactome	Signaling by ALK in cancer	0.333333333	0.010517534	tongue_pheno.1388 : NK	1	tongue_pheno.1388	NK	tongue:k__Bacteria|p__Firmicutes|c__Bacilli|o__Lactobacillales|f__Streptococcaceae|g__Streptococcus|s__unclassified_mgs_1433
Reactome	Signaling by ALK fusions and activated point mutants	0.333333333	0.010517534	tongue_pheno.1388 : NK	1	tongue_pheno.1388	NK	tongue:k__Bacteria|p__Firmicutes|c__Bacilli|o__Lactobacillales|f__Streptococcaceae|g__Streptococcus|s__unclassified_mgs_1433
Kegg	RNA degradation	0.5	0.010868871	saliva_pheno.2540 : CD16+Monocyte	1	saliva_pheno.2540	CD16+Monocyte	saliva:k__Bacteria|p__Firmicutes|c__Clostridia|o__Lachnospirales|f__Lachnospiraceae|g__Lachnoanaerobaculum|s__Lachnoanaerobaculum_sp000296385_mgs_3102
Kegg	HIF-1 signaling pathway	0.5	0.010868871	saliva_pheno.2540 : CD16+Monocyte	1	saliva_pheno.2540	CD16+Monocyte	saliva:k__Bacteria|p__Firmicutes|c__Clostridia|o__Lachnospirales|f__Lachnospiraceae|g__Lachnoanaerobaculum|s__Lachnoanaerobaculum_sp000296385_mgs_3102
Reactome	Insertion of tail-anchored proteins into the endoplasmic reticulum membrane	0.166666667	0.021639128	tongue_pheno.1219 : NK	0	tongue_pheno.1219	NK	tongue:k__Bacteria|p__Firmicutes|c__Bacilli|o__Lactobacillales|f__Streptococcaceae|g__Streptococcus|s__Streptococcus_mitis_O_mgs_379
[truncated: 2,155 more rows]
